# Supplementary material for: Self-supervised learning reveals clinically relevant histomorphological patterns for therapeutic strategies in colon cancer
Source: Nat Commun. 2025 Mar 8;16:2328. doi: 10.1038/s41467-025-57541-y (PMC11890774; doi:10.1038/s41467-025-57541-y)
Supplement: Supplementary file 4 — Source data file [file 41467_2025_57541_MOESM4_ESM.zip]

Archive with 28 entries (28 files):
- SSL_Source_data/figure1c.csv
- SSL_Source_data/figure2a.csv
- SSL_Source_data/figure2b_cluster_tissue_percentage.csv
- SSL_Source_data/figure3j_3l.csv
- SSL_Source_data/figure3k_3l.csv
- SSL_Source_data/figure4a.csv
- SSL_Source_data/figure4b.csv
- SSL_Source_data/figure4c_base_values.csv
- SSL_Source_data/figure4c_data.csv
- SSL_Source_data/figure4c_shap_values.csv
- SSL_Source_data/figure4d_base_values.csv
- SSL_Source_data/figure4d_data.csv
- SSL_Source_data/figure4d_shap_values.csv
- SSL_Source_data/figure5a_b.csv
- SSL_Source_data/figure6a_mask.csv
- SSL_Source_data/figure6a_rho.csv
- SSL_Source_data/figure6b_mask.csv
- SSL_Source_data/figure6b_rho.csv
- SSL_Source_data/figure6c_enrichscore.csv
- SSL_Source_data/figure6c_mask.csv
- SSL_Source_data/figure6d_enrichscore.csv
- SSL_Source_data/figure6d_mask.csv
- SSL_Source_data/supplementary_fig_1a.csv
- SSL_Source_data/supplementary_fig_1b.csv
- SSL_Source_data/supplementary_fig_3a.csv
- SSL_Source_data/supplementary_fig_3b.csv
- SSL_Source_data/supplementary_fig_3c.csv
- SSL_Source_data/supplementary_fig_3d.csv
