# Supplementary material for: Self-supervised learning reveals clinically relevant histomorphological patterns for therapeutic strategies in colon cancer
Source: Nat Commun. 2025 Mar 8;16:2328. doi: 10.1038/s41467-025-57541-y (PMC11890774; doi:10.1038/s41467-025-57541-y)
Supplement: Supplementary file 4 — Source data file [file 41467_2025_57541_MOESM4_ESM.zip › SSL_Source_data/figure1c.csv]

samples	0	1	2	3	4	5	6	7	8	9	10	11	12	13	14	15	16	17	18	19	20	21	22	23	24	25	26	27	28	29	30	31	32	33	34	35	36	37	38	39	40	41	42	43	44	45	46
TCGA-3L-AA1B	0.06604803493449782	0.015829694323144104	0.06441048034934498	0.003820960698689956	0.0049126637554585155	0.025655021834061136	0.002183406113537118	0.06986899563318777	0.0005458515283842794	0.1490174672489083	0.03329694323144105	0.060589519650655024	0.0	0.034388646288209604	0.014737991266375546	0.008733624454148471	0.055131004366812224	0.06713973799126638	0.035480349344978165	0.0016375545851528383	0.0453056768558952	0.017467248908296942	0.0	0.0049126637554585155	0.030021834061135372	0.015283842794759825	0.0	0.001091703056768559	0.012554585152838428	0.006004366812227074	0.03384279475982533	0.018558951965065504	0.0016375545851528383	0.008187772925764192	0.009825327510917031	0.019650655021834062	0.026746724890829694	0.004366812227074236	0.003820960698689956	0.0	0.0016375545851528383	0.0	0.0	0.007096069868995633	0.018558951965065504	0.0	0.0
TCGA-4T-AA8H	0.11916395222584147	0.048859934853420196	0.017915309446254073	0.0006786102062975027	0.017915309446254073	0.016150922909880565	0.02062975027144408	0.046145494028230184	0.00013572204125950055	0.0031216069489685126	0.03270901194353963	0.033523344191096635	0.0	0.010993485342019544	0.053067318132464715	0.03175895765472313	0.01004343105320304	0.01723669923995657	0.0071932681867535285	0.0005428881650380022	0.0005428881650380022	0.05442453854505972	0.0	0.013029315960912053	0.028365906623235612	0.011672095548317047	0.0	0.005564603691639522	0.03298045602605863	0.09161237785016287	0.006378935939196526	0.008414766558089034	0.01248642779587405	0.01723669923995657	0.011943539630836048	0.016829533116178068	0.0012214983713355048	0.13612920738327905	0.04098805646036916	0.0061074918566775245	0.0006786102062975027	0.0	0.0	0.0006786102062975027	0.014793702497285559	0.00013572204125950055	0.0
TCGA-5M-AAT6	0.05475342208888055	0.017063566472904558	0.001125070316894806	0.00018751171948246765	0.0007500468779298706	0.02868929308081755	0.0	0.0013125820363772737	0.0	0.0	0.0024376523532720793	0.026064129008063004	0.0	0.0003750234389649353	0.015000937558597412	0.016688543033939622	0.0	0.006750421901368836	0.04725295330958185	0.6157884867804237	0.009000562535158447	0.023063941496343523	0.0003750234389649353	0.0	0.010313144571535721	0.0	0.016688543033939622	0.0	0.004500281267579224	0.003375210950684418	0.0	0.011063191449465591	0.0003750234389649353	0.0020626289143071443	0.0	0.0009375585974123383	0.03843990249390587	0.0	0.0	0.0	0.013313332083255204	0.0	0.0	0.0041252578286142885	0.022876429776861055	0.0018751171948246765	0.003375210950684418
TCGA-A6-2672	0.003009027081243731	0.0	0.017051153460381142	0.3239719157472417	0.08726178535606821	0.1514543630892678	0.0	0.09929789368104312	0.0	0.017051153460381142	0.0	0.006018054162487462	0.0010030090270812437	0.05616850551654965	0.007021063189568706	0.0	0.0	0.007021063189568706	0.0020060180541624875	0.0	0.062186559679037114	0.0010030090270812437	0.0	0.0010030090270812437	0.006018054162487462	0.025075225677031094	0.03911735205616851	0.009027081243731194	0.0	0.0	0.02708124373119358	0.0050150451354062184	0.0	0.0	0.0010030090270812437	0.0	0.04312938816449348	0.0	0.0	0.0	0.0010030090270812437	0.0	0.0	0.0010030090270812437	0.0	0.0	0.0
TCGA-A6-2674	0.016442451420029897	0.02242152466367713	0.005979073243647235	0.0	0.0	0.2436472346786248	0.0	0.0014947683109118087	0.0	0.005979073243647235	0.0029895366218236174	0.017937219730941704	0.028400597907324365	0.01046337817638266	0.37369207772795215	0.005979073243647235	0.007473841554559043	0.008968609865470852	0.028400597907324365	0.03288490284005979	0.02092675635276532	0.004484304932735426	0.0	0.0014947683109118087	0.02391629297458894	0.01195814648729447	0.0	0.0	0.0	0.0	0.0	0.0029895366218236174	0.0	0.0014947683109118087	0.0	0.014947683109118086	0.026905829596412557	0.0	0.016442451420029897	0.0	0.0	0.0029895366218236174	0.0	0.043348281016442454	0.014947683109118086	0.0	0.0
TCGA-A6-2676	0.0088339222614841	0.0035335689045936395	0.006183745583038869	0.0017667844522968198	0.0008833922261484099	0.020318021201413426	0.0	0.023851590106007067	0.0	0.029151943462897525	0.0008833922261484099	0.011484098939929329	0.0	0.03975265017667844	0.00530035335689046	0.04328621908127209	0.0035335689045936395	0.00441696113074205	0.0715547703180212	0.05918727915194346	0.07420494699646643	0.0	0.0	0.0	0.015901060070671377	0.0	0.022968197879858657	0.0	0.0	0.0	0.0	0.0008833922261484099	0.0	0.0	0.0	0.0	0.0008833922261484099	0.0	0.0	0.0	0.0	0.0	0.0	0.011484098939929329	0.0	0.5397526501766784	0.0
TCGA-A6-2677	0.016867469879518072	0.024096385542168676	0.09759036144578313	0.08795180722891566	0.09156626506024096	0.0746987951807229	0.0	0.04578313253012048	0.0	0.12289156626506025	0.016867469879518072	0.027710843373493974	0.0	0.006024096385542169	0.0024096385542168677	0.03614457831325301	0.0036144578313253013	0.0783132530120482	0.0	0.0012048192771084338	0.03132530120481928	0.016867469879518072	0.0	0.0	0.021686746987951807	0.014457831325301205	0.01927710843373494	0.06867469879518072	0.00963855421686747	0.0	0.060240963855421686	0.0	0.0024096385542168677	0.0012048192771084338	0.0	0.0024096385542168677	0.012048192771084338	0.0012048192771084338	0.0	0.0	0.0	0.0	0.0024096385542168677	0.0	0.0	0.0024096385542168677	0.0
TCGA-A6-2678	0.000881057268722467	0.000881057268722467	0.007048458149779736	0.2475770925110132	0.1013215859030837	0.003524229074889868	0.03788546255506608	0.12070484581497798	0.0	0.0828193832599119	0.0	0.000881057268722467	0.000881057268722467	0.10396475770925111	0.004405286343612335	0.000881057268722467	0.021145374449339206	0.0	0.000881057268722467	0.0	0.029955947136563875	0.0	0.0	0.029955947136563875	0.08634361233480176	0.014977973568281937	0.000881057268722467	0.004405286343612335	0.0	0.0	0.013215859030837005	0.0	0.0	0.0	0.0	0.001762114537444934	0.00881057268722467	0.001762114537444934	0.06431718061674009	0.0052863436123348016	0.0	0.0	0.0	0.0	0.0	0.0026431718061674008	0.0
TCGA-A6-2679	0.0	0.0	0.0	0.0	0.0	0.02384737678855326	0.08585055643879173	0.012718600953895072	0.0	0.003179650238473768	0.0	0.00794912559618442	0.0	0.06677265500794913	0.001589825119236884	0.0	0.0	0.014308426073131956	0.05246422893481717	0.0047694753577106515	0.011128775834658187	0.0	0.003179650238473768	0.35135135135135137	0.014308426073131956	0.0	0.0	0.0	0.0	0.0	0.0	0.003179650238473768	0.0	0.0	0.0	0.0	0.02384737678855326	0.0	0.003179650238473768	0.11128775834658187	0.0	0.001589825119236884	0.0	0.20349761526232116	0.0	0.0	0.0
TCGA-A6-2680	0.01059001512859304	0.0	0.11043872919818457	0.05597579425113464	0.07337367624810892	0.0015128593040847202	0.03555219364599092	0.05597579425113464	0.0	0.197428139183056	0.015128593040847202	0.015128593040847202	0.0	0.00832072617246596	0.0045385779122541605	0.0	0.10060514372163389	0.03479576399394856	0.01664145234493192	0.00832072617246596	0.023449319213313162	0.018910741301059002	0.0	0.012102874432677761	0.019667170953101363	0.015128593040847202	0.0007564296520423601	0.03555219364599092	0.006051437216338881	0.0	0.01361573373676248	0.00680786686838124	0.0	0.0	0.0	0.0037821482602118004	0.012102874432677761	0.00680786686838124	0.0015128593040847202	0.07715582450832073	0.0	0.0	0.0	0.0	0.0	0.0022692889561270802	0.0
TCGA-A6-2683	0.0007733952049497294	0.0	0.006187161639597835	0.18174787316318639	0.16163959783449341	0.002320185614849188	0.002320185614849188	0.13611755607115236	0.002320185614849188	0.09358081979891725	0.0030935808197989174	0.008507347254447023	0.002320185614849188	0.08507347254447023	0.0038669760247486465	0.0	0.0015467904098994587	0.004640371229698376	0.002320185614849188	0.0	0.040989945862335654	0.0007733952049497294	0.0	0.017014694508894045	0.0	0.03789636504253674	0.007733952049497293	0.033255993812838364	0.0	0.0	0.08894044856921887	0.0015467904098994587	0.0	0.0	0.0	0.0	0.04176334106728538	0.030935808197989172	0.0	0.0	0.0	0.0	0.0007733952049497294	0.0	0.0	0.0	0.0
TCGA-A6-2684	0.023386342376052385	0.02245088868101029	0.027128157156220765	0.01683816651075772	0.0018709073900841909	0.01403180542563143	0.0	0.01403180542563143	0.0	0.0626753975678204	0.33676333021515437	0.019644527595884004	0.0	0.01683816651075772	0.01028999064546305	0.0018709073900841909	0.0009354536950420954	0.050514499532273154	0.031805425631431246	0.01683816651075772	0.040224508886810104	0.004677268475210477	0.0009354536950420954	0.0	0.05425631431244153	0.013096351730589336	0.0009354536950420954	0.0018709073900841909	0.05519176800748363	0.0037418147801683817	0.04303086997193639	0.004677268475210477	0.007483629560336763	0.0009354536950420954	0.0608044901777362	0.0	0.03461178671655753	0.0	0.0009354536950420954	0.0	0.0009354536950420954	0.0	0.0	0.0	0.0	0.0037418147801683817	0.0
TCGA-A6-2685	0.015815959741193385	0.041337167505391806	0.028037383177570093	0.04565061107117182	0.024083393242271746	0.014018691588785047	0.07800143781452193	0.03271028037383177	0.0	0.1822429906542056	0.06542056074766354	0.003235082674335011	0.0	0.0301941049604601	0.021567217828900073	0.003235082674335011	0.0	0.008626887131560028	0.009345794392523364	0.01509705248023005	0.008626887131560028	0.016175413371675055	0.0	0.0492451473759885	0.011502516175413372	0.06973400431344356	0.0017972681524083393	0.0017972681524083393	0.006470165348670022	0.0010783608914450035	0.006470165348670022	0.003235082674335011	0.0050323508267433505	0.0017972681524083393	0.0	0.0025161754133716753	0.028396836808051763	0.0003594536304816679	0.004313443565780014	0.15815959741193386	0.003235082674335011	0.0	0.0	0.0	0.0	0.0014378145219266715	0.0
TCGA-A6-2686	0.0355998576005696	0.000355998576005696	0.0622997508009968	0.000711997152011392	0.011747953008187968	0.02847988608045568	0.0	0.006051975792096832	0.000711997152011392	0.09255962976148095	0.003915984336062656	0.027767888928444288	0.000355998576005696	0.10822356710573158	0.003203987184051264	0.0	0.023495906016375936	0.03987184051263795	0.14809540761836953	0.013171947312210752	0.08223567105731577	0.00355998576005696	0.000355998576005696	0.0	0.022427910288358846	0.003203987184051264	0.034175863296546816	0.0	0.001423994304022784	0.0	0.00355998576005696	0.002135991456034176	0.0	0.0	0.000355998576005696	0.001067995728017088	0.015307938768244928	0.0	0.0	0.0	0.005695977216091136	0.0	0.0	0.00355998576005696	0.000711997152011392	0.21359914560341758	0.0
TCGA-A6-3807	0.002670736360167875	0.0	0.10988172453262114	0.08164822586798931	0.011446012972148036	0.02327355971003434	0.0019076688286913392	0.047310186951545215	0.009919877909194963	0.18084700495993897	0.0034338038916444107	0.0015261350629530714	0.0019076688286913392	0.04769172071728348	0.006867607783288821	0.0	0.0011446012972148034	0.03281190385349103	0.005723006486074018	0.002289202594429607	0.0686760778328882	0.0011446012972148034	0.0	0.005723006486074018	0.008012209080503624	0.052651659671880964	0.0019076688286913392	0.018695154521175122	0.00038153376573826786	0.0	0.18695154521175125	0.0007630675314765357	0.0	0.0	0.0	0.0	0.061045402518122856	0.014879816863792446	0.0	0.0	0.006867607783288821	0.0	0.0	0.0	0.0	0.0	0.0
TCGA-A6-3809	0.0	0.0	0.013888888888888888	0.11868686868686869	0.020202020202020204	0.19444444444444445	0.0	0.07954545454545454	0.0	0.027777777777777776	0.0	0.0	0.003787878787878788	0.17424242424242425	0.017676767676767676	0.0	0.0	0.0025252525252525255	0.0	0.008838383838383838	0.04419191919191919	0.0	0.0	0.003787878787878788	0.017676767676767676	0.07449494949494949	0.007575757575757576	0.017676767676767676	0.0	0.0	0.008838383838383838	0.0	0.0	0.0	0.0	0.0	0.1527777777777778	0.003787878787878788	0.0012626262626262627	0.0	0.0	0.0	0.0	0.006313131313131313	0.0	0.0	0.0
TCGA-A6-3810	0.061855670103092786	0.0	0.07989690721649484	0.007731958762886598	0.0	0.02577319587628866	0.0	0.02577319587628866	0.002577319587628866	0.21649484536082475	0.20876288659793815	0.05412371134020619	0.0	0.0	0.0	0.0	0.07216494845360824	0.02577319587628866	0.06443298969072164	0.002577319587628866	0.020618556701030927	0.002577319587628866	0.0	0.0	0.030927835051546393	0.01288659793814433	0.0	0.005154639175257732	0.0	0.0	0.05670103092783505	0.0	0.0	0.0	0.0	0.0	0.023195876288659795	0.0	0.0	0.0	0.0	0.0	0.0	0.0	0.0	0.0	0.0
TCGA-A6-4105	0.011794138670478913	0.0028591851322373124	0.007862759113652609	0.012151536812008578	0.0	0.004288777698355968	0.03859899928520372	0.018942101501072194	0.002144388849177984	0.19656897784131522	0.22230164403145103	0.09363831308077197	0.0007147962830593281	0.012866333095067906	0.018227305218012867	0.002144388849177984	0.01501072194424589	0.03359542530378842	0.07969978556111508	0.0007147962830593281	0.04789135096497498	0.006790564689063617	0.001072194424588992	0.02394567548248749	0.035025017869907075	0.004646175839885632	0.0	0.0	0.0	0.0	0.021801286633309505	0.002144388849177984	0.0025017869907076485	0.0	0.01322373123659757	0.0025017869907076485	0.03752680486061472	0.0	0.00035739814152966406	0.02037169406719085	0.0	0.0	0.00035739814152966406	0.005003573981415297	0.0	0.0007147962830593281	0.0
TCGA-A6-4107	0.019715224534501644	0.001095290251916758	0.16976998904709747	0.03176341730558598	0.01533406352683461	0.0	0.0	0.027382256297918947	0.001095290251916758	0.03943044906900329	0.019715224534501644	0.03176341730558598	0.0	0.047097480832420595	0.0	0.013143483023001095	0.001095290251916758	0.08433734939759036	0.07447973713033954	0.002190580503833516	0.0963855421686747	0.024096385542168676	0.0	0.0065717415115005475	0.027382256297918947	0.0032858707557502738	0.001095290251916758	0.023001095290251915	0.0	0.0	0.16100766703176342	0.002190580503833516	0.002190580503833516	0.0	0.0	0.004381161007667032	0.0032858707557502738	0.028477546549835708	0.0	0.0	0.03176341730558598	0.0	0.0	0.001095290251916758	0.004381161007667032	0.0	0.0
TCGA-A6-5656	0.0057306590257879654	0.0	0.04871060171919771	0.0	0.0	0.0	0.0	0.1318051575931232	0.05730659025787966	0.32664756446991405	0.0	0.0	0.03151862464183381	0.017191977077363897	0.0057306590257879654	0.0	0.008595988538681949	0.008595988538681949	0.045845272206303724	0.025787965616045846	0.11174785100286533	0.0	0.014326647564469915	0.0	0.011461318051575931	0.0057306590257879654	0.0	0.0028653295128939827	0.0	0.0	0.07449856733524356	0.0	0.0	0.0	0.0	0.0	0.034383954154727794	0.0	0.0	0.0	0.0	0.008595988538681949	0.014326647564469915	0.0	0.0	0.008595988538681949	0.0
TCGA-A6-5659	0.0228310502283105	0.01141552511415525	0.0365296803652968	0.0228310502283105	0.00684931506849315	0.02511415525114155	0.0	0.07077625570776255	0.0136986301369863	0.3013698630136986	0.02968036529680365	0.0	0.00228310502283105	0.0	0.00684931506849315	0.00228310502283105	0.0730593607305936	0.0593607305936073	0.0045662100456621	0.0045662100456621	0.05251141552511415	0.0091324200913242	0.0	0.0	0.0182648401826484	0.07990867579908675	0.0	0.0045662100456621	0.0182648401826484	0.0	0.0319634703196347	0.0	0.0	0.0	0.0	0.0	0.0410958904109589	0.0	0.0	0.0	0.0	0.04794520547945205	0.0	0.0	0.00228310502283105	0.0	0.0
TCGA-A6-5660	0.08447098976109214	0.0017064846416382253	0.0537542662116041	0.11860068259385666	0.007679180887372013	0.08873720136518772	0.0008532423208191126	0.07252559726962457	0.0	0.189419795221843	0.011092150170648464	0.04778156996587031	0.0008532423208191126	0.007679180887372013	0.002559726962457338	0.0	0.0	0.043515358361774746	0.040955631399317405	0.0	0.04778156996587031	0.0034129692832764505	0.0	0.0	0.02218430034129693	0.006825938566552901	0.020477815699658702	0.005119453924914676	0.0034129692832764505	0.0008532423208191126	0.05887372013651877	0.004266211604095563	0.0	0.0	0.0	0.0	0.032423208191126277	0.0008532423208191126	0.0	0.0	0.0008532423208191126	0.0	0.0	0.011092150170648464	0.00938566552901024	0.0	0.0
TCGA-A6-5661	0.023454157782515993	0.015991471215351813	0.014925373134328358	0.007462686567164179	0.02771855010660981	0.01812366737739872	0.11833688699360341	0.019189765458422176	0.0	0.03837953091684435	0.022388059701492536	0.060767590618336885	0.009594882729211088	0.01812366737739872	0.10980810234541578	0.0511727078891258	0.024520255863539446	0.0042643923240938165	0.04477611940298507	0.10767590618336886	0.02771855010660981	0.0	0.0010660980810234541	0.05223880597014925	0.03091684434968017	0.03837953091684435	0.0010660980810234541	0.0	0.0	0.0	0.0	0.005330490405117271	0.0	0.0	0.0	0.05863539445628998	0.022388059701492536	0.0	0.0021321961620469083	0.015991471215351813	0.0	0.0	0.0	0.0010660980810234541	0.0	0.006396588486140725	0.0
TCGA-A6-5662	0.004815409309791332	0.0	0.025682182985553772	0.03210272873194221	0.13643659711075443	0.011235955056179775	0.0	0.0754414125200642	0.0016051364365971107	0.13643659711075443	0.004815409309791332	0.0	0.004815409309791332	0.0032102728731942215	0.008025682182985553	0.0	0.2391653290529695	0.008025682182985553	0.0016051364365971107	0.0593900481540931	0.016051364365971106	0.0	0.0	0.0	0.0032102728731942215	0.012841091492776886	0.06581059390048154	0.0	0.0	0.0	0.0	0.004815409309791332	0.0	0.0	0.0	0.0	0.011235955056179775	0.0	0.0	0.0	0.019261637239165328	0.0	0.0	0.0	0.0	0.11396468699839486	0.0
TCGA-A6-5664	0.0	0.0	0.0059978189749182115	0.05179934569247546	0.015267175572519083	0.04034896401308615	0.0054525627044711015	0.17502726281352235	0.011995637949836423	0.16466739367502725	0.0	0.004907306434023991	0.0059978189749182115	0.19083969465648856	0.0021810250817884407	0.0	0.013086150490730643	0.0054525627044711015	0.0010905125408942203	0.0	0.017993456924754635	0.0027262813522355507	0.0016357688113413304	0.06543075245365322	0.003816793893129771	0.030534351145038167	0.0027262813522355507	0.03544165757906216	0.0005452562704471102	0.0	0.03544165757906216	0.0010905125408942203	0.0	0.0	0.0010905125408942203	0.0016357688113413304	0.019083969465648856	0.08178844056706652	0.0	0.0	0.0005452562704471102	0.0	0.0021810250817884407	0.0010905125408942203	0.0	0.0010905125408942203	0.0
TCGA-A6-5667	0.014799154334038054	0.0	0.3107822410147992	0.05919661733615222	0.046511627906976744	0.0	0.0	0.1014799154334038	0.0021141649048625794	0.1945031712473573	0.0	0.0	0.0	0.03382663847780127	0.0	0.0	0.035940803382663845	0.016913319238900635	0.019027484143763214	0.0	0.021141649048625793	0.0	0.0	0.0021141649048625794	0.019027484143763214	0.0021141649048625794	0.0	0.0507399577167019	0.0021141649048625794	0.0	0.04439746300211417	0.0021141649048625794	0.0	0.0	0.0	0.0	0.0021141649048625794	0.014799154334038054	0.0	0.0	0.0021141649048625794	0.0	0.0	0.0	0.0	0.0021141649048625794	0.0
TCGA-A6-6137	0.0005396654074473826	0.0	0.01834862385321101	0.0010793308148947653	0.0	0.04155423637344846	0.021586616297895305	0.04479222881813276	0.0016189962223421479	0.32002158661629787	0.0	0.0016189962223421479	0.0005396654074473826	0.048569886670264434	0.004317323259579061	0.0	0.04371289800323799	0.007555315704263357	0.07123583378305451	0.0010793308148947653	0.015650296815974095	0.002698327037236913	0.0005396654074473826	0.17539125742039935	0.004317323259579061	0.008634646519158122	0.0010793308148947653	0.0	0.0	0.0	0.02644360496492175	0.0032379924446842958	0.0	0.0	0.0	0.007015650296815974	0.08041014570966001	0.025903939557474366	0.0	0.009713977334052886	0.0	0.0	0.0	0.0059363194819212085	0.0	0.004856988667026443	0.0
TCGA-A6-6138	0.002564102564102564	0.03333333333333333	0.0452991452991453	0.0	0.003418803418803419	0.005982905982905983	0.0	0.011965811965811967	0.0	0.06666666666666667	0.05128205128205128	0.09401709401709402	0.0017094017094017094	0.18547008547008548	0.009401709401709401	0.07606837606837606	0.03504273504273504	0.02905982905982906	0.11623931623931624	0.003418803418803419	0.04957264957264957	0.003418803418803419	0.009401709401709401	0.0008547008547008547	0.062393162393162394	0.0008547008547008547	0.015384615384615385	0.0	0.0008547008547008547	0.0	0.005982905982905983	0.002564102564102564	0.0008547008547008547	0.0	0.0017094017094017094	0.026495726495726495	0.011965811965811967	0.0	0.0	0.0	0.0	0.0008547008547008547	0.0017094017094017094	0.007692307692307693	0.0	0.026495726495726495	0.0
TCGA-A6-6141	0.08088235294117647	0.0	0.11519607843137254	0.006127450980392157	0.003676470588235294	0.014705882352941176	0.0	0.03799019607843137	0.0	0.0857843137254902	0.006127450980392157	0.011029411764705883	0.0	0.25980392156862747	0.01838235294117647	0.0	0.09803921568627451	0.028186274509803922	0.0625	0.0	0.025735294117647058	0.006127450980392157	0.0	0.007352941176470588	0.013480392156862746	0.007352941176470588	0.004901960784313725	0.0024509803921568627	0.0	0.0	0.02696078431372549	0.0	0.0	0.0	0.0012254901960784314	0.004901960784313725	0.02696078431372549	0.023284313725490197	0.007352941176470588	0.0	0.0	0.0	0.0	0.0012254901960784314	0.007352941176470588	0.004901960784313725	0.0
TCGA-A6-6142	0.09052092228864218	0.07002561912894961	0.024765157984628524	0.0	0.0008539709649871904	0.010247651579846286	0.0	0.011101622544833475	0.0	0.06148590947907771	0.033304867634500426	0.02134927412467976	0.0008539709649871904	0.0	0.03159692570452605	0.11187019641332195	0.18360375747224594	0.07173356105892399	0.033304867634500426	0.08539709649871904	0.016225448334756618	0.0034158838599487617	0.0	0.0	0.04099060631938514	0.004269854824935952	0.0	0.0	0.015371477369769428	0.0	0.0017079419299743809	0.0008539709649871904	0.0008539709649871904	0.0	0.0	0.0	0.011955593509820665	0.0	0.0025619128949615714	0.0	0.011955593509820665	0.0	0.0	0.005977796754910333	0.036720751494449186	0.005123825789923143	0.0
TCGA-A6-6649	0.09221556886227544	0.0	0.03473053892215569	0.04910179640718563	0.003592814371257485	0.0023952095808383233	0.06227544910179641	0.059880239520958084	0.0	0.0562874251497006	0.05149700598802395	0.015568862275449102	0.017964071856287425	0.022754491017964073	0.005988023952095809	0.0023952095808383233	0.0	0.11976047904191617	0.008383233532934131	0.0011976047904191617	0.08622754491017964	0.0023952095808383233	0.0	0.0562874251497006	0.022754491017964073	0.009580838323353293	0.0	0.0011976047904191617	0.03832335329341317	0.004790419161676647	0.0658682634730539	0.0023952095808383233	0.0	0.0	0.004790419161676647	0.0011976047904191617	0.029940119760479042	0.0	0.0	0.05748502994011976	0.009580838323353293	0.0	0.0	0.0011976047904191617	0.0	0.0	0.0
TCGA-A6-6650	0.0013764624913971094	0.0	0.0729525120440468	0.006194081211286993	0.08189951823812801	0.038540949759119064	0.028905712319339298	0.05230557467309016	0.0	0.19270474879559532	0.0	0.013764624913971095	0.006194081211286993	0.12044046799724707	0.008947006194081212	0.0	0.16792842395044735	0.01307639366827254	0.011011699931176875	0.0041293874741913286	0.01995870612525809	0.0027529249827942187	0.0020646937370956643	0.02752924982794219	0.007570543702684102	0.044735030970406056	0.0	0.0006882312456985547	0.0	0.0	0.006194081211286993	0.0020646937370956643	0.0	0.0	0.0	0.0006882312456985547	0.01995870612525809	0.008258774948382657	0.0006882312456985547	0.02202339986235375	0.0006882312456985547	0.0	0.0	0.0	0.0	0.013764624913971095	0.0
TCGA-A6-6651	0.03218210361067504	0.0031397174254317113	0.033751962323390894	0.0	0.0	0.04395604395604396	0.0	0.027472527472527472	0.0015698587127158557	0.11459968602825746	0.12637362637362637	0.03610675039246468	0.0007849293563579278	0.0031397174254317113	0.016483516483516484	0.0	0.0015698587127158557	0.14835164835164835	0.012558869701726845	0.002354788069073783	0.2645211930926217	0.00706436420722135	0.0	0.002354788069073783	0.061224489795918366	0.007849293563579277	0.0	0.0	0.006279434850863423	0.0007849293563579278	0.02511773940345369	0.0015698587127158557	0.0007849293563579278	0.0007849293563579278	0.0	0.0007849293563579278	0.016483516483516484	0.0	0.0	0.0	0.0	0.0	0.0	0.0	0.0	0.0	0.0
TCGA-A6-6652	0.032679738562091505	0.0	0.03594771241830065	0.20588235294117646	0.0	0.013071895424836602	0.0	0.16013071895424835	0.042483660130718956	0.0	0.0032679738562091504	0.013071895424836602	0.0	0.0032679738562091504	0.0	0.0	0.0	0.06862745098039216	0.006535947712418301	0.0	0.1111111111111111	0.0	0.0	0.0	0.1111111111111111	0.013071895424836602	0.0	0.0	0.013071895424836602	0.0	0.13398692810457516	0.0	0.0	0.0	0.0	0.0	0.026143790849673203	0.0	0.0032679738562091504	0.0	0.0	0.0	0.0	0.0032679738562091504	0.0	0.0	0.0
TCGA-A6-6653	0.004842615012106538	0.004842615012106538	0.05387409200968523	0.04539951573849879	0.004842615012106538	0.01513317191283293	0.0	0.03208232445520581	0.0018159806295399517	0.028450363196125907	0.06961259079903148	0.019975786924939468	0.0006053268765133172	0.031476997578692496	0.2469733656174334	0.005447941888619854	0.013317191283292978	0.006053268765133172	0.0599273607748184	0.010895883777239709	0.012711864406779662	0.00847457627118644	0.0	0.0006053268765133172	0.018765133171912834	0.1271186440677966	0.0006053268765133172	0.04600484261501211	0.0036319612590799033	0.0006053268765133172	0.023002421307506054	0.01513317191283293	0.0006053268765133172	0.0012106537530266344	0.0	0.0012106537530266344	0.021791767554479417	0.0012106537530266344	0.048426150121065374	0.0	0.0	0.0	0.0	0.004842615012106538	0.0	0.00847457627118644	0.0
TCGA-A6-6654	0.05673027333677153	0.021144920061887573	0.10985043837029397	0.02320783909231563	0.01444043321299639	0.022692109334708613	0.038679731820526045	0.006704486848891181	0.0005157297576070139	0.059824651882413614	0.04538421866941723	0.0479628674574523	0.0010314595152140279	0.09128416709644147	0.0030943785456420837	0.0010314595152140279	0.04641567818463126	0.06910778751933987	0.05054151624548736	0.007735946364105209	0.061371841155234655	0.006704486848891181	0.0	0.015471892728210418	0.013924703455389376	0.0005157297576070139	0.0005157297576070139	0.029396596183599792	0.005157297576070139	0.0010314595152140279	0.05002578648788035	0.0030943785456420837	0.008251676121712223	0.0	0.02784940691077875	0.0041258380608561115	0.011346054667354307	0.0	0.0005157297576070139	0.03455389375966993	0.0010314595152140279	0.0	0.0	0.0025786487880350697	0.0020629190304280558	0.0030943785456420837	0.0
TCGA-A6-A566	0.07110438729198185	0.015128593040847202	0.0030257186081694403	0.0	0.0015128593040847202	0.12102874432677761	0.0	0.014624306606152295	0.0015128593040847202	0.041855774079677256	0.006051437216338881	0.005547150781643974	0.005042864346949067	0.0005042864346949068	0.29601613716591024	0.0	0.03731719616742309	0.011094301563287948	0.044377206253151794	0.13161875945537066	0.006051437216338881	0.0045385779122541605	0.002017145738779627	0.020171457387796268	0.036308623298033284	0.02168431669188099	0.0	0.0	0.0005042864346949068	0.0	0.0	0.0015128593040847202	0.0	0.0	0.0005042864346949068	0.0005042864346949068	0.012607160867372668	0.005042864346949067	0.025718608169440244	0.0	0.0010085728693898135	0.005042864346949067	0.0015128593040847202	0.015632879475542108	0.0010085728693898135	0.031265758951084216	0.0
TCGA-A6-A567	0.08238969152674737	0.0031237797735259665	0.05857087075361187	0.06638032018742679	0.0003904724716907458	0.004295197188598204	0.0	0.034752049980476374	0.0015618898867629833	0.026552128074970715	0.027333073018352205	0.004295197188598204	0.016009371339320577	0.0003904724716907458	0.04412338930105428	0.014057008980866849	0.0015618898867629833	0.2010933229207341	0.0007809449433814916	0.003514252245216712	0.08199921905505662	0.0015618898867629833	0.0	0.0003904724716907458	0.021475985942991018	0.20851229988285827	0.0	0.0003904724716907458	0.02694260054666146	0.0023428348301444747	0.035923467395548615	0.0003904724716907458	0.0	0.0	0.0	0.0	0.02030456852791878	0.0	0.0	0.0	0.0031237797735259665	0.0	0.0	0.005076142131979695	0.0003904724716907458	0.0	0.0
TCGA-A6-A56B	0.007556675062972292	0.02115869017632242	0.012594458438287154	0.18035264483627203	0.025692695214105794	0.03929471032745592	0.14055415617128464	0.03324937027707808	0.006045340050377834	0.08211586901763224	0.021662468513853905	0.037783375314861464	0.018639798488664986	0.04231738035264484	0.003022670025188917	0.014609571788413099	0.0	0.01964735516372796	0.0010075566750629723	0.0	0.03526448362720403	0.011586901763224182	0.0010075566750629723	0.01964735516372796	0.014105793450881612	0.006045340050377834	0.004534005037783375	0.004030226700251889	0.0005037783375314861	0.0	0.036272040302267	0.0	0.0	0.0	0.0	0.003526448362720403	0.030730478589420653	0.0	0.0005037783375314861	0.12090680100755667	0.0	0.0020151133501259445	0.0005037783375314861	0.0015113350125944584	0.0	0.0	0.0
TCGA-AA-3514	0.0	0.0	0.0	0.0	0.0	0.0	0.0	0.0	0.4830316742081448	0.0	0.0	0.0	0.15384615384615385	0.0	0.0011312217194570137	0.0	0.0	0.0022624434389140274	0.0	0.0	0.0	0.0	0.08710407239819004	0.003393665158371041	0.0011312217194570137	0.0	0.0	0.0	0.0	0.0	0.0	0.0	0.0	0.0	0.0	0.0011312217194570137	0.0	0.0	0.0	0.0	0.0	0.042986425339366516	0.2239819004524887	0.0	0.0	0.0	0.0
TCGA-AA-3516	0.0	0.005641748942172073	0.0	0.0	0.0	0.012693935119887164	0.0	0.0	0.06770098730606489	0.0	0.0	0.0014104372355430183	0.614950634696756	0.0	0.011283497884344146	0.0	0.0	0.0	0.0	0.0014104372355430183	0.0	0.0	0.11988716502115655	0.0	0.0	0.05923836389280677	0.0	0.0	0.0	0.0	0.0	0.0	0.0	0.0	0.0	0.0	0.0	0.0	0.0	0.0	0.0	0.04372355430183357	0.0	0.06205923836389281	0.0	0.0	0.0
TCGA-AA-3517	0.0	0.0	0.0009871668311944718	0.0	0.0	0.0009871668311944718	0.014807502467917079	0.0	0.5577492596248766	0.0029615004935834156	0.0	0.0	0.29417571569595263	0.0009871668311944718	0.0	0.0	0.0	0.0	0.0	0.0	0.0	0.0009871668311944718	0.060217176702862786	0.0	0.0009871668311944718	0.0	0.0	0.0	0.0	0.0	0.0	0.0	0.0	0.0	0.0	0.0	0.0029615004935834156	0.0	0.0	0.0019743336623889436	0.0	0.05231984205330701	0.006910167818361303	0.0009871668311944718	0.0	0.0	0.0
TCGA-AA-3518	0.0	0.0	0.0	0.0	0.0	0.0045841519318926	0.0275049115913556	0.0	0.16633922724296005	0.0006548788474132286	0.0	0.0	0.15258677144728225	0.0	0.0	0.0	0.0	0.0	0.0	0.0	0.0	0.0	0.5920104780615586	0.0032743942370661427	0.0	0.0	0.0	0.0	0.0	0.0	0.0	0.0	0.0	0.0	0.0	0.0019646365422396855	0.0	0.0	0.0	0.0	0.0	0.0137524557956778	0.012442698100851343	0.024885396201702686	0.0	0.0	0.0
TCGA-AA-3519	0.0	0.0	0.0	0.0	0.0	0.0	0.007722007722007722	0.0	0.7152509652509652	0.0009652509652509653	0.0	0.0	0.1640926640926641	0.0	0.0	0.0	0.0	0.0	0.0	0.0	0.0	0.0	0.07046332046332046	0.0028957528957528956	0.0	0.0	0.0	0.0	0.0	0.0	0.0	0.0	0.0	0.0	0.0	0.0	0.0	0.0	0.0	0.0	0.0	0.008687258687258687	0.029922779922779922	0.0	0.0	0.0	0.0
TCGA-AA-3520	0.0	0.0	0.0	0.0	0.0	0.0	0.11526946107784432	0.0	0.6092814371257484	0.0	0.0	0.0	0.059880239520958084	0.0	0.0	0.0	0.0	0.0	0.0	0.0	0.0	0.0	0.09131736526946108	0.005988023952095809	0.0	0.0	0.0	0.0	0.0	0.0	0.0	0.0	0.0	0.0	0.0	0.0029940119760479044	0.0	0.0	0.0	0.0	0.0	0.0014970059880239522	0.11077844311377245	0.0029940119760479044	0.0	0.0	0.0
TCGA-AA-3525	0.0	0.0008628127696289905	0.0008628127696289905	0.0	0.0	0.026747195858498704	0.04055220017256255	0.0	0.24158757549611734	0.0	0.0	0.0	0.47540983606557374	0.0	0.008628127696289905	0.0	0.0	0.0	0.0	0.0	0.0	0.0	0.08714408973252805	0.024158757549611734	0.0060396893874029335	0.011216566005176877	0.0	0.0	0.0	0.0	0.0	0.0	0.0	0.0	0.0	0.0008628127696289905	0.0025884383088869713	0.0	0.0008628127696289905	0.0	0.0	0.01639344262295082	0.0008628127696289905	0.055220017256255395	0.0	0.0	0.0
TCGA-AA-3526	0.0	0.0013440860215053765	0.0	0.0	0.0	0.002688172043010753	0.08198924731182795	0.0	0.49731182795698925	0.0	0.0	0.0013440860215053765	0.21908602150537634	0.0	0.0	0.0	0.0	0.0	0.0	0.0	0.0	0.0	0.10080645161290322	0.002688172043010753	0.010752688172043012	0.0	0.0	0.0	0.0	0.0	0.0	0.0	0.0	0.0	0.0	0.0	0.0	0.0	0.012096774193548387	0.025537634408602152	0.0	0.030913978494623656	0.013440860215053764	0.0	0.0	0.0	0.0
TCGA-AA-3530	0.0	0.0	0.0	0.023099133782483156	0.0	0.03753609239653513	0.0009624639076034649	0.009624639076034648	0.48893166506256014	0.0	0.0	0.0	0.32146294513955725	0.0028873917228103944	0.0019249278152069298	0.0	0.0	0.0	0.0	0.0	0.0019249278152069298	0.0	0.007699711260827719	0.05389797882579403	0.0019249278152069298	0.004812319538017324	0.0	0.0	0.0	0.0	0.004812319538017324	0.0	0.0	0.0	0.0	0.0009624639076034649	0.021174205967276226	0.0	0.0	0.0	0.0	0.0028873917228103944	0.0	0.013474494706448507	0.0	0.0	0.0
TCGA-AA-3531	0.0009345794392523365	0.0	0.0	0.0	0.0	0.004205607476635514	0.026168224299065422	0.0	0.3163551401869159	0.0009345794392523365	0.0009345794392523365	0.001869158878504673	0.10934579439252337	0.0	0.00046728971962616824	0.0	0.0009345794392523365	0.0009345794392523365	0.0	0.0	0.0	0.0	0.04299065420560748	0.008878504672897197	0.00046728971962616824	0.0	0.0	0.0	0.0	0.0	0.0	0.0	0.0	0.0	0.0	0.0014018691588785046	0.00046728971962616824	0.0	0.0	0.0009345794392523365	0.0	0.09345794392523364	0.38691588785046727	0.00046728971962616824	0.0	0.0009345794392523365	0.0
TCGA-AA-3532	0.0	0.0	0.05084745762711865	0.00847457627118644	0.013559322033898305	0.01694915254237288	0.00847457627118644	0.06949152542372881	0.0	0.40508474576271186	0.0	0.0	0.0	0.2271186440677966	0.001694915254237288	0.0	0.05254237288135593	0.0	0.0	0.0	0.022033898305084745	0.0	0.003389830508474576	0.013559322033898305	0.003389830508474576	0.03220338983050847	0.0	0.001694915254237288	0.0	0.0	0.01694915254237288	0.0	0.0	0.0	0.0	0.005084745762711864	0.03559322033898305	0.003389830508474576	0.0	0.0	0.0	0.0	0.005084745762711864	0.003389830508474576	0.0	0.0	0.0
TCGA-AA-3538	0.002079002079002079	0.0	0.035343035343035345	0.002079002079002079	0.006237006237006237	0.006237006237006237	0.0	0.06444906444906445	0.0	0.37422037422037424	0.0	0.002079002079002079	0.004158004158004158	0.07276507276507277	0.0	0.0	0.02286902286902287	0.04158004158004158	0.06860706860706861	0.008316008316008316	0.12058212058212059	0.002079002079002079	0.0	0.002079002079002079	0.010395010395010396	0.004158004158004158	0.0	0.0	0.0	0.0	0.0395010395010395	0.014553014553014554	0.0	0.0	0.0	0.0	0.07484407484407485	0.0	0.0	0.0	0.0	0.0	0.0	0.0	0.0	0.02079002079002079	0.0
TCGA-AA-3542	0.0	0.0	0.0	0.0	0.0	0.0009950248756218905	0.010945273631840797	0.0	0.23980099502487562	0.005970149253731343	0.0	0.0	0.09353233830845771	0.0009950248756218905	0.0	0.0	0.0	0.0	0.0	0.0	0.0009950248756218905	0.0	0.23880597014925373	0.001990049751243781	0.0	0.0	0.0	0.0	0.0	0.0	0.0009950248756218905	0.0	0.0	0.0	0.0	0.0009950248756218905	0.0	0.0	0.0	0.0009950248756218905	0.0	0.007960199004975124	0.3781094527363184	0.001990049751243781	0.0	0.014925373134328358	0.0
TCGA-AA-3543	0.0	0.0	0.0	0.0	0.0	0.0	0.0	0.0	0.554380664652568	0.0	0.0	0.0	0.3066465256797583	0.0	0.0	0.0	0.0	0.0	0.0	0.0	0.0	0.0	0.08761329305135952	0.01661631419939577	0.0	0.0	0.0	0.0	0.0	0.0	0.0	0.0	0.0	0.0	0.0	0.0015105740181268882	0.0	0.0	0.0	0.0	0.0	0.0	0.03323262839879154	0.0	0.0	0.0	0.0
TCGA-AA-3544	0.0	0.0	0.0	0.0	0.0	0.04223744292237443	0.10844748858447488	0.0045662100456621	0.2888127853881279	0.00684931506849315	0.001141552511415525	0.017123287671232876	0.1095890410958904	0.001141552511415525	0.0	0.0	0.0	0.001141552511415525	0.0045662100456621	0.0	0.001141552511415525	0.0	0.18493150684931506	0.00228310502283105	0.005707762557077625	0.003424657534246575	0.0	0.0	0.0	0.0	0.0	0.0	0.0	0.0	0.0	0.00684931506849315	0.0	0.0	0.0	0.028538812785388126	0.0	0.0867579908675799	0.091324200913242	0.003424657534246575	0.0	0.0	0.0
TCGA-AA-3548	0.0	0.0	0.01335113484646195	0.0026702269692923898	0.0	0.0013351134846461949	0.07476635514018691	0.01335113484646195	0.09479305740987984	0.15220293724966621	0.0	0.0	0.08678237650200267	0.0026702269692923898	0.0013351134846461949	0.0	0.0	0.0	0.0	0.0026702269692923898	0.0	0.0	0.11214953271028037	0.05874499332443257	0.0	0.006675567423230975	0.0	0.0	0.0	0.0	0.006675567423230975	0.0	0.0	0.0	0.0	0.03871829105473965	0.0026702269692923898	0.0	0.0	0.022696929238985315	0.0	0.0	0.2977303070761015	0.00801068090787717	0.0	0.0	0.0
TCGA-AA-3552	0.0	0.0	0.0	0.006276150627615063	0.0031380753138075313	0.011506276150627616	0.0010460251046025104	0.014644351464435146	0.3127615062761506	0.0596234309623431	0.0	0.009414225941422594	0.25	0.043933054393305436	0.0	0.0	0.0	0.0020920502092050207	0.0	0.0	0.012552301255230125	0.0010460251046025104	0.15376569037656904	0.06903765690376569	0.0	0.0041841004184100415	0.0010460251046025104	0.0	0.0	0.0	0.009414225941422594	0.0	0.0	0.0	0.0	0.02092050209205021	0.0010460251046025104	0.0	0.0	0.0	0.006276150627615063	0.0020920502092050207	0.0031380753138075313	0.0010460251046025104	0.0	0.0	0.0
TCGA-AA-3553	0.0	0.0	0.0	0.0	0.0	0.0	0.0	0.0	0.3649789029535865	0.0	0.0	0.0	0.3438818565400844	0.0	0.0	0.0	0.0	0.0	0.0	0.0	0.0	0.0	0.28270042194092826	0.0	0.0	0.0	0.0	0.0	0.0	0.0	0.0	0.0	0.0	0.0	0.0	0.0	0.0	0.0	0.0	0.0	0.0	0.004219409282700422	0.004219409282700422	0.0	0.0	0.0	0.0
TCGA-AA-3554	0.0	0.0	0.0	0.0007304601899196494	0.0	0.008765522279035792	0.08327246165084003	0.0007304601899196494	0.24616508400292184	0.01241782322863404	0.0	0.0029218407596785976	0.21694667640613585	0.002191380569758948	0.0	0.0	0.0	0.0	0.0	0.0	0.008765522279035792	0.0	0.36596055514974435	0.004382761139517896	0.002191380569758948	0.0014609203798392988	0.0007304601899196494	0.0	0.0	0.0	0.0	0.0	0.0	0.0	0.0	0.01095690284879474	0.010226442658875092	0.0	0.0	0.004382761139517896	0.0	0.007304601899196494	0.002191380569758948	0.007304601899196494	0.0	0.0	0.0
TCGA-AA-3555	0.014008620689655173	0.00646551724137931	0.010775862068965518	0.08081896551724138	0.014008620689655173	0.0625	0.0	0.07758620689655173	0.022629310344827586	0.017241379310344827	0.0010775862068965517	0.014008620689655173	0.0021551724137931034	0.016163793103448277	0.10129310344827586	0.0	0.0010775862068965517	0.008620689655172414	0.0010775862068965517	0.0	0.015086206896551725	0.0021551724137931034	0.0010775862068965517	0.020474137931034482	0.015086206896551725	0.07327586206896551	0.0	0.03556034482758621	0.0010775862068965517	0.0	0.10237068965517242	0.0	0.0	0.0	0.0	0.0010775862068965517	0.014008620689655173	0.1896551724137931	0.034482758620689655	0.0	0.0	0.0	0.0	0.04310344827586207	0.0	0.0	0.0
TCGA-AA-3558	0.003177124702144559	0.003971405877680699	0.0	0.0	0.0	0.03891977760127085	0.0	0.007148530579825258	0.2795869737887212	0.003971405877680699	0.0023828435266084196	0.0023828435266084196	0.3836378077839555	0.0	0.008737092930897538	0.0	0.0	0.0023828435266084196	0.0	0.0	0.0007942811755361397	0.0007942811755361397	0.011914217633042097	0.007148530579825258	0.007942811755361398	0.019062748212867357	0.0	0.0	0.0	0.0	0.0015885623510722795	0.0	0.0	0.0	0.0	0.0	0.004765687053216839	0.0	0.003971405877680699	0.0	0.0	0.04924543288324067	0.15011914217633043	0.006354249404289118	0.0	0.0	0.0
TCGA-AA-3560	0.0	0.0	0.0	0.0	0.0	0.0017761989342806395	0.014209591474245116	0.0	0.2557726465364121	0.0	0.0	0.0	0.3836589698046181	0.0	0.0	0.0	0.0	0.0	0.0	0.0	0.0	0.0	0.30017761989342806	0.0017761989342806395	0.0	0.0	0.0	0.0	0.0	0.0	0.0	0.0	0.0	0.0	0.0	0.0	0.0017761989342806395	0.0	0.0	0.0	0.0	0.019538188277087035	0.0	0.021314387211367674	0.0	0.0	0.0
TCGA-AA-3561	0.004355400696864111	0.008710801393728223	0.0	0.006097560975609756	0.0	0.02003484320557491	0.0008710801393728223	0.005226480836236934	0.33013937282229966	0.02003484320557491	0.004355400696864111	0.016550522648083623	0.32229965156794427	0.0	0.0017421602787456446	0.002613240418118467	0.0	0.008710801393728223	0.0	0.0	0.02264808362369338	0.004355400696864111	0.03048780487804878	0.0	0.006097560975609756	0.0008710801393728223	0.0008710801393728223	0.0	0.0008710801393728223	0.0	0.0008710801393728223	0.0	0.0	0.0	0.0	0.0	0.02177700348432056	0.0	0.0	0.0	0.0	0.11585365853658537	0.042682926829268296	0.0008710801393728223	0.0	0.0	0.0
TCGA-AA-3562	0.0	0.0	0.0	0.0	0.0	0.0007911392405063291	0.041930379746835444	0.0	0.5901898734177216	0.0007911392405063291	0.0	0.0	0.11392405063291139	0.0	0.0	0.0	0.0	0.0	0.0	0.0	0.0	0.0007911392405063291	0.15664556962025317	0.004746835443037975	0.0	0.0	0.0	0.0	0.0	0.0	0.0	0.0	0.0	0.0	0.0	0.0007911392405063291	0.0	0.0	0.0	0.0023734177215189874	0.0	0.0245253164556962	0.0625	0.0	0.0	0.0	0.0
TCGA-AA-3664	0.0	0.0	0.0	0.0007968127490039841	0.0	0.00796812749003984	0.0	0.00398406374501992	0.38326693227091635	0.0	0.0	0.0	0.5800796812749004	0.0	0.0	0.0	0.0	0.0	0.0	0.0	0.0	0.0	0.012749003984063745	0.0007968127490039841	0.002390438247011952	0.0	0.0	0.0	0.0	0.0	0.0	0.0	0.0	0.0	0.0	0.0	0.004780876494023904	0.0	0.0	0.0	0.0	0.0015936254980079682	0.0	0.0015936254980079682	0.0	0.0	0.0
TCGA-AA-3666	0.0	0.0	0.0	0.0008733624454148472	0.0	0.0	0.013973799126637555	0.0	0.6672489082969433	0.0	0.0	0.0	0.21484716157205241	0.0	0.0	0.0	0.0	0.0	0.0	0.0	0.0	0.0	0.04192139737991266	0.022707423580786028	0.0	0.0008733624454148472	0.0	0.0	0.0	0.0	0.0017467248908296944	0.0	0.0	0.0	0.0	0.014847161572052401	0.0	0.0	0.0	0.0	0.0	0.01921397379912664	0.0	0.0017467248908296944	0.0	0.0	0.0
TCGA-AA-3667	0.0	0.0	0.0	0.002621231979030144	0.0	0.0	0.007863695937090432	0.001310615989515072	0.5242463958060288	0.0	0.005242463958060288	0.011795543905635648	0.2214941022280472	0.005242463958060288	0.0	0.0	0.0	0.023591087811271297	0.0	0.0	0.011795543905635648	0.001310615989515072	0.057667103538663174	0.015727391874180863	0.0	0.002621231979030144	0.0	0.0	0.007863695937090432	0.0	0.001310615989515072	0.0	0.0	0.0	0.0	0.0	0.001310615989515072	0.0	0.0	0.0	0.0	0.0563564875491481	0.04062909567496723	0.0	0.0	0.0	0.0
TCGA-AA-3673	0.0	0.0	0.0	0.011428571428571429	0.0	0.0	0.005714285714285714	0.011428571428571429	0.43714285714285717	0.002857142857142857	0.0	0.0	0.3514285714285714	0.008571428571428572	0.0	0.0	0.0	0.0	0.0	0.0	0.0	0.002857142857142857	0.08857142857142856	0.02	0.0	0.0	0.0	0.0	0.0	0.0	0.0	0.0	0.0	0.0	0.0	0.011428571428571429	0.0	0.0	0.0	0.0	0.0	0.04857142857142857	0.0	0.0	0.0	0.0	0.0
TCGA-AA-3675	0.0	0.0	0.0	0.015025041736227046	0.0	0.0	0.0	0.048414023372287146	0.3589315525876461	0.035058430717863104	0.0	0.0	0.3772954924874791	0.001669449081803005	0.0	0.0	0.0	0.0	0.0	0.0	0.0	0.0	0.04006677796327212	0.05175292153589316	0.0	0.0	0.0	0.0	0.0	0.0	0.005008347245409015	0.0	0.0	0.0	0.0	0.0	0.001669449081803005	0.0	0.0	0.0	0.0	0.001669449081803005	0.06343906510851419	0.0	0.0	0.0	0.0
TCGA-AA-3678	0.0	0.0	0.0027100271002710027	0.0921409214092141	0.008130081300813009	0.005420054200542005	0.024390243902439025	0.11653116531165311	0.01084010840108401	0.3170731707317073	0.0	0.0027100271002710027	0.0	0.0948509485094851	0.005420054200542005	0.0	0.0	0.0	0.0027100271002710027	0.0	0.07046070460704607	0.0	0.0	0.12466124661246612	0.0	0.04607046070460705	0.0	0.005420054200542005	0.0	0.0	0.018970189701897018	0.02168021680216802	0.0	0.0	0.0	0.0	0.02710027100271003	0.0	0.0	0.0027100271002710027	0.0	0.0	0.0	0.0	0.0	0.0	0.0
TCGA-AA-3679	0.012738853503184714	0.0	0.025477707006369428	0.003821656050955414	0.012738853503184714	0.007643312101910828	0.06751592356687898	0.024203821656050957	0.07898089171974522	0.2535031847133758	0.0	0.007643312101910828	0.14522292993630573	0.008917197452229299	0.0012738853503184713	0.0	0.014012738853503185	0.01019108280254777	0.015286624203821656	0.0025477707006369425	0.07388535031847134	0.003821656050955414	0.034394904458598725	0.02165605095541401	0.005095541401273885	0.0025477707006369425	0.007643312101910828	0.0025477707006369425	0.0012738853503184713	0.0	0.005095541401273885	0.007643312101910828	0.0	0.0	0.0	0.0025477707006369425	0.02929936305732484	0.0	0.0	0.007643312101910828	0.0267515923566879	0.0025477707006369425	0.04076433121019108	0.02038216560509554	0.0	0.012738853503184714	0.0
TCGA-AA-3680	0.0009017132551848512	0.0	0.0	0.0	0.0	0.0063119927862939585	0.11902614968440037	0.0	0.22813345356176737	0.008115419296663661	0.0	0.0009017132551848512	0.21280432822362488	0.0	0.0	0.0	0.0	0.0	0.0009017132551848512	0.0	0.0	0.0	0.08385933273219116	0.2551848512173129	0.0	0.005410279531109108	0.0	0.0	0.0	0.0	0.0	0.0	0.0	0.0	0.0	0.002705139765554554	0.002705139765554554	0.0	0.0	0.0009017132551848512	0.0	0.009017132551848512	0.062218214607754736	0.0009017132551848512	0.0	0.0	0.0
TCGA-AA-3681	0.0	0.0	0.0	0.40869565217391307	0.008695652173913044	0.007246376811594203	0.0	0.13478260869565217	0.011594202898550725	0.18695652173913044	0.0	0.0	0.013043478260869565	0.043478260869565216	0.0	0.0	0.0	0.0	0.0	0.0	0.10144927536231885	0.0	0.0	0.0014492753623188406	0.0	0.007246376811594203	0.0	0.0	0.0	0.0	0.03768115942028986	0.0	0.0	0.0	0.0	0.002898550724637681	0.034782608695652174	0.0	0.0	0.0	0.0	0.0	0.0	0.0	0.0	0.0	0.0
TCGA-AA-3685	0.0011135857461024498	0.0	0.03229398663697105	0.36971046770601335	0.01670378619153675	0.0033407572383073497	0.034521158129175944	0.09465478841870824	0.0	0.036748329621380846	0.0	0.0	0.0011135857461024498	0.0757238307349666	0.0011135857461024498	0.0	0.0	0.024498886414253896	0.0	0.0	0.11804008908685969	0.0	0.0	0.0033407572383073497	0.0	0.004454342984409799	0.0022271714922048997	0.08463251670378619	0.0	0.0	0.04788418708240535	0.0011135857461024498	0.0	0.0	0.0	0.0033407572383073497	0.034521158129175944	0.004454342984409799	0.0	0.004454342984409799	0.0	0.0	0.0	0.0	0.0	0.0	0.0
TCGA-AA-3688	0.0	0.0	0.0024906600249066002	0.031133250311332503	0.0024906600249066002	0.06724782067247821	0.0062266500622665	0.037359900373599	0.21170610211706103	0.1930261519302615	0.0012453300124533001	0.0049813200498132005	0.136986301369863	0.029887920298879204	0.0	0.0	0.0	0.0012453300124533001	0.0012453300124533001	0.0	0.0361145703611457	0.0037359900373599006	0.021170610211706103	0.0024906600249066002	0.0037359900373599006	0.009962640099626401	0.0012453300124533001	0.0012453300124533001	0.0	0.0	0.008717310087173101	0.0012453300124533001	0.0	0.0	0.0	0.0012453300124533001	0.038605230386052306	0.0	0.0	0.019925280199252802	0.0	0.0049813200498132005	0.11083437110834371	0.0062266500622665	0.0	0.0012453300124533001	0.0
TCGA-AA-3692	0.0017006802721088435	0.0	0.0	0.00510204081632653	0.0	0.003401360544217687	0.04251700680272109	0.011904761904761904	0.3469387755102041	0.023809523809523808	0.0017006802721088435	0.0	0.34183673469387754	0.0	0.0017006802721088435	0.0	0.0	0.003401360544217687	0.0	0.0017006802721088435	0.013605442176870748	0.0	0.04421768707482993	0.025510204081632654	0.0	0.02891156462585034	0.0	0.0	0.0	0.0	0.0017006802721088435	0.0	0.0	0.0	0.0	0.0	0.00510204081632653	0.0	0.0	0.01870748299319728	0.0	0.00510204081632653	0.07142857142857142	0.0	0.0	0.0	0.0
TCGA-AA-3710	0.0	0.0	0.0	0.0	0.0	0.0045691906005221935	0.0	0.0006527415143603133	0.0019582245430809398	0.0	0.0	0.0006527415143603133	0.02154046997389034	0.0	0.0	0.0	0.0	0.0	0.0	0.0	0.0	0.0006527415143603133	0.837467362924282	0.0	0.0006527415143603133	0.0	0.05939947780678851	0.0	0.0	0.0	0.0	0.0	0.0	0.0	0.0	0.0	0.0	0.0	0.0	0.0	0.0	0.04699738903394256	0.0	0.018276762402088774	0.0	0.0	0.007180156657963447
TCGA-AA-3715	0.003668378576669112	0.0	0.0007336757153338225	0.0	0.0	0.010271460014673514	0.0022010271460014674	0.0	0.04548789435069699	0.005135730007336757	0.0022010271460014674	0.005135730007336757	0.03374908290535583	0.0	0.001467351430667645	0.0007336757153338225	0.0	0.009537784299339692	0.022010271460014674	0.00586940572267058	0.00586940572267058	0.01173881144534116	0.25018341892883345	0.0007336757153338225	0.001467351430667645	0.001467351430667645	0.005135730007336757	0.0	0.0	0.0	0.0	0.0	0.0	0.0	0.0	0.007336757153338224	0.0007336757153338225	0.0	0.0	0.0	0.0	0.034482758620689655	0.03008070432868672	0.09391049156272928	0.0	0.4086573734409391	0.0
TCGA-AA-3811	0.0	0.0	0.0	0.0	0.0	0.006218905472636816	0.08582089552238806	0.0	0.2947761194029851	0.009950248756218905	0.0	0.0	0.11940298507462686	0.0	0.0	0.0	0.0	0.0	0.0	0.0	0.0	0.0	0.39925373134328357	0.012437810945273632	0.0012437810945273632	0.006218905472636816	0.0	0.0	0.0	0.0	0.0	0.0	0.0	0.0	0.0	0.0012437810945273632	0.0	0.0	0.0	0.0	0.0	0.0236318407960199	0.03980099502487562	0.0	0.0	0.0	0.0
TCGA-AA-3812	0.0	0.0	0.003500583430571762	0.0011668611435239206	0.0	0.010501750291715286	0.009334889148191364	0.0011668611435239206	0.544924154025671	0.01750291715285881	0.0	0.0011668611435239206	0.1750291715285881	0.0011668611435239206	0.0	0.0	0.0	0.0	0.0	0.0	0.002333722287047841	0.0	0.0338389731621937	0.0	0.007001166861143524	0.0011668611435239206	0.0	0.0011668611435239206	0.0	0.0	0.007001166861143524	0.0	0.0	0.0	0.0	0.011668611435239206	0.004667444574095682	0.0	0.0	0.0	0.0	0.029171528588098017	0.13418903150525088	0.002333722287047841	0.0	0.0	0.0
TCGA-AA-3815	0.0	0.0	0.0	0.0	0.0	0.011226944667201283	0.012830793905372895	0.0	0.39615076182838815	0.0008019246190858059	0.0	0.0	0.3111467522052927	0.0	0.0008019246190858059	0.0	0.0	0.0	0.0008019246190858059	0.0	0.0	0.0	0.12349639133921411	0.008821170809943865	0.0032076984763432237	0.0	0.0	0.0	0.0	0.0	0.0	0.0	0.0	0.0	0.0	0.0	0.0024057738572574178	0.0	0.0008019246190858059	0.0	0.0	0.046511627906976744	0.07538091419406576	0.0056134723336006415	0.0	0.0	0.0
TCGA-AA-3818	0.0	0.0	0.0	0.0823045267489712	0.0013717421124828531	0.0	0.0027434842249657062	0.012345679012345678	0.2139917695473251	0.04526748971193416	0.0	0.0	0.3991769547325103	0.0	0.0	0.0013717421124828531	0.0	0.0	0.0	0.0	0.0013717421124828531	0.0	0.13991769547325103	0.03292181069958848	0.0013717421124828531	0.015089163237311385	0.0	0.0	0.0	0.0	0.0027434842249657062	0.0	0.0	0.0	0.0	0.015089163237311385	0.0027434842249657062	0.0013717421124828531	0.0	0.0	0.0	0.006858710562414266	0.02194787379972565	0.0	0.0	0.0	0.0
TCGA-AA-3819	0.0	0.0	0.0	0.004777070063694267	0.0	0.0	0.041401273885350316	0.0015923566878980893	0.5621019108280255	0.0	0.0	0.0	0.1624203821656051	0.0	0.0	0.0	0.0	0.0	0.0	0.0	0.0031847133757961785	0.0	0.10668789808917198	0.028662420382165606	0.0	0.0	0.0	0.0	0.0	0.0	0.0	0.0	0.0	0.0	0.0	0.0015923566878980893	0.0015923566878980893	0.0	0.0	0.0015923566878980893	0.0	0.054140127388535034	0.030254777070063694	0.0	0.0	0.0	0.0
TCGA-AA-3821	0.002232142857142857	0.0	0.008928571428571428	0.002232142857142857	0.002232142857142857	0.0	0.0	0.017857142857142856	0.2611607142857143	0.05803571428571429	0.03125	0.03571428571428571	0.1875	0.008928571428571428	0.008928571428571428	0.0	0.0	0.008928571428571428	0.004464285714285714	0.0	0.002232142857142857	0.0	0.026785714285714284	0.10491071428571429	0.006696428571428571	0.033482142857142856	0.0	0.004464285714285714	0.0	0.0	0.022321428571428572	0.0	0.0	0.0	0.0	0.0	0.0	0.0	0.0	0.0	0.0	0.0625	0.09821428571428571	0.0	0.0	0.0	0.0
TCGA-AA-3831	0.0	0.0	0.0	0.0	0.0	0.0	0.008683068017366137	0.0	0.16063675832127353	0.0	0.0	0.0	0.09261939218523878	0.0	0.001447178002894356	0.0	0.0	0.0	0.0	0.0	0.0	0.0	0.37771345875542695	0.31982633863965265	0.0	0.001447178002894356	0.0	0.0	0.0	0.0	0.0	0.0	0.0	0.0	0.0	0.03328509406657019	0.0	0.0	0.0	0.0	0.0	0.0	0.004341534008683068	0.0	0.0	0.0	0.0
TCGA-AA-3833	0.0035460992907801418	0.001182033096926714	0.013002364066193853	0.00591016548463357	0.04846335697399527	0.010638297872340425	0.14893617021276595	0.013002364066193853	0.013002364066193853	0.05200945626477541	0.014184397163120567	0.02955082742316785	0.07565011820330969	0.05319148936170213	0.0	0.0	0.002364066193853428	0.010638297872340425	0.10520094562647754	0.002364066193853428	0.1430260047281324	0.018912529550827423	0.0851063829787234	0.010638297872340425	0.00591016548463357	0.001182033096926714	0.0035460992907801418	0.0	0.0	0.0	0.00591016548463357	0.001182033096926714	0.0035460992907801418	0.0	0.001182033096926714	0.013002364066193853	0.013002364066193853	0.0	0.0	0.0035460992907801418	0.024822695035460994	0.026004728132387706	0.0	0.02127659574468085	0.0	0.015366430260047281	0.0
TCGA-AA-3837	0.0	0.0	0.0	0.011477761836441894	0.0014347202295552368	0.0028694404591104736	0.04160688665710186	0.005738880918220947	0.4232424677187948	0.007173601147776184	0.0	0.0	0.12195121951219512	0.00430416068866571	0.0	0.0	0.0	0.0	0.0	0.0	0.014347202295552367	0.0	0.08464849354375897	0.18220946915351507	0.0014347202295552368	0.00860832137733142	0.0014347202295552368	0.0014347202295552368	0.0	0.0	0.01721664275466284	0.0	0.0	0.0	0.0	0.0	0.00860832137733142	0.0014347202295552368	0.0	0.00860832137733142	0.0	0.005738880918220947	0.04447632711621234	0.0	0.0	0.0	0.0
TCGA-AA-3841	0.0008038585209003215	0.0	0.03054662379421222	0.09565916398713827	0.012861736334405145	0.00482315112540193	0.0635048231511254	0.02491961414790997	0.17684887459807075	0.09646302250803858	0.0	0.0297427652733119	0.10128617363344052	0.04823151125401929	0.0008038585209003215	0.0	0.0	0.01929260450160772	0.012057877813504822	0.0	0.03938906752411576	0.006430868167202572	0.03054662379421222	0.012057877813504822	0.006430868167202572	0.014469453376205787	0.002411575562700965	0.001607717041800643	0.0	0.0	0.08922829581993569	0.007234726688102894	0.0	0.0	0.0	0.00482315112540193	0.012861736334405145	0.0008038585209003215	0.0	0.006430868167202572	0.011254019292604502	0.0040192926045016075	0.03135048231511254	0.0008038585209003215	0.0	0.0	0.0
TCGA-AA-3842	0.0	0.0	0.004132231404958678	0.10743801652892562	0.0	0.006198347107438017	0.026859504132231406	0.0371900826446281	0.19421487603305784	0.0	0.0	0.0	0.3760330578512397	0.006198347107438017	0.0	0.0	0.0	0.0	0.0	0.0	0.13016528925619836	0.0	0.008264462809917356	0.0	0.006198347107438017	0.0	0.004132231404958678	0.0	0.0	0.0	0.028925619834710745	0.002066115702479339	0.0	0.0	0.0	0.0	0.05991735537190083	0.0	0.0	0.0	0.0	0.0	0.0	0.002066115702479339	0.0	0.0	0.0
TCGA-AA-3846	0.0	0.0	0.0	0.0	0.0	0.0	0.01020408163265306	0.0	0.30612244897959184	0.0	0.0	0.0	0.42857142857142855	0.0	0.0	0.0	0.0	0.0	0.0	0.0	0.0	0.0	0.24489795918367346	0.006802721088435374	0.0	0.0	0.0	0.0	0.0	0.0	0.0	0.0	0.0	0.0	0.0	0.0	0.003401360544217687	0.0	0.0	0.0	0.0	0.0	0.0	0.0	0.0	0.0	0.0
TCGA-AA-3848	0.0	0.0	0.0	0.0008169934640522876	0.0008169934640522876	0.0	0.00980392156862745	0.0016339869281045752	0.4150326797385621	0.004084967320261438	0.0	0.0	0.22303921568627452	0.004084967320261438	0.0	0.0	0.0	0.0	0.0	0.0	0.006535947712418301	0.0	0.16339869281045752	0.015522875816993464	0.0	0.0024509803921568627	0.0	0.0	0.0	0.0	0.0008169934640522876	0.0	0.0	0.0	0.0	0.0024509803921568627	0.0016339869281045752	0.0	0.0	0.0016339869281045752	0.0	0.008986928104575163	0.13725490196078433	0.0	0.0	0.0	0.0
TCGA-AA-3851	0.0	0.0	0.0	0.0	0.0	0.0	0.0141287284144427	0.0	0.41444270015698587	0.0	0.0	0.0	0.33751962323390894	0.0	0.0	0.0	0.0	0.0	0.0	0.0	0.0	0.0	0.22135007849293564	0.007849293563579277	0.0	0.0	0.0	0.0	0.0	0.0	0.0	0.0	0.0	0.0	0.0	0.0	0.0	0.0	0.0	0.0	0.0	0.0031397174254317113	0.0015698587127158557	0.0	0.0	0.0	0.0
TCGA-AA-3854	0.0	0.0	0.0	0.0	0.0	0.0	0.0	0.004464285714285714	0.3482142857142857	0.0	0.0	0.0	0.32589285714285715	0.0	0.0	0.0	0.0	0.0	0.0	0.0	0.0	0.0	0.017857142857142856	0.30357142857142855	0.0	0.0	0.0	0.0	0.0	0.0	0.0	0.0	0.0	0.0	0.0	0.0	0.0	0.0	0.0	0.0	0.0	0.0	0.0	0.0	0.0	0.0	0.0
TCGA-AA-3855	0.0	0.0	0.0011614401858304297	0.0	0.0	0.0	0.022067363530778164	0.0	0.4738675958188153	0.0	0.0011614401858304297	0.0	0.16260162601626016	0.0	0.0	0.0	0.0	0.0	0.0	0.0	0.0	0.0011614401858304297	0.14750290360046459	0.004645760743321719	0.004645760743321719	0.0011614401858304297	0.0	0.0	0.0	0.0	0.0	0.0	0.0	0.0	0.0	0.004645760743321719	0.0011614401858304297	0.0	0.0	0.0	0.0	0.1718931475029036	0.0	0.0023228803716608595	0.0	0.0	0.0
TCGA-AA-3858	0.0	0.0	0.0	0.0	0.0	0.0	0.005376344086021506	0.0	0.5752688172043011	0.0	0.0	0.0	0.3172043010752688	0.0	0.0	0.0	0.0	0.0	0.0	0.0	0.0	0.0	0.08064516129032258	0.0	0.0	0.0	0.0	0.0	0.0	0.0	0.0	0.0	0.0	0.0	0.0	0.0	0.0	0.0	0.016129032258064516	0.0	0.0	0.005376344086021506	0.0	0.0	0.0	0.0	0.0
TCGA-AA-3860	0.0	0.0	0.0	0.0	0.0	0.0012091898428053204	0.018137847642079808	0.0	0.7158403869407497	0.0	0.0	0.0	0.11970979443772672	0.0	0.0	0.0	0.0	0.0	0.0	0.0	0.0	0.0	0.12575574365175332	0.0	0.0	0.0	0.0	0.0	0.0	0.0	0.0	0.0	0.0	0.0	0.0	0.0012091898428053204	0.0	0.0	0.0	0.0	0.0	0.015719467956469165	0.0	0.0024183796856106408	0.0	0.0	0.0
TCGA-AA-3862	0.0	0.0	0.0	0.0071633237822349575	0.0	0.0071633237822349575	0.0329512893982808	0.0028653295128939827	0.3008595988538682	0.0014326647564469914	0.0	0.0014326647564469914	0.1833810888252149	0.015759312320916905	0.0	0.0	0.0	0.0	0.0	0.0	0.0014326647564469914	0.0	0.3624641833810888	0.06446991404011461	0.0	0.0014326647564469914	0.0	0.0	0.0	0.0	0.0	0.0	0.0	0.0	0.0	0.004297994269340974	0.0	0.0	0.0	0.0	0.0	0.0	0.008595988538681949	0.004297994269340974	0.0	0.0	0.0
TCGA-AA-3867	0.058922558922558925	0.0	0.010101010101010102	0.0	0.0016835016835016834	0.006734006734006734	0.03535353535353535	0.0016835016835016834	0.1734006734006734	0.11616161616161616	0.003367003367003367	0.010101010101010102	0.18013468013468015	0.011784511784511785	0.0	0.0	0.0016835016835016834	0.021885521885521887	0.0016835016835016834	0.03367003367003367	0.06228956228956229	0.0016835016835016834	0.05387205387205387	0.006734006734006734	0.010101010101010102	0.0016835016835016834	0.0016835016835016834	0.0	0.0	0.0016835016835016834	0.005050505050505051	0.0016835016835016834	0.0	0.0	0.0	0.006734006734006734	0.005050505050505051	0.0	0.0	0.0	0.0016835016835016834	0.02861952861952862	0.12962962962962962	0.0016835016835016834	0.0	0.011784511784511785	0.0
TCGA-AA-3869	0.0	0.0	0.0	0.0	0.0	0.006956521739130435	0.0	0.0	0.4052173913043478	0.0	0.0	0.0	0.34608695652173915	0.0	0.0	0.0	0.0	0.0	0.0	0.0	0.0	0.0	0.12869565217391304	0.008695652173913044	0.0017391304347826088	0.0034782608695652175	0.0	0.0	0.0	0.0	0.0	0.0	0.0	0.0	0.0	0.0034782608695652175	0.0	0.0	0.0	0.0	0.0	0.08869565217391304	0.0034782608695652175	0.0034782608695652175	0.0	0.0	0.0
TCGA-AA-3870	0.0	0.0	0.0	0.0	0.0	0.03526448362720403	0.0	0.0	0.11838790931989925	0.0	0.0	0.0	0.2695214105793451	0.0	0.0	0.0	0.0	0.0	0.0	0.0	0.0	0.0	0.3778337531486146	0.0	0.015113350125944584	0.0	0.0	0.0	0.0	0.0	0.0	0.0	0.0	0.0	0.0	0.0	0.0	0.0	0.0	0.0	0.0	0.15869017632241814	0.0	0.02518891687657431	0.0	0.0	0.0
TCGA-AA-3877	0.0	0.014792899408284023	0.0	0.0	0.0	0.0029585798816568047	0.0	0.004437869822485207	0.1997041420118343	0.0029585798816568047	0.0014792899408284023	0.005917159763313609	0.41420118343195267	0.0	0.03254437869822485	0.0014792899408284023	0.0	0.0	0.0	0.0	0.0029585798816568047	0.0	0.05029585798816568	0.038461538461538464	0.020710059171597635	0.016272189349112426	0.0	0.0	0.0	0.0	0.0	0.0	0.0	0.0	0.0	0.0	0.004437869822485207	0.0	0.005917159763313609	0.0	0.0	0.16715976331360946	0.004437869822485207	0.008875739644970414	0.0	0.0	0.0
TCGA-AA-3930	0.0	0.0	0.0	0.005660377358490566	0.0	0.018867924528301886	0.09056603773584905	0.0037735849056603774	0.07547169811320754	0.1169811320754717	0.0	0.016981132075471698	0.024528301886792454	0.020754716981132074	0.0	0.0018867924528301887	0.0	0.0018867924528301887	0.033962264150943396	0.0018867924528301887	0.19056603773584907	0.0018867924528301887	0.30754716981132074	0.016981132075471698	0.0037735849056603774	0.0	0.024528301886792454	0.0	0.0	0.0	0.0	0.0	0.0	0.0	0.0	0.007547169811320755	0.005660377358490566	0.0	0.0	0.009433962264150943	0.0018867924528301887	0.0018867924528301887	0.0037735849056603774	0.0037735849056603774	0.0	0.007547169811320755	0.0
TCGA-AA-3939	0.0	0.0	0.0	0.0	0.0	0.006423982869379015	0.029978586723768737	0.0	0.2569593147751606	0.0	0.0	0.0021413276231263384	0.4603854389721627	0.0	0.0	0.0	0.0	0.0	0.0	0.0	0.006423982869379015	0.0	0.139186295503212	0.029978586723768737	0.008565310492505354	0.0	0.0	0.0	0.0	0.0	0.0021413276231263384	0.0	0.0	0.0	0.0	0.004282655246252677	0.0021413276231263384	0.0	0.0	0.0	0.0	0.047109207708779445	0.0	0.004282655246252677	0.0	0.0	0.0
TCGA-AA-3947	0.0004816955684007707	0.0	0.0004816955684007707	0.0004816955684007707	0.0	0.10308285163776493	0.16233140655105974	0.0	0.07947976878612717	0.012042389210019268	0.001445086705202312	0.0019267822736030828	0.07514450867052024	0.0	0.009152215799614644	0.0	0.0	0.0009633911368015414	0.0	0.0	0.0	0.0	0.15173410404624277	0.0038535645472061657	0.011078998073217727	0.06695568400770713	0.0	0.0	0.001445086705202312	0.0	0.0	0.0	0.0	0.0	0.0	0.010597302504816955	0.002890173410404624	0.0	0.001445086705202312	0.0038535645472061657	0.0	0.09778420038535646	0.17822736030828518	0.023121387283236993	0.0	0.0	0.0
TCGA-AA-3949	0.0	0.004739336492890996	0.0	0.0	0.0	0.06951026856240126	0.0	0.0	0.0	0.0	0.0	0.007898894154818325	0.3949447077409163	0.0	0.023696682464454975	0.0	0.0	0.0	0.0	0.0	0.09320695102685624	0.0	0.34755134281200634	0.0	0.007898894154818325	0.0	0.009478672985781991	0.0	0.0	0.0	0.001579778830963665	0.0	0.0	0.0	0.0	0.0	0.00631911532385466	0.0	0.0	0.0	0.0	0.02843601895734597	0.0	0.004739336492890996	0.0	0.0	0.0
TCGA-AA-3950	0.0	0.0	0.0	0.0014749262536873156	0.0	0.008849557522123894	0.0	0.0014749262536873156	0.01327433628318584	0.0	0.0	0.0014749262536873156	0.49852507374631266	0.0	0.014749262536873156	0.0	0.0	0.0	0.0	0.0	0.0014749262536873156	0.0	0.33480825958702065	0.0	0.0	0.004424778761061947	0.01327433628318584	0.0	0.0	0.0	0.0	0.0	0.0	0.0	0.0	0.048672566371681415	0.0058997050147492625	0.0	0.0014749262536873156	0.0	0.0	0.0014749262536873156	0.0	0.0471976401179941	0.0	0.0	0.0014749262536873156
TCGA-AA-3955	0.00186219739292365	0.0	0.00186219739292365	0.01675977653631285	0.0	0.0	0.00931098696461825	0.07635009310986965	0.1787709497206704	0.11731843575418995	0.0037243947858473	0.0111731843575419	0.30353817504655495	0.0037243947858473	0.0037243947858473	0.0	0.0	0.027932960893854747	0.0074487895716946	0.0	0.03165735567970205	0.00558659217877095	0.00558659217877095	0.027932960893854747	0.00931098696461825	0.0074487895716946	0.00186219739292365	0.0	0.0	0.0	0.0633147113594041	0.00186219739292365	0.0	0.0	0.0	0.0	0.07635009310986965	0.0	0.0	0.0	0.0	0.0037243947858473	0.00186219739292365	0.0	0.0	0.0	0.0
TCGA-AA-3966	0.0	0.0016750418760469012	0.0	0.0	0.0	0.0	0.0	0.0	0.0041876046901172526	0.0	0.0	0.0008375209380234506	0.254606365159129	0.0	0.0	0.0	0.0	0.0	0.0	0.0	0.0	0.0016750418760469012	0.501675041876047	0.0	0.0008375209380234506	0.0	0.005025125628140704	0.0	0.0	0.0	0.0	0.0	0.0	0.0008375209380234506	0.0	0.0016750418760469012	0.0	0.0	0.0	0.0	0.0	0.2236180904522613	0.0	0.0033500837520938024	0.0	0.0	0.0
TCGA-AA-3967	0.01171303074670571	0.0	0.03074670571010249	0.10395314787701318	0.0746705710102489	0.005856515373352855	0.0	0.13177159590043924	0.005856515373352855	0.10395314787701318	0.032210834553440704	0.0	0.040995607613469986	0.0	0.0	0.0	0.0	0.07906295754026355	0.0029282576866764276	0.0014641288433382138	0.19912152269399708	0.004392386530014641	0.0	0.0	0.027818448023426062	0.0014641288433382138	0.005856515373352855	0.0	0.008784773060029283	0.0	0.03367496339677892	0.007320644216691069	0.0	0.0	0.0	0.0	0.048316251830161056	0.0	0.0	0.0	0.03806734992679356	0.0	0.0	0.0	0.0	0.0	0.0
TCGA-AA-3968	0.0	0.0	0.0	0.0	0.0	0.04954128440366973	0.0	0.0	0.20917431192660552	0.0	0.0	0.0	0.41834862385321103	0.0	0.001834862385321101	0.0	0.0	0.0	0.0	0.0	0.0	0.0	0.15412844036697249	0.0	0.001834862385321101	0.0	0.0	0.0	0.0	0.0	0.0	0.0	0.0	0.0	0.0	0.0	0.012844036697247707	0.0	0.0	0.0	0.0	0.044036697247706424	0.0	0.10825688073394496	0.0	0.0	0.0
TCGA-AA-3970	0.0	0.0	0.0	0.0	0.0	0.02643171806167401	0.08590308370044053	0.0	0.40308370044052866	0.0	0.0	0.0	0.30176211453744495	0.0	0.0	0.0	0.0	0.0	0.0	0.0	0.0	0.0	0.08149779735682819	0.004405286343612335	0.0	0.0022026431718061676	0.0	0.0	0.0	0.0	0.0	0.0	0.0	0.0	0.0	0.011013215859030838	0.0022026431718061676	0.0	0.0	0.030837004405286344	0.0	0.048458149779735685	0.0	0.0022026431718061676	0.0	0.0	0.0
TCGA-AA-3971	0.0	0.0014545454545454545	0.002181818181818182	0.0	0.0	0.0036363636363636364	0.02618181818181818	0.0	0.17963636363636365	0.002181818181818182	0.0	0.0	0.05163636363636363	0.0014545454545454545	0.0	0.0	0.004363636363636364	0.0014545454545454545	0.0007272727272727272	0.0	0.0	0.0007272727272727272	0.12218181818181818	0.03927272727272727	0.002181818181818182	0.008727272727272728	0.0	0.0	0.0	0.0007272727272727272	0.0	0.0	0.0	0.0	0.0	0.0	0.0	0.0	0.0	0.03636363636363636	0.0	0.24436363636363637	0.25672727272727275	0.009454545454545455	0.0	0.004363636363636364	0.0
TCGA-AA-3972	0.0	0.0	0.0076726342710997444	0.17135549872122763	0.03324808184143223	0.0025575447570332483	0.017902813299232736	0.1278772378516624	0.06649616368286446	0.23273657289002558	0.0	0.0025575447570332483	0.10741687979539642	0.03324808184143223	0.0	0.0	0.0	0.0	0.0	0.0	0.12531969309462915	0.0	0.01278772378516624	0.010230179028132993	0.0025575447570332483	0.005115089514066497	0.0	0.0	0.0	0.0	0.023017902813299233	0.0	0.0	0.0	0.0	0.0	0.0025575447570332483	0.0	0.0	0.0	0.005115089514066497	0.0025575447570332483	0.0	0.0076726342710997444	0.0	0.0	0.0
TCGA-AA-3973	0.004962779156327543	0.0	0.0037220843672456576	0.0	0.0	0.0	0.0	0.0012406947890818859	0.11042183622828784	0.06823821339950373	0.0	0.0012406947890818859	0.052109181141439205	0.0	0.0	0.013647642679900745	0.017369727047146403	0.0	0.017369727047146403	0.04714640198511166	0.0	0.03598014888337469	0.03225806451612903	0.0	0.0	0.0037220843672456576	0.0	0.0	0.0	0.0012406947890818859	0.0	0.0	0.0	0.0	0.0	0.0037220843672456576	0.0	0.0	0.0	0.0	0.0	0.2667493796526055	0.315136476426799	0.0024813895781637717	0.0012406947890818859	0.0	0.0
TCGA-AA-3975	0.0	0.0	0.0008525149190110827	0.0	0.0	0.0	0.0494458653026428	0.0	0.5515771526001705	0.0	0.0017050298380221654	0.0	0.11423699914748509	0.0	0.0008525149190110827	0.0	0.0	0.0	0.0	0.0	0.0	0.0	0.08525149190110827	0.00937766410912191	0.0017050298380221654	0.0008525149190110827	0.0	0.0	0.0	0.0	0.0	0.0	0.0	0.0	0.0	0.0	0.0	0.0	0.0	0.020460358056265986	0.0	0.15004262574595056	0.013640238704177323	0.0	0.0	0.0	0.0
TCGA-AA-3977	0.0	0.0	0.0	0.16216216216216217	0.0	0.003003003003003003	0.0	0.057057057057057055	0.3183183183183183	0.024024024024024024	0.0	0.0	0.18618618618618618	0.02702702702702703	0.0	0.0	0.0	0.0	0.0	0.0	0.04504504504504504	0.0	0.006006006006006006	0.03303303303303303	0.003003003003003003	0.057057057057057055	0.003003003003003003	0.0	0.0	0.0	0.02702702702702703	0.0	0.0	0.0	0.0	0.0	0.024024024024024024	0.003003003003003003	0.0	0.0	0.0	0.003003003003003003	0.018018018018018018	0.0	0.0	0.0	0.0
TCGA-AA-3979	0.0012658227848101266	0.0012658227848101266	0.0	0.021518987341772152	0.0012658227848101266	0.002531645569620253	0.05063291139240506	0.04430379746835443	0.41012658227848103	0.015189873417721518	0.007594936708860759	0.015189873417721518	0.20126582278481012	0.0012658227848101266	0.0037974683544303796	0.0	0.0	0.002531645569620253	0.0	0.0	0.017721518987341773	0.0	0.07721518987341772	0.013924050632911392	0.007594936708860759	0.0037974683544303796	0.002531645569620253	0.0	0.0	0.0	0.0	0.0	0.0	0.0	0.0	0.0	0.0	0.0	0.0	0.006329113924050633	0.0	0.02531645569620253	0.05949367088607595	0.006329113924050633	0.0	0.0	0.0
TCGA-AA-3980	0.0	0.0	0.0	0.0	0.0	0.0	0.0	0.0	0.5057471264367817	0.0	0.0	0.0	0.3117816091954023	0.0	0.0	0.0	0.0	0.0	0.0	0.0	0.004310344827586207	0.0	0.1307471264367816	0.0	0.0	0.0	0.0	0.0	0.0	0.0	0.0	0.0	0.0	0.0	0.0	0.0	0.0	0.0	0.0	0.0	0.0	0.0028735632183908046	0.04454022988505747	0.0	0.0	0.0	0.0
TCGA-AA-3982	0.0	0.0	0.0	0.0	0.0	0.011235955056179775	0.0602655771195097	0.0020429009193054137	0.39938712972420837	0.0010214504596527069	0.0	0.008171603677221655	0.16036772216547499	0.0010214504596527069	0.0	0.0	0.0	0.0	0.0	0.0	0.0010214504596527069	0.0010214504596527069	0.2522982635342186	0.030643513789581207	0.006128702757916241	0.0	0.0	0.0	0.0	0.0	0.0020429009193054137	0.0010214504596527069	0.0	0.0	0.0	0.010214504596527068	0.0040858018386108275	0.0	0.0	0.0	0.0	0.03779366700715015	0.009193054136874362	0.0010214504596527069	0.0	0.0	0.0
TCGA-AA-3986	0.0	0.0	0.0	0.01765571358509073	0.0	0.013241785188818049	0.06424717999019126	0.011280039234919078	0.13437959784207945	0.07650809220205983	0.00196174595389897	0.020107896027464444	0.05443845022069642	0.11329082883766552	0.0	0.0014713094654242277	0.0	0.00392349190779794	0.000980872976949485	0.0	0.0014713094654242277	0.00980872976949485	0.17557626287395783	0.0426679744973026	0.0004904364884747426	0.005394801373222168	0.00392349190779794	0.00392349190779794	0.0	0.0	0.01569396763119176	0.000980872976949485	0.0	0.0	0.0	0.0392349190779794	0.00196174595389897	0.00196174595389897	0.0	0.004413928396272682	0.0	0.026974006866110838	0.14516920058852378	0.006866110838646395	0.0	0.0	0.0
TCGA-AA-3989	0.0	0.0	0.0	0.0	0.0	0.0015822784810126582	0.0015822784810126582	0.0015822784810126582	0.3275316455696203	0.0	0.0	0.0	0.3512658227848101	0.0	0.0	0.0	0.0	0.0	0.0	0.0	0.0	0.0	0.2610759493670886	0.03481012658227848	0.0	0.0	0.0	0.0	0.0	0.0	0.0	0.0	0.0	0.0	0.0	0.0031645569620253164	0.0031645569620253164	0.0	0.0	0.0	0.0	0.0	0.0	0.014240506329113924	0.0	0.0	0.0
TCGA-AA-3994	0.0	0.0	0.002785515320334262	0.0	0.0	0.0	0.002785515320334262	0.0	0.29526462395543174	0.0	0.0	0.0	0.38997214484679665	0.0	0.06406685236768803	0.005571030640668524	0.0	0.0	0.0	0.0	0.0	0.0	0.016713091922005572	0.06963788300835655	0.002785515320334262	0.0	0.0	0.0	0.0	0.0	0.0	0.0	0.0	0.0	0.0	0.0	0.0	0.0	0.0	0.0	0.0	0.15041782729805014	0.0	0.0	0.0	0.0	0.0
TCGA-AA-A004	0.005813953488372093	0.0	0.01065891472868217	0.15794573643410853	0.0	0.006782945736434108	0.05232558139534884	0.025193798449612403	0.0048449612403100775	0.0	0.01937984496124031	0.10949612403100775	0.018410852713178296	0.060077519379844964	0.0009689922480620155	0.0	0.0	0.04263565891472868	0.0048449612403100775	0.0	0.3323643410852713	0.0029069767441860465	0.0029069767441860465	0.011627906976744186	0.0029069767441860465	0.014534883720930232	0.001937984496124031	0.0	0.0029069767441860465	0.0	0.05135658914728682	0.0029069767441860465	0.0	0.0	0.0	0.00872093023255814	0.03294573643410853	0.0	0.0	0.011627906976744186	0.0	0.0	0.0	0.0009689922480620155	0.0	0.0	0.0
TCGA-AA-A00A	0.0	0.0	0.0008849557522123894	0.004424778761061947	0.0	0.011504424778761062	0.0008849557522123894	0.002654867256637168	0.5752212389380531	0.0017699115044247787	0.0	0.0008849557522123894	0.17787610619469027	0.0017699115044247787	0.0	0.0	0.0	0.0	0.0	0.0	0.0008849557522123894	0.0	0.14424778761061946	0.0008849557522123894	0.0	0.004424778761061947	0.0	0.0	0.0	0.0	0.0017699115044247787	0.0	0.0	0.0	0.0	0.004424778761061947	0.0035398230088495575	0.0	0.0	0.0	0.0	0.01592920353982301	0.022123893805309734	0.023893805309734513	0.0	0.0	0.0
TCGA-AA-A00E	0.0019230769230769232	0.0	0.0009615384615384616	0.15	0.0028846153846153848	0.20384615384615384	0.010576923076923078	0.0125	0.0019230769230769232	0.038461538461538464	0.0	0.0009615384615384616	0.007692307692307693	0.025961538461538463	0.0038461538461538464	0.0	0.0	0.0009615384615384616	0.004807692307692308	0.05576923076923077	0.20576923076923076	0.0	0.0	0.007692307692307693	0.0	0.04423076923076923	0.028846153846153848	0.0	0.0	0.0	0.0009615384615384616	0.0009615384615384616	0.0	0.0	0.0	0.0028846153846153848	0.10673076923076923	0.0	0.0	0.0009615384615384616	0.0019230769230769232	0.0	0.0	0.07596153846153846	0.0	0.0	0.0
TCGA-AA-A00F	0.0	0.0	0.0	0.004524886877828055	0.0	0.0	0.0	0.0	0.5384615384615384	0.004524886877828055	0.0	0.0	0.2579185520361991	0.0	0.0	0.0	0.0	0.0	0.0	0.0	0.004524886877828055	0.0	0.13574660633484162	0.0	0.0	0.0	0.0	0.0	0.0	0.0	0.0	0.0	0.0	0.0	0.0	0.0	0.0	0.0	0.0	0.0	0.0	0.049773755656108594	0.0	0.004524886877828055	0.0	0.0	0.0
TCGA-AA-A00J	0.0	0.0	0.0009545020680878142	0.008272351256761056	0.0	0.0034998409163219855	0.08876869233216672	0.0	0.02736239261851734	0.0006363347120585428	0.0003181673560292714	0.0009545020680878142	0.77728285077951	0.0	0.0003181673560292714	0.0	0.0	0.0	0.0	0.0012726694241170856	0.0006363347120585428	0.0003181673560292714	0.044543429844097995	0.0006363347120585428	0.0006363347120585428	0.004772510340439071	0.004454342984409799	0.0	0.0	0.0	0.0003181673560292714	0.0	0.0	0.0	0.0	0.003181673560292714	0.0003181673560292714	0.0	0.0	0.0006363347120585428	0.0	0.0200445434298441	0.002545338848234171	0.007317849188673242	0.0	0.0	0.0
TCGA-AA-A00K	0.008363201911589008	0.0	0.04181600955794504	0.04898446833930705	0.04181600955794504	0.05734767025089606	0.007168458781362007	0.056152927120669056	0.0	0.0967741935483871	0.0047789725209080045	0.015531660692951015	0.0	0.04659498207885305	0.021505376344086023	0.0011947431302270011	0.0035842293906810036	0.05137395459976105	0.0	0.0	0.12783751493428913	0.0047789725209080045	0.0	0.06332138590203107	0.0035842293906810036	0.07287933094384708	0.0035842293906810036	0.037037037037037035	0.0023894862604540022	0.0	0.13381123058542413	0.008363201911589008	0.0	0.0	0.0	0.0	0.022700119474313024	0.010752688172043012	0.0	0.0047789725209080045	0.0	0.0	0.0	0.0011947431302270011	0.0	0.0	0.0
TCGA-AA-A00L	0.0	0.0	0.0	0.0	0.0	0.03787878787878788	0.07575757575757576	0.011363636363636364	0.36174242424242425	0.0	0.0	0.001893939393939394	0.3503787878787879	0.0	0.0	0.0	0.0	0.0	0.0	0.0	0.005681818181818182	0.0	0.07386363636363637	0.020833333333333332	0.001893939393939394	0.0	0.0	0.0	0.0	0.0	0.001893939393939394	0.0	0.0	0.0	0.0	0.003787878787878788	0.013257575757575758	0.0	0.0	0.032196969696969696	0.0	0.003787878787878788	0.0	0.003787878787878788	0.0	0.0	0.0
TCGA-AA-A00N	0.0	0.002	0.0	0.0	0.0	0.0	0.002	0.0	0.166	0.0	0.0	0.0	0.71	0.0	0.038	0.006	0.0	0.0	0.0	0.0	0.0	0.0	0.018	0.026	0.0	0.008	0.0	0.0	0.0	0.0	0.0	0.0	0.0	0.0	0.0	0.0	0.0	0.0	0.006	0.0	0.0	0.016	0.002	0.0	0.0	0.0	0.0
TCGA-AA-A00Q	0.0	0.0	0.0	0.01403061224489796	0.0	0.0	0.0	0.003826530612244898	0.4272959183673469	0.02806122448979592	0.0	0.0	0.27040816326530615	0.0	0.002551020408163265	0.0	0.0	0.0	0.0	0.0	0.0	0.0	0.03188775510204082	0.17729591836734693	0.0	0.011479591836734694	0.0	0.0	0.0	0.0	0.002551020408163265	0.0	0.0	0.0	0.0	0.0	0.002551020408163265	0.0	0.0	0.0	0.0	0.0	0.02806122448979592	0.0	0.0	0.0	0.0
TCGA-AA-A00R	0.0	0.0	0.0	0.0	0.0	0.018575851393188854	0.0	0.0030959752321981426	0.02476780185758514	0.0	0.0	0.0	0.04024767801857585	0.0	0.0	0.0	0.0	0.0	0.0	0.0	0.0030959752321981426	0.0	0.8374613003095975	0.0	0.0030959752321981426	0.0	0.006191950464396285	0.0	0.0	0.0	0.0	0.0	0.0	0.0	0.0	0.0015479876160990713	0.0	0.0	0.0	0.0	0.0	0.04024767801857585	0.0	0.021671826625386997	0.0	0.0	0.0
TCGA-AA-A00U	0.0	0.0	0.0	0.0024125452352231603	0.0	0.006031363088057901	0.0	0.009650180940892641	0.428226779252111	0.0	0.0	0.0	0.3775633293124246	0.0	0.0	0.0	0.0	0.0	0.0	0.0	0.0	0.0	0.1218335343787696	0.045838359469240045	0.0	0.0024125452352231603	0.0	0.0	0.0	0.0	0.0	0.0	0.0	0.0	0.0	0.0	0.0012062726176115801	0.0	0.0	0.0	0.0	0.0	0.0048250904704463205	0.0	0.0	0.0	0.0
TCGA-AA-A00W	0.0	0.0	0.0012453300124533001	0.149439601494396	0.0062266500622665	0.0012453300124533001	0.0460772104607721	0.41967621419676215	0.008717310087173101	0.053549190535491904	0.0	0.0012453300124533001	0.0049813200498132005	0.11581569115815692	0.0	0.0	0.0	0.0024906600249066002	0.0	0.0	0.007471980074719801	0.0012453300124533001	0.0	0.017434620174346202	0.0	0.0049813200498132005	0.0112079701120797	0.1095890410958904	0.0024906600249066002	0.0	0.0049813200498132005	0.0	0.0	0.0	0.0	0.0	0.009962640099626401	0.0112079701120797	0.0	0.0049813200498132005	0.0	0.0	0.0	0.0	0.0	0.0037359900373599006	0.0
TCGA-AA-A017	0.0	0.0	0.0	0.0	0.0	0.0	0.07888040712468193	0.0	0.3346055979643766	0.0	0.0	0.003816793893129771	0.3155216284987277	0.0	0.0	0.0	0.0	0.0	0.0	0.0	0.001272264631043257	0.0	0.2430025445292621	0.005089058524173028	0.0	0.0	0.0	0.0	0.0	0.0	0.0	0.0	0.0	0.0	0.0	0.005089058524173028	0.0	0.0	0.0	0.002544529262086514	0.0	0.006361323155216285	0.0	0.003816793893129771	0.0	0.0	0.0
TCGA-AA-A01C	0.0	0.0	0.0	0.0014084507042253522	0.0	0.0028169014084507044	0.004225352112676056	0.0014084507042253522	0.5873239436619718	0.0	0.004225352112676056	0.0	0.27605633802816903	0.0	0.0	0.0	0.0	0.0014084507042253522	0.0	0.0	0.004225352112676056	0.0	0.054929577464788736	0.008450704225352112	0.0028169014084507044	0.0014084507042253522	0.0	0.0	0.0	0.0	0.0	0.0	0.0	0.0	0.0	0.0	0.011267605633802818	0.0	0.0	0.0	0.0	0.029577464788732393	0.008450704225352112	0.0	0.0	0.0	0.0
TCGA-AA-A01F	0.0	0.0	0.0	0.0	0.0	0.0	0.017467248908296942	0.0	0.4366812227074236	0.0	0.0	0.0	0.425764192139738	0.0	0.0	0.0	0.0	0.0	0.0	0.0	0.0	0.0	0.06550218340611354	0.05021834061135371	0.0	0.0	0.0	0.0	0.0	0.0	0.0	0.0	0.0	0.0	0.0	0.0	0.0	0.0	0.0	0.004366812227074236	0.0	0.0	0.0	0.0	0.0	0.0	0.0
TCGA-AA-A01G	0.0	0.0	0.0	0.004032258064516129	0.0	0.0	0.0	0.0	0.4274193548387097	0.0	0.0	0.0	0.43951612903225806	0.0	0.0	0.0	0.0	0.0	0.0	0.0	0.0	0.0	0.12298387096774194	0.0	0.0	0.0	0.0	0.0	0.0	0.0	0.0	0.0	0.0	0.0	0.0	0.004032258064516129	0.0020161290322580645	0.0	0.0	0.0	0.0	0.0	0.0	0.0	0.0	0.0	0.0
TCGA-AA-A01I	0.0	0.0	0.0	0.024390243902439025	0.0	0.0	0.0	0.027439024390243903	0.3902439024390244	0.009146341463414634	0.0	0.0	0.4024390243902439	0.009146341463414634	0.0	0.0	0.0	0.0	0.0	0.0	0.003048780487804878	0.0	0.012195121951219513	0.07317073170731707	0.0	0.003048780487804878	0.0	0.0	0.0	0.0	0.012195121951219513	0.0	0.0	0.0	0.0	0.0	0.003048780487804878	0.0	0.0	0.0	0.0	0.0	0.03048780487804878	0.0	0.0	0.0	0.0
TCGA-AA-A01P	0.0026082420448617634	0.0005216484089723526	0.0	0.0	0.0	0.0594679186228482	0.001564945226917058	0.0005216484089723526	0.009389671361502348	0.004694835680751174	0.01773604590505999	0.015127803860198226	0.09389671361502347	0.0	0.0026082420448617634	0.0005216484089723526	0.0	0.004694835680751174	0.014606155451225874	0.011476264997391758	0.01564945226917058	0.001564945226917058	0.4084507042253521	0.004173187271778821	0.0099113197704747	0.0010432968179447052	0.0	0.0	0.0	0.0	0.0	0.0	0.0	0.0	0.0	0.001564945226917058	0.0020865936358894104	0.0	0.0	0.0005216484089723526	0.0	0.10432968179447052	0.0010432968179447052	0.019300991131977047	0.0	0.19092331768388107	0.0
TCGA-AA-A01Q	0.0	0.0	0.0	0.0	0.0	0.045940843297671494	0.0	0.0006293266205160479	0.045940843297671494	0.0	0.0	0.0144745122718691	0.06796727501573317	0.0006293266205160479	0.0	0.0	0.0	0.0006293266205160479	0.0	0.0	0.006922592825676526	0.0062932662051604785	0.5915670232850849	0.0	0.00881057268722467	0.0006293266205160479	0.004405286343612335	0.0	0.0	0.0	0.0	0.0	0.0	0.0	0.0	0.016362492133417242	0.0025173064820641915	0.0	0.0	0.0	0.0	0.07300188797986155	0.0	0.11327879169288861	0.0	0.0	0.0
TCGA-AA-A01R	0.056010928961748634	0.0031876138433515485	0.05373406193078324	0.0004553734061930783	0.020491803278688523	0.028688524590163935	0.020036429872495445	0.015027322404371584	0.0	0.0036429872495446266	0.020491803278688523	0.061930783242258654	0.0	0.40846994535519127	0.015027322404371584	0.018670309653916212	0.028233151183970857	0.007741347905282332	0.03233151183970856	0.007285974499089253	0.027777777777777776	0.01366120218579235	0.0	0.014571948998178506	0.018214936247723135	0.006375227686703097	0.0273224043715847	0.0	0.001366120218579235	0.00273224043715847	0.0009107468123861566	0.018214936247723135	0.0009107468123861566	0.0004553734061930783	0.002276867030965392	0.018670309653916212	0.005009107468123861	0.0004553734061930783	0.0	0.005009107468123861	0.001366120218579235	0.0	0.0	0.00546448087431694	0.0009107468123861566	0.02686703096539162	0.0
TCGA-AA-A01S	0.029914529914529916	0.014041514041514042	0.12698412698412698	0.007936507936507936	0.11172161172161173	0.06471306471306472	0.03296703296703297	0.028693528693528692	0.0	0.10195360195360195	0.01282051282051282	0.01098901098901099	0.0	0.026862026862026864	0.0	0.0	0.18192918192918192	0.03968253968253968	0.028693528693528692	0.007326007326007326	0.031746031746031744	0.0	0.0	0.003663003663003663	0.010378510378510378	0.0030525030525030525	0.0	0.002442002442002442	0.002442002442002442	0.0	0.01098901098901099	0.0018315018315018315	0.0006105006105006105	0.0	0.001221001221001221	0.0030525030525030525	0.0030525030525030525	0.0	0.0006105006105006105	0.05616605616605617	0.0	0.0	0.0006105006105006105	0.0018315018315018315	0.0018315018315018315	0.03724053724053724	0.0
TCGA-AA-A01T	0.0013333333333333333	0.042666666666666665	0.021333333333333333	0.004	0.005333333333333333	0.008	0.036	0.02266666666666667	0.018666666666666668	0.184	0.0013333333333333333	0.004	0.013333333333333334	0.012	0.004	0.0	0.21466666666666667	0.004	0.004	0.0	0.014666666666666666	0.0	0.032	0.034666666666666665	0.02	0.018666666666666668	0.0	0.009333333333333334	0.0	0.0	0.013333333333333334	0.0	0.0	0.0	0.0	0.0	0.028	0.0013333333333333333	0.0	0.07733333333333334	0.0	0.004	0.14266666666666666	0.0013333333333333333	0.0	0.0013333333333333333	0.0
TCGA-AA-A01X	0.010918432883750802	0.0	0.07257546563904946	0.01605651894669236	0.19588953114964675	0.0032113037893384713	0.04238921001926782	0.15542710340398203	0.0	0.13872832369942195	0.00449582530507386	0.005780346820809248	0.0	0.03982016698779704	0.0012845215157353885	0.0012845215157353885	0.0892742453436095	0.033397559409120106	0.0012845215157353885	0.0	0.007064868336544637	0.0006422607578676942	0.0	0.033397559409120106	0.008349389852280027	0.005780346820809248	0.0019267822736030828	0.02569043031470777	0.005138086062941554	0.0012845215157353885	0.006422607578676943	0.002569043031470777	0.0	0.0	0.0	0.0	0.0019267822736030828	0.02569043031470777	0.0	0.05973025048169557	0.0006422607578676942	0.0	0.0	0.0012845215157353885	0.0	0.0006422607578676942	0.0
TCGA-AA-A024	0.0	0.0	0.0	0.0	0.0	0.0	0.0	0.006622516556291391	0.036896877956480605	0.005676442762535478	0.0	0.0	0.09933774834437085	0.000946073793755913	0.0	0.0	0.000946073793755913	0.000946073793755913	0.0	0.0	0.0	0.0	0.04068117313150426	0.7303689687795648	0.0	0.001892147587511826	0.0	0.0	0.0	0.0	0.0	0.0	0.0	0.0	0.0	0.000946073793755913	0.000946073793755913	0.005676442762535478	0.0	0.000946073793755913	0.0	0.000946073793755913	0.06622516556291391	0.0	0.0	0.0	0.0
TCGA-AA-A029	0.0	0.0	0.0051466803911477095	0.018528049408131755	0.0159547092125579	0.001029336078229542	0.011837364899639732	0.05301080802882141	0.07514153371075656	0.03808543489449305	0.002058672156459084	0.005661348430262481	0.08028821410190427	0.03808543489449305	0.011837364899639732	0.000514668039114771	0.003602676273803397	0.0066906845084920225	0.0025733401955738548	0.000514668039114771	0.01080802882141019	0.0	0.09933093154915079	0.39989706639217704	0.003602676273803397	0.0159547092125579	0.000514668039114771	0.0051466803911477095	0.000514668039114771	0.0	0.017498713329902212	0.0	0.0	0.0	0.0	0.013381369016984045	0.000514668039114771	0.011322696860524962	0.0	0.0	0.001029336078229542	0.010293360782295419	0.03808543489449305	0.001544004117344313	0.0	0.0	0.0
TCGA-AA-A02E	0.0	0.0	0.0	0.0	0.0	0.0	0.029213483146067417	0.0022471910112359553	0.39662921348314606	0.0	0.0	0.0	0.18651685393258427	0.0	0.0	0.0	0.0	0.0	0.0	0.0	0.0	0.0	0.10674157303370786	0.10224719101123596	0.0011235955056179776	0.0011235955056179776	0.0	0.0	0.0	0.0	0.0	0.0	0.0	0.0	0.0	0.0011235955056179776	0.0	0.0	0.0	0.006741573033707865	0.0	0.0449438202247191	0.11910112359550562	0.0022471910112359553	0.0	0.0	0.0
TCGA-AA-A02F	0.001524390243902439	0.0010162601626016261	0.02032520325203252	0.01016260162601626	0.041158536585365856	0.13922764227642276	0.0	0.034552845528455285	0.056402439024390245	0.12449186991869919	0.0	0.0	0.08892276422764228	0.0005081300813008131	0.004573170731707317	0.0	0.10416666666666667	0.0040650406504065045	0.0	0.009654471544715448	0.013719512195121951	0.0	0.009146341463414634	0.003048780487804878	0.006097560975609756	0.03861788617886179	0.0040650406504065045	0.003048780487804878	0.0	0.0	0.005589430894308943	0.0005081300813008131	0.0010162601626016261	0.0	0.0005081300813008131	0.0	0.022865853658536585	0.0	0.0005081300813008131	0.0	0.001524390243902439	0.0	0.18292682926829268	0.008130081300813009	0.0	0.057926829268292686	0.0
TCGA-AA-A02H	0.0	0.0	0.007633587786259542	0.0	0.0	0.0054525627044711015	0.04689203925845147	0.0	0.3336968375136314	0.0021810250817884407	0.0	0.008724100327153763	0.14394765539803708	0.003271537622682661	0.0	0.0	0.0021810250817884407	0.0021810250817884407	0.0010905125408942203	0.0	0.0010905125408942203	0.0054525627044711015	0.05125408942202835	0.014176663031624863	0.0021810250817884407	0.006543075245365322	0.0	0.0	0.0	0.0	0.0010905125408942203	0.0	0.0	0.0	0.0	0.004362050163576881	0.0	0.0	0.0	0.014176663031624863	0.0	0.030534351145038167	0.311886586695747	0.0	0.0	0.0	0.0
TCGA-AA-A02J	0.0	0.0	0.0024479804161566705	0.0012239902080783353	0.0	0.025703794369645042	0.028151774785801713	0.0024479804161566705	0.4773561811505508	0.004895960832313341	0.0	0.0012239902080783353	0.34394124847001223	0.0	0.0	0.0	0.0	0.023255813953488372	0.0	0.0	0.0036719706242350062	0.0036719706242350062	0.01346389228886169	0.012239902080783354	0.0012239902080783353	0.0	0.0	0.0	0.0036719706242350062	0.0	0.0012239902080783353	0.0	0.0	0.0	0.0	0.0	0.004895960832313341	0.0	0.0	0.004895960832313341	0.0	0.0073439412484700125	0.033047735618115054	0.0	0.0	0.0	0.0
TCGA-AA-A02K	0.0030721966205837174	0.0	0.03302611367127496	0.0038402457757296467	0.06221198156682028	0.02534562211981567	0.055299539170506916	0.009984639016897081	0.0	0.15591397849462366	0.0015360983102918587	0.014592933947772658	0.0	0.040706605222734255	0.005376344086021506	0.0007680491551459293	0.3617511520737327	0.02227342549923195	0.009216589861751152	0.005376344086021506	0.09907834101382489	0.0	0.0	0.013824884792626729	0.0030721966205837174	0.017665130568356373	0.0015360983102918587	0.0007680491551459293	0.0	0.0	0.004608294930875576	0.0038402457757296467	0.0	0.0	0.0	0.0	0.01152073732718894	0.0	0.0	0.004608294930875576	0.002304147465437788	0.0	0.0	0.0030721966205837174	0.0	0.023809523809523808	0.0
TCGA-AA-A02O	0.0	0.002529510961214165	0.003372681281618887	0.0	0.0	0.0	0.0	0.021079258010118045	0.10792580101180438	0.07841483979763912	0.0	0.0	0.11298482293423272	0.0	0.0193929173693086	0.0008431703204047217	0.06745362563237774	0.0	0.002529510961214165	0.0008431703204047217	0.0016863406408094434	0.0	0.013490725126475547	0.19139966273187184	0.002529510961214165	0.00927487352445194	0.0	0.0	0.0	0.0	0.0016863406408094434	0.0008431703204047217	0.0	0.0008431703204047217	0.0	0.0	0.0	0.0193929173693086	0.0042158516020236085	0.0	0.0	0.05227655986509275	0.28414839797639124	0.0	0.0	0.0008431703204047217	0.0
TCGA-AA-A02W	0.0	0.0	0.004282655246252677	0.0	0.0	0.0	0.0	0.03854389721627409	0.27194860813704497	0.047109207708779445	0.0021413276231263384	0.006423982869379015	0.3875802997858672	0.0	0.0	0.0	0.0	0.006423982869379015	0.008565310492505354	0.0	0.021413276231263382	0.006423982869379015	0.032119914346895075	0.0	0.019271948608137045	0.0021413276231263384	0.0	0.0	0.0	0.0	0.006423982869379015	0.0021413276231263384	0.0	0.0	0.0	0.0	0.03854389721627409	0.0	0.0	0.0	0.0	0.014989293361884369	0.07708779443254818	0.006423982869379015	0.0	0.0	0.0
TCGA-AA-A02Y	0.0	0.0	0.0	0.010238907849829351	0.0	0.0	0.005119453924914676	0.03754266211604096	0.11433447098976109	0.0	0.0	0.0	0.15187713310580206	0.005119453924914676	0.0034129692832764505	0.0	0.0	0.0	0.0	0.0	0.0017064846416382253	0.0	0.025597269624573378	0.6126279863481229	0.0017064846416382253	0.005119453924914676	0.0	0.0017064846416382253	0.0	0.0	0.008532423208191127	0.0	0.0	0.0	0.0	0.0	0.0034129692832764505	0.010238907849829351	0.0	0.0	0.0	0.0017064846416382253	0.0	0.0	0.0	0.0	0.0
TCGA-AA-A03J	0.0	0.0	0.0	0.0	0.0	0.004217629692113032	0.030366933783213833	0.0	0.2956558414171236	0.0008435259384226065	0.006748207507380852	0.001687051876845213	0.08308730493462674	0.00042176296921130323	0.00042176296921130323	0.0	0.0	0.0012652889076339097	0.001687051876845213	0.0	0.00042176296921130323	0.0	0.11218894981020666	0.026149304091100802	0.003374103753690426	0.0	0.0	0.0	0.0	0.0	0.00042176296921130323	0.0	0.0	0.0	0.0	0.001687051876845213	0.0	0.0	0.0	0.025305778152678194	0.0	0.06959088991986503	0.3222269084774357	0.01180936313791649	0.0	0.00042176296921130323	0.0
TCGA-AD-5900	0.0183206106870229	0.08244274809160305	0.007633587786259542	0.15725190839694655	0.025954198473282442	0.0015267175572519084	0.11755725190839694	0.0900763358778626	0.0	0.004580152671755725	0.024427480916030534	0.04732824427480916	0.0	0.13740458015267176	0.013740458015267175	0.06259541984732825	0.0	0.015267175572519083	0.004580152671755725	0.0	0.02748091603053435	0.0	0.0	0.0366412213740458	0.01984732824427481	0.013740458015267175	0.0	0.02900763358778626	0.0	0.0	0.00916030534351145	0.0015267175572519084	0.0	0.0	0.0	0.013740458015267175	0.012213740458015267	0.0	0.016793893129770993	0.00916030534351145	0.0	0.0	0.0	0.0	0.0	0.0	0.0
TCGA-AD-6548	0.08368200836820083	0.08577405857740586	0.12133891213389121	0.008368200836820083	0.043933054393305436	0.04184100418410042	0.1108786610878661	0.006276150627615063	0.0	0.008368200836820083	0.014644351464435146	0.02092050209205021	0.0	0.1192468619246862	0.0020920502092050207	0.0020920502092050207	0.0020920502092050207	0.02301255230125523	0.03765690376569038	0.0	0.029288702928870293	0.0020920502092050207	0.0	0.02092050209205021	0.01882845188284519	0.0020920502092050207	0.02510460251046025	0.010460251046025104	0.0	0.0020920502092050207	0.010460251046025104	0.006276150627615063	0.058577405857740586	0.0	0.05230125523012552	0.0	0.008368200836820083	0.0	0.0020920502092050207	0.0	0.0	0.0	0.0	0.010460251046025104	0.0	0.008368200836820083	0.0
TCGA-AD-6888	0.006457564575645757	0.0	0.07103321033210332	0.021217712177121772	0.17250922509225092	0.026752767527675275	0.05904059040590406	0.048892988929889296	0.0	0.12177121771217712	0.0018450184501845018	0.00922509225092251	0.0	0.052583025830258305	0.043357933579335796	0.0	0.016605166051660517	0.03505535055350553	0.0027675276752767526	0.0	0.05719557195571956	0.0027675276752767526	0.0	0.02952029520295203	0.008302583025830259	0.016605166051660517	0.0	0.0036900369003690036	0.005535055350553505	0.0	0.0470479704797048	0.0036900369003690036	0.0	0.0	0.0	0.006457564575645757	0.061808118081180814	0.00922509225092251	0.0	0.017527675276752766	0.03874538745387454	0.0	0.0009225092250922509	0.0009225092250922509	0.0	0.0009225092250922509	0.0
TCGA-AD-6889	0.0007955449482895784	0.0	0.021081941129673827	0.2748607796340493	0.1618933969769292	0.01392203659506762	0.005171042163882259	0.19451073985680192	0.003977724741447892	0.0015910898965791568	0.0	0.0007955449482895784	0.0	0.03261734287987271	0.0011933174224343676	0.0	0.0	0.003579952267303103	0.0003977724741447892	0.0	0.011933174224343675	0.0011933174224343676	0.0	0.003579952267303103	0.004375497215592681	0.006364359586316627	0.05847255369928401	0.14041368337311058	0.0003977724741447892	0.0	0.017501988862370723	0.015115354017501989	0.0003977724741447892	0.0	0.0	0.002386634844868735	0.013524264120922832	0.006762132060461416	0.0003977724741447892	0.0	0.0	0.0	0.0	0.0007955449482895784	0.0	0.0	0.0
TCGA-AD-6890	0.07322654462242563	0.09153318077803203	0.059496567505720827	0.020594965675057208	0.038901601830663615	0.016018306636155607	0.15102974828375287	0.034324942791762014	0.004576659038901602	0.011441647597254004	0.018306636155606407	0.06864988558352403	0.0	0.10755148741418764	0.004576659038901602	0.004576659038901602	0.0	0.016018306636155607	0.011441647597254004	0.0	0.029748283752860413	0.002288329519450801	0.0	0.029748283752860413	0.020594965675057208	0.0	0.032036613272311214	0.013729977116704805	0.0	0.0	0.029748283752860413	0.002288329519450801	0.0	0.0	0.011441647597254004	0.057208237986270026	0.011441647597254004	0.009153318077803204	0.0	0.016018306636155607	0.002288329519450801	0.0	0.0	0.0	0.0	0.0	0.0
TCGA-AD-6895	0.008583690987124463	0.0	0.004291845493562232	0.030042918454935622	0.0	0.03862660944206009	0.0	0.06866952789699571	0.0	0.008583690987124463	0.0	0.004291845493562232	0.0	0.1072961373390558	0.008583690987124463	0.0	0.0	0.012875536480686695	0.012875536480686695	0.18025751072961374	0.22317596566523606	0.0	0.0	0.0	0.02575107296137339	0.012875536480686695	0.12017167381974249	0.0	0.0	0.0	0.0	0.017167381974248927	0.0	0.0	0.0	0.004291845493562232	0.0944206008583691	0.0	0.0	0.0	0.004291845493562232	0.0	0.0	0.012875536480686695	0.0	0.0	0.0
TCGA-AD-6899	0.08812260536398467	0.0	0.0038314176245210726	0.06130268199233716	0.0	0.022988505747126436	0.0	0.04980842911877394	0.0	0.0	0.01532567049808429	0.0842911877394636	0.0	0.034482758620689655	0.022988505747126436	0.0	0.0	0.11494252873563218	0.01532567049808429	0.0	0.20689655172413793	0.019157088122605363	0.0	0.007662835249042145	0.04980842911877394	0.011494252873563218	0.0	0.011494252873563218	0.0	0.0	0.06513409961685823	0.011494252873563218	0.0	0.0	0.011494252873563218	0.0	0.05747126436781609	0.0	0.0	0.0	0.03065134099616858	0.0	0.0	0.0038314176245210726	0.0	0.0	0.0
TCGA-AD-6901	0.04024767801857585	0.0	0.03560371517027864	0.09752321981424149	0.029411764705882353	0.015479876160990712	0.04179566563467492	0.058823529411764705	0.0	0.0	0.08978328173374613	0.030959752321981424	0.0	0.07739938080495357	0.0030959752321981426	0.0	0.0015479876160990713	0.05727554179566564	0.018575851393188854	0.0	0.047987616099071206	0.0030959752321981426	0.0	0.018575851393188854	0.029411764705882353	0.009287925696594427	0.0015479876160990713	0.12229102167182662	0.0	0.007739938080495356	0.05417956656346749	0.006191950464396285	0.0030959752321981426	0.0	0.0030959752321981426	0.03869969040247678	0.04489164086687306	0.0030959752321981426	0.0	0.0046439628482972135	0.0	0.0	0.0	0.0046439628482972135	0.0	0.0	0.0
TCGA-AD-6963	0.06179775280898876	0.13764044943820225	0.016853932584269662	0.0	0.033707865168539325	0.05898876404494382	0.08146067415730338	0.011235955056179775	0.0	0.047752808988764044	0.10112359550561797	0.0056179775280898875	0.0	0.03651685393258427	0.0056179775280898875	0.014044943820224719	0.03651685393258427	0.008426966292134831	0.008426966292134831	0.0	0.03651685393258427	0.0	0.0	0.03089887640449438	0.05337078651685393	0.0	0.0	0.0	0.025280898876404494	0.008426966292134831	0.016853932584269662	0.008426966292134831	0.011235955056179775	0.0028089887640449437	0.047752808988764044	0.0	0.016853932584269662	0.0028089887640449437	0.02247191011235955	0.011235955056179775	0.0	0.0	0.0	0.008426966292134831	0.03089887640449438	0.0	0.0
TCGA-AD-6964	0.04178674351585014	0.02521613832853026	0.00792507204610951	0.0007204610951008645	0.005043227665706052	0.010086455331412104	0.06772334293948126	0.012968299711815562	0.0	0.0007204610951008645	0.011527377521613832	0.05547550432276657	0.0	0.1829971181556196	0.0036023054755043226	0.007204610951008645	0.0	0.030979827089337175	0.08213256484149856	0.002161383285302594	0.0223342939481268	0.002161383285302594	0.0	0.011527377521613832	0.025936599423631124	0.0007204610951008645	0.20677233429394812	0.0	0.001440922190201729	0.0	0.0007204610951008645	0.012968299711815562	0.0	0.0	0.002161383285302594	0.027377521613832854	0.015129682997118156	0.0	0.0	0.001440922190201729	0.007204610951008645	0.0	0.0	0.03314121037463977	0.0	0.06772334293948126	0.012968299711815562
TCGA-AD-6965	0.0	0.0	0.03434343434343434	0.0707070707070707	0.1919191919191919	0.00808080808080808	0.04242424242424243	0.19393939393939394	0.0	0.10101010101010101	0.0	0.0	0.00202020202020202	0.09696969696969697	0.0	0.0	0.00404040404040404	0.00404040404040404	0.0	0.0	0.048484848484848485	0.0	0.0	0.01616161616161616	0.006060606060606061	0.03636363636363636	0.00808080808080808	0.00202020202020202	0.0	0.0	0.024242424242424242	0.026262626262626262	0.0	0.0	0.0	0.00202020202020202	0.08080808080808081	0.0	0.0	0.0	0.0	0.0	0.0	0.0	0.0	0.0	0.0
TCGA-AM-5820	0.021925133689839574	0.028342245989304814	0.019251336898395723	0.0058823529411764705	0.0	0.0855614973262032	0.011229946524064172	0.0058823529411764705	0.0	0.008021390374331552	0.02459893048128342	0.014438502673796792	0.0	0.0016042780748663102	0.045989304812834225	0.0053475935828877	0.0	0.03582887700534759	0.0032085561497326204	0.0042780748663101605	0.3877005347593583	0.016042780748663103	0.0	0.0032085561497326204	0.01764705882352941	0.0058823529411764705	0.0	0.0	0.0010695187165775401	0.004812834224598931	0.05026737967914439	0.00267379679144385	0.03636363636363636	0.0010695187165775401	0.0053475935828877	0.0058823529411764705	0.09786096256684491	0.0	0.0010695187165775401	0.006417112299465241	0.0	0.0	0.0	0.023529411764705882	0.011229946524064172	0.0005347593582887701	0.0
TCGA-AM-5821	0.06227254346947028	0.08613020622725434	0.015365952284674484	0.0	0.0	0.10837040032349374	0.04892842701172665	0.0	0.0	0.0020218358269308533	0.03234937323089365	0.13950667205822886	0.0	0.005661140315406389	0.003234937323089365	0.07278608976951072	0.0	0.04933279417711282	0.01213101496158512	0.0	0.2021835826930853	0.05620703598867772	0.002426202992317024	0.008491710473109584	0.014557217953902144	0.001213101496158512	0.0	0.0	0.0016174686615446825	0.0008087343307723412	0.008896077638495753	0.003234937323089365	0.008896077638495753	0.001213101496158512	0.0	0.01253538212697129	0.0016174686615446825	0.0	0.0016174686615446825	0.0	0.008896077638495753	0.0	0.0	0.027496967246259604	0.0	0.0	0.0
TCGA-AU-3779	0.0	0.0	0.09162717219589257	0.009478672985781991	0.0	0.030015797788309637	0.0	0.03949447077409163	0.009478672985781991	0.21642969984202212	0.0	0.022116903633491312	0.01263823064770932	0.07109004739336493	0.001579778830963665	0.0	0.011058451816745656	0.007898894154818325	0.06635071090047394	0.0	0.053712480252764615	0.004739336492890996	0.001579778830963665	0.0	0.004739336492890996	0.07582938388625593	0.0	0.001579778830963665	0.0	0.0	0.11374407582938388	0.001579778830963665	0.0	0.0	0.0	0.007898894154818325	0.11848341232227488	0.0	0.0	0.0	0.0	0.0	0.0	0.026856240126382307	0.0	0.0	0.0
TCGA-AU-6004	0.003930817610062893	0.0	0.0023584905660377358	0.01729559748427673	0.0	0.0023584905660377358	0.0007861635220125787	0.17845911949685533	0.0	0.1540880503144654	0.0007861635220125787	0.055031446540880505	0.0031446540880503146	0.01729559748427673	0.07625786163522012	0.003930817610062893	0.0	0.0015723270440251573	0.03852201257861635	0.0	0.026729559748427674	0.012578616352201259	0.0	0.003930817610062893	0.02358490566037736	0.11713836477987422	0.0	0.0	0.0	0.0	0.09905660377358491	0.05817610062893082	0.0	0.0	0.0	0.0031446540880503146	0.06839622641509434	0.0007861635220125787	0.0	0.0	0.0	0.0	0.0	0.030660377358490566	0.0	0.0	0.0
TCGA-AY-4070	0.0	0.0	0.00558659217877095	0.07262569832402235	0.00558659217877095	0.0	0.06424581005586592	0.0335195530726257	0.0	0.027932960893854747	0.00558659217877095	0.0223463687150838	0.013966480446927373	0.09497206703910614	0.002793296089385475	0.0	0.0	0.0111731843575419	0.0	0.0	0.26256983240223464	0.030726256983240222	0.002793296089385475	0.030726256983240222	0.013966480446927373	0.008379888268156424	0.002793296089385475	0.0	0.0	0.0	0.025139664804469275	0.0335195530726257	0.0	0.0	0.0	0.03910614525139665	0.05865921787709497	0.0	0.0	0.0	0.12569832402234637	0.0	0.0	0.00558659217877095	0.0	0.0	0.0
TCGA-AY-4071	0.0	0.0026246719160104987	0.010498687664041995	0.03937007874015748	0.0	0.0	0.01837270341207349	0.10761154855643044	0.0026246719160104987	0.2230971128608924	0.0	0.005249343832020997	0.005249343832020997	0.02099737532808399	0.03674540682414698	0.0	0.007874015748031496	0.0	0.013123359580052493	0.0026246719160104987	0.0	0.0026246719160104987	0.0	0.10236220472440945	0.0	0.10498687664041995	0.0	0.007874015748031496	0.0	0.0	0.22572178477690288	0.023622047244094488	0.0	0.0	0.0	0.0	0.023622047244094488	0.013123359580052493	0.0	0.0	0.0	0.0	0.0	0.0	0.0	0.0	0.0
TCGA-AY-6196	0.15915119363395225	0.04305243827790247	0.001836359926545603	0.008161599673536014	0.00020403999183840033	0.04142011834319527	0.0	0.004896959804121608	0.0	0.00020403999183840033	0.016731279330748826	0.01917975923280963	0.0	0.015098959396041623	0.11671087533156499	0.000612119975515201	0.0	0.0630483574780657	0.0	0.0065292797388288104	0.30340746786370126	0.0008161599673536013	0.0	0.004284839828606407	0.006121199755152009	0.00040807998367680065	0.11263007549479698	0.0	0.008977759640889614	0.00020403999183840033	0.0	0.0	0.00020403999183840033	0.00020403999183840033	0.0008161599673536013	0.014690879412364823	0.003672719853091206	0.0	0.038971638441134465	0.0	0.005100999795960008	0.0	0.0	0.0022444399102224035	0.0	0.0	0.00040807998367680065
TCGA-AY-6197	0.00032393909944930353	0.0	0.011661807580174927	0.293488824101069	0.01198574667962423	0.09912536443148688	0.0	0.03952057013281503	0.0	0.00032393909944930353	0.00032393909944930353	0.0009718172983479105	0.0009718172983479105	0.021703919663103338	0.032393909944930355	0.0	0.0	0.015873015873015872	0.0006478781988986071	0.0	0.034013605442176874	0.0	0.0	0.00032393909944930353	0.006802721088435374	0.15257531584062195	0.0	0.10204081632653061	0.0	0.0	0.03304178814382896	0.010689990281827016	0.0009718172983479105	0.0	0.0	0.0	0.11143505021056041	0.003887269193391642	0.0016196954972465176	0.0	0.0	0.0	0.0	0.013281503077421444	0.0	0.0	0.0
TCGA-AY-A54L	0.0006489292667099286	0.0003244646333549643	0.050940947436729396	0.21219987021414666	0.09117456197274497	0.05515898767034393	0.06327060350421804	0.04250486696950032	0.000973393900064893	0.018170019467878003	0.0003244646333549643	0.005840363400389357	0.007462686567164179	0.08565866320571058	0.0012978585334198572	0.0	0.0003244646333549643	0.036015574302401036	0.0025957170668397143	0.000973393900064893	0.037962362102530824	0.01427644386761843	0.0012978585334198572	0.01881894873458793	0.005840363400389357	0.01654769630110318	0.027579493835171966	0.03147306943543154	0.0022712524334847503	0.0003244646333549643	0.09571706683971447	0.001946787800129786	0.0	0.0	0.0	0.003893575600259572	0.011031797534068787	0.003244646333549643	0.0	0.035691109669046074	0.000973393900064893	0.0	0.0003244646333549643	0.01427644386761843	0.0	0.0003244646333549643	0.0003244646333549643
TCGA-AY-A69D	0.003915810083210965	0.0004894762604013706	0.050416054821341164	0.11062163485070974	0.02741067058247675	0.06363191385217817	0.04601076847772883	0.040137053352912386	0.0	0.08223201174743025	0.006363191385217817	0.0019579050416054823	0.0	0.0680372001957905	0.01762114537444934	0.0	0.0024473813020068525	0.06069505628976995	0.0	0.0	0.19921683798335782	0.008321096426823299	0.0	0.022026431718061675	0.017131669114047968	0.00783162016642193	0.0019579050416054823	0.0053842388644150755	0.004405286343612335	0.0	0.05384238864415076	0.0009789525208027412	0.0	0.0	0.0	0.0	0.06412139011257954	0.002936857562408223	0.003915810083210965	0.025452765540871267	0.0	0.0	0.0	0.0004894762604013706	0.0	0.0	0.0
TCGA-AY-A71X	0.07124332570556827	0.02044241037376049	0.08863463005339435	0.016628527841342486	0.059038901601830666	0.016781083142639208	0.00030511060259344014	0.034019832189168576	0.0007627765064836003	0.15408085430968727	0.0030511060259344014	0.02761250953470633	0.00030511060259344014	0.06331045003813883	0.015255530129672006	0.00015255530129672007	0.019374523264683446	0.07017543859649122	0.06453089244851258	0.007932875667429444	0.07749809305873379	0.018764302059496567	0.0	0.004118993135011442	0.014187643020594966	0.004881769641495042	0.005186880244088482	0.004729214340198322	0.004118993135011442	0.0015255530129672007	0.02730739893211289	0.0042715484363081615	0.0	0.0007627765064836003	0.00030511060259344014	0.001983218916857361	0.03737604881769641	0.0018306636155606408	0.0372234935163997	0.0	0.002898550724637681	0.0	0.0	0.00015255530129672007	0.002440884820747521	0.014797864225781845	0.0
TCGA-AY-A8YK	0.00501002004008016	0.0035070140280561123	0.08316633266533066	0.0906813627254509	0.06062124248496994	0.008517034068136272	0.057615230460921846	0.009519038076152305	0.000501002004008016	0.061122244488977955	0.001002004008016032	0.023046092184368736	0.0045090180360721445	0.042585170340681364	0.020541082164328657	0.0	0.0	0.031062124248496994	0.002004008016032064	0.0	0.20040080160320642	0.019539078156312624	0.0	0.017034068136272545	0.01753507014028056	0.00501002004008016	0.002004008016032064	0.027054108216432865	0.0	0.000501002004008016	0.10420841683366733	0.001503006012024048	0.0	0.0	0.0	0.00751503006012024	0.014028056112224449	0.00751503006012024	0.021042084168336674	0.047094188376753505	0.002004008016032064	0.0	0.0	0.000501002004008016	0.0	0.000501002004008016	0.0
TCGA-AZ-4308	0.1300041271151465	0.034667767230705734	0.11927362773421378	0.009492364836978951	0.037969459347915804	0.006190672719768881	0.007428807263722658	0.00990507635163021	0.0	0.011968633924886504	0.03177878662814693	0.029715229054890633	0.0	0.018984729673957902	0.0020635575732562937	0.054890631448617416	0.06851011143210896	0.07428807263722657	0.05035080478745357	0.06314486174164259	0.008666941807676434	0.01939744118860916	0.0	0.0004127115146512588	0.017746595130004126	0.0020635575732562937	0.0004127115146512588	0.028889806025588115	0.06025588113908378	0.011555922410235245	0.012794056954189021	0.006603384234420141	0.003714403631861329	0.0	0.04416013206768469	0.0033016921172100704	0.0008254230293025176	0.0004127115146512588	0.0	0.0016508460586050352	0.0008254230293025176	0.0	0.0	0.0004127115146512588	0.0004127115146512588	0.014857614527445316	0.0
TCGA-AZ-4313	0.004662643993417444	0.20981897970378496	0.00877674163466813	0.012616566099835436	0.004936917169500823	0.018376302797586397	0.11409764125068568	0.019747668678003292	0.0	0.005485463521667581	0.05293472298409216	0.013439385628085573	0.0005485463521667581	0.00575973669775096	0.0287986834887548	0.03154141524958859	0.0	0.006308283049917718	0.011793746571585299	0.0024684585847504115	0.0008228195282501371	0.005211190345584202	0.0	0.04525507405375754	0.02057048820625343	0.024136039495337356	0.0	0.016456390565002744	0.023861766319253977	0.0005485463521667581	0.0005485463521667581	0.0035655512890839275	0.07652221612726276	0.009325287986834888	0.1398793198025233	0.0027427317608337905	0.008502468458584751	0.0016456390565002743	0.0035655512890839275	0.05211190345584202	0.0	0.0	0.0	0.008502468458584751	0.004114097641250686	0.0	0.0
TCGA-AZ-4315	0.023318385650224215	0.07825112107623318	0.0827354260089686	0.001569506726457399	0.15717488789237669	0.021748878923766816	0.03273542600896861	0.03094170403587444	0.0	0.017937219730941704	0.026681614349775784	0.027354260089686097	0.0	0.02600896860986547	0.004484304932735426	0.06210762331838565	0.06704035874439462	0.008295964125560539	0.07825112107623318	0.010986547085201795	0.0013452914798206279	0.014573991031390135	0.0	0.02443946188340807	0.010762331838565023	0.006502242152466368	0.0017937219730941704	0.011210762331838564	0.011210762331838564	0.008520179372197309	0.0004484304932735426	0.007174887892376682	0.03385650224215247	0.017713004484304934	0.009865470852017937	0.005829596412556054	0.023318385650224215	0.002017937219730942	0.015246636771300448	0.0004484304932735426	0.0002242152466367713	0.0002242152466367713	0.0	0.025336322869955158	0.002466367713004484	0.007847533632286996	0.0
TCGA-AZ-4614	0.06221739916802315	0.066015554349792	0.018990775908844276	0.0007234581298607343	0.026948815337312353	0.0980285765961295	0.015735214324470972	0.007777174896002894	0.0	0.017001266051727255	0.0242358473503346	0.0242358473503346	0.00018086453246518358	0.017543859649122806	0.014288298064749502	0.01663953698679689	0.05769578585639356	0.012298788207632484	0.05480195333695062	0.21197323204919516	0.00506420690902514	0.030385241454150842	0.0	0.0027129679869777536	0.013022246337493217	0.006149394103816242	0.015192620727075421	0.00018086453246518358	0.011937059142702116	0.02025682763610056	0.0	0.004159884246699223	0.02278893109061313	0.009585820220654729	0.009947549285585097	0.0037981551817688553	0.0037981551817688553	0.00018086453246518358	0.002170374389582203	0.0007234581298607343	0.006149394103816242	0.0	0.0	0.01663953698679689	0.007596310363537711	0.06004702477844095	0.00018086453246518358
TCGA-AZ-4615	0.038640906062624915	0.07417277370641795	0.009327115256495669	0.11481234732400622	0.01310237619364868	0.025760604041749943	0.08949589162780369	0.055518543193426605	0.0	0.00022207417277370642	0.014212747057517211	0.01310237619364868	0.0	0.010215411947590495	0.02465023317788141	0.028203419942260714	0.0	0.0313124583610926	0.014656895403064623	0.009549189429269377	0.02531645569620253	0.014212747057517211	0.0	0.009549189429269377	0.02598267821452365	0.004663557628247834	0.03775260937153009	0.004663557628247834	0.011992005329780146	0.009771263602043083	0.001998667554963358	0.09438152342882523	0.02043082389518099	0.014656895403064623	0.003775260937153009	0.005996002664890073	0.016433488785254274	0.00044414834554741284	0.0013324450366422385	0.0	0.1245836109260493	0.00022207417277370642	0.0	0.0024428159005107706	0.0	0.0	0.0024428159005107706
TCGA-AZ-4616	0.04071246819338423	0.24147582697201017	0.004580152671755725	0.018066157760814248	0.0	0.0816793893129771	0.10279898218829517	0.007888040712468193	0.0	0.008651399491094147	0.017557251908396947	0.05597964376590331	0.0	0.011959287531806615	0.004580152671755725	0.01628498727735369	0.0	0.02188295165394402	0.01959287531806616	0.008396946564885497	0.05801526717557252	0.022137404580152672	0.0002544529262086514	0.017048346055979643	0.01984732824427481	0.006870229007633588	0.011450381679389313	0.0	0.0007633587786259542	0.0015267175572519084	0.005089058524173028	0.028244274809160305	0.07124681933842239	0.0027989821882951653	0.005089058524173028	0.02188295165394402	0.012468193384223919	0.0002544529262086514	0.008396946564885497	0.0	0.040966921119592874	0.0	0.0	0.0030534351145038168	0.0	0.0	0.0005089058524173028
TCGA-AZ-4681	0.009934909215484755	0.046933881466255566	0.0763960260363138	0.004453579993148339	0.01986981843096951	0.006509078451524495	0.03562863994518671	0.09352517985611511	0.0	0.26104830421377184	0.024665981500513873	0.022267899965741692	0.0	0.0037684138403562863	0.0051387461459403904	0.018499486125385406	0.020897567660157587	0.008907159986296678	0.05995203836930456	0.016101404590613225	0.0037684138403562863	0.041795135320315174	0.0	0.006851661527920521	0.02843439534087016	0.012332990750256937	0.00034258307639602604	0.006851661527920521	0.0010277492291880781	0.0157588215142172	0.0013703323055841042	0.017814319972593355	0.03494347379239465	0.025351147653305928	0.004796163069544364	0.002398081534772182	0.042480301473107225	0.00034258307639602604	0.0	0.008907159986296678	0.0	0.0	0.0	0.005481329222336417	0.003083247687564234	0.0013703323055841042	0.0
TCGA-AZ-5403	0.050201126307321	0.0016090104585679806	0.11375703942075624	0.002252614641995173	0.019790828640386164	0.06065969428801287	0.0035398230088495575	0.02397425583266291	0.0016090104585679806	0.023813354786806115	0.02992759452936444	0.008205953338696701	0.00016090104585679806	0.008205953338696701	0.0030571198712791635	0.06725663716814159	0.09042638777152051	0.033950120675784394	0.0331456154465004	0.0251005631536605	0.006757843925985519	0.015124698310539019	0.0008045052292839903	0.008527755430410297	0.021399839098954144	0.002735317779565567	0.00032180209171359613	0.03089300080450523	0.06403861625100563	0.0500402252614642	0.006275140788415125	0.006918744971842317	0.011423974255832662	0.03201930812550281	0.08238133547868061	0.00016090104585679806	0.0065969428801287205	0.0012872083668543845	0.03893805309734513	0.0012872083668543845	0.0006436041834271923	0.0	0.0006436041834271923	0.00418342719227675	0.005148833467417538	0.0008045052292839903	0.0
TCGA-AZ-5407	0.00872093023255814	0.05755813953488372	0.0	0.012209302325581395	0.0005813953488372093	0.006395348837209302	0.03197674418604651	0.23313953488372094	0.0005813953488372093	0.0	0.007558139534883721	0.013953488372093023	0.0	0.13953488372093023	0.0017441860465116279	0.011627906976744186	0.0	0.005232558139534884	0.0005813953488372093	0.0	0.0	0.009302325581395349	0.0	0.006395348837209302	0.020348837209302327	0.005232558139534884	0.0	0.04186046511627907	0.0005813953488372093	0.0011627906976744186	0.002325581395348837	0.0034883720930232558	0.0005813953488372093	0.0011627906976744186	0.0	0.009302325581395349	0.0	0.36627906976744184	0.0	0.0	0.0	0.0	0.0	0.0	0.0	0.0	0.0005813953488372093
TCGA-AZ-6598	0.07425343018563357	0.03712671509281679	0.006725854183481302	0.004035512510088781	0.0002690341673392521	0.08770513855259618	0.022329835889157924	0.0016142050040355124	0.0002690341673392521	0.013720742534301856	0.01802528921172989	0.04950228679042239	0.0005380683346785041	0.003228410008071025	0.05811138014527845	0.048157115953726126	0.0002690341673392521	0.026365348399246705	0.020446596717783157	0.17621737960721012	0.03093892924401399	0.014796879203658865	0.0002690341673392521	0.005649717514124294	0.011030400860909336	0.0002690341673392521	0.13693839117567932	0.0016142050040355124	0.026365348399246705	0.009416195856873822	0.0	0.0008071025020177562	0.0018832391713747645	0.0053806833467850415	0.008071025020177562	0.01533494753833737	0.006187785848802798	0.0	0.0005380683346785041	0.0002690341673392521	0.005649717514124294	0.0002690341673392521	0.0	0.013182674199623353	0.0010761366693570083	0.04896421845574388	0.006187785848802798
TCGA-AZ-6599	0.02374202693125443	0.00956768249468462	0.03401842664776754	0.015237420269312544	0.0024805102763997165	0.0031892274982282067	0.013111268603827072	0.20871722182849042	0.0031892274982282067	0.009213323883770375	0.0446491849751949	0.009213323883770375	0.001417434443656981	0.012402551381998583	0.012402551381998583	0.026222537207654145	0.014883061658398299	0.04287739192062367	0.005669737774627924	0.0	0.005669737774627924	0.010985116938341602	0.0	0.010276399716513111	0.01771793054571226	0.00815024805102764	0.00035435861091424523	0.1927710843373494	0.001771793054571226	0.006024096385542169	0.04145995747696669	0.005315379163713678	0.002126151665485471	0.009213323883770375	0.010630758327427357	0.002126151665485471	0.005669737774627924	0.17434443656980864	0.00035435861091424523	0.001771793054571226	0.0	0.0	0.0	0.0	0.0010630758327427356	0.0	0.0
TCGA-AZ-6600	0.23954588457899717	0.06792809839167455	0.014001892147587512	0.01892147587511826	0.010406811731315043	0.04049195837275307	0.0	0.0030274361400189215	0.0	0.0013245033112582781	0.03008514664143803	0.05562913907284768	0.0001892147587511826	0.0001892147587511826	0.18675496688741722	0.06508987701040682	0.0007568590350047304	0.02043519394512772	0.0013245033112582781	0.00946073793755913	0.015137180700094607	0.014191106906338695	0.0	0.0007568590350047304	0.046168401135288556	0.0020813623462630085	0.0005676442762535478	0.002270577105014191	0.023651844843897825	0.01816461684011353	0.001892147587511826	0.001892147587511826	0.0003784295175023652	0.0087038789025544	0.0007568590350047304	0.017029328287606435	0.0015137180700094607	0.0	0.048628192999053924	0.0	0.01967833491012299	0.0	0.0	0.001892147587511826	0.009082308420056764	0.0	0.0
TCGA-AZ-6601	0.040415977310328526	0.04845190262349326	0.04325218624438667	0.010399432758213189	0.06972346962892934	0.09595840226896715	0.05696052942566769	0.03261640274166864	0.0	0.005436067123611439	0.04088867879933822	0.019617111793902152	0.0	0.021744268494445756	0.01276294020326164	0.01678090285984401	0.1427558496809265	0.018908059560387616	0.02363507445048452	0.021035216260931223	0.0009454029780193808	0.009454029780193808	0.0	0.01678090285984401	0.02245332072796029	0.012526589458756796	0.0004727014890096904	0.03639801465374616	0.03403450720869771	0.011108484991727724	0.0014181044670290711	0.00590876861262113	0.009454029780193808	0.003545261167572678	0.02765303710706689	0.004017962656582368	0.0007090522335145356	0.008744977546679272	0.0007090522335145356	0.05530607421413378	0.0002363507445048452	0.0	0.0	0.008035925313164737	0.0009454029780193808	0.007799574568659891	0.0
TCGA-AZ-6603	0.019021158367172473	0.03291301560162428	0.08121393460141056	0.0021372088053002777	0.01731139132293225	0.039965804659115194	0.036546270570634753	0.022440692455652916	0.0	0.056422312459927335	0.10985253259243428	0.0025646505663603335	0.0	0.005556742893780722	0.0023509296858303056	0.005343022013250694	0.2628766830519342	0.015387903398162001	0.005984184654840778	0.012395811070741612	0.006197905535370806	0.0038469758495405003	0.0	0.0115409275486215	0.036546270570634753	0.007480230818550973	0.0012823252831801668	0.006625347296430861	0.045736268433425945	0.035050224406924554	0.0010686044026501388	0.0010686044026501388	0.019876041889292585	0.02671511006625347	0.03141696943791408	0.00042744176106005556	0.01816627484505236	0.00042744176106005556	0.0019234879247702502	0.009831160504381278	0.0	0.0	0.00021372088053002778	0.0023509296858303056	0.00042744176106005556	0.0014960461637101945	0.0
TCGA-AZ-6605	0.053020134228187916	0.1465324384787472	0.041834451901566	0.0006711409395973154	0.003131991051454139	0.0058165548098434005	0.08008948545861297	0.018568232662192395	0.0	0.006711409395973154	0.01879194630872483	0.013870246085011185	0.0	0.0071588366890380315	0.010514541387024609	0.025503355704697986	0.14049217002237135	0.03534675615212528	0.06017897091722595	0.06823266219239374	0.0008948545861297539	0.012975391498881432	0.0	0.02192393736017897	0.03131991051454139	0.0020134228187919465	0.0013422818791946308	0.0017897091722595079	0.005592841163310962	0.015659955257270694	0.0020134228187919465	0.0058165548098434005	0.029753914988814318	0.056599552572706935	0.0203579418344519	0.0024608501118568234	0.00044742729306487697	0.0017897091722595079	0.0022371364653243847	0.015212527964205816	0.0022371364653243847	0.0	0.0	0.0008948545861297539	0.016554809843400447	0.013646532438478748	0.0
TCGA-AZ-6606	0.0800252047889099	0.018063432052089896	0.0898970804452846	0.026254988447805085	0.06994328922495274	0.09325771896660366	0.0	0.024784709094728	0.0	0.00924175593362739	0.011132115101869355	0.007981516488132745	0.0	0.0033606385213190504	0.007351396765385423	0.0033606385213190504	0.05314009661835749	0.02520478890989288	0.04767905902121403	0.06574249107330393	0.001890359168241966	0.02184415038857383	0.0	0.0	0.014702793530770846	0.033816425120772944	0.0004200798151648813	0.00945179584120983	0.006931316950220542	0.018693551774837218	0.005250997689561016	0.007561436672967864	0.016593152699012813	0.011762234824616677	0.015542953161100609	0.0	0.016173072883847932	0.0014702793530770846	0.0	0.0	0.011762234824616677	0.0	0.0	0.0016803192606595252	0.16803192606595252	0.0	0.0
TCGA-AZ-6607	0.13899138991389914	0.02263222632226322	0.014268142681426814	0.0	0.0004920049200492004	0.010332103321033211	0.13013530135301354	0.002952029520295203	0.0	0.0002460024600246002	0.028782287822878228	0.01894218942189422	0.0	0.0063960639606396065	0.014022140221402213	0.07773677736777368	0.0002460024600246002	0.033702337023370235	0.002214022140221402	0.3173431734317343	0.002706027060270603	0.004920049200492005	0.0	0.008610086100861008	0.02263222632226322	0.0004920049200492004	0.0002460024600246002	0.0	0.03739237392373924	0.02189421894218942	0.0002460024600246002	0.0017220172201722018	0.0039360393603936035	0.006150061500615006	0.012300123001230012	0.0039360393603936035	0.0004920049200492004	0.0002460024600246002	0.0004920049200492004	0.01107011070110701	0.04108241082410824	0.0	0.0	0.0	0.0	0.0	0.0
TCGA-AZ-6608	0.01524390243902439	0.01547842401500938	0.04197936210131332	0.009146341463414634	0.3271575984990619	0.039399624765478425	0.03330206378986867	0.06824577861163227	0.0	0.006566604127579738	0.02227954971857411	0.003517823639774859	0.0	0.01876172607879925	0.003048780487804878	0.014071294559099437	0.010787992495309569	0.0075046904315197	0.012664165103189493	0.0016416510318949344	0.0016416510318949344	0.0072701688555347095	0.0	0.014305816135084427	0.021341463414634148	0.003048780487804878	0.07879924953095685	0.04831144465290807	0.017589118198874296	0.01618198874296435	0.00023452157598499062	0.012429643527204503	0.026969981238273922	0.01102251407129456	0.04666979362101313	0.0023452157598499064	0.0009380863039399625	0.00023452157598499062	0.0011726078799249532	0.02204502814258912	0.0009380863039399625	0.0	0.0	0.005863039399624765	0.0007035647279549719	0.009146341463414634	0.0
TCGA-CA-5254	0.005105762217359592	0.016046681254558718	0.024070021881838075	0.0010940919037199124	0.0018234865061998542	0.04850474106491612	0.0	0.01312910284463895	0.0	0.012399708242159009	0.0	0.0	0.00036469730123997083	0.0	0.00437636761487965	0.00036469730123997083	0.26768781911013856	0.0	0.05762217359591539	0.0175054704595186	0.002188183807439825	0.0040116703136396795	0.0	0.0014587892049598833	0.0087527352297593	0.03464624361779723	0.0	0.0	0.0	0.00036469730123997083	0.02188183807439825	0.010576221735959153	0.0	0.0	0.0	0.0	0.007658643326039387	0.0014587892049598833	0.0	0.0	0.0010940919037199124	0.0	0.0	0.029905178701677606	0.40299051787016776	0.0029175784099197666	0.0
TCGA-CA-5255	0.06775067750677506	0.08973200843119543	0.018669075579644687	0.0	0.005118940078289671	0.052393857271906055	0.021981330924420357	0.006022282445046673	0.0	0.0012044564890093346	0.007527853056308341	0.013550135501355014	0.0	0.0009033423667570009	0.012345679012345678	0.00662451068955134	0.1860885275519422	0.008732309545317675	0.10719662752183078	0.07889190003011141	0.0	0.0304125263474857	0.0	0.013851249623607348	0.010538994278831678	0.009033423667570008	0.0	0.0	0.007828967178560674	0.005420054200542005	0.00030111412225233364	0.0057211683227943394	0.004516711833785004	0.0015055706112616681	0.0006022282445046673	0.0036133694670280035	0.0027100271002710027	0.009635651912074676	0.008732309545317675	0.0012044564890093346	0.00030111412225233364	0.0	0.0	0.007527853056308341	0.1897018970189702	0.0021077988557663355	0.0
TCGA-CA-5256	0.03059388122375525	0.010197960407918417	0.032993401319736056	0.0	0.0	0.05818836232753449	0.03239352129574085	0.03719256148770246	0.0	0.1217756448710258	0.001799640071985603	0.002999400119976005	0.0	0.005398920215956809	0.004799040191961607	0.003599280143971206	0.3659268146370726	0.007198560287942412	0.041391721655668866	0.0	0.010197960407918417	0.01199760047990402	0.0	0.020995800839832032	0.014397120575884824	0.052789442111577684	0.0	0.0005998800239952009	0.0	0.003599280143971206	0.02579484103179364	0.015596880623875225	0.0	0.0	0.0	0.0	0.022195560887822437	0.010197960407918417	0.0	0.016796640671865627	0.0	0.0	0.0	0.009598080383923215	0.028194361127774445	0.0005998800239952009	0.0
TCGA-CA-6715	0.12395484949832776	0.019230769230769232	0.014214046822742474	0.0008361204013377926	0.0006270903010033445	0.28051839464882944	0.0	0.03511705685618729	0.0	0.026546822742474916	0.0035535117056856185	0.0004180602006688963	0.0	0.0	0.004807692307692308	0.002926421404682274	0.19272575250836121	0.004807692307692308	0.0338628762541806	0.024665551839464884	0.005852842809364548	0.015468227424749164	0.0	0.0	0.024874581939799332	0.016095317725752508	0.0	0.00020903010033444816	0.0006270903010033445	0.0056438127090301	0.0033444816053511705	0.006897993311036789	0.00020903010033444816	0.002508361204013378	0.0010451505016722408	0.0004180602006688963	0.011078595317725752	0.0	0.004389632107023411	0.0	0.0008361204013377926	0.0	0.0	0.019648829431438128	0.10785953177257525	0.004180602006688963	0.0
TCGA-CA-6716	0.1441464026071697	0.045625470042617196	0.040862371521684634	0.0007520681875156681	0.08147405364753071	0.027575833542241163	0.03509651541739785	0.09902231135622963	0.0	0.030834795688142392	0.006016545500125345	0.004011030333416896	0.0	0.002005515166708448	0.01328653797944347	0.006768613687641012	0.1544246678365505	0.008022060666833792	0.040862371521684634	0.009776886437703684	0.000501378791677112	0.012785159187766357	0.0	0.04236650789671597	0.0188017046878917	0.011531712208573578	0.000250689395838556	0.011281022812735022	0.0	0.004763098520932565	0.0007520681875156681	0.0035096515417397845	0.010528954625219354	0.00125344697919278	0.004512409125094008	0.002005515166708448	0.004763098520932565	0.01002757583354224	0.006016545500125345	0.012785159187766357	0.0	0.0	0.0	0.00125344697919278	0.08749059914765606	0.002256204562547004	0.0
TCGA-CA-6717	0.0716406829992576	0.020786933927245732	0.04120267260579064	0.0	0.013734224201930215	0.14810690423162584	0.0	0.025241276911655532	0.0	0.021158129175946547	0.0	0.004083147735708983	0.0	0.01002227171492205	0.007423904974016332	0.004454342984409799	0.0334075723830735	0.010764662212323682	0.06792873051224944	0.022642910170749816	0.002969561989606533	0.023756495916852263	0.0	0.0	0.02635486265775798	0.008537490720118782	0.02858203414996288	0.0011135857461024498	0.0003711952487008166	0.009651076466221232	0.0003711952487008166	0.012991833704528583	0.0	0.0003711952487008166	0.0025983667409057165	0.0025983667409057165	0.004825538233110616	0.0	0.0003711952487008166	0.0	0.0003711952487008166	0.0	0.0	0.031180400890868598	0.1674090571640683	0.17297698589458055	0.0
TCGA-CA-6719	0.10388247639034627	0.03987408184679958	0.047918852745715286	0.0038474991255683807	0.00664568030779993	0.13326337880377753	0.011192724728926198	0.01818817768450507	0.0	0.059461350122420424	0.0017488632388947185	0.004896817068905212	0.0	0.010143406785589367	0.009793634137810424	0.006995452955578874	0.13396292409933544	0.014340678558936691	0.12346974466596712	0.015040223854494578	0.019237495627841904	0.005596362364463099	0.0	0.01608954179783141	0.03147953830010493	0.012591815320041973	0.0	0.0	0.0003497726477789437	0.0017488632388947185	0.004896817068905212	0.014340678558936691	0.0013990905911157748	0.0	0.0003497726477789437	0.001049317943336831	0.005246589716684155	0.0003497726477789437	0.0003497726477789437	0.0027981811822315496	0.009793634137810424	0.0	0.0	0.007694998251136761	0.10423224903812522	0.015739769150052464	0.0
TCGA-CK-4947	0.17427466150870405	0.02437137330754352	0.028433268858800775	0.0007736943907156673	0.0005802707930367504	0.10870406189555126	0.0	0.0009671179883945841	0.0	0.00851063829787234	0.014119922630560928	0.023597678916827854	0.0	0.0005802707930367504	0.04526112185686654	0.07620889748549323	0.08336557059961315	0.018568665377176014	0.030947775628626693	0.20483558994197293	0.0046421663442940036	0.04758220502901354	0.0	0.0005802707930367504	0.018955512572533847	0.011411992263056094	0.0	0.0	0.005609284332688588	0.010251450676982592	0.0005802707930367504	0.0011605415860735009	0.00019342359767891682	0.0019342359767891683	0.0015473887814313346	0.0007736943907156673	0.003481624758220503	0.00038684719535783365	0.0007736943907156673	0.0	0.0011605415860735009	0.0	0.0	0.0017408123791102514	0.04294003868471954	0.00019342359767891682	0.0
TCGA-CK-4948	0.014814814814814815	0.01869488536155203	0.08606701940035273	0.00599647266313933	0.08148148148148149	0.005643738977072311	0.024691358024691357	0.04021164021164021	0.0003527336860670194	0.08148148148148149	0.05573192239858907	0.04585537918871252	0.0003527336860670194	0.07019400352733686	0.029982363315696647	0.04832451499118166	0.013756613756613757	0.025749559082892417	0.07301587301587302	0.008818342151675485	0.016931216931216932	0.03421516754850088	0.0	0.005643738977072311	0.025749559082892417	0.005643738977072311	0.0031746031746031746	0.009171075837742505	0.011287477954144622	0.009523809523809525	0.011287477954144622	0.007760141093474427	0.019753086419753086	0.010582010582010581	0.03562610229276896	0.012698412698412698	0.009876543209876543	0.0031746031746031746	0.007407407407407408	0.010229276895943563	0.004585537918871252	0.0	0.0	0.007760141093474427	0.0	0.006701940035273368	0.0
TCGA-CK-4950	0.02235597592433362	0.026010318142734308	0.01956147893379192	0.0008598452278589854	0.012897678417884782	0.013112639724849526	0.04062768701633706	0.07201203783319003	0.0010748065348237317	0.02063628546861565	0.05997420464316423	0.0088134135855546	0.0010748065348237317	0.004944110060189166	0.19368013757523644	0.06298366294067068	0.0176268271711092	0.026655202063628546	0.009243336199484092	0.007308684436801376	0.001934651762682717	0.012897678417884782	0.0	0.01590713671539123	0.062123817712811696	0.017411865864144453	0.00021496130696474635	0.0023645743766122097	0.011392949269131557	0.0006448839208942391	0.0023645743766122097	0.017411865864144453	0.003654342218400688	0.018701633705932932	0.0060189165950128975	0.0008598452278589854	0.003869303525365434	0.0030094582975064487	0.1859415305245056	0.0	0.0	0.004944110060189166	0.0	0.001934651762682717	0.004729148753224419	0.00021496130696474635	0.0
TCGA-CK-4951	0.010605391073795847	0.04595669465311533	0.06407423773751657	0.0017675651789659744	0.014140521431727796	0.0013256738842244808	0.04595669465311533	0.08395934600088378	0.0	0.07777286787450287	0.024304021210782147	0.06451612903225806	0.0	0.0410958904109589	0.06716747680070703	0.04728236853733982	0.024745912505523642	0.008395934600088379	0.103844454264251	0.035793194874060984	0.0004418912947414936	0.026071586389748123	0.0	0.012814847547503314	0.015466195315952275	0.02209456473707468	0.0008837825894829872	0.002209456473707468	0.0013256738842244808	0.0013256738842244808	0.004860804242156429	0.021652673442333185	0.022536456031816175	0.029164825452938577	0.012372956252761821	0.03932832523199293	0.0057445868316394165	0.0013256738842244808	0.005302695536897923	0.007070260715863898	0.0004418912947414936	0.0	0.0	0.0026513477684489617	0.0008837825894829872	0.0013256738842244808	0.0
TCGA-CK-4952	0.006297646668876367	0.11998674179648658	0.007623467020218761	0.04143188597944979	0.004640371229698376	0.012263838249917136	0.0772290354656944	0.03646005966191581	0.0009943652635067948	0.003977461054027179	0.04640371229698376	0.04706662247265495	0.00033145508783559825	0.054027179317202516	0.04275770633079218	0.003646005966191581	0.0	0.0391117003646006	0.002651640702684786	0.0006629101756711965	0.003977461054027179	0.019887305270135897	0.0	0.01690420947961551	0.029499502817368246	0.018561484918793503	0.00033145508783559825	0.08485250248591315	0.008617832283725556	0.02485913158766987	0.01723566456745111	0.011269472986410341	0.0188929400066291	0.012263838249917136	0.03248259860788863	0.014915478952601922	0.003977461054027179	0.05899900563473649	0.06264501160092807	0.010938017898574744	0.0	0.00033145508783559825	0.0	0.0009943652635067948	0.0	0.0	0.0
TCGA-CK-5912	0.01125127855438118	0.054722127514490286	0.0519945448346403	0.12870780770542106	0.058131605864302764	0.004091374019774974	0.1304125468803273	0.019774974428912375	0.0	0.034776679168087285	0.12154790317081486	0.03136720081827481	0.00017047391749062393	0.02165018752130924	0.013808387316740538	0.017047391749062394	0.0032390044323218547	0.03903852710535288	0.002045687009887487	0.0013637913399249914	0.003579952267303103	0.00562563927719059	0.0	0.017899761336515514	0.016365496079099897	0.01943402659393113	0.02471871803614047	0.012785543811796795	0.02471871803614047	0.0005114217524718718	0.004602795772246846	0.005284691442209342	0.028298670303443574	0.0513126491646778	0.0235254006137061	0.002216160927378111	0.004091374019774974	0.0008523695874531196	0.0013637913399249914	0.006648482782134334	0.0	0.0	0.00017047391749062393	0.0008523695874531196	0.0	0.0	0.0
TCGA-CK-5913	0.0478101552957599	0.06508462746466585	0.035246902809282846	0.019891816436922	0.06874890943988833	0.022509160704938056	0.034374454719944166	0.025998953062292794	0.0	0.001570406560809632	0.07206421217937532	0.042051997906124586	0.0	0.029837724655383004	0.09509684173791659	0.02512650497295411	0.0005234688536032106	0.03873669516663759	0.029837724655383004	0.0008724480893386843	0.008898970511254581	0.021636712615599372	0.0	0.00837550165765137	0.012912231722212529	0.015355086372360844	0.014831617518757634	0.03751526784156343	0.0411795498167859	0.03175711045192811	0.002442854650148316	0.02181120223346711	0.010294887454196475	0.027918338858837898	0.02512650497295411	0.015878555225964056	0.0020938754144128424	0.006107136625370791	0.029837724655383004	0.00034897923573547375	0.002966323503751527	0.0	0.0	0.006979584714709474	0.00017448961786773688	0.00017448961786773688	0.0
TCGA-CK-5914	0.020206457280913682	0.023720623764550846	0.010103228640456841	0.2672962881616517	0.009663957830002196	0.007028332967274325	0.04590379969251043	0.0786294750713815	0.001317812431363936	0.004831978915001098	0.047221612123874365	0.02591697781682407	0.0	0.06369426751592357	0.009444322424774873	0.008565780803865584	0.0	0.02174390511750494	0.0	0.0	0.024599165385460135	0.01251921809795739	0.0	0.015374478365912585	0.016472655392049198	0.01251921809795739	0.006808697562047002	0.021084998901822975	0.038655831320008785	0.015594113771139909	0.044366351855919174	0.0074676037777289695	0.01669229079727652	0.0059301559411377115	0.03404348781023501	0.002635624862727872	0.010762134856138809	0.0008785416209092906	0.0021963540522732263	0.0650120799472875	0.0004392708104546453	0.0	0.0	0.000658906215681968	0.0	0.0	0.0
TCGA-CK-5916	0.04817899722358321	0.0788829005389515	0.003593009962436714	0.0	0.00032663726931242854	0.08623223909848114	0.030867221950024497	0.010452392617997713	0.0	0.0	0.027764167891556425	0.030377266046055854	0.0006532745386248571	0.008329250367466928	0.003593009962436714	0.021721378409276498	0.0	0.005389514943655071	0.017311775273558712	0.020904785235995427	0.008492569002123142	0.018291687081496	0.0004899559039686428	0.004572921770374	0.03266372693124286	0.0011432304425935	0.13588110403397027	0.0	0.015188633023027927	0.016985138004246284	0.00032663726931242854	0.013392128041809571	0.01910828025477707	0.04050302139474114	0.007186019924873428	0.0075126571941858565	0.01649518210027764	0.0008165931732810714	0.003103054058468071	0.00016331863465621427	0.024987751102400785	0.0	0.0	0.01649518210027764	0.0	0.003593009962436714	0.21803037726604604
TCGA-CK-6748	0.07028868567330106	0.004662004662004662	0.133225748610364	0.02241348395194549	0.13053613053613053	0.02420656266810113	0.05289582212659136	0.011655011655011656	0.0	0.004303388918773534	0.010399856553702708	0.020799713107405415	0.0	0.01828940290478752	0.05881298188990497	0.02653756499910346	0.039627039627039624	0.06473014165321858	0.015420476958938497	0.005917159763313609	0.011117088040164964	0.011117088040164964	0.0	0.010399856553702708	0.01237224314147391	0.01326878249955173	0.00412408104715797	0.029585798816568046	0.03155818540433925	0.012910166756320602	0.011655011655011656	0.0032275416890801506	0.0039447731755424065	0.0012551551013089475	0.03209610901918594	0.002151694459386767	0.012192935269858346	0.0014344629729245114	0.01004124081047158	0.01004124081047158	0.03514434283665053	0.0	0.0	0.02564102564102564	0.0	0.0	0.0
TCGA-CK-6751	0.053379658875552745	0.07012002526847758	0.005685407454200884	0.02242577384712571	0.003158559696778269	0.018003790271636132	0.033480732785849655	0.03158559696778269	0.0	0.0009475679090334807	0.21351863550221098	0.08717624763108023	0.0	0.02874289324068225	0.0764371446620341	0.009475679090334808	0.0	0.029058749210360075	0.00915982312065698	0.0	0.005369551484523057	0.01547694251421352	0.0	0.05464308275426406	0.024636765634870498	0.023689197725837018	0.0003158559696778269	0.00505369551484523	0.0445356917245736	0.007580543272267846	0.011370814908401769	0.009475679090334808	0.008843967150979154	0.02053063802905875	0.0015792798483891346	0.041377132027795326	0.012950094756790903	0.011054958938723942	0.007580543272267846	0.0006317119393556538	0.0	0.0	0.0	0.0006317119393556538	0.0003158559696778269	0.0	0.0
TCGA-CM-4743	0.012122002085505736	0.06751824817518248	0.002737226277372263	0.004040667361835245	0.0026068821689259644	0.07911887382690302	0.049661105318039626	0.008993743482794577	0.0	0.0014337851929092805	0.02281021897810219	0.01981230448383733	0.00026068821689259646	0.028154327424400417	0.05604796663190824	0.01850886339937435	0.0003910323253388947	0.007038581856100104	0.0363660062565172	0.14416058394160583	0.013686131386861315	0.02737226277372263	0.0	0.01316475495307612	0.02567778936392075	0.0044316996871741395	0.12721584984358708	0.0	0.010948905109489052	0.0044316996871741395	0.0009124087591240876	0.008993743482794577	0.0009124087591240876	0.003910323253388947	0.0006517205422314911	0.0026068821689259644	0.025938477580813347	0.00013034410844629823	0.004953076120959333	0.009775808133472367	0.006386861313868613	0.0	0.0	0.08615745568300313	0.006908237747653806	0.013295099061522419	0.03975495307612096
TCGA-CM-4744	0.007112750263435195	0.07178609062170706	0.0027660695468914647	0.032534246575342464	0.0018440463645943098	0.00434668071654373	0.019362486828240252	0.06638566912539515	0.007507903055848262	0.0013171759747102212	0.2000790305584826	0.032665964172813484	0.008429926238145416	0.03582718651211802	0.005136986301369863	0.025948366701791358	0.0	0.011064278187565859	0.0055321390937829295	0.0	0.0023709167544783984	0.01685985247629083	0.003029504741833509	0.009088514225500527	0.04834035827186512	0.001053740779768177	0.00026343519494204424	0.012249736564805058	0.09193888303477345	0.0032929399367755533	0.0172550052687039	0.016464699683877766	0.06164383561643835	0.0947049525816649	0.006717597471022129	0.020152792413066386	0.0015806111696522655	0.008956796628029505	0.0009220231822971549	0.017650158061116965	0.0	0.02291886195995785	0.00013171759747102212	0.0027660695468914647	0.0	0.0	0.0
TCGA-CM-4746	0.029422627108211252	0.03705527514465099	0.011695186507447988	0.0924535270220362	0.020805121260618	0.01698879724239813	0.0011079650375477041	0.09934753170011079	0.0006155361319709467	0.034100701711190444	0.1464975994090853	0.02597562476917395	0.0	0.14797488612581558	0.024621445278837868	0.007755755262833929	0.0011079650375477041	0.010217899790717714	0.0009848578111535148	0.0	0.002462144527883787	0.00369321679182568	0.0	0.0034470023390373015	0.018096762279945833	0.003939431244614059	0.019574048996676106	0.03163855718330666	0.08740613073987442	0.021051335713406377	0.007878862489228118	0.006524682998892035	0.01120275760187123	0.019820263449464484	0.023267265788501783	0.006032254093315277	0.0008617505847593254	0.013418687676966638	0.00947925643235258	0.0	0.00012310722639418935	0.0	0.0009848578111535148	0.0002462144527883787	0.00012310722639418935	0.0	0.0
TCGA-CM-4751	0.08073252514831054	0.03275728656177457	0.08795460407531597	0.004642765024503482	0.037142120196027854	0.026051070415269537	0.05597111168429198	0.028630384317771474	0.0	0.006964147536755223	0.01934485426876451	0.049006964147536754	0.00025793139025019347	0.0830539076605623	0.01779726592726335	0.01496002063451122	0.004642765024503482	0.0825380448800619	0.06835181841630127	0.015991746195511993	0.002321382512251741	0.018571060098013927	0.0	0.027340727366520507	0.01934485426876451	0.0054165591952540625	0.0711890637090534	0.012896569512509672	0.006964147536755223	0.010317255610007738	0.006448284756254836	0.015217952024761413	0.01934485426876451	0.0041269022440030955	0.03275728656177457	0.00748001031725561	0.0015475883415011606	0.0018055197317513542	0.006964147536755223	0.0005158627805003869	0.0012896569512509672	0.0	0.0	0.0015475883415011606	0.0041269022440030955	0.005674490585504256	0.0
TCGA-CM-5341	0.06112616681722373	0.03372478169226137	0.12857573020174645	0.004516711833785004	0.1207467630231858	0.058115025594700394	0.028003613369467027	0.021981330924420357	0.0	0.012646793134598013	0.10298102981029811	0.009334537789822343	0.0	0.015657934357121348	0.012044564890093345	0.01415236374585968	0.02318578741342969	0.032520325203252036	0.036735922914784704	0.015959048479373683	0.007828967178560674	0.009635651912074676	0.0	0.019271303824149353	0.04396266184884071	0.022583559168925023	0.003914483589280337	0.011442336645588679	0.04697380307136405	0.0012044564890093346	0.002408912978018669	0.004215597711532671	0.002408912978018669	0.010538994278831678	0.005420054200542005	0.0	0.002408912978018669	0.0006022282445046673	0.022282445046672688	0.0340258958145137	0.0	0.0	0.0	0.0018066847335140017	0.012044564890093345	0.0030111412225233363	0.0
TCGA-CM-5344	0.013227939990321019	0.07001129214389418	0.05404097435070172	0.06291337312469754	0.12276173576383288	0.017099532182610098	0.025810614615260526	0.05420229069204711	0.00016131634134537829	0.008388449749959672	0.06033231166317148	0.010646878528794966	0.0	0.11340538796580094	0.004355541216325214	0.013066623648975642	0.005000806581706727	0.015486368769156315	0.003387643168252944	0.0006452653653815131	0.007904500725923537	0.00758186804323278	0.0	0.0069366026778512665	0.008227133408614293	0.011453460235521858	0.0070979190191966446	0.10356509114373286	0.013711889014357154	0.0066139699951605095	0.031618002903694147	0.010808194870140345	0.009678980480722698	0.0030650104855621876	0.057912566542990804	0.016131634134537828	0.006130020971124375	0.006130020971124375	0.0070979190191966446	0.022100338764316826	0.00032263268269075657	0.0	0.0	0.00048394902403613486	0.0	0.00048394902403613486	0.0
TCGA-CM-5348	0.08840775823184484	0.10036084799278304	0.06811005863779883	0.006089309878213802	0.06653134866937303	0.016914749661705007	0.031574199368516014	0.012629679747406405	0.0	0.0033829499323410014	0.04307622913847542	0.04623364907532702	0.0	0.02165087956698241	0.0040595399188092015	0.08164185836716284	0.0011276499774470004	0.07465042850699143	0.008344609833107803	0.006314839873703203	0.017365809652683806	0.03067207938655841	0.0	0.006540369869192602	0.009021199819576003	0.0038340099233198015	0.007442489851150203	0.03608479927830401	0.06224627875507442	0.039918809201623814	0.004961659900766802	0.005412719891745603	0.0029318899413622013	0.04826341903473162	0.0033829499323410014	0.007668019846639603	0.007216959855660803	0.0009021199819576004	0.0015787099684258007	0.007216959855660803	0.0027063599458728013	0.0009021199819576004	0.0	0.011727559765448805	0.0009021199819576004	0.0	0.0
TCGA-CM-5349	0.015039232781168265	0.13121185701830862	0.03029642545771578	0.06778552746294682	0.008282476024411508	0.01961639058413252	0.06996512641673933	0.02005231037489102	0.00021795989537925023	0.0015257192676547515	0.04250217959895379	0.008500435919790758	0.0006538796861377507	0.008500435919790758	0.02005231037489102	0.03552746294681779	0.0	0.016564952048823016	0.0008718395815170009	0.0006538796861377507	0.023103748910200523	0.0074106364428945075	0.00021795989537925023	0.011769834350479512	0.022449869224062773	0.008936355710549258	0.003269398430688753	0.003923278116826504	0.026155187445510025	0.004359197907585004	0.008718395815170008	0.011987794245858762	0.07279860505666957	0.10658238884045336	0.009372275501307759	0.002833478639930253	0.01002615518744551	0.00021795989537925023	0.001089799476896251	0.00043591979075850045	0.1658674803836094	0.0	0.0	0.0006538796861377507	0.0	0.0	0.0
TCGA-CM-5860	0.07945680439179428	0.01762496388327073	0.09939323894828084	0.049407685639988444	0.02455937590291823	0.012713088702687085	0.04622941346431667	0.009534816527015313	0.0	0.002889338341519792	0.03698353077145334	0.02889338341519792	0.0	0.026292978907830108	0.015024559375902918	0.10083790811904074	0.0011557353366079169	0.06905518636232302	0.019936434556486565	0.0008668015024559376	0.047385148800924586	0.01473562554175094	0.0	0.013868824039295001	0.01791389771742271	0.0023114706732158337	0.0011557353366079169	0.02195897139555042	0.033516324761629586	0.023114706732158336	0.022536839063854376	0.019358566888182605	0.008956948858711355	0.005489742848887605	0.02542617740537417	0.031493787922565734	0.022247905229702398	0.0017336030049118752	0.0037561398439757295	0.004911875180583647	0.0361167292689974	0.0	0.0	0.0008668015024559376	0.0002889338341519792	0.0	0.0
TCGA-CM-5862	0.06068796068796069	0.0017199017199017199	0.05896805896805897	0.07248157248157248	0.031695331695331695	0.06044226044226044	0.0	0.01253071253071253	0.0012285012285012285	0.008845208845208846	0.10442260442260443	0.02628992628992629	0.0002457002457002457	0.006633906633906634	0.020884520884520884	0.11695331695331695	0.0002457002457002457	0.13636363636363635	0.0019656019656019656	0.0012285012285012285	0.019901719901719902	0.004176904176904177	0.0	0.0002457002457002457	0.02235872235872236	0.009336609336609337	0.08255528255528255	0.0036855036855036856	0.0597051597051597	0.003931203931203931	0.004914004914004914	0.0022113022113022115	0.0	0.0012285012285012285	0.011793611793611793	0.009828009828009828	0.016953316953316953	0.0	0.0007371007371007371	0.0	0.0063882063882063885	0.008845208845208846	0.0	0.007371007371007371	0.0	0.0	0.0
TCGA-CM-5863	0.023591087811271297	0.02129750982961992	0.005897771952817824	0.005570117955439056	0.000327653997378768	0.005897771952817824	0.0	0.028833551769331587	0.0	0.002948885976408912	0.04980340760157274	0.005570117955439056	0.0	0.005897771952817824	0.022935779816513763	0.04357798165137615	0.0	0.02162516382699869	0.0	0.0	0.009501965923984272	0.009174311926605505	0.0	0.001310615989515072	0.07339449541284404	0.000655307994757536	0.0	0.007863695937090432	0.0245740498034076	0.009829619921363041	0.0036041939711664484	0.001965923984272608	0.0022935779816513763	0.055701179554390565	0.00327653997378768	0.00327653997378768	0.007863695937090432	0.013761467889908258	0.5275229357798165	0.0	0.0	0.0	0.0	0.000327653997378768	0.000327653997378768	0.0	0.0
TCGA-CM-5864	0.016487291046485	0.0899931302953973	0.11953286008701626	0.008701625830089306	0.17769635905656056	0.017861231967025416	0.0006869704602702084	0.021067094114953056	0.0	0.009617586443782918	0.04991985344630181	0.04259216853675292	0.0	0.060911380810625144	0.010533547057476528	0.05198076482711243	0.0068697046027020835	0.0732768490954889	0.0018319212273872224	0.0025188916876574307	0.004808793221891459	0.015342340279367987	0.0	0.00412182276162125	0.02610487749026792	0.0038928326081978477	0.005953743989008472	0.04305014884359973	0.03434852301351042	0.005953743989008472	0.0036638424547744447	0.005037783375314861	0.011907487978016945	0.02289901534234028	0.024043966109457294	0.011678497824593542	0.0018319212273872224	0.0009159606136936112	0.0038928326081978477	0.0	0.007098694756125487	0.0	0.0	0.0013739409205404168	0.0	0.0	0.0
TCGA-CM-5868	0.05130513051305131	0.032403240324032405	0.07155715571557156	0.020927092709270928	0.07403240324032404	0.047254725472547256	0.04410441044104411	0.034653465346534656	0.000225022502250225	0.019576957695769576	0.07920792079207921	0.024077407740774076	0.0	0.013726372637263727	0.025202520252025202	0.10666066606660667	0.0031503150315031502	0.024977497749774976	0.012151215121512151	0.011701170117011701	0.008100810081008101	0.01395139513951395	0.0	0.010576057605760575	0.009900990099009901	0.012151215121512151	0.004050405040504051	0.046129612961296126	0.047254725472547256	0.011476147614761477	0.0067506750675067504	0.0029252925292529252	0.007425742574257425	0.0060756075607560755	0.027452745274527453	0.011701170117011701	0.0051755175517551755	0.0022502250225022503	0.0031503150315031502	0.017101710171017102	0.04635463546354635	0.0	0.0	0.0018001800180018	0.0011251125112511251	0.000225022502250225	0.0
TCGA-CM-6161	0.013634794615119088	0.015015533310321022	0.015360717984121504	0.036589575422851225	0.10752502588885053	0.015533310321021747	0.0298584742837418	0.08595098377632034	0.00034518467380048324	0.0012081463583016915	0.022954780807732136	0.0017259233690024164	0.0	0.1215050051777701	0.0008629616845012082	0.003279254401104591	0.00017259233690024162	0.03641698308595098	0.002761477390403866	0.00034518467380048324	0.0020711080428028996	0.00431480842250604	0.0	0.010700724887814981	0.020193303417328272	0.0029340697273041077	0.04263030721435968	0.19468415602347255	0.011391094235415948	0.013807386952019331	0.00742147048671039	0.01587849499482223	0.007076285812909907	0.003279254401104591	0.07490507421470487	0.007076285812909907	0.0015533310321021747	0.06144287193648602	0.0005177770107007249	0.003624439074905074	0.003279254401104591	0.0	0.0	0.00017259233690024162	0.0	0.0	0.0
TCGA-CM-6162	0.020579268292682928	0.028963414634146343	0.02464430894308943	0.012449186991869919	0.0040650406504065045	0.02616869918699187	0.04573170731707317	0.027947154471544715	0.0	0.00025406504065040653	0.02540650406504065	0.025660569105691058	0.0	0.023882113821138213	0.07952235772357724	0.023628048780487805	0.0	0.048272357723577235	0.009908536585365854	0.0012703252032520325	0.005335365853658537	0.008130081300813009	0.0	0.018292682926829267	0.025660569105691058	0.003556910569105691	0.0007621951219512195	0.035823170731707314	0.0066056910569105695	0.013465447154471545	0.001524390243902439	0.021341463414634148	0.008384146341463415	0.011686991869918699	0.020071138211382115	0.007113821138211382	0.025660569105691058	0.0012703252032520325	0.3516260162601626	0.0005081300813008131	0.0007621951219512195	0.0	0.0	0.0040650406504065045	0.0	0.0	0.0
TCGA-CM-6164	0.011677584733694105	0.055539732270008545	0.013671318712617488	0.06693249786385645	0.02335516946738821	0.009114212475078326	0.03560239248077471	0.09512959270863001	0.001708914839077186	0.0011392765593847907	0.07148960410139561	0.03560239248077471	0.0	0.03902022215892908	0.004272287097692965	0.073483338080319	0.0019937339789233835	0.03417829678154372	0.0011392765593847907	0.0	0.007974935915693534	0.010538308174309313	0.0	0.007690116775847337	0.05297636001139277	0.145542580461407	0.000854457419538593	0.029906009683850755	0.032469381942466534	0.0019937339789233835	0.015095414411848477	0.027342637425234975	0.006835659356308744	0.008259755055539733	0.0122472230133865	0.005696382796923953	0.008829393335232128	0.0002848191398461977	0.0028481913984619764	0.04557106237539162	0.0	0.0	0.0	0.0019937339789233835	0.0	0.0	0.0
TCGA-CM-6165	0.05059646236116824	0.03990127519539284	0.029411764705882353	0.015425750719868367	0.02283011106540518	0.02632661456190868	0.027149321266968326	0.014603044014808721	0.0008227067050596463	0.016454134101192924	0.06314273961332785	0.016248457424928014	0.0	0.006375976964212258	0.10530645824763472	0.009666803784450843	0.004113533525298231	0.026943644590703413	0.003702180172768408	0.03866721513780337	0.012957630604689428	0.011517893870835048	0.0	0.020773344302756066	0.039695598519127934	0.008227067050596462	0.01851090086384204	0.0016454134101192926	0.08679555738379267	0.024269847799259565	0.0030851501439736733	0.004113533525298231	0.008021390374331552	0.05491567256273139	0.042575071986836695	0.0022624434389140274	0.00904977375565611	0.020156314273961334	0.05944055944055944	0.042986425339366516	0.0053475935828877	0.00020567667626491157	0.0	0.0010283833813245578	0.001439736733854381	0.003290826820238585	0.0
TCGA-CM-6166	0.025838621940163193	0.040344514959202174	0.0743427017225748	0.0009066183136899365	0.0185856754306437	0.011332728921124207	0.135766092475068	0.010652765185856755	0.0	0.17633726201269265	0.023345421577515867	0.0027198549410698096	0.0	0.01699909338168631	0.008839528558476882	0.005213055303717135	0.015412511332728921	0.04963735267452402	0.022212148685403447	0.04102447869446963	0.002039891205802357	0.009066183136899365	0.0	0.05825022665457842	0.011106074342701723	0.001586582048957389	0.010879419764279238	0.001813236627379873	0.04329102447869447	0.014052583862194016	0.0006799637352674524	0.003173164097914778	0.0029465095194922937	0.02901178603807797	0.0013599274705349048	0.002039891205802357	0.004759746146872167	0.0013599274705349048	0.0022665457842248413	0.01201269265639166	0.00045330915684496827	0.0	0.0	0.0	0.0	0.10834088848594742	0.0
TCGA-CM-6167	0.03314696485623003	0.0786741214057508	0.0017971246006389776	0.0027955271565495207	0.00039936102236421724	0.003594249201277955	0.011182108626198083	0.001597444089456869	0.0	0.0	0.3019169329073482	0.11561501597444089	0.0	0.017971246006389777	0.0027955271565495207	0.10003993610223642	0.0	0.008985623003194889	0.00718849840255591	0.0011980830670926517	0.06809105431309904	0.0231629392971246	0.0	0.0027955271565495207	0.009784345047923323	0.00019968051118210862	0.021365814696485623	0.0	0.053314696485623	0.010782747603833865	0.0005990415335463259	0.0027955271565495207	0.004193290734824281	0.01577476038338658	0.001597444089456869	0.023761980830670926	0.002595846645367412	0.0	0.0005990415335463259	0.0	0.06309904153354633	0.0	0.0	0.000998402555910543	0.0	0.0	0.005591054313099041
TCGA-CM-6168	0.04556815996923669	0.14670255720053835	0.03345510478754086	0.02211113247452413	0.021149778888675256	0.018650259565468178	0.10055758507979234	0.010190348009998077	0.0	0.008459911555470103	0.09344356854451068	0.05095174004999039	0.0	0.04133820419150164	0.029609690444145357	0.05287444722168814	0.0	0.004422226494904826	0.02288021534320323	0.00019227071716977504	0.0071140165352816765	0.013074408767544702	0.0	0.016535281676600653	0.026148817535089405	0.006537204383772351	0.00019227071716977504	0.006344933666602577	0.03768506056527591	0.04172274562584118	0.004806767929244376	0.004614497212074601	0.024610651797731205	0.024226110363391656	0.03134012689867333	0.01941934243414728	0.004999038646414151	0.006537204383772351	0.011151701595846953	0.005383580080753701	0.0017304364545279755	0.0	0.0	0.0005768121515093252	0.0026917900403768506	0.0	0.0
TCGA-CM-6169	0.05416981607457798	0.0836482741244646	0.04308390022675737	0.017888636936255985	0.04157218442932729	0.07986898463088939	0.022423784328546234	0.039052658100277145	0.0	0.01612496850592089	0.008818342151675485	0.07709750566893424	0.0	0.06273620559334846	0.0025195263290501385	0.04484756865709247	0.002015621063240111	0.027462836986646512	0.0254472159234064	0.0002519526329050139	0.001763668430335097	0.03653313177122701	0.0	0.005794910556815319	0.02418745275888133	0.039304610733182165	0.0022675736961451248	0.08163265306122448	0.010078105316200554	0.013605442176870748	0.021919879062736205	0.019148400100781053	0.013353489543965735	0.005039052658100277	0.020660115898211137	0.03325774754346183	0.01562106324011086	0.002771478961955152	0.0007558578987150416	0.0	0.0	0.0	0.0	0.0030234315948601664	0.0	0.0002519526329050139	0.0
TCGA-CM-6171	0.0012432656444260257	0.0008288437629506838	0.008081226688769167	0.13613758806464982	0.11562370493162039	0.007045171985080812	0.02382925818483216	0.13883133029423952	0.0008288437629506838	0.005594695399917115	0.0006216328222130128	0.0006216328222130128	0.0010360547036883548	0.03895565685868214	0.002900953170327393	0.0006216328222130128	0.0	0.017820140903439703	0.0008288437629506838	0.00020721094073767094	0.0060091172813924575	0.0010360547036883548	0.0	0.004973062577704103	0.0022793203481143802	0.0037297969332780773	0.4158723580605056	0.029423953584749276	0.0016576875259013675	0.00020721094073767094	0.0012432656444260257	0.009531703273932863	0.0	0.0	0.0	0.0	0.01118939079983423	0.007045171985080812	0.0004144218814753419	0.0006216328222130128	0.0010360547036883548	0.0	0.00020721094073767094	0.0012432656444260257	0.0	0.00020721094073767094	0.0004144218814753419
TCGA-CM-6675	0.11988695522832069	0.05429123903019485	0.09043581734344787	0.00535475234270415	0.20273687341960434	0.0285586791610888	0.06336456938866578	0.013535623977391045	0.0	0.0007437156031533541	0.02707124795478209	0.02677376171352075	0.0	0.01993157816450989	0.011006990926669642	0.036590807675145026	0.015618027666220438	0.01770043135504983	0.022162724973969955	0.01963409192324855	0.0007437156031533541	0.015023055183697754	0.0	0.012345679012345678	0.0142793395805444	0.0071396697902722	0.002826119291982746	0.008627100996578908	0.0214190093708166	0.029748624126134167	0.002379889930090733	0.006395954187118846	0.006842183549010858	0.008329614755317566	0.014130596459913729	0.015766770786851108	0.001636174326937379	0.002379889930090733	0.0031236055332440876	0.007288412910902871	0.04105310129406515	0.0	0.0	0.0011899449650453666	0.001636174326937379	0.00029748624126134165	0.0
TCGA-CM-6676	0.02527646129541864	0.0069510268562401265	0.056556082148499214	0.03380726698262243	0.11437598736176935	0.034123222748815164	0.030015797788309637	0.09036334913112164	0.0034755134281200632	0.0069510268562401265	0.0736176935229068	0.019589257503949447	0.000631911532385466	0.0306477093206951	0.0022116903633491313	0.004107424960505529	0.001263823064770932	0.10963665086887836	0.0037914691943127963	0.000315955766192733	0.009794628751974723	0.01864139020537125	0.0	0.002843601895734597	0.0315955766192733	0.010110584518167456	0.028751974723538704	0.11374407582938388	0.04265402843601896	0.006003159557661927	0.012954186413902054	0.0069510268562401265	0.01042654028436019	0.007582938388625593	0.025592417061611375	0.0018957345971563982	0.010110584518167456	0.0044233807266982625	0.001579778830963665	0.001579778830963665	0.000631911532385466	0.0	0.0009478672985781991	0.0034755134281200632	0.0	0.0	0.0
TCGA-CM-6677	0.061795710650672485	0.059432933478735	0.09941839331152308	0.011450381679389313	0.0608869501999273	0.009996364958197019	0.040530716103235186	0.019447473645946928	0.0	0.016902944383860415	0.042166484914576516	0.05452562704471101	0.0	0.10941475826972011	0.0016357688113413304	0.05052708106143221	0.013813158851326791	0.08433296982915303	0.03380588876772083	0.003816793893129771	0.012540894220283533	0.014358415121773901	0.0	0.0029080334423845873	0.025627044711014176	0.0034532897128316978	0.0059978189749182115	0.028898582333696837	0.021083242457288258	0.014176663031624863	0.007088331515812432	0.0059978189749182115	0.014176663031624863	0.010359869138495093	0.026899309342057434	0.015267175572519083	0.004725554343874954	0.0005452562704471102	0.0007270083605961468	0.0021810250817884407	0.0014540167211922936	0.0	0.0	0.007088331515812432	0.0001817520901490367	0.0003635041802980734	0.0
TCGA-CM-6678	0.06464737793851717	0.034358047016274866	0.08363471971066908	0.009041591320072333	0.12432188065099457	0.013110307414104882	0.0009041591320072332	0.09312839059674503	0.0	0.004972875226039783	0.0325497287522604	0.014014466546112115	0.0	0.0054249547920434	0.029837251356238697	0.027576853526220614	0.05334538878842676	0.02531645569620253	0.014014466546112115	0.0031645569620253164	0.00406871609403255	0.02305605786618445	0.0	0.0	0.01763110307414105	0.014918625678119348	0.0004520795660036166	0.037070524412296565	0.05108499095840868	0.02531645569620253	0.0031645569620253164	0.004972875226039783	0.06600361663652803	0.011754068716094032	0.0406871609403255	0.0009041591320072332	0.0018083182640144665	0.03887884267631103	0.012206148282097649	0.0	0.0027124773960217	0.0	0.0	0.0	0.009945750452079566	0.0	0.0
TCGA-CM-6679	0.04931040997543926	0.03117324768562252	0.1433969393538636	0.0043453617986019275	0.052333270357075384	0.010957868883430947	0.08464009068581145	0.00906858114490837	0.0	0.0015114301908180617	0.025127526922350273	0.04477611940298507	0.0	0.04590969204609862	0.0039675042508974115	0.05101076894010958	0.0001889287738522577	0.06102399395427924	0.014925373134328358	0.0003778575477045154	0.011146797657283204	0.0147364443604761	0.0	0.015681088229737388	0.01322501416965804	0.0009446438692612885	0.0024560740600793503	0.08634044965048177	0.0540336293217457	0.013413942943510296	0.012091441526544493	0.0041564330247496695	0.0028339316077838654	0.005856791989419989	0.08520687700736822	0.010202153788021915	0.0030228603816361234	0.0049121481201587006	0.00661250708482902	0.01228037030039675	0.0020782165123748348	0.0	0.0	0.004723219346306443	0.0	0.0	0.0
TCGA-D5-5537	0.06797143612800846	0.02115842369743454	0.08912985982544301	0.008198889182755884	0.0965353081195451	0.017720179846601427	0.03464691880454906	0.06770695583179054	0.0015868817773075905	0.018778101031473156	0.014017455699550383	0.042845807987304946	0.0	0.042581327691087016	0.0058185665167944985	0.015604337476857974	0.0076699285903200215	0.017455699550383497	0.02539010843692145	0.0005289605924358636	0.0002644802962179318	0.0399365247289077	0.0	0.00899233007140968	0.006347527109230362	0.014017455699550383	0.017455699550383497	0.058714625760380855	0.005025125628140704	0.02089394340121661	0.008727849775191749	0.012430573922242793	0.06770695583179054	0.005554086220576567	0.005025125628140704	0.02882835228775456	0.0037027241470510446	0.08965882041787887	0.0	0.0010579211848717272	0.0021158423697434543	0.0002644802962179318	0.0	0.005554086220576567	0.0021158423697434543	0.0002644802962179318	0.0
TCGA-D5-5539	0.009762900976290097	0.007438400743840074	0.06694560669456066	0.01580660158066016	0.02603440260344026	0.01208740120874012	0.0497443049744305	0.03951650395165039	0.0009298000929800093	0.0041841004184100415	0.02278010227801023	0.08228730822873083	0.0	0.010692701069270108	0.01394700139470014	0.03114830311483031	0.0	0.011622501162250116	0.05578800557880056	0.0	0.007438400743840074	0.17805671780567178	0.0009298000929800093	0.017201301720130173	0.02882380288238029	0.03812180381218038	0.0	0.00046490004649000463	0.005578800557880056	0.011622501162250116	0.03626220362622036	0.11250581125058112	0.010227801022780102	0.03347280334728033	0.0009298000929800093	0.015341701534170154	0.011622501162250116	0.0009298000929800093	0.0009298000929800093	0.00790330079033008	0.011157601115760111	0.0018596001859600185	0.0	0.00790330079033008	0.0	0.0	0.0
TCGA-D5-5541	0.04041811846689895	0.030313588850174215	0.06445993031358885	0.07735191637630662	0.05331010452961672	0.05818815331010453	0.0	0.05818815331010453	0.0010452961672473868	0.02195121951219512	0.03240418118466899	0.050871080139372825	0.0	0.003832752613240418	0.00975609756097561	0.047038327526132406	0.0003484320557491289	0.06062717770034843	0.033449477351916376	0.0020905923344947735	0.01289198606271777	0.045644599303135885	0.0	0.0	0.01916376306620209	0.036585365853658534	0.010104529616724738	0.008362369337979094	0.011149825783972125	0.010452961672473868	0.008710801393728223	0.059930313588850176	0.037630662020905925	0.013588850174216028	0.0006968641114982578	0.011498257839721254	0.0289198606271777	0.0003484320557491289	0.0006968641114982578	0.0	0.01289198606271777	0.0	0.0	0.025087108013937282	0.0	0.0	0.0
TCGA-D5-6530	0.03384338433843384	0.021062106210621063	0.0009000900090009	0.019621962196219624	0.0016201620162016202	0.015121512151215122	0.06174617461746175	0.021422142214221424	0.00018001800180018	0.0	0.0034203420342034203	0.051665166516651664	0.0	0.014941494149414942	0.00234023402340234	0.014221422142214222	0.0	0.00108010801080108	0.03942394239423942	0.00018001800180018	0.0	0.03258325832583258	0.0	0.01944194419441944	0.005040504050405041	0.0039603960396039604	0.00018001800180018	0.01242124212421242	0.00018001800180018	0.027722772277227723	0.00054005400540054	0.5143114311431143	0.025922592259225923	0.00486048604860486	0.004500450045004501	0.03384338433843384	0.00468046804680468	0.00288028802880288	0.00018001800180018	0.0009000900090009	0.00054005400540054	0.0	0.0	0.0019801980198019802	0.00054005400540054	0.0	0.0
TCGA-D5-6531	0.04272151898734177	0.08755274261603375	0.0018459915611814346	0.02109704641350211	0.0026371308016877636	0.010021097046413503	0.08860759493670886	0.005537974683544304	0.0015822784810126582	0.007647679324894515	0.05617088607594937	0.2088607594936709	0.013449367088607595	0.003428270042194093	0.006856540084388186	0.021624472573839662	0.0	0.0023734177215189874	0.005274261603375527	0.0145042194092827	0.007911392405063292	0.021360759493670885	0.0018459915611814346	0.02531645569620253	0.04140295358649789	0.003691983122362869	0.002109704641350211	0.0	0.025843881856540084	0.015559071729957807	0.0010548523206751054	0.008966244725738396	0.15559071729957805	0.02531645569620253	0.0031645569620253164	0.0145042194092827	0.016350210970464137	0.0	0.003955696202531646	0.015559071729957807	0.006065400843881856	0.0018459915611814346	0.0	0.0007911392405063291	0.0	0.0	0.0
TCGA-D5-6532	0.1693662972435351	0.0011366865586814436	0.002841716396703609	0.04035237283319125	0.023302074452969595	0.01875532821824382	0.0	0.017902813299232736	0.0	0.0017050298380221654	0.017902813299232736	0.15743108837737993	0.0	0.03097470872406934	0.0	0.024438761011651038	0.0008525149190110827	0.024154589371980676	0.006535947712418301	0.0	0.005967604433077579	0.09121909633418585	0.0	0.0	0.0014208581983518045	0.0034100596760443308	0.0005683432793407218	0.003978402955385053	0.01847115657857346	0.036373969877806195	0.0025575447570332483	0.014776925262858768	0.0014208581983518045	0.0005683432793407218	0.003978402955385053	0.26001705029838024	0.007956805910770106	0.0	0.0	0.0	0.0014208581983518045	0.0	0.0	0.008240977550440466	0.0	0.0	0.0
TCGA-D5-6533	0.2727620504973221	0.10654169854628921	0.01778882938026014	0.021040550879877582	0.00306044376434583	0.0279265493496557	0.0034429992348890587	0.0036342769701606732	0.0	0.0011476664116296864	0.04418515684774292	0.10080336648814078	0.0	0.013580719204284622	0.002486610558530987	0.009181331293037491	0.0	0.002869166029074216	0.00306044376434583	0.0	0.005738332058148432	0.04724560061208875	0.0	0.002869166029074216	0.0026778882938026014	0.0019127773527161439	0.0036342769701606732	0.0009563886763580719	0.023909716908951797	0.05298393267023718	0.002104055087987758	0.015110941086457537	0.11935730680948738	0.010328997704667177	0.005164498852333588	0.056044376434583015	0.002104055087987758	0.0	0.0011476664116296864	0.00038255547054322876	0.010711553175210406	0.0	0.0	0.0007651109410864575	0.0009563886763580719	0.00019127773527161438	0.00019127773527161438
TCGA-D5-6535	0.13031161473087818	0.011588977594643318	0.03502446561936647	0.008756116404841618	0.09451455060520217	0.3778006695853721	0.0	0.023177955189286635	0.0	0.0005150656708730364	0.005408189544166882	0.033221735771310844	0.0	0.0018027298480556271	0.004893123873293845	0.03785732680916817	0.0012876641771825909	0.013649240278135463	0.03785732680916817	0.0025753283543651817	0.0012876641771825909	0.045068246201390674	0.0	0.0	0.00695338655678599	0.007725985063095545	0.0020602626834921455	0.001545197012619109	0.004893123873293845	0.025753283543651816	0.0005150656708730364	0.02086015967035797	0.0005150656708730364	0.0005150656708730364	0.0025753283543651817	0.005923255215039918	0.005923255215039918	0.0	0.0	0.0	0.03914499098635076	0.0	0.0	0.0084985835694051	0.0	0.0	0.0
TCGA-D5-6536	0.05739717618170657	0.002148557397176182	0.03100061387354205	0.009208103130755065	0.025475751995089013	0.048189073050951506	0.0187231430325353	0.0285451197053407	0.0	0.02394106813996317	0.003990178023327195	0.006138735420503376	0.0003069367710251688	0.004910988336402701	0.36863106200122775	0.011049723756906077	0.008901166359729895	0.004297114794352364	0.007673419275629221	0.0055248618784530384	0.001534683855125844	0.013198281154082258	0.0	0.025168815224063844	0.007673419275629221	0.053406998158379376	0.0	0.010128913443830571	0.013505217925107428	0.019337016574585635	0.027624309392265192	0.022406384284837322	0.011049723756906077	0.004297114794352364	0.003990178023327195	0.0024554941682013503	0.003990178023327195	0.0678330263965623	0.0009208103130755065	0.03222836095764273	0.007673419275629221	0.0	0.0	0.0027624309392265192	0.0027624309392265192	0.0	0.0
TCGA-D5-6537	0.020796719390743994	0.0492091388400703	0.03251318101933216	0.01816051552431166	0.0351493848857645	0.028119507908611598	0.04715875805506737	0.1684241359109549	0.0014645577035735209	0.11892208553016989	0.05828939660222613	0.016403046280023433	0.0	0.013473930872876391	0.009666080843585237	0.011130638547158758	0.021968365553602813	0.01991798476859988	0.016403046280023433	0.0008787346221441124	0.006444053895723492	0.03163444639718805	0.00029291154071470416	0.007908611599297012	0.02401874633860574	0.03983596953719976	0.0	0.010837727006444054	0.035442296426479204	0.014645577035735208	0.016695957820738138	0.01845342706502636	0.023725834797891036	0.019039250146455772	0.026654950205038077	0.0017574692442882249	0.010251903925014646	0.012302284710017574	0.0005858230814294083	0.0014645577035735209	0.0	0.0	0.0	0.0023432923257176333	0.007615700058582308	0.0	0.0
TCGA-D5-6538	0.04262198706643151	0.0411522633744856	0.030570252792475015	0.07495590828924162	0.16990005878894768	0.03292181069958848	0.04908877131099353	0.1675485008818342	0.0	0.028512639623750734	0.03468547912992358	0.02586713697824809	0.0	0.008524397413286302	0.042328042328042326	0.027336860670194002	0.0	0.009112286890064668	0.0029394473838918285	0.001763668430335097	0.007642563198118754	0.017930629041740153	0.0	0.004703115814226925	0.014697236919459141	0.020870076425631982	0.004409171075837742	0.020282186948853614	0.0102880658436214	0.019400352733686066	0.004703115814226925	0.010875955320399765	0.02292768959435626	0.011757789535567314	0.005291005291005291	0.005584950029394474	0.005291005291005291	0.003527336860670194	0.0008818342151675485	0.0023515579071134627	0.012639623750734862	0.0	0.0	0.003527336860670194	0.00029394473838918284	0.00029394473838918284	0.0
TCGA-D5-6539	0.1938591210114389	0.10355207706201083	0.07645996387718242	0.00963275135460566	0.002408187838651415	0.013245033112582781	0.0	0.013847080072245636	0.0	0.0	0.06562311860325105	0.06803130644190247	0.0	0.0	0.024081878386514148	0.0728476821192053	0.0006020469596628537	0.0650210716435882	0.045755568934376885	0.01625526791089705	0.004214328717639976	0.06441902468392535	0.0	0.002408187838651415	0.00963275135460566	0.0030102347983142685	0.0006020469596628537	0.0030102347983142685	0.014449127031908489	0.047561709813365445	0.001806140878988561	0.020469596628537028	0.0006020469596628537	0.00481637567730283	0.006622516556291391	0.0030102347983142685	0.001806140878988561	0.0	0.0	0.0	0.02588801926550271	0.0	0.0	0.0	0.014449127031908489	0.0	0.0
TCGA-D5-6540	0.02530541012216405	0.07460732984293193	0.0	0.04232111692844677	0.0	0.06413612565445026	0.10732984293193717	0.0274869109947644	0.0017452006980802793	0.0	0.17321116928446773	0.0506108202443281	0.0	0.017015706806282723	0.01832460732984293	0.010471204188481676	0.0	0.027050610820244327	0.0008726003490401396	0.0	0.010034904013961605	0.008726003490401396	0.0	0.037521815008726006	0.03228621291448516	0.0780977312390925	0.0	0.0	0.017015706806282723	0.004799301919720768	0.0017452006980802793	0.007417102966841187	0.060209424083769635	0.012652705061082025	0.04450261780104712	0.010471204188481676	0.013961605584642234	0.0013089005235602095	0.0008726003490401396	0.007853403141361256	0.0004363001745200698	0.0	0.0	0.009598603839441536	0.0	0.0	0.0
TCGA-D5-6541	0.02656894182317911	0.004351809436555199	0.014200641319285386	0.22583600549702246	0.10604672469079249	0.03344021988089785	0.00022904260192395785	0.0961978928080623	0.0	0.0018323408153916628	0.023133302794319743	0.06665139715987174	0.0	0.04557947778286761	0.003435639028859368	0.008016491067338524	0.0	0.030462666055886396	0.02588181401740724	0.00022904260192395785	0.005955107650022904	0.03893724232707284	0.0	0.0	0.014658726523133303	0.008703618873110398	0.02015574896930829	0.015116811726981219	0.01717819514429684	0.008016491067338524	0.010535959688502062	0.08039395327530921	0.010994044892349977	0.004122766834631242	0.0011452130096197893	0.004809894640403115	0.008703618873110398	0.00641319285387082	0.0004580852038479157	0.0	0.0038937242327072834	0.006184150251946862	0.0	0.02153000458085204	0.0	0.0	0.0
TCGA-D5-6898	0.0034904013961605585	0.0	0.056719022687609075	0.06195462478184991	0.0008726003490401396	0.09424083769633508	0.0	0.037521815008726006	0.002617801047120419	0.006980802792321117	0.016579406631762654	0.027923211169284468	0.012216404886561954	0.006980802792321117	0.0008726003490401396	0.0	0.0	0.231239092495637	0.005235602094240838	0.0	0.21029668411867364	0.013089005235602094	0.0	0.0	0.02356020942408377	0.0008726003490401396	0.0008726003490401396	0.006980802792321117	0.005235602094240838	0.0	0.08900523560209424	0.013089005235602094	0.0	0.0	0.0	0.0	0.013961605584642234	0.0	0.0008726003490401396	0.0	0.0008726003490401396	0.0034904013961605585	0.0	0.05235602094240838	0.0	0.0	0.0
TCGA-D5-6920	0.0	0.0	0.006791171477079796	0.42784380305602715	0.0	0.10526315789473684	0.001697792869269949	0.050933786078098474	0.013582342954159592	0.0	0.0	0.001697792869269949	0.0	0.028862478777589132	0.013582342954159592	0.0	0.0	0.030560271646859084	0.0	0.0	0.057724957555178265	0.0	0.0	0.011884550084889643	0.015280135823429542	0.001697792869269949	0.001697792869269949	0.19524617996604415	0.0	0.0	0.015280135823429542	0.001697792869269949	0.0	0.0	0.0	0.0	0.001697792869269949	0.008488964346349746	0.0	0.0	0.0	0.0	0.0	0.008488964346349746	0.0	0.0	0.0
TCGA-D5-6922	0.0	0.0	0.011778563015312132	0.6383981154299175	0.0	0.02120141342756184	0.0	0.0977620730270907	0.002355712603062426	0.001177856301531213	0.0	0.0	0.0176678445229682	0.001177856301531213	0.0	0.0	0.0	0.043580683156654886	0.0	0.0	0.0895170789163722	0.0	0.001177856301531213	0.0	0.005889281507656066	0.0035335689045936395	0.001177856301531213	0.030624263839811542	0.0	0.0	0.011778563015312132	0.0	0.0	0.0	0.0	0.0	0.01060070671378092	0.0	0.001177856301531213	0.0	0.0	0.009422850412249705	0.0	0.0	0.0	0.0	0.0
TCGA-D5-6923	0.001851851851851852	0.0	0.08333333333333333	0.25555555555555554	0.001851851851851852	0.022222222222222223	0.0	0.11296296296296296	0.011111111111111112	0.001851851851851852	0.0	0.001851851851851852	0.0	0.001851851851851852	0.014814814814814815	0.0	0.0	0.07222222222222222	0.0	0.001851851851851852	0.17962962962962964	0.0	0.0	0.0	0.024074074074074074	0.012962962962962963	0.005555555555555556	0.016666666666666666	0.0	0.0	0.14629629629629629	0.0	0.0	0.0	0.0	0.0	0.02962962962962963	0.0	0.0	0.0	0.001851851851851852	0.0	0.0	0.0	0.0	0.0	0.0
TCGA-D5-6924	0.005158437730287398	0.0	0.0029476787030213707	0.31466470154753134	0.0	0.04642593957258659	0.0007369196757553427	0.10611643330876934	0.0029476787030213707	0.013264554163596167	0.0	0.06484893146647015	0.0	0.06263817243920412	0.004421518054532056	0.0	0.0	0.02800294767870302	0.004421518054532056	0.0	0.21886514369933677	0.004421518054532056	0.0	0.0014738393515106854	0.004421518054532056	0.008843036109064112	0.0029476787030213707	0.0058953574060427415	0.0	0.0	0.040530582166543844	0.005158437730287398	0.0	0.0	0.0	0.008106116433308769	0.02800294767870302	0.0	0.0	0.0	0.0007369196757553427	0.0	0.0	0.01400147383935151	0.0	0.0	0.0
TCGA-D5-6926	0.0017406440382941688	0.0	0.18102697998259357	0.1679721496953873	0.0034812880765883376	0.030461270670147953	0.0	0.016536118363794605	0.010443864229765013	0.02959094865100087	0.0	0.0034812880765883376	0.0017406440382941688	0.028720626631853787	0.0026109660574412533	0.0	0.0	0.1409921671018277	0.0026109660574412533	0.0008703220191470844	0.13838120104438642	0.009573542210617928	0.0	0.0	0.015665796344647518	0.010443864229765013	0.004351610095735422	0.008703220191470844	0.013054830287206266	0.0008703220191470844	0.1392515230635335	0.0	0.0	0.0	0.0	0.0017406440382941688	0.014795474325500435	0.0	0.0	0.0	0.012184508268059183	0.0034812880765883376	0.0	0.005221932114882507	0.0	0.0	0.0
TCGA-D5-6927	0.0026431718061674008	0.0	0.0	0.0052863436123348016	0.0	0.15594713656387665	0.0	0.0052863436123348016	0.001762114537444934	0.000881057268722467	0.0026431718061674008	0.001762114537444934	0.01145374449339207	0.001762114537444934	0.01145374449339207	0.0	0.0	0.003524229074889868	0.001762114537444934	0.0	0.7030837004405286	0.000881057268722467	0.000881057268722467	0.0	0.0052863436123348016	0.000881057268722467	0.0	0.0	0.0	0.0	0.001762114537444934	0.004405286343612335	0.0	0.0	0.0	0.0	0.009691629955947136	0.0	0.0	0.0	0.006167400881057269	0.0	0.0	0.06079295154185022	0.0	0.0	0.0
TCGA-D5-6929	0.13778240190249702	0.013674197384066587	0.004607609988109393	0.15234839476813317	0.0054994054696789535	0.019470868014268727	0.03314506539833532	0.020214030915576695	0.0005945303210463733	0.00312128418549346	0.010850178359096314	0.13020214030915578	0.0	0.04042806183115339	0.0014863258026159335	0.01991676575505351	0.0	0.008769322235434007	0.007877526753864448	0.0	0.01159334126040428	0.061087990487514864	0.0	0.014565992865636148	0.0032699167657550534	0.007282996432818074	0.009661117717003568	0.004904875148632581	0.01070154577883472	0.01917360285374554	0.0066884661117717	0.03106420927467301	0.017092746730083236	0.0019322235434007134	0.0601961950059453	0.08799048751486326	0.01070154577883472	0.00044589774078478004	0.00029726516052318666	0.014714625445897741	0.005202140309155767	0.0	0.0	0.010404280618311534	0.0010404280618311534	0.0	0.0
TCGA-D5-6930	0.004231311706629055	0.0	0.005641748942172073	0.04936530324400564	0.0	0.05077574047954866	0.0	0.05923836389280677	0.004231311706629055	0.0	0.0014104372355430183	0.06346967559943582	0.0028208744710860366	0.02538787023977433	0.05782792665726375	0.0	0.0	0.1466854724964739	0.00846262341325811	0.0	0.27221438645980256	0.012693935119887164	0.004231311706629055	0.01692524682651622	0.028208744710860368	0.03385049365303244	0.0	0.00846262341325811	0.0028208744710860366	0.0	0.09026798307475317	0.029619181946403384	0.0	0.0	0.0	0.0014104372355430183	0.015514809590973202	0.0	0.004231311706629055	0.0	0.0	0.0	0.0	0.0	0.0	0.0	0.0
TCGA-D5-6931	0.0	0.0	0.01595405232929164	0.3490746649649011	0.007019783024888321	0.06764518187619656	0.10338225909380983	0.023611997447351627	0.0006381620931716656	0.007657945118059987	0.0	0.007657945118059987	0.0019144862795149968	0.05615826419910657	0.0025526483726866626	0.0	0.0	0.012125079770261647	0.0019144862795149968	0.0038289725590299937	0.20676451818761965	0.0	0.003190810465858328	0.05105296745373325	0.0019144862795149968	0.012763241863433313	0.02871729419272495	0.0	0.0	0.0	0.01021059349074665	0.0012763241863433313	0.0	0.0	0.0	0.005105296745373325	0.007657945118059987	0.0	0.0	0.0006381620931716656	0.007019783024888321	0.0019144862795149968	0.0	0.0	0.0	0.0006381620931716656	0.0
TCGA-D5-6932	0.008284023668639054	0.001183431952662722	0.08047337278106509	0.18106508875739644	0.001183431952662722	0.2153846153846154	0.0	0.007100591715976331	0.010650887573964497	0.04378698224852071	0.002366863905325444	0.008284023668639054	0.007100591715976331	0.0	0.06745562130177515	0.0	0.002366863905325444	0.07928994082840236	0.002366863905325444	0.0	0.15384615384615385	0.0	0.0	0.0	0.011834319526627219	0.01893491124260355	0.001183431952662722	0.021301775147928994	0.0	0.0	0.023668639053254437	0.0035502958579881655	0.0	0.0	0.0	0.0	0.04142011834319527	0.0	0.0	0.0	0.004733727810650888	0.0	0.001183431952662722	0.0	0.0	0.0	0.0
TCGA-D5-7000	0.0	0.003257328990228013	0.0	0.0	0.0	0.03257328990228013	0.0	0.016286644951140065	0.21498371335504887	0.009771986970684038	0.0	0.0	0.2280130293159609	0.0	0.013029315960912053	0.003257328990228013	0.0	0.003257328990228013	0.0	0.0	0.029315960912052116	0.0	0.003257328990228013	0.048859934853420196	0.06840390879478828	0.003257328990228013	0.0	0.0	0.0	0.0	0.035830618892508145	0.003257328990228013	0.0	0.0	0.0	0.003257328990228013	0.016286644951140065	0.0	0.0	0.0	0.0	0.1791530944625407	0.009771986970684038	0.0749185667752443	0.0	0.0	0.0
TCGA-DM-A0X9	0.04096969696969697	0.10545454545454545	0.07757575757575758	0.012363636363636363	0.06303030303030303	0.029575757575757575	0.060848484848484846	0.031757575757575755	0.0024242424242424242	0.02109090909090909	0.008727272727272728	0.02666666666666667	0.0007272727272727272	0.11248484848484848	0.0031515151515151517	0.02303030303030303	0.006545454545454545	0.004363636363636364	0.054303030303030304	0.00048484848484848484	0.0012121212121212121	0.025212121212121213	0.0007272727272727272	0.013818181818181818	0.016727272727272726	0.008242424242424242	0.0019393939393939393	0.03878787878787879	0.0012121212121212121	0.008242424242424242	0.015515151515151515	0.008	0.05187878787878788	0.009212121212121211	0.0012121212121212121	0.010181818181818183	0.00048484848484848484	0.035393939393939394	0.00024242424242424242	0.03442424242424243	0.002181818181818182	0.002181818181818182	0.0014545454545454545	0.005090909090909091	0.020363636363636365	0.00048484848484848484	0.0
TCGA-DM-A0XD	0.025817555938037865	0.0017211703958691911	0.029259896729776247	0.0051635111876075735	0.029259896729776247	0.0034423407917383822	0.0	0.0068846815834767644	0.0	0.0	0.0051635111876075735	0.04819277108433735	0.0034423407917383822	0.0017211703958691911	0.0378657487091222	0.04475043029259897	0.0	0.0	0.04475043029259897	0.029259896729776247	0.012048192771084338	0.06196213425129088	0.0017211703958691911	0.0	0.022375215146299483	0.0051635111876075735	0.0	0.0	0.0017211703958691911	0.01721170395869191	0.0034423407917383822	0.029259896729776247	0.04991394148020654	0.0068846815834767644	0.0034423407917383822	0.008605851979345954	0.027538726333907058	0.0	0.0	0.0	0.42512908777969016	0.0	0.0	0.0068846815834767644	0.0	0.0	0.0
TCGA-DM-A0XF	0.02459736456808199	0.044216691068814054	0.14641288433382138	0.022840409956076134	0.10307467057101025	0.010248901903367497	0.0	0.0664714494875549	0.0	0.022840409956076134	0.0017569546120058566	0.01698389458272328	0.0	0.015226939970717423	0.008784773060029283	0.02254758418740849	0.005856515373352855	0.0014641288433382138	0.04070278184480234	0.007906295754026354	0.005563689604685213	0.08140556368960468	0.0	0.0	0.02342606149341142	0.015519765739385067	0.00849194729136164	0.0	0.002342606149341142	0.10805270863836018	0.01493411420204978	0.03074670571010249	0.007320644216691069	0.0869692532942899	0.00029282576866764275	0.006734992679355783	0.007906295754026354	0.0005856515373352855	0.0	0.0	0.021083455344070277	0.0	0.0	0.011127379209370425	0.0005856515373352855	0.004099560761346999	0.0008784773060029283
TCGA-DM-A1D0	0.05853797829811536	0.00885208452312964	0.06025128498001142	0.0	0.05396916047972587	0.05853797829811536	0.09651627641347801	0.009994288977727013	0.0	0.027127355796687607	0.05368360936607653	0.004568817818389492	0.0	0.0065676756139348945	0.0105653912050257	0.02826956025128498	0.11679040548258138	0.005139920045688178	0.008280982295830954	0.07310108509423187	0.0	0.018275271273557967	0.0	0.029697315819531698	0.008566533409480296	0.004283266704740148	0.0	0.0	0.022558537978298116	0.05111364934323244	0.0005711022272986865	0.002284408909194746	0.00885208452312964	0.03083952027412907	0.018275271273557967	0.0019988577955454027	0.001142204454597373	0.001142204454597373	0.0017133066818960593	0.08109651627641348	0.004568817818389492	0.002569960022844089	0.0	0.0074243289548829245	0.014848657909765849	0.0074243289548829245	0.0
TCGA-DM-A1D4	0.018638573743922204	0.038492706645056725	0.08022690437601297	0.004457050243111832	0.008914100486223663	0.003646677471636953	0.14829821717990274	0.020664505672609402	0.04092382495948136	0.008914100486223663	0.0004051863857374392	0.023905996758508914	0.025526742301458672	0.003646677471636953	0.007698541329011345	0.01985413290113452	0.0	0.0	0.04578606158833063	0.0032414910858995136	0.0	0.05551053484602917	0.03079416531604538	0.13978930307941653	0.008914100486223663	0.008508914100486223	0.0	0.0012155591572123178	0.0	0.013776337115072933	0.0773905996758509	0.004051863857374392	0.023500810372771474	0.0032414910858995136	0.0008103727714748784	0.006077795786061589	0.0012155591572123178	0.0004051863857374392	0.0024311183144246355	0.02593192868719611	0.007293354943273906	0.059967585089141004	0.0032414910858995136	0.007293354943273906	0.01539708265802269	0.0	0.0
TCGA-DM-A1D6	0.037846481876332626	0.09408315565031983	0.0042643923240938165	0.013326226012793176	0.0018656716417910447	0.014392324093816631	0.20095948827292112	0.006929637526652452	0.007462686567164179	0.010394456289978678	0.0015991471215351812	0.030383795309168442	0.050906183368869935	0.010927505330490405	0.051705756929637525	0.025852878464818763	0.0	0.0018656716417910447	0.0031982942430703624	0.0007995735607675906	0.0037313432835820895	0.03091684434968017	0.0010660980810234541	0.029051172707889126	0.013859275053304905	0.13033049040511727	0.0	0.0013326226012793177	0.0007995735607675906	0.08795309168443496	0.004797441364605544	0.0037313432835820895	0.018656716417910446	0.007196162046908316	0.02931769722814499	0.020522388059701493	0.008795309168443496	0.0	0.00026652452025586353	0.00826226012793177	0.0013326226012793177	0.006396588486140725	0.0007995735607675906	0.015991471215351813	0.0061300639658848615	0.0	0.0
TCGA-DM-A1D7	0.017595307917888565	0.0552297165200391	0.02346041055718475	0.03812316715542522	0.007331378299120235	0.012218963831867057	0.13147605083088953	0.03616813294232649	0.009286412512218964	0.03567937438905181	0.024437927663734114	0.04447702834799609	0.008308895405669599	0.03176930596285435	0.015640273704789834	0.025904203323558164	0.0	0.007331378299120235	0.02346041055718475	0.0	0.010752688172043012	0.05718475073313783	0.0009775171065493646	0.01710654936461388	0.039589442815249266	0.007820136852394917	0.0	0.0019550342130987292	0.013196480938416423	0.021994134897360705	0.06598240469208211	0.009286412512218964	0.0718475073313783	0.025904203323558164	0.044965786901270774	0.009286412512218964	0.018084066471163247	0.0004887585532746823	0.003421309872922776	0.01466275659824047	0.0	0.002932551319648094	0.0	0.014173998044965786	0.0	0.0004887585532746823	0.0
TCGA-DM-A1D9	0.001950743721043648	0.07168983174835405	0.0063399170933918555	0.08315045110948549	0.000487685930260912	0.00853450377956596	0.15776639843940501	0.026335040234089245	0.025359668373567422	0.011948305291392344	0.014874420872957815	0.11119239209948793	0.02682272616435016	0.021945866861741038	0.004633016337478664	0.013899049012435992	0.0	0.010485247500609607	0.009997561570348696	0.00243842965130456	0.03974640331626433	0.06413069982930993	0.020238966105827847	0.020238966105827847	0.00487685930260912	0.02609119726895879	0.000975371860521824	0.0	0.00975371860521824	0.009266032674957328	0.046574006339917096	0.000487685930260912	0.003413801511826384	0.012435991221653255	0.0	0.027798098024871983	0.00853450377956596	0.000731528895391368	0.000731528895391368	0.0021945866861741038	0.00902218970982687	0.08046817849305048	0.0	0.001950743721043648	0.0	0.0	0.000487685930260912
TCGA-DM-A1DA	0.0016431924882629107	0.03004694835680751	0.0	0.017136150234741784	0.0	0.010093896713615023	0.031220657276995304	0.017136150234741784	0.09366197183098592	0.003051643192488263	0.0	0.04061032863849765	0.055868544600938964	0.01267605633802817	0.0011737089201877935	0.01455399061032864	0.00023474178403755868	0.0	0.004225352112676056	0.0	0.003051643192488263	0.01643192488262911	0.05892018779342723	0.3279342723004695	0.006338028169014085	0.004694835680751174	0.00046948356807511736	0.00046948356807511736	0.0	0.00023474178403755868	0.017605633802816902	0.0007042253521126761	0.04835680751173709	0.00023474178403755868	0.0	0.02699530516431925	0.002112676056338028	0.01267605633802817	0.00023474178403755868	0.00046948356807511736	0.0	0.10751173708920188	0.0	0.031220657276995304	0.0	0.0	0.0
TCGA-DM-A1DB	0.0020197486535008975	0.0020197486535008975	0.008303411131059245	0.03007181328545781	0.0	0.0210951526032316	0.0008976660682226212	0.00763016157989228	0.12926391382405744	0.004039497307001795	0.0	0.05139138240574506	0.056104129263913824	0.008752244165170557	0.0002244165170556553	0.05341113105924596	0.0	0.004937163375224416	0.059919210053859966	0.0	0.0017953321364452424	0.06283662477558348	0.08505385996409336	0.0020197486535008975	0.004488330341113106	0.015035906642728905	0.0	0.0004488330341113106	0.0	0.0020197486535008975	0.042639138240574505	0.0033662477558348293	0.0017953321364452424	0.0013464991023339318	0.0	0.1258976660682226	0.007854578096947935	0.0	0.0	0.0	0.0002244165170556553	0.05206463195691203	0.0006732495511669659	0.14766606822262118	0.0026929982046678637	0.0	0.0
TCGA-DM-A1HA	0.015475938096247616	0.0765316938732245	0.004875980496078016	0.007419970320118719	0.06338774644901421	0.006995972016111935	0.15497138011447953	0.001483994064023744	0.0	0.0012719949120203519	0.00021199915200339198	0.06741573033707865	0.00021199915200339198	0.002967988128047488	0.0025439898240407037	0.0067839728641085435	0.0	0.0	0.0423998304006784	0.0006359974560101759	0.0016959932160271359	0.052999788000847994	0.0006359974560101759	0.01801992792028832	0.0033919864320542717	0.004027983888064448	0.06169175323298707	0.0	0.0	0.03921984312062752	0.0	0.0019079923680305278	0.036887852448590205	0.00105999576001696	0.0	0.028195887216451134	0.001483994064023744	0.0	0.00021199915200339198	0.012931948272206912	0.05066779732881069	0.0008479966080135679	0.0	0.004875980496078016	0.00042399830400678397	0.00105999576001696	0.2221751112995548
TCGA-DM-A280	0.013704496788008565	0.09871520342612419	0.011349036402569594	0.0	0.001284796573875803	0.006638115631691649	0.09122055674518201	0.0019271948608137045	0.0417558886509636	0.007922912205567453	0.0	0.019057815845824413	0.06017130620985011	0.0008565310492505353	0.03019271948608137	0.00835117773019272	0.002569593147751606	0.0019271948608137045	0.014561027837259101	0.00021413276231263382	0.0	0.03190578158458244	0.021627408993576017	0.07901498929336188	0.00835117773019272	0.09507494646680942	0.0	0.00278372591006424	0.0	0.0010706638115631692	0.0017130620985010706	0.003426124197002141	0.005139186295503212	0.0036402569593147753	0.0	0.013918629550321198	0.00042826552462526765	0.00278372591006424	0.0	0.0	0.0	0.2734475374732334	0.008779443254817988	0.034475374732334044	0.0	0.0	0.0
TCGA-DM-A285	0.04876543209876543	0.08641975308641975	0.024382716049382715	0.005555555555555556	0.0941358024691358	0.08611111111111111	0.06296296296296296	0.006790123456790123	0.0	0.0030864197530864196	0.0049382716049382715	0.029320987654320986	0.0	0.006172839506172839	0.028395061728395062	0.07592592592592592	0.000925925925925926	0.0012345679012345679	0.011728395061728396	0.005864197530864198	0.00030864197530864197	0.021604938271604937	0.0	0.0070987654320987656	0.008641975308641974	0.0012345679012345679	0.008950617283950617	0.00030864197530864197	0.0024691358024691358	0.11882716049382716	0.0	0.008024691358024692	0.019135802469135803	0.018209876543209876	0.000925925925925926	0.020679012345679013	0.0030864197530864196	0.0006172839506172839	0.0	0.0033950617283950617	0.13487654320987655	0.0	0.0	0.03333333333333333	0.004629629629629629	0.00030864197530864197	0.0006172839506172839
TCGA-DM-A288	0.07984207062952402	0.1134020618556701	0.07699056810704102	0.001754770783066462	0.050888352708927394	0.0818161877604738	0.005703005044966001	0.005703005044966001	0.0	0.000877385391533231	0.002412809826716385	0.058126782189076555	0.0	0.003728887914016232	0.25860934415441983	0.024786137310813774	0.00965123930686554	0.007238429480149156	0.009870585654748848	0.015792937047598158	0.004167580609782847	0.029831103312129854	0.0	0.0010967317394165387	0.003509541566132924	0.007677122175915771	0.0	0.002632156174599693	0.0010967317394165387	0.059004167580609786	0.0015354244351831541	0.009870585654748848	0.0021934634788330775	0.007677122175915771	0.0	0.00965123930686554	0.003290195218249616	0.000877385391533231	0.0021934634788330775	0.0	0.03531476200921255	0.0	0.0	0.007019083132265848	0.004167580609782847	0.0	0.0
TCGA-DM-A28E	0.011353104726598702	0.014828544949026877	0.029657089898053754	0.4784522706209453	0.0018535681186283596	0.03498609823911029	0.026876737720111215	0.06603336422613532	0.019925857275254866	0.003243744207599629	0.0006950880444856349	0.02015755329008341	0.0009267840593141798	0.02479147358665431	0.0030120481927710845	0.019230769230769232	0.0	0.003938832252085264	0.0030120481927710845	0.0	0.017145505097312327	0.032205746061167745	0.0006950880444856349	0.007645968489341983	0.004865616311399444	0.009962928637627433	0.0013901760889712697	0.003938832252085264	0.0004633920296570899	0.009962928637627433	0.04633920296570899	0.009962928637627433	0.0206209453197405	0.003938832252085264	0.009499536607970344	0.0030120481927710845	0.01784059314179796	0.0004633920296570899	0.0011584800741427247	0.023169601482854494	0.0027803521779425394	0.0004633920296570899	0.0	0.009499536607970344	0.0	0.0	0.0
TCGA-DM-A28G	0.10283600493218249	0.040443896424167694	0.011590628853267572	0.002466091245376079	0.015782983970406905	0.01183723797780518	0.013810110974106041	0.07570900123304562	0.0	0.0027127003699136867	0.006411837237977805	0.018495684340320593	0.0	0.028853267570900124	0.01750924784217016	0.024414303329223182	0.0017262638717632551	0.002466091245376079	0.005672009864364982	0.0	0.0	0.0500616522811344	0.0	0.007891491985203452	0.011097410604192354	0.006658446362515413	0.0	0.018495684340320593	0.006165228113440197	0.07965474722564735	0.020468557336621455	0.005178791615289766	0.019235511713933416	0.011590628853267572	0.004192355117139334	0.003945745992601726	0.0	0.363501849568434	0.0022194821208384712	0.004932182490752158	0.0	0.0	0.0	0.0004932182490752158	0.0014796547472256474	0.0	0.0
TCGA-DM-A28K	0.010329244673983214	0.052291801162040026	0.017860985582095975	0.0010759629868732515	0.010544437271357865	0.029911771035076393	0.024747148698084784	0.013341941037228319	0.0	0.05358295674628793	0.05616526791478373	0.005595007531740908	0.00021519259737465033	0.0010759629868732515	0.1758123520550893	0.023240800516462233	0.0337852377878201	0.001936733376371853	0.017430600387346677	0.031418119216698945	0.001506348181622552	0.02797503765870454	0.0	0.08306434258661502	0.016139444803098774	0.02775984506132989	0.00021519259737465033	0.0008607703894986013	0.01312674843985367	0.036797934151065206	0.0010759629868732515	0.008822896492360663	0.003443081557994405	0.07359586830213041	0.0023671185711211535	0.001506348181622552	0.005164622336991607	0.012696363245104368	0.04454486765655261	0.05013987518829352	0.001506348181622552	0.0	0.0	0.014202711426726921	0.007746933505487412	0.005379814934366258	0.0
TCGA-DM-A28M	0.061132922041503085	0.05860908581043186	0.04150308468872686	0.008132361189007292	0.044868199663488505	0.0443073471676949	0.06449803701626472	0.07599551318003366	0.0028042624789680315	0.008693213684800897	0.0532809871003926	0.024677509814918678	0.004206393718452047	0.002243409983174425	0.024397083567021874	0.012899607403252944	0.006449803701626472	0.0033651149747616375	0.030846887268648347	0.0033651149747616375	0.001962983735277622	0.04150308468872686	0.0	0.009254066180594503	0.023555804823331465	0.007571508693213685	0.0005608524957936063	0.01878855860908581	0.001962983735277622	0.049635445877734156	0.04346606842400449	0.013180033651149748	0.012338754907459339	0.0445877734155917	0.0016825574873808188	0.013180033651149748	0.010375771172181716	0.04262478968031408	0.0	0.01962983735277622	0.0266404935501963	0.00028042624789680314	0.0	0.022434099831744252	0.018508132361189006	0.0	0.0
TCGA-F4-6460	0.056868074430273884	0.0014635166213673428	0.04892326991427974	0.32594605895881246	0.046623458080702486	0.005017771273259461	0.028852184821241897	0.035124398912816227	0.000418147606104955	0.041605686807443025	0.010871837758728832	0.01965293748693289	0.0	0.07840267614467906	0.0012544428183148652	0.0012544428183148652	0.0052268450763119385	0.020907380305247754	0.006272214091574326	0.00083629521220991	0.023416265941877484	0.033451808488396406	0.0	0.01338072339535856	0.0056449926824168935	0.003136107045787163	0.0056449926824168935	0.002717959439682208	0.006481287894626803	0.031779218063976586	0.028015889609031987	0.006899435500731758	0.018189420865565544	0.0018816642274722976	0.0035542546518921177	0.03198829186702906	0.008990173531256534	0.0010453690152623877	0.0002090738030524775	0.01108091156178131	0.009199247334309012	0.0	0.0	0.0002090738030524775	0.017562199456408113	0.0	0.0
TCGA-F4-6461	0.08367121267969038	0.012532252119424991	0.035569480280132695	0.021009952082565425	0.009767784740140067	0.05639513453741246	0.022115739034279394	0.010504976041282713	0.0005528934758569849	0.00036859565057132326	0.01603391079985256	0.02045705860670844	0.00018429782528566163	0.002395871728713601	0.16549944710652414	0.007003317360855142	0.0005528934758569849	0.027460375967563583	0.007371913011426466	0.00681901953556948	0.02359012163656469	0.017876889052709177	0.0	0.022115739034279394	0.010320678215997052	0.2604128271286399	0.0	0.004238849981570218	0.010504976041282713	0.027644673792849243	0.017876889052709177	0.009767784740140067	0.003501658680427571	0.0044231478068558795	0.012347954294139329	0.00903059343899742	0.008477699963140435	0.0055289347585698485	0.002395871728713601	0.003870254330998894	0.02137854773313675	0.0	0.0	0.005897530409141172	0.012532252119424991	0.0	0.0
TCGA-F4-6463	0.02063273727647868	0.01581843191196699	0.015130674002751032	0.0041265474552957355	0.0	0.033012379642365884	0.000687757909215956	0.059147180192572216	0.002751031636863824	0.08321870701513068	0.028198074277854195	0.006189821182943604	0.0068775790921595595	0.0	0.06671251719394773	0.005502063273727648	0.0	0.06464924346629987	0.02269601100412655	0.0	0.015130674002751032	0.0453920220082531	0.002751031636863824	0.011004126547455296	0.18775790921595598	0.024759284731774415	0.0	0.0	0.001375515818431912	0.0020632737276478678	0.04126547455295736	0.07565337001375516	0.0041265474552957355	0.016506189821182942	0.0	0.000687757909215956	0.0515818431911967	0.0034387895460797797	0.0034387895460797797	0.0	0.0	0.0034387895460797797	0.0	0.06808803301237965	0.006189821182943604	0.0	0.0
TCGA-F4-6704	0.06547619047619048	0.010582010582010581	0.03902116402116402	0.0013227513227513227	0.001984126984126984	0.027777777777777776	0.008597883597883597	0.012566137566137565	0.0006613756613756613	0.023148148148148147	0.03439153439153439	0.013888888888888888	0.032407407407407406	0.003968253968253968	0.2328042328042328	0.008597883597883597	0.0013227513227513227	0.0992063492063492	0.016534391534391533	0.007275132275132275	0.06481481481481481	0.00992063492063492	0.0013227513227513227	0.017857142857142856	0.04365079365079365	0.031084656084656083	0.0006613756613756613	0.001984126984126984	0.011243386243386243	0.005952380952380952	0.08002645502645503	0.00992063492063492	0.0006613756613756613	0.0013227513227513227	0.0006613756613756613	0.0	0.008597883597883597	0.012566137566137565	0.03505291005291005	0.0	0.0033068783068783067	0.009259259259259259	0.0	0.0033068783068783067	0.005291005291005291	0.0	0.0
TCGA-F4-6805	0.02445302445302445	0.08322608322608323	0.027456027456027456	0.18103818103818103	0.006006006006006006	0.006006006006006006	0.0888030888030888	0.02145002145002145	0.000858000858000858	0.007722007722007722	0.027456027456027456	0.06477906477906478	0.0	0.08837408837408837	0.002574002574002574	0.003432003432003432	0.0	0.019734019734019732	0.019734019734019732	0.0	0.07378807378807378	0.014586014586014585	0.0	0.014586014586014585	0.014586014586014585	0.013299013299013299	0.007722007722007722	0.009438009438009438	0.009867009867009866	0.013299013299013299	0.024882024882024883	0.003003003003003003	0.013299013299013299	0.003432003432003432	0.020163020163020164	0.00429000429000429	0.000858000858000858	0.001716001716001716	0.000429000429000429	0.05062205062205062	0.003861003861003861	0.0	0.0	0.00429000429000429	0.024882024882024883	0.0	0.0
TCGA-F4-6807	0.0806904857486953	0.02709755118426335	0.022480931352870333	0.07246085909273384	0.05981533520674428	0.024688879967884384	0.01686069851465275	0.05961461260537937	0.0006021678040947411	0.03151344841429145	0.03231633881975111	0.053592934564431954	0.0004014452027298274	0.1130068245684464	0.005820955439582497	0.030710558008831795	0.0002007226013649137	0.045965475712565235	0.03412284223203533	0.0006021678040947411	0.0541951023685267	0.04154957848253713	0.0002007226013649137	0.0028101164191087916	0.012244078683259736	0.0066238458450421514	0.02027298273785628	0.02007226013649137	0.012444801284624649	0.018867924528301886	0.027900441589723	0.010839020473705338	0.0036130068245684463	0.004215174628663188	0.005820955439582497	0.01364913689281413	0.0074267362505018066	0.0028101164191087916	0.0014050582095543958	0.0014050582095543958	0.0076274588518667205	0.0	0.0	0.010839020473705338	0.0006021678040947411	0.0	0.0
TCGA-F4-6808	0.08649498722233143	0.044820129742480834	0.04147827796343621	0.040102221348535486	0.15215254570473757	0.02594849616669943	0.03990564183212109	0.022410064871240417	0.000982897582071948	0.0208374287399253	0.01041871436996265	0.018085315510123844	0.00039315903282877927	0.022999803420483585	0.012187930017692156	0.002752113229801455	0.12915274228425397	0.013170827599764104	0.04521328877530961	0.011401611952034598	0.021427167289168467	0.017692156477295065	0.0023589541969726755	0.015333202280322391	0.011598191468448987	0.01022213485354826	0.000982897582071948	0.0013760566149007274	0.002752113229801455	0.003145272262630234	0.011205032435620208	0.008452919205818754	0.0	0.0023589541969726755	0.00039315903282877927	0.016905838411637508	0.007863180656575585	0.00039315903282877927	0.0005897385492431689	0.06388834283467662	0.02201690583841164	0.000982897582071948	0.0	0.032632199724788674	0.004521328877530961	0.0	0.0
TCGA-F4-6809	0.09261108337493759	0.02271592611083375	0.08037943085371942	0.05841238142785821	0.07563654518222666	0.010484273589615577	0.020219670494258612	0.04667998002995507	0.001747378931602596	0.025711432850723914	0.016225661507738392	0.02870693959061408	0.0004992511233150275	0.009735396904643036	0.06240639041437843	0.13479780329505742	0.0024962556165751375	0.034448327508736894	0.014228657014478282	0.004992511233150275	0.012231652521218172	0.03070394408387419	0.00024962556165751375	0.008986520219670495	0.011982026959560658	0.03195207189216176	0.00199700449326011	0.017473789316025962	0.008986520219670495	0.013729405891163254	0.03344982526210684	0.0024962556165751375	0.005242136794807789	0.0032451323015476783	0.00673989016475287	0.005242136794807789	0.009485771342985522	0.00673989016475287	0.0004992511233150275	0.019221168247628557	0.012980529206190713	0.00673989016475287	0.0	0.000998502246630055	0.004742885671492761	0.0007488766849725411	0.0
TCGA-F4-6855	0.12756756756756757	0.004324324324324324	0.07027027027027027	0.0	0.0	0.0075675675675675675	0.001081081081081081	0.0075675675675675675	0.012972972972972972	0.02810810810810811	0.018378378378378378	0.025945945945945945	0.021621621621621623	0.001081081081081081	0.12	0.10594594594594595	0.0627027027027027	0.043243243243243246	0.01945945945945946	0.07567567567567568	0.008648648648648649	0.014054054054054054	0.0	0.07135135135135136	0.015135135135135135	0.006486486486486486	0.0	0.001081081081081081	0.002162162162162162	0.0075675675675675675	0.00972972972972973	0.006486486486486486	0.0	0.001081081081081081	0.0	0.004324324324324324	0.001081081081081081	0.04540540540540541	0.005405405405405406	0.0	0.0	0.017297297297297298	0.0	0.003243243243243243	0.025945945945945945	0.0	0.0
TCGA-F4-6856	0.18141891891891893	0.08851351351351351	0.03006756756756757	0.0	0.0	0.021283783783783785	0.006756756756756757	0.016216216216216217	0.002027027027027027	0.0006756756756756757	0.019932432432432434	0.08277027027027027	0.0013513513513513514	0.0016891891891891893	0.08513513513513514	0.09662162162162162	0.0	0.025	0.013513513513513514	0.0	0.008783783783783784	0.034797297297297296	0.00033783783783783786	0.034797297297297296	0.04966216216216216	0.016891891891891893	0.0	0.0016891891891891893	0.004054054054054054	0.0037162162162162164	0.01418918918918919	0.017905405405405406	0.0037162162162162164	0.005405405405405406	0.0	0.03513513513513514	0.0030405405405405407	0.03141891891891892	0.025675675675675677	0.0	0.00033783783783783786	0.006418918918918919	0.0	0.027364864864864866	0.0016891891891891893	0.0	0.0
TCGA-G4-6293	0.023751522533495738	0.03258221680876979	0.040499390986601706	0.0	0.05755176613885506	0.014616321559074299	0.04933008526187576	0.07277710109622412	0.0003045066991473812	0.03532277710109622	0.03654080389768575	0.02466504263093788	0.0	0.02892813641900122	0.03440925700365408	0.015529841656516443	0.057247259439707675	0.010353227771010963	0.05146163215590743	0.010048721071863581	0.0	0.021619975639464068	0.0	0.044457978075517664	0.025578562728380026	0.023751522533495738	0.003958587088915956	0.015225334957369063	0.007308160779537149	0.010353227771010963	0.004263093788063338	0.02253349573690621	0.04232643118148599	0.01705237515225335	0.012484774665042631	0.0060901339829476245	0.002131546894031669	0.10779537149817296	0.0027405602923264312	0.021315468940316686	0.0	0.0	0.0	0.0009135200974421437	0.0030450669914738123	0.009135200974421437	0.0
TCGA-G4-6294	0.03039179787623581	0.07140241669718052	0.05895276455510802	0.07689491028927133	0.13438300988648846	0.004393994873672647	0.019589893811790552	0.13493225924569754	0.0	0.0	0.06902233614060783	0.0029293299157817647	0.0	0.007323324789454412	0.004210911753936287	0.0060417429512998905	0.0010984987184181618	0.0032954961552544857	0.0027462467960454044	0.0005492493592090809	0.0001830831197363603	0.013548150860490663	0.0	0.006957158549981692	0.010252654705236177	0.007872574148663493	0.001281581838154522	0.04485536433540827	0.020871475649945074	0.0355181252288539	0.0016477480776272428	0.004210911753936287	0.07158549981691688	0.11406078359575247	0.006224826071036251	0.0009154155986818016	0.0005492493592090809	0.005126327352618088	0.0016477480776272428	0.020688392530208714	0.001281581838154522	0.0	0.0	0.0003661662394727206	0.0021969974368363236	0.0	0.0
TCGA-G4-6299	0.17036379769299023	0.029059449866903283	0.023513753327417924	0.0075421472937000885	0.008429458740017746	0.05523513753327418	0.0	0.013309671694764862	0.0	0.00044365572315882877	0.012422360248447204	0.025066548358473825	0.0	0.0006654835847382431	0.014862466725820762	0.08984028393966283	0.0	0.017968056787932566	0.03438331854480923	0.012644188110026619	0.00510204081632653	0.04724933451641526	0.0	0.0	0.013531499556344277	0.00022182786157941438	0.09205856255545697	0.0	0.00865128660159716	0.04835847382431233	0.00044365572315882877	0.01574977817213842	0.0033274179236912156	0.013087843833185448	0.0011091393078970719	0.014640638864241348	0.003105590062111801	0.0	0.0022182786157941437	0.0	0.1574977817213842	0.0	0.0	0.009538598047914819	0.009316770186335404	0.0	0.03904170363797693
TCGA-G4-6304	0.1432385529301829	0.002803364036844213	0.07168602322787344	0.005206247496996396	0.012281404351888934	0.07462288079028168	0.0008009611533840609	0.008276598584968629	0.0	0.0	0.004138299292484314	0.022293418769189693	0.0	0.017087171272193297	0.016419703644373247	0.032305433186490456	0.000934454678948071	0.016686690695501268	0.010812975570684821	0.002135896409024162	0.005473234548124416	0.028434120945134162	0.00013349352556401014	0.0	0.00987852089173675	0.0008009611533840609	0.34681617941529835	0.0024028834601521826	0.013215859030837005	0.059271125350420506	0.0012014417300760913	0.026031237484981977	0.0033373381391002535	0.004405286343612335	0.003470831664664264	0.006140702175944467	0.002135896409024162	0.0	0.0006674676278200508	0.0	0.016419703644373247	0.0	0.0	0.014417300760913096	0.0032038446135362435	0.00040048057669203043	0.010012014417300761
TCGA-G4-6306	0.030581867388362653	0.0462787550744249	0.15426251691474965	0.0018944519621109607	0.14587280108254397	0.02868741542625169	0.02327469553450609	0.02462787550744249	0.0	0.0005412719891745603	0.041407307171853855	0.02571041948579161	0.0	0.06820027063599458	0.0005412719891745603	0.013261163734776725	0.018403247631935047	0.02246278755074425	0.0408660351826793	0.0005412719891745603	0.002976995940460081	0.011096075778078484	0.0	0.008119079837618403	0.016779431664411367	0.003247631935047361	0.01650879566982409	0.04871447902571042	0.011096075778078484	0.036535859269282815	0.008119079837618403	0.004871447902571042	0.021380243572395128	0.07198917456021652	0.01948579161028417	0.0062246278755074425	0.0005412719891745603	0.0005412719891745603	0.0018944519621109607	0.018132611637347768	0.0010825439783491205	0.0	0.0	0.00027063599458728013	0.0008119079837618403	0.002165087956698241	0.0
TCGA-G4-6307	0.04157303370786517	0.01640449438202247	0.0698876404494382	0.007415730337078652	0.10629213483146067	0.008764044943820225	0.02247191011235955	0.12112359550561798	0.0006741573033707865	0.0017977528089887641	0.06921348314606741	0.008089887640449439	0.0	0.016853932584269662	0.0029213483146067415	0.004269662921348315	0.07168539325842696	0.02	0.013707865168539326	0.003146067415730337	0.0015730337078651685	0.011685393258426966	0.0	0.007865168539325843	0.014606741573033709	0.010786516853932584	0.0011235955056179776	0.05460674157303371	0.0350561797752809	0.038876404494382025	0.0044943820224719105	0.006741573033707865	0.05662921348314607	0.01303370786516854	0.06247191011235955	0.0024719101123595504	0.0017977528089887641	0.03191011235955056	0.0	0.024494382022471912	0.001348314606741573	0.0	0.0	0.004943820224719101	0.0071910112359550565	0.0	0.0
TCGA-G4-6309	0.12104470115519839	0.05951783023606228	0.03817177297840281	0.03942742340532396	0.06027122049221497	0.012556504269211451	0.012807634354595681	0.07759919638372677	0.0	0.0007533902561526871	0.040683073832245106	0.06629834254143646	0.0	0.050477147162230035	0.03792064289301859	0.029382219989954796	0.0	0.03139126067302863	0.019085886489201405	0.0	0.026368658965344047	0.026870919136112507	0.0	0.0025113008538422904	0.03415369161225515	0.0077850326469111	0.006278252134605726	0.02586639879457559	0.01757910597689603	0.017076845806127575	0.006780512305374184	0.01833249623304872	0.010045203415369162	0.0030135610246107484	0.03992968357609242	0.007282772476142642	0.0027624309392265192	0.0020090406830738324	0.0005022601707684581	0.03038674033149171	0.004771471622300351	0.0	0.0	0.0012556504269211452	0.011049723756906077	0.0	0.0
TCGA-G4-6310	0.09588340577857325	0.07747379186908719	0.06571209409358221	0.001534134492457172	0.005113781641523907	0.016364101252876503	0.003068268984914344	0.004858092559447712	0.0	0.037074916901048326	0.10380976732293531	0.006903605216057275	0.0	0.009460496036819227	0.002812579902838149	0.03349526975198159	0.011250319611352595	0.0276144208642291	0.01866530299156226	0.04525696752748658	0.006136537969828688	0.0076706724622858605	0.0	0.003068268984914344	0.031449757095372025	0.0010227563283047815	0.0005113781641523907	0.001534134492457172	0.1153157760163641	0.06878036307849655	0.004858092559447712	0.007159294298133469	0.04091025313219126	0.06750191766811557	0.0439785221171056	0.00025568908207619537	0.0038353362311429303	0.0	0.003068268984914344	0.017898235745333675	0.0033239580669905395	0.0	0.0	0.00025568908207619537	0.0012784454103809768	0.0038353362311429303	0.0
TCGA-G4-6311	0.05876106194690266	0.10831858407079646	0.049557522123893805	0.004247787610619469	0.05592920353982301	0.013805309734513275	0.016283185840707964	0.018407079646017697	0.0010619469026548673	0.0021238938053097347	0.06017699115044248	0.061946902654867256	0.00035398230088495576	0.034336283185840706	0.009557522123893806	0.08991150442477876	0.0007079646017699115	0.005663716814159292	0.03716814159292035	0.008141592920353982	0.004601769911504424	0.020176991150442476	0.0010619469026548673	0.0007079646017699115	0.018053097345132742	0.001415929203539823	0.0038938053097345134	0.003185840707964602	0.0017699115044247787	0.032920353982300886	0.0017699115044247787	0.012743362831858408	0.04176991150442478	0.009557522123893806	0.012389380530973451	0.1713274336283186	0.0010619469026548673	0.0	0.0010619469026548673	0.0007079646017699115	0.0215929203539823	0.0	0.0	0.0017699115044247787	0.0	0.0	0.0
TCGA-G4-6314	0.049431537320810674	0.08922392486406328	0.0365793376173999	0.007414730598121601	0.04819574888779041	0.009886307464162136	0.024962926347009393	0.03608502224419179	0.0	0.020761245674740483	0.11295106277805239	0.06401384083044982	0.00024715768660405336	0.011616411270390509	0.019278299555116164	0.028423133959466138	0.0037073652990608007	0.03707365299060801	0.019278299555116164	0.006426099851705388	0.005684626791893228	0.03163618388531883	0.0	0.014087988136431043	0.04893722194760257	0.002965892239248641	0.0066732575383094414	0.0022244191794364805	0.019772614928324272	0.012605042016806723	0.003954522985664854	0.02249134948096886	0.01730103806228374	0.12135442412259022	0.012605042016806723	0.02100840336134454	0.002471576866040534	0.0004943153732081067	0.0022244191794364805	0.01309935739001483	0.007909045971329708	0.00024715768660405336	0.0	0.0017301038062283738	0.0014829461196243204	0.0014829461196243204	0.0
TCGA-G4-6315	0.1573367260390161	0.0029686174724342664	0.004664970313825276	0.2109838846480068	0.03668363019508058	0.015691263782866838	0.009754028837998304	0.04601357082273113	0.00021204410517387616	0.00042408821034775233	0.008693808312128922	0.041348600508905854	0.0	0.01272264631043257	0.003816793893129771	0.032230703986429174	0.00021204410517387616	0.00826972010178117	0.0033927056827820186	0.0	0.016115351993214587	0.04071246819338423	0.0	0.006785411365564037	0.00720949957591179	0.006149279050042409	0.006361323155216285	0.03477523324851569	0.008905852417302799	0.09351145038167939	0.004877014418999152	0.0542832909245123	0.001272264631043257	0.0014843087362171332	0.010814249363867684	0.013570822731128074	0.046861747243426635	0.0014843087362171332	0.0	0.029686174724342665	0.00021204410517387616	0.0	0.0	0.018447837150127225	0.0	0.0	0.0010602205258693808
TCGA-G4-6317	0.08125	0.0125	0.10426136363636364	0.026136363636363635	0.20625	0.016761363636363637	0.0	0.04261363636363636	0.0005681818181818182	0.011079545454545455	0.07045454545454545	0.021875	0.0	0.04147727272727273	0.0017045454545454545	0.017045454545454544	0.0002840909090909091	0.07102272727272728	0.014772727272727272	0.0002840909090909091	0.011931818181818182	0.018465909090909092	0.0	0.0	0.029545454545454545	0.0019886363636363634	0.06335227272727273	0.039488636363636365	0.038636363636363635	0.003693181818181818	0.008238636363636363	0.003409090909090909	0.0022727272727272726	0.002556818181818182	0.008238636363636363	0.007954545454545454	0.0005681818181818182	0.0	0.0005681818181818182	0.0	0.0022727272727272726	0.0	0.0	0.002840909090909091	0.013068181818181817	0.0005681818181818182	0.0
TCGA-G4-6320	0.07365919891378139	0.022063815342837745	0.10013577732518669	0.008146639511201629	0.1591989137813985	0.006788866259334691	0.07298031228784793	0.025797691785471828	0.0006788866259334691	0.0033944331296673455	0.03326544467073999	0.012219959266802444	0.0	0.018329938900203666	0.009843856076035303	0.01120162932790224	0.023421588594704685	0.0274949083503055	0.030210454854039375	0.061439239646978956	0.005431093007467753	0.007128309572301426	0.0	0.00746775288526816	0.015614392396469789	0.002036659877800407	0.008825526137135099	0.020366598778004074	0.03937542430414121	0.04684317718940937	0.002036659877800407	0.005431093007467753	0.02376103190767142	0.015953835709436523	0.03326544467073999	0.0023761031907671417	0.0016972165648336728	0.0274949083503055	0.00033944331296673454	0.0006788866259334691	0.008486082824168364	0.0	0.0	0.0	0.02376103190767142	0.0013577732518669382	0.0
TCGA-G4-6321	0.04925290536801328	0.140011068068622	0.0	0.002767017155506364	0.0	0.03431101272827892	0.09518539014941893	0.016602102933038185	0.0	0.0005534034311012728	0.03984504703929164	0.05866076369673492	0.0005534034311012728	0.009407858328721638	0.013281682346430549	0.10736026563364692	0.0	0.01549529607083564	0.00387382401770891	0.0005534034311012728	0.0011068068622025456	0.013281682346430549	0.0	0.023796347537354733	0.05755395683453238	0.005534034311012728	0.01383508577753182	0.0	0.04648588821250692	0.007194244604316547	0.006087437742114001	0.004980630879911455	0.008854454897620365	0.01715550636413946	0.022689540675152185	0.13558384061981185	0.002213613724405091	0.0	0.0016602102933038186	0.027116768123962368	0.0	0.0	0.0	0.010514665190924184	0.002213613724405091	0.0	0.004427227448810182
TCGA-G4-6322	0.21654601861427095	0.003929679420889349	0.011168562564632886	0.001654601861427094	0.00951396070320579	0.0076525336091003105	0.034953464322647364	0.006825232678386763	0.000827300930713547	0.00020682523267838676	0.003929679420889349	0.04322647362978283	0.0	0.03702171664943123	0.03867631851085832	0.04963805584281282	0.0	0.023784901758014478	0.003722854188210962	0.0	0.0004136504653567735	0.015305067218200621	0.0	0.013650465356773526	0.007859358841778697	0.001654601861427094	0.00020682523267838676	0.06970010341261634	0.006411582213029989	0.07797311271975181	0.008479834539813857	0.0043433298862461224	0.002275077559462254	0.001034126163391934	0.09720785935884178	0.010341261633919338	0.00020682523267838676	0.1311271975180972	0.004756980351602895	0.04177869700103413	0.0012409513960703205	0.0	0.0	0.0004136504653567735	0.010341261633919338	0.0	0.0
TCGA-G4-6586	0.0395771878072763	0.027777777777777776	0.04277286135693215	0.01376597836774828	0.17379547689282202	0.0651425762045231	0.02089478859390364	0.018190757128810225	0.0	0.008112094395280236	0.04277286135693215	0.048672566371681415	0.0	0.029498525073746312	0.09119960668633235	0.013028515240904622	0.0002458210422812193	0.014011799410029498	0.029006882989183875	0.003687315634218289	0.008849557522123894	0.012291052114060964	0.0	0.003687315634218289	0.01032448377581121	0.02753195673549656	0.006391347099311701	0.005162241887905605	0.04301868239921337	0.02384464110127827	0.0009832841691248771	0.008603736479842675	0.011553588987217306	0.012536873156342183	0.08013765978367748	0.01671583087512291	0.003687315634218289	0.0	0.0002458210422812193	0.01352015732546706	0.009587020648967551	0.0	0.0	0.016470009832841692	0.0	0.002704031465093412	0.0
TCGA-G4-6588	0.04613516794819911	0.01962768110076892	0.043504653986240385	0.07608255766895994	0.10360178065560502	0.03237555645487657	0.001821125050586807	0.04815864022662889	0.0	0.0016187778227438284	0.060299473897207606	0.057061918251719954	0.0	0.010522055847834885	0.11452853095912587	0.008903278025091057	0.0004046944556859571	0.016390125455281263	0.029947389720760824	0.0006070416835289356	0.008093889113719142	0.032780250910562525	0.0	0.0004046944556859571	0.014164305949008499	0.05038445973290166	0.003237555645487657	0.012343180898421692	0.032982598138405504	0.02934034803723189	0.0056657223796034	0.024079320113314446	0.011533791987049777	0.04512343180898422	0.0020234722784297854	0.019830028328611898	0.007891541885876164	0.0024281667341157424	0.0020234722784297854	0.0	0.019830028328611898	0.0	0.0	0.0016187778227438284	0.002630513961958721	0.0	0.0
TCGA-G4-6626	0.050187265917602995	0.1794007490636704	0.052808988764044947	0.04756554307116105	0.12097378277153559	0.0696629213483146	0.06554307116104868	0.026217228464419477	0.000749063670411985	0.004119850187265918	0.09176029962546817	0.028089887640449437	0.0	0.01947565543071161	0.000749063670411985	0.009363295880149813	0.010861423220973783	0.011610486891385767	0.023220973782771534	0.0022471910112359553	0.016853932584269662	0.014232209737827715	0.0	0.00749063670411985	0.016853932584269662	0.00599250936329588	0.02397003745318352	0.014232209737827715	0.012359550561797753	0.012359550561797753	0.0048689138576779025	0.00749063670411985	0.004119850187265918	0.012359550561797753	0.0044943820224719105	0.003745318352059925	0.0022471910112359553	0.0	0.0003745318352059925	0.0044943820224719105	0.007116104868913857	0.0	0.0	0.00599250936329588	0.003745318352059925	0.0	0.0
TCGA-G4-6627	0.047516714422158546	0.04990448901623687	0.13299904489016237	0.013371537726838587	0.07975167144221586	0.009312320916905445	0.0	0.09192932187201529	0.0	0.002387774594078319	0.022206303724928367	0.0725883476599809	0.0	0.025549188156638012	0.0052531041069723014	0.03939828080229226	0.0026265520534861507	0.021728748806112703	0.022206303724928367	0.0011938872970391596	0.0019102196752626551	0.039159503342884434	0.0	0.0002387774594078319	0.02626552053486151	0.004536771728748806	0.0007163323782234957	0.028175740210124166	0.008595988538681949	0.012893982808022923	0.028175740210124166	0.09694364851957975	0.030802292263610316	0.033428844317096466	0.011700095510983763	0.015520534861509073	0.0016714422158548234	0.013610315186246419	0.0	0.0	0.0026265520534861507	0.0	0.0	0.0031041069723018147	0.0	0.0	0.0
TCGA-G4-6628	0.1196513470681458	0.08399366085578447	0.009508716323296355	0.0029054410987849975	0.004226096143687269	0.009508716323296355	0.025620707871104067	0.029582673005810883	0.0	0.0	0.10433174854727945	0.16798732171156894	0.0	0.1629688325409403	0.0005282620179609086	0.03592181722134179	0.0	0.0029054410987849975	0.005282620179609086	0.0	0.0005282620179609086	0.021922873745377706	0.0	0.003433703116745906	0.01901743264659271	0.0002641310089804543	0.005018489170628632	0.0005282620179609086	0.02641310089804543	0.008188061278394084	0.0002641310089804543	0.007395668251452721	0.024828314844162706	0.02086634970945589	0.009244585314315901	0.0763338615953513	0.0013206550449022716	0.0005282620179609086	0.0010565240359218173	0.005282620179609086	0.0	0.0	0.0	0.002641310089804543	0.0	0.0	0.0
TCGA-NH-A50T	0.03397734843437708	0.08438818565400844	0.03597601598934044	0.00022207417277370642	0.001554519209415945	0.037086386853208975	0.04352653786364646	0.0071063735287586055	0.0	0.06417943593160115	0.010437486120364202	0.023761936486786588	0.00022207417277370642	0.004219409282700422	0.0044414834554741284	0.03686431268043527	0.22185209860093272	0.007550521874306018	0.09438152342882523	0.044858982900288696	0.0028869642460581835	0.03642016433488785	0.00022207417277370642	0.00621807683766378	0.008660892738174551	0.0044414834554741284	0.0	0.0	0.003997335109926716	0.015767266266933155	0.00022207417277370642	0.0011103708638685321	0.005996002664890073	0.0033311125916055963	0.004219409282700422	0.0073284477015323115	0.014656895403064623	0.0	0.001998667554963358	0.027759271596713302	0.00044414834554741284	0.0013324450366422385	0.0	0.013768598711969797	0.061958694203864094	0.020652898067954697	0.0
TCGA-NH-A50U	0.0213339872486513	0.06154977930358019	0.006130456105934282	0.003678273663560569	0.0007356547327121138	0.014222658165767533	0.07552721922511035	0.005640019617459539	0.0	0.15007356547327122	0.007601765571358509	0.07258460029426189	0.0	0.007601765571358509	0.06964198136341344	0.05223148602256008	0.00196174595389897	0.004168710152035311	0.01569396763119176	0.10201078960274644	0.022314860225600783	0.032368808239333004	0.0	0.05590975968612065	0.008582638548307995	0.07111329082883766	0.0	0.0002452182442373713	0.000980872976949485	0.0004904364884747426	0.002206964198136341	0.002697400686611084	0.004168710152035311	0.004659146640510054	0.0	0.03482099068170672	0.014958312898479646	0.06694458067680235	0.0007356547327121138	0.0004904364884747426	0.000980872976949485	0.0	0.0	0.0024521824423737125	0.0004904364884747426	0.0	0.0
TCGA-NH-A6GA	0.029981261711430358	0.10056214865708932	0.012179887570268583	0.0003123048094940662	0.01155527795128045	0.005621486570893191	0.08963148032479701	0.003123048094940662	0.003435352904434728	0.06183635227982511	0.019050593379138038	0.02623360399750156	0.001561524047470331	0.00905683947532792	0.006246096189881324	0.03872579637726421	0.03216739537788882	0.0012492192379762648	0.03560274828232355	0.22111180512179887	0.001561524047470331	0.021861336664584636	0.0037476577139287947	0.02966895690193629	0.009993753903810118	0.0006246096189881324	0.0	0.0	0.0012492192379762648	0.004059962523422861	0.0	0.003123048094940662	0.029981261711430358	0.009681449094316053	0.03247970018738289	0.015927545284197375	0.0006246096189881324	0.0003123048094940662	0.0012492192379762648	0.06683322923173017	0.009369144284821987	0.0006246096189881324	0.0012492192379762648	0.0003123048094940662	0.014990630855715179	0.03123048094940662	0.0
TCGA-NH-A6GC	0.03943661971830986	0.054694835680751175	0.006338028169014085	0.00023474178403755868	0.0	0.05375586854460094	0.0009389671361502347	0.0009389671361502347	0.0009389671361502347	0.00046948356807511736	0.005633802816901409	0.025586854460093896	0.0032863849765258214	0.00023474178403755868	0.23028169014084507	0.046948356807511735	0.0	0.0018779342723004694	0.00727699530516432	0.00046948356807511736	0.0011737089201877935	0.0392018779342723	0.0	0.029577464788732393	0.01267605633802817	0.0035211267605633804	0.0	0.00023474178403755868	0.006807511737089202	0.022300469483568074	0.007511737089201878	0.0014084507042253522	0.0	0.04929577464788732	0.0	0.005633802816901409	0.002112676056338028	0.008215962441314555	0.31502347417840376	0.0	0.00023474178403755868	0.0007042253521126761	0.0	0.0007042253521126761	0.01431924882629108	0.0	0.0
TCGA-NH-A8F7	0.06981590830149358	0.029176797499131643	0.04098645362973254	0.02049322681486627	0.0562695380340396	0.012156998957971519	0.0	0.136158388329281	0.0006946856547412296	0.10246613407433136	0.01667245571378951	0.014935741576936437	0.0003473428273706148	0.0006946856547412296	0.01597777005904828	0.07224730809308788	0.12539076068079194	0.0034734282737061478	0.02744008336227857	0.0055574852379298365	0.0024313997915943034	0.0375130253560264	0.0	0.0006946856547412296	0.019451198332754428	0.02466134074331365	0.0006946856547412296	0.013893713094824591	0.003126085446335533	0.014241055922195206	0.007294199374782911	0.006252170892671066	0.022577283779089963	0.03299756860020841	0.0003473428273706148	0.0038207711010767626	0.008336227856894755	0.014935741576936437	0.007641542202153525	0.0	0.0010420284821118443	0.0013893713094824591	0.0003473428273706148	0.009030913511635985	0.015630427231677665	0.0006946856547412296	0.0
TCGA-NH-A8F8	0.12911917098445597	0.1316062176165803	0.00849740932642487	0.0002072538860103627	0.0010362694300518134	0.10321243523316062	0.012020725388601036	0.0008290155440414508	0.0	0.01305699481865285	0.07191709844559585	0.0383419689119171	0.0	0.0	0.010362694300518135	0.025906735751295335	0.03170984455958549	0.010155440414507772	0.021139896373056993	0.23005181347150258	0.008704663212435234	0.02715025906735751	0.0	0.0010362694300518134	0.006632124352331606	0.0008290155440414508	0.0	0.0	0.007046632124352332	0.013264248704663213	0.0	0.0002072538860103627	0.00766839378238342	0.001243523316062176	0.03233160621761658	0.004145077720207254	0.001243523316062176	0.0	0.0031088082901554403	0.0018652849740932642	0.001450777202072539	0.0	0.0	0.001450777202072539	0.033367875647668396	0.008082901554404146	0.0
TCGA-QG-A5YV	0.02196471809062608	0.002767208578346593	0.0724662746454514	0.0005188516084399862	0.0015565548253199586	0.36492563126945693	0.0006918021445866483	0.007955724662746454	0.0003459010722933241	0.029228640608785886	0.00017295053614666206	0.007955724662746454	0.0005188516084399862	0.007955724662746454	0.00588031822898651	0.0013836042891732965	0.2836388792805258	0.006399169837426496	0.016603251470079558	0.018851608439986164	0.0053614666205465235	0.016430300933932895	0.0	0.0010377032168799724	0.002421307506053269	0.016603251470079558	0.0	0.0012106537530266344	0.002594258042199931	0.0019024558976132827	0.005707367692839848	0.002248356969906607	0.0	0.0008647526807333103	0.00017295053614666206	0.0017295053614666206	0.017295053614666205	0.00017295053614666206	0.0005188516084399862	0.0	0.0	0.0	0.0008647526807333103	0.059322033898305086	0.011414735385679695	0.0003459010722933241	0.0
TCGA-QG-A5YX	0.002226179875333927	0.08170080142475512	0.007123775601068566	0.0006678539626001781	0.0004452359750667854	0.029608192341941227	0.10930543187889581	0.012466607301869992	0.0	0.053428317008014245	0.04140694568121104	0.01157613535173642	0.0011130899376669634	0.005120213713268032	0.026491540516473733	0.020926090828138913	0.0033392698130008903	0.008904719501335707	0.015805877114870883	0.020480854853072127	0.006901157613535174	0.005120213713268032	0.0002226179875333927	0.05609973285841496	0.039403383793410504	0.007123775601068566	0.0	0.0002226179875333927	0.011798753339269812	0.01157613535173642	0.004229741763134461	0.004229741763134461	0.07346393588601959	0.02292965271593945	0.04719501335707925	0.0	0.03272484416740873	0.0011130899376669634	0.029385574354407838	0.19278717720391808	0.0	0.0	0.0	0.0006678539626001781	0.0002226179875333927	0.0004452359750667854	0.0
TCGA-QG-A5Z2	0.0654623502056877	0.1679484886424611	0.0008942944017170453	0.039885530316580216	0.0014308710427472723	0.008227508495796816	0.11089250581291361	0.025040243248077267	0.00375603648721159	0.004650330888928635	0.044178143444822036	0.11894115542836702	0.003577177606868181	0.04703988553031658	0.01681273475228045	0.06868181005186907	0.0	0.030584868538722946	0.0005365766410302271	0.00017885888034340904	0.019495617957431585	0.01323555714541227	0.0007154355213736362	0.02092648900017886	0.012698980504382043	0.04364156680379181	0.0003577177606868181	0.0026828832051511357	0.01126810946163477	0.003040600965837954	0.034519763906277943	0.0019674476837774997	0.0067966374530495435	0.0016097299230906814	0.007333214094079771	0.035056340547308176	0.011983544983008406	0.004650330888928635	0.0026828832051511357	0.0008942944017170453	0.0019674476837774997	0.0	0.0	0.0033983187265247718	0.00017885888034340904	0.0	0.00017885888034340904
TCGA-QL-A97D	0.06017551190973673	0.057877141663184285	0.01065608023401588	0.18178019222732972	0.09548683660676975	0.026953614709569577	0.0	0.014417049728374426	0.0002089427496865859	0.035102381947346425	0.028625156707062265	0.12014208106978688	0.0006268282490597576	0.04241537818637693	0.0018804847471792729	0.043251149185123273	0.0002089427496865859	0.029460927705808607	0.0177601337233598	0.0002089427496865859	0.022983702465524447	0.04450480568324279	0.0	0.0006268282490597576	0.020058503969912243	0.0031341412452987882	0.015461763476807356	0.0010447137484329294	0.024655244463017135	0.007939824488090262	0.01880484747179273	0.040117007939824485	0.0014625992478061011	0.006477225240284162	0.002089427496865859	0.004387797743418303	0.007730881738403678	0.0004178854993731718	0.0014625992478061011	0.0	0.0071040534893439195	0.0	0.0	0.001671541997492687	0.0006268282490597576	0.0	0.0
TCGA-SS-A7HO	0.0180747637957004	0.0	0.050937970696973846	0.013145282760509379	0.015062303163083664	0.021224154457072437	0.009585102012871423	0.04258523894290018	0.00013693002875530603	0.4878816924551554	0.006024921265233465	0.011775982472956319	0.0008215801725318362	0.019444064083253457	0.005340271121456935	0.0	0.0476516500068465	0.030124606326167327	0.007120361495275914	0.03313706695878406	0.008763521840339586	0.014651513076817746	0.0	0.0045186909489251	0.006846501437765302	0.03231548678625223	0.0010954402300424482	0.003423250718882651	0.010543612214158565	0.0012323702587977543	0.014925373134328358	0.006161851293988772	0.0	0.00027386005751061206	0.0005477201150212241	0.0010954402300424482	0.06463097357250445	0.00013693002875530603	0.00013693002875530603	0.0013693002875530603	0.0	0.0	0.0008215801725318362	0.0017800903738189786	0.0	0.0046556209776804055	0.0
TCGA-T9-A92H	0.0016220600162206002	0.24898621248986214	0.0	0.0	0.0	0.10137875101378752	0.0	0.0008110300081103001	0.0008110300081103001	0.0	0.06082725060827251	0.0113544201135442	0.0040551500405515	0.0	0.006488240064882401	0.0072992700729927005	0.0	0.029197080291970802	0.0	0.0	0.0	0.0024330900243309003	0.0	0.0	0.032441200324412	0.0	0.0	0.0	0.029197080291970802	0.0	0.0	0.0008110300081103001	0.0008110300081103001	0.0227088402270884	0.0	0.0	0.0008110300081103001	0.0	0.0056772100567721	0.0	0.0	0.42660178426601786	0.0	0.0056772100567721	0.0	0.0	0.0
TCGA-4N-A93T	0.0455933682373473	0.014834205933682374	0.0549738219895288	0.0015270506108202443	0.0137434554973822	0.05017452006980803	0.0010907504363001745	0.02137870855148342	0.002617801047120419	0.19851657940663175	0.019415357766143105	0.029013961605584643	0.0006544502617801048	0.009380453752181502	0.0911867364746946	0.05977312390924956	0.03468586387434555	0.022033158813263527	0.019415357766143105	0.09184118673647469	0.013961605584642234	0.041666666666666664	0.0002181500872600349	0.0010907504363001745	0.01963350785340314	0.041884816753926704	0.0	0.0002181500872600349	0.0058900523560209425	0.008289703315881327	0.022469458987783596	0.006980802792321117	0.0034904013961605585	0.0032722513089005235	0.0	0.006762652705061082	0.027923211169284468	0.0002181500872600349	0.0002181500872600349	0.0	0.007635253054101222	0.0004363001745200698	0.0006544502617801048	0.002399650959860384	0.0006544502617801048	0.002181500872600349	0.0
TCGA-5M-AAT4	0.042767295597484274	0.006289308176100629	0.006415094339622641	0.0005031446540880503	0.030440251572327045	0.3567295597484277	0.0	0.008930817610062893	0.0	0.013710691823899371	0.0010062893081761006	0.003522012578616352	0.0	0.0011320754716981133	0.018867924528301886	0.013333333333333334	0.08163522012578617	0.001761006289308176	0.015723270440251572	0.21949685534591196	0.0028930817610062893	0.004779874213836478	0.0	0.0006289308176100629	0.00389937106918239	0.004779874213836478	0.009433962264150943	0.0005031446540880503	0.000880503144654088	0.001761006289308176	0.0	0.0018867924528301887	0.00012578616352201257	0.00012578616352201257	0.0003773584905660377	0.0018867924528301887	0.0016352201257861635	0.00012578616352201257	0.001761006289308176	0.0	0.0016352201257861635	0.0	0.0	0.01710691823899371	0.01861635220125786	0.10289308176100628	0.0
TCGA-5M-AATE	0.06498734759604324	0.005751092707614446	0.10098918794570969	0.00759144237405107	0.2516678168852082	0.0530250747642052	0.003565677478720957	0.02357948010121923	0.0	0.016563146997929608	0.00759144237405107	0.017828387393604785	0.0	0.030825856912813435	0.0033356337704163793	0.013572578789970095	0.07223372440763745	0.0208189556015643	0.03968253968253968	0.01932367149758454	0.014262709914883829	0.04623878536922015	0.0	0.002300437083045779	0.007706464228203359	0.00644122383252818	0.002300437083045779	0.003680699332873246	0.002300437083045779	0.04922935357717966	0.01184725097768576	0.0197837589141937	0.00644122383252818	0.004715896020243846	0.0013802622498274672	0.004025764895330112	0.009086726478030827	0.00023004370830457787	0.00011502185415228893	0.001725327812284334	0.009086726478030827	0.003565677478720957	0.0	0.003910743041177824	0.034046468829077525	0.0026455026455026454	0.0
TCGA-A6-2671	0.06204379562043796	0.01338199513381995	0.07177615571776155	0.02068126520681265	0.010948905109489052	0.01338199513381995	0.0	0.02068126520681265	0.0	0.19464720194647203	0.023114355231143552	0.012165450121654502	0.0	0.0072992700729927005	0.0	0.00851581508515815	0.28588807785888076	0.031630170316301706	0.052311435523114354	0.015815085158150853	0.030413625304136254	0.01824817518248175	0.0	0.0	0.02068126520681265	0.014598540145985401	0.0	0.0	0.004866180048661801	0.004866180048661801	0.00851581508515815	0.00851581508515815	0.0	0.0	0.0	0.0	0.02068126520681265	0.0	0.0	0.0	0.014598540145985401	0.0	0.0	0.006082725060827251	0.0	0.0036496350364963502	0.0
TCGA-A6-2681	0.017259978425026967	0.006472491909385114	0.008629989212513484	0.028047464940668825	0.006472491909385114	0.07335490830636461	0.0	0.03344120819848975	0.0	0.018338727076591153	0.3063646170442287	0.04638619201725998	0.0	0.0010787486515641855	0.03559870550161812	0.0010787486515641855	0.0	0.05609492988133765	0.0	0.0	0.14563106796116504	0.0010787486515641855	0.0	0.0	0.07011866235167206	0.011866235167206042	0.0	0.0	0.0010787486515641855	0.0	0.06472491909385113	0.0	0.011866235167206042	0.0	0.011866235167206042	0.0	0.039913700107874865	0.0010787486515641855	0.002157497303128371	0.0	0.0	0.0	0.0	0.0	0.0	0.0	0.0
TCGA-A6-2682	0.09079201545396008	0.0038634900193174502	0.019317450096587252	0.00128783000643915	0.014810045074050225	0.24597553122987767	0.000643915003219575	0.03219575016097875	0.00128783000643915	0.0231809401159047	0.10688989053444946	0.005795235028976175	0.0	0.0070830650354153256	0.0592401802962009	0.0	0.010946555054732776	0.07855763039278815	0.0077269800386349004	0.0025756600128783	0.04571796522858983	0.0025756600128783	0.0	0.018673535093367676	0.049581455247907275	0.049581455247907275	0.0	0.0019317450096587251	0.0077269800386349004	0.0	0.03992273019961365	0.0025756600128783	0.0	0.0	0.0	0.00128783000643915	0.04249839021249195	0.005795235028976175	0.0038634900193174502	0.0	0.0	0.0	0.0	0.015453960077269801	0.0	0.000643915003219575	0.0
TCGA-A6-3808	0.02189311010946555	0.00901481004507405	0.0103026400515132	0.0592401802962009	0.005795235028976175	0.0	0.0025756600128783	0.04700579523502898	0.0	0.005795235028976175	0.061815840309079204	0.023824855119124275	0.0025756600128783	0.0103026400515132	0.21056020605280104	0.0019317450096587251	0.0	0.06052801030264005	0.000643915003219575	0.0	0.03219575016097875	0.019317450096587252	0.0	0.019317450096587252	0.050869285254346426	0.00901481004507405	0.0	0.0025756600128783	0.025112685125563427	0.0038634900193174502	0.04249839021249195	0.0	0.0025756600128783	0.01159047005795235	0.0128783000643915	0.000643915003219575	0.0103026400515132	0.005795235028976175	0.21377978106889892	0.0038634900193174502	0.0	0.0	0.0	0.0	0.0	0.0	0.0
TCGA-A6-5657	0.027049180327868853	0.02622950819672131	0.07868852459016394	0.020491803278688523	0.05245901639344262	0.007377049180327869	0.0	0.03524590163934426	0.0	0.16311475409836065	0.1540983606557377	0.05081967213114754	0.001639344262295082	0.011475409836065573	0.007377049180327869	0.010655737704918032	0.10081967213114754	0.03524590163934426	0.07622950819672131	0.001639344262295082	0.013934426229508197	0.009836065573770493	0.0	0.0	0.009836065573770493	0.005737704918032787	0.0	0.027868852459016394	0.002459016393442623	0.0	0.00819672131147541	0.0	0.0	0.0	0.003278688524590164	0.012295081967213115	0.02622950819672131	0.0	0.0	0.0	0.0	0.0	0.001639344262295082	0.005737704918032787	0.0	0.012295081967213115	0.0
TCGA-A6-5665	0.010550996483001172	0.0	0.007033997655334115	0.011723329425556858	0.0035169988276670576	0.029308323563892145	0.0	0.022274325908558032	0.0	0.12895662368112543	0.010550996483001172	0.032825322391559206	0.005861664712778429	0.015240328253223915	0.1969519343493552	0.0	0.0	0.02813599062133646	0.029308323563892145	0.008206330597889801	0.03751465416178194	0.011723329425556858	0.0	0.0	0.03985932004689332	0.27667057444314186	0.0	0.0	0.0	0.0	0.011723329425556858	0.005861664712778429	0.0	0.0	0.0	0.0	0.07151230949589683	0.0	0.0011723329425556857	0.0	0.0	0.0	0.0	0.0035169988276670576	0.0	0.0	0.0
TCGA-A6-5666	0.030866640284922833	0.0003957261574990107	0.0593589236248516	0.03640680648990898	0.3529877324891175	0.1523545706371191	0.0	0.04115552037989711	0.0	0.01662049861495845	0.002374356944994064	0.0015829046299960427	0.0	0.00593589236248516	0.001187178472497032	0.0	0.04867431737237832	0.06212900672734468	0.004748713889988128	0.002770083102493075	0.01820340324495449	0.003561535417491096	0.0	0.0	0.0110803324099723	0.020182034032449545	0.014246141669964385	0.020973486347447567	0.013454689354966362	0.002770083102493075	0.001187178472497032	0.0003957261574990107	0.0	0.0	0.0019786307874950534	0.001187178472497032	0.009893153937475268	0.0	0.0	0.0	0.009101701622477245	0.0	0.0	0.03521962801741195	0.016224772457459437	0.0007914523149980214	0.0
TCGA-A6-6140	0.012857142857142857	0.0	0.06928571428571428	0.032857142857142856	0.0035714285714285713	0.05357142857142857	0.0014285714285714286	0.05071428571428571	0.005714285714285714	0.2042857142857143	0.024285714285714285	0.030714285714285715	0.0	0.052142857142857144	0.002142857142857143	0.002142857142857143	0.03	0.05928571428571429	0.08571428571428572	0.004285714285714286	0.056428571428571425	0.005	0.0	0.005714285714285714	0.027142857142857142	0.015	0.0014285714285714286	0.002142857142857143	0.0	0.0	0.06428571428571428	0.0064285714285714285	0.0	0.0	0.0	0.0	0.03428571428571429	0.0007142857142857143	0.047857142857142855	0.0	0.0	0.0	0.002142857142857143	0.002142857142857143	0.0007142857142857143	0.0035714285714285713	0.0
TCGA-A6-6648	0.0069084628670120895	0.0	0.015544041450777202	0.0	0.0	0.010362694300518135	0.07426597582037997	0.07599309153713299	0.09499136442141623	0.08117443868739206	0.0051813471502590676	0.0069084628670120895	0.037996545768566495	0.0	0.0069084628670120895	0.0017271157167530224	0.0	0.008635578583765112	0.0069084628670120895	0.0	0.05181347150259067	0.0017271157167530224	0.008635578583765112	0.03626943005181347	0.05872193436960276	0.03454231433506045	0.0	0.0	0.0	0.0	0.039723661485319514	0.010362694300518135	0.0	0.0	0.0	0.039723661485319514	0.18134715025906736	0.0	0.0	0.05008635578583765	0.0	0.0017271157167530224	0.015544041450777202	0.03626943005181347	0.0	0.0	0.0
TCGA-A6-A565	0.004449388209121246	0.03670745272525028	0.0	0.0	0.0	0.00778642936596218	0.03781979977753059	0.002224694104560623	0.0011123470522803114	0.0011123470522803114	0.021134593993325918	0.07563959955506118	0.3114571746384872	0.021134593993325918	0.067853170189099	0.018909899888765295	0.0	0.0033370411568409346	0.0	0.0	0.012235817575083427	0.0011123470522803114	0.021134593993325918	0.04004449388209121	0.026696329254727477	0.0033370411568409346	0.0	0.0	0.0	0.0	0.0	0.0033370411568409346	0.0	0.0	0.0	0.013348164627363738	0.012235817575083427	0.0	0.0	0.034482758620689655	0.0	0.21023359288097887	0.0	0.011123470522803115	0.0	0.0	0.0
TCGA-A6-A5ZU	0.0584958217270195	0.0	0.07242339832869081	0.01532033426183844	0.022284122562674095	0.009749303621169917	0.0	0.018105849582172703	0.0	0.2827298050139276	0.009749303621169917	0.001392757660167131	0.001392757660167131	0.002785515320334262	0.023676880222841225	0.0	0.10584958217270195	0.06824512534818941	0.04178272980501393	0.03899721448467967	0.08356545961002786	0.016713091922005572	0.001392757660167131	0.0	0.027855153203342618	0.027855153203342618	0.001392757660167131	0.001392757660167131	0.0	0.001392757660167131	0.019498607242339833	0.001392757660167131	0.0	0.0	0.0	0.0	0.03064066852367688	0.0	0.002785515320334262	0.0	0.0	0.001392757660167131	0.0	0.005571030640668524	0.001392757660167131	0.002785515320334262	0.0
TCGA-AA-3522	0.0	0.0	0.0	0.0	0.0	0.0	0.0368	0.0	0.176	0.0	0.0	0.0	0.1936	0.0	0.0	0.0	0.0	0.0	0.0	0.0	0.0	0.0	0.4608	0.0912	0.0	0.0	0.0	0.0	0.0	0.0	0.0	0.0	0.0	0.0	0.0	0.0096	0.0	0.0	0.0	0.0	0.0	0.0128	0.0	0.0192	0.0	0.0	0.0
TCGA-AA-3524	0.0	0.0	0.0	0.0	0.0	0.004651162790697674	0.14418604651162792	0.0	0.26666666666666666	0.0	0.0	0.0	0.05271317829457364	0.0	0.0015503875968992248	0.0031007751937984496	0.0	0.0	0.0	0.0	0.0	0.0	0.14108527131782947	0.020155038759689922	0.0031007751937984496	0.0	0.0	0.0	0.0	0.0	0.0	0.0	0.0	0.0	0.0	0.0015503875968992248	0.0031007751937984496	0.0	0.0031007751937984496	0.006201550387596899	0.0	0.024806201550387597	0.3023255813953488	0.021705426356589147	0.0	0.0	0.0
TCGA-AA-3534	0.0	0.0	0.030944625407166124	0.016286644951140065	0.013029315960912053	0.0	0.050488599348534204	0.10097719869706841	0.0016286644951140066	0.5342019543973942	0.0	0.0016286644951140066	0.0016286644951140066	0.06188925081433225	0.0	0.0	0.024429967426710098	0.003257328990228013	0.0016286644951140066	0.0	0.003257328990228013	0.0	0.0	0.021172638436482084	0.013029315960912053	0.02280130293159609	0.0	0.0	0.0	0.0	0.03257328990228013	0.003257328990228013	0.0	0.0	0.0	0.0016286644951140066	0.011400651465798045	0.011400651465798045	0.003257328990228013	0.014657980456026058	0.0	0.0	0.016286644951140065	0.0016286644951140066	0.0	0.0016286644951140066	0.0
TCGA-AA-3549	0.0	0.013201320132013201	0.0022002200220022	0.0011001100110011	0.0165016501650165	0.0	0.22772277227722773	0.0	0.17491749174917492	0.11661166116611661	0.0	0.011001100110011002	0.0814081408140814	0.0	0.0	0.0033003300330033004	0.005500550055005501	0.0	0.019801980198019802	0.0022002200220022	0.0022002200220022	0.0033003300330033004	0.11771177117711772	0.022002200220022004	0.0044004400440044	0.0022002200220022	0.0011001100110011	0.0	0.0	0.0	0.005500550055005501	0.0	0.0	0.0011001100110011	0.0	0.009900990099009901	0.0	0.0	0.0	0.056105610561056105	0.005500550055005501	0.04400440044004401	0.0429042904290429	0.0022002200220022	0.0	0.0044004400440044	0.0
TCGA-AA-3556	0.0	0.0	0.0	0.0	0.0	0.0	0.016778523489932886	0.0	0.2785234899328859	0.0	0.0	0.0	0.5973154362416108	0.0	0.0	0.0	0.0	0.0	0.0	0.0	0.0	0.0	0.087248322147651	0.006711409395973154	0.003355704697986577	0.0	0.0	0.0	0.0	0.0	0.0	0.0	0.0	0.0	0.0	0.0	0.0	0.0	0.0	0.0	0.0	0.010067114093959731	0.0	0.0	0.0	0.0	0.0
TCGA-AA-3696	0.0	0.0	0.0	0.0	0.0	0.0	0.002074688796680498	0.0	0.4979253112033195	0.0	0.0	0.0	0.18464730290456433	0.0	0.0	0.0	0.0	0.0	0.0	0.0	0.0	0.0	0.024896265560165973	0.23651452282157676	0.0	0.0	0.0	0.0	0.0	0.0	0.0	0.0	0.0	0.0	0.0	0.0	0.0	0.0	0.0	0.0	0.0	0.014522821576763486	0.03941908713692946	0.0	0.0	0.0	0.0
TCGA-AA-3844	0.0	0.0	0.0	0.012759170653907496	0.0	0.001594896331738437	0.009569377990430622	0.0	0.3923444976076555	0.0	0.0	0.0	0.33811802232854865	0.0	0.0	0.0	0.0	0.0	0.0	0.0	0.011164274322169059	0.001594896331738437	0.06539074960127592	0.11323763955342903	0.001594896331738437	0.006379585326953748	0.0	0.0	0.0	0.0	0.019138755980861243	0.0	0.0	0.0	0.0	0.0	0.0	0.001594896331738437	0.0	0.001594896331738437	0.0	0.017543859649122806	0.001594896331738437	0.004784688995215311	0.0	0.0	0.0
TCGA-AA-3856	0.0	0.0	0.0005524861878453039	0.0	0.0	0.04861878453038674	0.019337016574585635	0.0005524861878453039	0.5027624309392266	0.0	0.0005524861878453039	0.0005524861878453039	0.09116022099447514	0.0005524861878453039	0.0	0.0	0.0	0.0	0.0	0.0	0.0	0.0	0.18453038674033148	0.0027624309392265192	0.0011049723756906078	0.0011049723756906078	0.0	0.0	0.0	0.0	0.0005524861878453039	0.0	0.0	0.0	0.0	0.015469613259668509	0.0011049723756906078	0.0	0.0	0.0005524861878453039	0.0	0.10276243093922652	0.015469613259668509	0.009944751381215469	0.0	0.0	0.0
TCGA-AA-3861	0.0	0.0	0.0	0.0	0.0	0.0	0.043029259896729774	0.0	0.06712564543889846	0.0	0.0	0.0	0.10843373493975904	0.0	0.0	0.0	0.0	0.0	0.0	0.0	0.0	0.0	0.2306368330464716	0.5232358003442341	0.0	0.0	0.0	0.0	0.0	0.0	0.0	0.0	0.0	0.0	0.0	0.012048192771084338	0.0	0.0	0.0	0.01549053356282272	0.0	0.0	0.0	0.0	0.0	0.0	0.0
TCGA-AA-3864	0.004301075268817204	0.002150537634408602	0.0	0.0	0.0	0.002150537634408602	0.17634408602150536	0.015053763440860216	0.13978494623655913	0.0	0.0	0.012903225806451613	0.20430107526881722	0.0	0.030107526881720432	0.002150537634408602	0.0	0.0	0.0	0.002150537634408602	0.004301075268817204	0.0	0.053763440860215055	0.06666666666666667	0.0064516129032258064	0.015053763440860216	0.0	0.0	0.0	0.0	0.0	0.0	0.0	0.0	0.0	0.047311827956989246	0.0	0.0	0.002150537634408602	0.015053763440860216	0.0	0.16989247311827957	0.025806451612903226	0.002150537634408602	0.0	0.0	0.0
TCGA-AA-3866	0.0	0.0	0.001718213058419244	0.003436426116838488	0.0	0.0	0.0	0.0	0.4209621993127148	0.00859106529209622	0.0	0.001718213058419244	0.19759450171821305	0.005154639175257732	0.0	0.0	0.0	0.001718213058419244	0.010309278350515464	0.0	0.003436426116838488	0.001718213058419244	0.12027491408934708	0.029209621993127148	0.0	0.005154639175257732	0.0	0.0	0.0	0.0	0.006872852233676976	0.0	0.0	0.0	0.0	0.0	0.001718213058419244	0.0	0.0	0.0	0.0	0.06701030927835051	0.07388316151202749	0.03951890034364261	0.0	0.0	0.0
TCGA-AA-3875	0.003215434083601286	0.06430868167202572	0.00482315112540193	0.05627009646302251	0.0	0.003215434083601286	0.11414790996784566	0.12218649517684887	0.011254019292604502	0.13987138263665594	0.02090032154340836	0.02090032154340836	0.027331189710610933	0.06913183279742766	0.008038585209003215	0.02090032154340836	0.0	0.012861736334405145	0.08360128617363344	0.0	0.012861736334405145	0.0	0.00964630225080386	0.028938906752411574	0.00964630225080386	0.008038585209003215	0.00482315112540193	0.001607717041800643	0.0	0.0	0.024115755627009645	0.008038585209003215	0.0	0.003215434083601286	0.0	0.014469453376205787	0.03376205787781351	0.0	0.0	0.001607717041800643	0.0	0.003215434083601286	0.00482315112540193	0.04823151125401929	0.0	0.0	0.0
TCGA-AA-3941	0.0	0.0008453085376162299	0.0016906170752324597	0.034657650042265425	0.0	0.0	0.026204564666103127	0.0008453085376162299	0.11242603550295859	0.0	0.0016906170752324597	0.015215553677092139	0.6255283178360102	0.0	0.0	0.0	0.0	0.0016906170752324597	0.0	0.0	0.0076077768385460695	0.005917159763313609	0.037193575655114115	0.0033812341504649195	0.005917159763313609	0.0033812341504649195	0.00422654268808115	0.0	0.0008453085376162299	0.0	0.0033812341504649195	0.0	0.0	0.0	0.0	0.0	0.0008453085376162299	0.0	0.0	0.0	0.0	0.10650887573964497	0.0	0.0	0.0	0.0	0.0
TCGA-AA-3952	0.0	0.0	0.0	0.0	0.0	0.0029850746268656717	0.3373134328358209	0.0	0.03880597014925373	0.0	0.0	0.0	0.17313432835820897	0.0	0.0	0.0	0.0	0.0	0.0	0.0	0.0	0.0	0.3611940298507463	0.008955223880597015	0.0	0.0	0.0	0.0	0.0	0.0	0.0	0.0	0.0	0.0	0.0	0.0	0.0	0.0	0.0	0.014925373134328358	0.0	0.05970149253731343	0.0	0.0029850746268656717	0.0	0.0	0.0
TCGA-AA-3956	0.002347417840375587	0.0	0.025821596244131457	0.0035211267605633804	0.0	0.01995305164319249	0.0892018779342723	0.0539906103286385	0.0715962441314554	0.21009389671361503	0.0	0.004694835680751174	0.022300469483568074	0.046948356807511735	0.0	0.0	0.007042253521126761	0.035211267605633804	0.025821596244131457	0.0	0.04460093896713615	0.0	0.01643192488262911	0.022300469483568074	0.011737089201877934	0.018779342723004695	0.0	0.0011737089201877935	0.0	0.0	0.09389671361502347	0.002347417840375587	0.0	0.0	0.0	0.015258215962441314	0.04342723004694836	0.0	0.0	0.025821596244131457	0.0	0.0	0.07863849765258216	0.005868544600938967	0.0	0.0011737089201877935	0.0
TCGA-AA-A00D	0.012162162162162163	0.0	0.002702702702702703	0.0	0.0	0.0013513513513513514	0.0	0.002702702702702703	0.16216216216216217	0.025675675675675677	0.0	0.00945945945945946	0.09324324324324325	0.002702702702702703	0.0	0.0	0.005405405405405406	0.005405405405405406	0.05675675675675676	0.0	0.00945945945945946	0.002702702702702703	0.3324324324324324	0.008108108108108109	0.012162162162162163	0.0	0.0	0.0	0.0	0.0	0.0013513513513513514	0.0013513513513513514	0.0	0.0	0.0	0.0013513513513513514	0.006756756756756757	0.0	0.0	0.0	0.0	0.02027027027027027	0.1891891891891892	0.005405405405405406	0.0	0.02972972972972973	0.0
TCGA-AA-A00O	0.0	0.0	0.0	0.0	0.0	0.0	0.050359712230215826	0.0	0.052158273381294966	0.0	0.0017985611510791368	0.0017985611510791368	0.29676258992805754	0.0	0.0	0.0017985611510791368	0.0	0.0	0.0	0.0	0.07194244604316546	0.0	0.4694244604316547	0.00539568345323741	0.0017985611510791368	0.0	0.02877697841726619	0.0	0.0	0.0	0.0	0.0	0.0	0.0	0.0	0.00539568345323741	0.0017985611510791368	0.0	0.0	0.0	0.0	0.008992805755395683	0.0	0.0	0.0	0.0	0.0017985611510791368
TCGA-AA-A00Z	0.02601156069364162	0.005780346820809248	0.017341040462427744	0.023121387283236993	0.0	0.04046242774566474	0.017341040462427744	0.10404624277456648	0.06069364161849711	0.1994219653179191	0.005780346820809248	0.02023121387283237	0.014450867052023121	0.046242774566473986	0.002890173410404624	0.0	0.0	0.05202312138728324	0.008670520231213872	0.0	0.031791907514450865	0.011560693641618497	0.002890173410404624	0.02601156069364162	0.014450867052023121	0.014450867052023121	0.0	0.0	0.0	0.0	0.11560693641618497	0.002890173410404624	0.0	0.0	0.0	0.0	0.11560693641618497	0.0	0.0	0.008670520231213872	0.0	0.0	0.002890173410404624	0.008670520231213872	0.0	0.0	0.0
TCGA-AA-A010	0.0	0.0	0.0	0.0	0.0	0.0038419319429198683	0.0	0.0005488474204171241	0.17947310647639955	0.001646542261251372	0.0	0.0	0.10318331503841932	0.0	0.0	0.0	0.0	0.0027442371020856204	0.0005488474204171241	0.0021953896816684962	0.003293084522502744	0.0	0.1756311745334797	0.0005488474204171241	0.0021953896816684962	0.003293084522502744	0.0	0.0	0.0	0.0	0.0	0.0005488474204171241	0.0	0.0	0.0	0.0	0.00823271130625686	0.0	0.0	0.0	0.0	0.04665203073545554	0.44182217343578484	0.019209659714599342	0.0	0.0043907793633369925	0.0
TCGA-AA-A01K	0.0	0.0	0.0	0.0	0.0	0.0016181229773462784	0.0	0.0016181229773462784	0.36245954692556637	0.0	0.0	0.0	0.3042071197411003	0.021035598705501618	0.0	0.0	0.0	0.0	0.0	0.0	0.003236245954692557	0.0	0.1488673139158576	0.0825242718446602	0.003236245954692557	0.003236245954692557	0.0	0.0	0.0	0.0	0.016181229773462782	0.0	0.0	0.0	0.0	0.008090614886731391	0.0	0.0016181229773462784	0.0	0.0	0.0	0.006472491909385114	0.019417475728155338	0.016181229773462782	0.0	0.0	0.0
TCGA-AA-A01V	0.007151370679380214	0.0	0.0007945967421533572	0.0	0.0	0.0003972983710766786	0.0055621771950735005	0.026221692491060787	0.01748112832737386	0.08104886769964244	0.0007945967421533572	0.003972983710766786	0.029400079459674214	0.0027810885975367503	0.0007945967421533572	0.0	0.020659515295987287	0.011521652761223678	0.011521652761223678	0.0007945967421533572	0.0011918951132300357	0.0031783869686134287	0.09733810091378625	0.3539928486293206	0.006754072308303536	0.004370282081843465	0.0	0.0	0.0003972983710766786	0.0	0.0	0.0	0.0	0.0	0.0	0.0011918951132300357	0.0011918951132300357	0.011124354390147001	0.0003972983710766786	0.0003972983710766786	0.0	0.01748112832737386	0.26777910210568134	0.009137862534763607	0.0	0.0031783869686134287	0.0
TCGA-AA-A01Z	0.0	0.0	0.010093727469358327	0.008651766402307137	0.002883922134102379	0.0007209805335255948	0.03893294881038212	0.04542177361211247	0.0418168709444845	0.36625811103100214	0.0007209805335255948	0.005046863734679163	0.03460706560922855	0.004325883201153569	0.004325883201153569	0.0	0.014419610670511895	0.0	0.005767844268204758	0.003604902667627974	0.0136986301369863	0.0	0.05623648161499639	0.047584715212689255	0.0007209805335255948	0.009372746935832732	0.0	0.0014419610670511895	0.0	0.0014419610670511895	0.01802451333813987	0.0	0.0	0.007930785868781542	0.0	0.003604902667627974	0.02090843547224225	0.0007209805335255948	0.0	0.0273972602739726	0.0	0.002883922134102379	0.19033886085075702	0.004325883201153569	0.0	0.005767844268204758	0.0
TCGA-AA-A02R	0.007619047619047619	0.0009523809523809524	0.0	0.0	0.0	0.024761904761904763	0.005714285714285714	0.0	0.023809523809523808	0.0	0.0	0.023809523809523808	0.08	0.0	0.004761904761904762	0.0009523809523809524	0.0	0.009523809523809525	0.0009523809523809524	0.0019047619047619048	0.037142857142857144	0.0009523809523809524	0.7209523809523809	0.0019047619047619048	0.004761904761904762	0.0	0.018095238095238095	0.0	0.0	0.0	0.0	0.0	0.0	0.0	0.0	0.0	0.0	0.0	0.0	0.0	0.0019047619047619048	0.021904761904761906	0.0	0.006666666666666667	0.0	0.0	0.0009523809523809524
TCGA-AD-A5EK	0.005818786367414797	0.03574397339983375	0.043225270157938485	0.0457190357439734	0.043225270157938485	0.014962593516209476	0.23358270989193683	0.03408146300914381	0.0	0.12468827930174564	0.00997506234413965	0.0033250207813798837	0.0	0.05320033250207814	0.004156275976724855	0.0024937655860349127	0.0008312551953449709	0.00831255195344971	0.0	0.0	0.043225270157938485	0.0033250207813798837	0.0	0.05652535328345802	0.00997506234413965	0.017456359102244388	0.0033250207813798837	0.0033250207813798837	0.0	0.0	0.0199501246882793	0.0033250207813798837	0.0024937655860349127	0.0024937655860349127	0.0	0.014962593516209476	0.03408146300914381	0.00831255195344971	0.01662510390689942	0.09642560266001662	0.0	0.0	0.0	0.0	0.0	0.0008312551953449709	0.0
TCGA-AY-5543	0.0012453300124533001	0.0	0.015877957658779578	0.25280199252801994	0.12141967621419676	0.0037359900373599006	0.015255292652552927	0.12826899128268993	0.0	0.05790784557907846	0.0	0.009962640099626401	0.00031133250311332503	0.19551681195516812	0.0018679950186799503	0.0	0.0	0.0062266500622665	0.0	0.0	0.06724782067247821	0.0006226650062266501	0.0	0.0018679950186799503	0.00311332503113325	0.01774595267745953	0.014943960149439602	0.009651307596513076	0.0	0.0	0.017434620174346202	0.0009339975093399751	0.0	0.0	0.0	0.0112079701120797	0.041718555417185554	0.001556662515566625	0.0	0.0	0.0	0.0	0.0	0.001556662515566625	0.0	0.0	0.0
TCGA-AY-6386	0.020570359981299673	0.0	0.01168770453482936	0.0074801309022907905	0.0018700327255726976	0.0	0.039738195418419824	0.024777933613838243	0.0004675081813931744	0.001402524544179523	0.05002337540906966	0.07246376811594203	0.0	0.08461898083216457	0.014492753623188406	0.0	0.0	0.10705937353903694	0.0018700327255726976	0.0	0.031790556334735855	0.020570359981299673	0.0004675081813931744	0.27302477793361385	0.017765310892940627	0.007947639083683964	0.0004675081813931744	0.016830294530154277	0.030855539971949508	0.002805049088359046	0.05095839177185601	0.0	0.0004675081813931744	0.0	0.010285179990649837	0.031323048153342685	0.0074801309022907905	0.057971014492753624	0.0	0.0	0.0004675081813931744	0.0	0.0	0.0	0.0	0.0	0.0
TCGA-CA-5796	0.27234359483614695	0.021847070506454815	0.011420059582919563	0.0	0.0009930486593843098	0.018867924528301886	0.0004965243296921549	0.003227408142999007	0.0	0.0022343594836146973	0.013406156901688183	0.0007447864945382324	0.0	0.0024826216484607746	0.007199602780536246	0.004468718967229395	0.023833167825223437	0.003227408142999007	0.009433962264150943	0.0009930486593843098	0.0	0.010427010923535254	0.0	0.3788480635551142	0.02929493545183714	0.0004965243296921549	0.0	0.0009930486593843098	0.006951340615690168	0.011171797418073486	0.00024826216484607745	0.0019860973187686196	0.001737835153922542	0.0009930486593843098	0.006951340615690168	0.0004965243296921549	0.0	0.0660377358490566	0.005958291956305859	0.01365441906653426	0.00024826216484607745	0.0	0.0	0.0009930486593843098	0.06529294935451838	0.0	0.0
TCGA-CA-5797	0.09416581371545547	0.07983623336745138	0.011258955987717503	0.0010235414534288639	0.0030706243602865915	0.12896622313203684	0.0020470829068577278	0.021494370522006142	0.0	0.12947799385875128	0.028659160696008188	0.00255885363357216	0.0	0.0005117707267144319	0.017400204708290685	0.12384851586489252	0.06806550665301944	0.00511770726714432	0.0127942681678608	0.005629477993858751	0.017400204708290685	0.005629477993858751	0.0010235414534288639	0.0040941658137154556	0.019959058341862845	0.030194472876151485	0.0	0.0010235414534288639	0.008188331627430911	0.00511770726714432	0.01023541453428864	0.0030706243602865915	0.0020470829068577278	0.0020470829068577278	0.01586489252814739	0.0005117707267144319	0.024053224155578302	0.0010235414534288639	0.03480040941658137	0.008700102354145343	0.0	0.007676560900716479	0.004605936540429887	0.0010235414534288639	0.05168884339815762	0.0040941658137154556	0.0
TCGA-CA-6718	0.013355137639683837	0.10002725538293814	0.001635322976287817	0.0	0.0	0.107113654946852	0.004088307440719542	0.0008176614881439084	0.0005451076587626056	0.0024529844644317253	0.0019078768056691197	0.0046334150994821474	0.0	0.0002725538293813028	0.003270645952575634	0.0046334150994821474	0.003270645952575634	0.001362769146906514	0.11256473153447806	0.07549741073862087	0.0	0.007631507222676479	0.0	0.008994276369582993	0.00872172254020169	0.0	0.0	0.0	0.0	0.0002725538293813028	0.0	0.001362769146906514	0.0010902153175252113	0.0	0.0	0.001362769146906514	0.001635322976287817	0.0002725538293813028	0.006268738075769964	0.0008176614881439084	0.0	0.0002725538293813028	0.0	0.05532842736440447	0.10983919324066503	0.3586808394657945	0.0
TCGA-CK-6747	0.025863770977295163	0.025271470878578478	0.07522211253701876	0.008687068114511353	0.005330700888450148	0.016386969397828233	0.021322803553800593	0.014610069101678183	0.0007897334649555774	0.0315893385982231	0.07462981243830208	0.02744323790720632	0.0	0.036920039486673245	0.05745310957551826	0.028232971372161894	0.03613030602171767	0.018756169792694965	0.024679170779861797	0.005330700888450148	0.00809476801579467	0.03139190523198421	0.0	0.02566633761105627	0.028035538005923	0.017966436327739387	0.00019743336623889436	0.015202369200394866	0.06238894373149062	0.023297137216189538	0.04461994076999013	0.01934846989141165	0.03593287265547877	0.01994076999012833	0.027640671273445213	0.00809476801579467	0.010266535044422508	0.06140177690029615	0.02428430404738401	0.0	0.0	0.0005923000987166831	0.0	0.0007897334649555774	0.00019743336623889436	0.0	0.0
TCGA-CM-4747	0.08181818181818182	0.01407624633431085	0.10879765395894428	0.01788856304985337	0.00498533724340176	0.012023460410557185	0.0008797653958944282	0.03460410557184751	0.05102639296187683	0.005571847507331379	0.03900293255131965	0.03460410557184751	0.012903225806451613	0.004398826979472141	0.0032258064516129032	0.04398826979472141	0.0	0.06129032258064516	0.00967741935483871	0.0	0.0064516129032258064	0.056011730205278595	0.002346041055718475	0.0020527859237536657	0.01818181818181818	0.012316715542521995	0.0	0.0375366568914956	0.0064516129032258064	0.010557184750733138	0.07565982404692081	0.014956011730205278	0.05395894428152493	0.007917888563049853	0.012023460410557185	0.00469208211143695	0.0093841642228739	0.00909090909090909	0.0002932551319648094	0.0	0.002346041055718475	0.10586510263929619	0.004105571847507331	0.007038123167155425	0.0	0.0	0.0
TCGA-CM-4748	0.037618580307491004	0.013738959764474975	0.009486424599280341	0.013084723585214262	0.0	0.021589793915603533	0.015047432122996402	0.013411841674844618	0.0013084723585214263	0.0	0.079816813869807	0.025188092901537455	0.0009813542688910696	0.0062152437029767745	0.12365063788027478	0.003598298985933922	0.0	0.08047105004906771	0.0	0.00032711808963035657	0.08145240431795878	0.008177952240758913	0.0	0.079816813869807	0.035982989859339225	0.002944062806673209	0.00032711808963035657	0.0013084723585214263	0.018645731108930325	0.0013084723585214263	0.029440628066732092	0.002944062806673209	0.009813542688910697	0.005888125613346418	0.014720314033366046	0.0	0.0009813542688910696	0.0016355904481517827	0.2574419365390906	0.0	0.0	0.0	0.0	0.0	0.0016355904481517827	0.0	0.0
TCGA-CM-4752	0.057097118463180364	0.03121664887940235	0.04348986125933831	0.06937033084311633	0.07043756670224119	0.019477054429028817	0.0384204909284952	0.03148345784418356	0.00026680896478121667	0.05416221985058698	0.019743863393810034	0.05896478121664888	0.0	0.03975453575240128	0.0032017075773745998	0.026147278548559232	0.0013340448239060833	0.02294557097118463	0.0384204909284952	0.00026680896478121667	0.03415154749199573	0.03255069370330843	0.0	0.006937033084311633	0.0061366061899679825	0.021077908217716115	0.0013340448239060833	0.0034685165421558164	0.009338313767342583	0.0144076840981857	0.03655282817502668	0.061899679829242264	0.01840981856990395	0.008537886872998933	0.00240128068303095	0.013073639274279616	0.045090715048025615	0.002934898612593383	0.00026680896478121667	0.003735325506937033	0.023745997865528282	0.0	0.0	0.02774813233724653	0.0	0.0	0.0
TCGA-CM-5861	0.11035653650254669	0.022071307300509338	0.01731748726655348	0.00033955857385398983	0.008828522920203734	0.033276740237691005	0.0	0.005772495755517827	0.0	0.004414261460101867	0.0064516129032258064	0.010865874363327675	0.0	0.0013582342954159593	0.13718166383701189	0.04142614601018676	0.26757215619694397	0.003395585738539898	0.023429541595925297	0.08047538200339559	0.0006791171477079797	0.024108658743633278	0.0	0.0006791171477079797	0.012224108658743633	0.007130730050933786	0.0010186757215619694	0.0010186757215619694	0.008149405772495755	0.023429541595925297	0.00033955857385398983	0.008828522920203734	0.0040747028862478775	0.021392190152801357	0.0013582342954159593	0.00033955857385398983	0.001697792869269949	0.00033955857385398983	0.05365025466893039	0.0	0.0040747028862478775	0.0	0.0	0.027164685908319185	0.020033955857385398	0.003735144312393888	0.0
TCGA-CM-6163	0.057021103896103896	0.15219155844155843	0.045251623376623376	0.010551948051948052	0.009943181818181818	0.014407467532467532	0.1369724025974026	0.00974025974025974	0.0006087662337662338	0.020495129870129872	0.04342532467532467	0.026582792207792208	0.0	0.08745941558441558	0.007711038961038961	0.06676136363636363	0.04200487012987013	0.01948051948051948	0.009537337662337662	0.0034496753246753245	0.010349025974025974	0.0014204545454545455	0.0	0.026379870129870128	0.029626623376623376	0.0034496753246753245	0.0016233766233766235	0.007711038961038961	0.05499188311688312	0.0	0.013189935064935064	0.006493506493506494	0.0006087662337662338	0.006899350649350649	0.00020292207792207794	0.007305194805194805	0.002435064935064935	0.0014204545454545455	0.00872564935064935	0.044439935064935064	0.0006087662337662338	0.006087662337662338	0.0	0.0018262987012987013	0.0	0.0006087662337662338	0.0
TCGA-CM-6170	0.012233801540552787	0.006796556411418215	0.05346624376982329	0.015405527865881287	0.020389669234254643	0.0009062075215224287	0.05301314000906208	0.02809243316719529	0.0009062075215224287	0.0	0.051653828726778435	0.019030357951971	0.00045310376076121433	0.05980969642048029	0.008155867693701857	0.016311735387403714	0.004531037607612143	0.029904848210240146	0.001359311282283643	0.002718622564567286	0.0009062075215224287	0.002718622564567286	0.0	0.011780697779791573	0.013140009062075216	0.0009062075215224287	0.0009062075215224287	0.0412324422292705	0.082464884458541	0.0031717263253285004	0.0022655188038060714	0.001359311282283643	0.007249660172179429	0.01676483914816493	0.3017671046669687	0.0040779338468509285	0.00045310376076121433	0.04485727231536022	0.007249660172179429	0.06887177163570457	0.002718622564567286	0.0	0.0	0.0	0.0	0.0	0.0
TCGA-CM-6172	0.04317789291882556	0.06347150259067358	0.034110535405872194	0.05397236614853195	0.0038860103626943004	0.013385146804835924	0.07253886010362694	0.015975820379965457	0.0004317789291882556	0.002158894645941278	0.17746113989637305	0.0069084628670120895	0.0008635578583765112	0.012953367875647668	0.006044905008635579	0.051381692573402415	0.0	0.044905008635578586	0.0004317789291882556	0.0	0.013385146804835924	0.015975820379965457	0.0004317789291882556	0.015112262521588947	0.047495682210708115	0.006044905008635579	0.004749568221070812	0.0004317789291882556	0.08592400690846287	0.015544041450777202	0.015975820379965457	0.002158894645941278	0.03756476683937824	0.01079447322970639	0.012953367875647668	0.0030224525043177895	0.03626943005181347	0.0004317789291882556	0.016407599309153715	0.013385146804835924	0.0034542314335060447	0.03195164075993091	0.0	0.0	0.006476683937823834	0.0	0.0
TCGA-CM-6674	0.07562229437229437	0.15110930735930736	0.021374458874458876	0.0021645021645021645	0.008928571428571428	0.011093073593073594	0.0010822510822510823	0.021239177489177488	0.0	0.00027056277056277056	0.046942640692640696	0.04599567099567099	0.0	0.056818181818181816	0.03720238095238095	0.03720238095238095	0.0	0.022862554112554112	0.003246753246753247	0.0	0.0005411255411255411	0.017045454545454544	0.0	0.0045995670995671	0.018804112554112556	0.008522727272727272	0.00013528138528138528	0.06277056277056277	0.06412337662337662	0.05303030303030303	0.015827922077922076	0.011363636363636364	0.024756493506493508	0.01001082251082251	0.0726461038961039	0.017045454545454544	0.0005411255411255411	0.03814935064935065	0.03666125541125541	0.0	0.0	0.0	0.0	0.00027056277056277056	0.0	0.0	0.0
TCGA-CM-6680	0.027681087352892424	0.045582628874523454	0.07575004143875352	0.01790154152163103	0.007458975634012929	0.009448035803083043	0.035471573015083704	0.0550306646776065	0.0004972650422675286	0.001657550140891762	0.034145532902370296	0.02187966185977126	0.0	0.06580474059340295	0.06530747555113542	0.012431626056688214	0.0004972650422675286	0.025526272169733133	0.0038123653240510523	0.0003315100281783524	0.0018233051549809381	0.01259738107077739	0.0	0.009282280788993867	0.012928891098955743	0.012763136084866566	0.0003315100281783524	0.14105751698988894	0.02967014752196254	0.009282280788993867	0.01574672633847174	0.004143875352229405	0.043096303663185814	0.011934361014420686	0.021548151831592907	0.0072932206199237525	0.0018233051549809381	0.09961876346759489	0.05420188960716062	0.004309630366318581	0.0001657550140891762	0.0	0.0	0.0001657550140891762	0.0	0.0	0.0
TCGA-D5-5538	0.05079217148182665	0.028191985088536813	0.0472972972972973	0.008154706430568499	0.16099720410065238	0.01933830382106244	0.06593662628145387	0.008154706430568499	0.00023299161230195712	0.0009319664492078285	0.009086672879776329	0.058247903075489285	0.0	0.018173345759552657	0.01048462255358807	0.052889095992544266	0.0025629077353215286	0.011416589002795898	0.024231127679403542	0.019105312208760484	0.0013979496738117428	0.011416589002795898	0.0	0.06966449207828518	0.003727865796831314	0.003727865796831314	0.009552656104380242	0.003727865796831314	0.004193849021435228	0.004193849021435228	0.00023299161230195712	0.011882572227399813	0.03075489282385834	0.004426840633737186	0.008620689655172414	0.02516309412861137	0.0009319664492078285	0.0	0.0011649580615097856	0.04217148182665424	0.16262814538676607	0.00023299161230195712	0.0	0.00046598322460391424	0.0032618825722274	0.0	0.00023299161230195712
TCGA-D5-5540	0.05828687278256462	0.011150532184490624	0.06284845413076533	0.05220476431829701	0.048656867714140906	0.039026862645717184	0.08768373035985809	0.035478966041561075	0.0	0.0476431829700963	0.030917384693360365	0.07349214394323365	0.0	0.013177901672579827	0.0040547389761784085	0.013684744044602128	0.0	0.027369488089204256	0.025848960973137353	0.0	0.011657374556512924	0.036999493157627975	0.0	0.04206791687785099	0.008616320324379118	0.00506842372022301	0.02483527622909275	0.01013684744044602	0.01013684744044602	0.029903699949315764	0.006588950836289914	0.03446528129751647	0.047136340598074	0.00912316269640142	0.00963000506842372	0.03598580841358338	0.010643689812468323	0.0005068423720223011	0.0	0.0040547389761784085	0.026355803345159655	0.0	0.0	0.0040547389761784085	0.0	0.0005068423720223011	0.0
TCGA-D5-6529	0.027927927927927927	0.15405405405405406	0.026726726726726727	0.02072072072072072	0.06846846846846846	0.008108108108108109	0.04864864864864865	0.02132132132132132	0.0	0.0015015015015015015	0.05225225225225225	0.03843843843843844	0.0	0.025825825825825825	0.006906906906906907	0.04834834834834835	0.0	0.009009009009009009	0.018018018018018018	0.0	0.0	0.025525525525525526	0.0	0.016216216216216217	0.032432432432432434	0.005405405405405406	0.008408408408408409	0.004804804804804805	0.025825825825825825	0.012012012012012012	0.003003003003003003	0.05675675675675676	0.03903903903903904	0.16126126126126125	0.0024024024024024023	0.012912912912912912	0.0036036036036036037	0.0024024024024024023	0.0024024024024024023	0.0003003003003003003	0.0075075075075075074	0.0	0.0	0.0015015015015015015	0.0	0.0	0.0
TCGA-D5-6534	0.010638297872340425	0.02009456264775414	0.002955082742316785	0.05703309692671395	0.0056146572104018916	0.015070921985815602	0.07771867612293144	0.015957446808510637	0.0002955082742316785	0.000591016548463357	0.1453900709219858	0.10224586288416075	0.0	0.0192080378250591	0.07949172576832152	0.007387706855791962	0.0	0.0065011820330969266	0.027777777777777776	0.000591016548463357	0.0466903073286052	0.0026595744680851063	0.0	0.01802600472813239	0.01979905437352246	0.0	0.0002955082742316785	0.000591016548463357	0.000591016548463357	0.0017730496453900709	0.009160756501182032	0.027777777777777776	0.0062056737588652485	0.013888888888888888	0.008274231678486997	0.040780141843971635	0.013002364066193853	0.0	0.0002955082742316785	0.0014775413711583924	0.1938534278959811	0.0	0.0	0.0002955082742316785	0.0	0.0	0.0
TCGA-D5-6928	0.03968253968253968	0.022675736961451247	0.0045351473922902496	0.0	0.0	0.023809523809523808	0.0	0.026077097505668934	0.0	0.024943310657596373	0.047619047619047616	0.006802721088435374	0.0011337868480725624	0.0011337868480725624	0.10090702947845805	0.0011337868480725624	0.0	0.048752834467120185	0.01020408163265306	0.009070294784580499	0.5487528344671202	0.003401360544217687	0.0	0.005668934240362812	0.05102040816326531	0.0011337868480725624	0.0	0.0	0.003401360544217687	0.0011337868480725624	0.0022675736961451248	0.0022675736961451248	0.0	0.0	0.0	0.0011337868480725624	0.007936507936507936	0.0011337868480725624	0.0	0.0	0.0022675736961451248	0.0	0.0	0.0	0.0	0.0	0.0
TCGA-DM-A1D8	0.007955449482895784	0.04455051710421639	0.05250596658711217	0.14876690533015116	0.017501988862370723	0.011933174224343675	0.0	0.059665871121718374	0.016706443914081145	0.061256961018297536	0.003977724741447892	0.020684168655529037	0.021479713603818614	0.0015910898965791568	0.003977724741447892	0.06364359586316627	0.0	0.0294351630867144	0.021479713603818614	0.0015910898965791568	0.013524264120922832	0.053301511535401754	0.002386634844868735	0.0	0.03579952267303103	0.04375497215592681	0.0007955449482895784	0.0	0.003977724741447892	0.03739061256961018	0.049323786793953855	0.015910898965791568	0.059665871121718374	0.030230708035003977	0.0015910898965791568	0.0	0.015910898965791568	0.0	0.0	0.0	0.018297533810660304	0.02784407319013524	0.0	0.0015910898965791568	0.0	0.0	0.0
TCGA-DM-A282	0.010590976488032196	0.13810633340393985	0.03452658335098496	0.027112899809362424	0.004024571065452235	0.005083668714255455	0.03367930523194238	0.039822071595001056	0.0014827367083245075	0.022029231095106967	0.00593094683329803	0.12264350773141283	0.004236390595212879	0.00910823977970769	0.0038127515356915906	0.07159500105909765	0.0006354585892819318	0.003389112476170303	0.008896420249947044	0.00021181952976064393	0.0021181952976064393	0.08599872908282144	0.00021181952976064393	0.07498411353526795	0.0010590976488032196	0.03812751535691591	0.0016945562380851515	0.003600932005930947	0.00042363905952128787	0.020122855327261175	0.07074772294005507	0.004660029654734167	0.060156746452022875	0.004660029654734167	0.005083668714255455	0.022452870154628258	0.005295488244016098	0.028383816987926285	0.0	0.014191908493963143	0.0010590976488032196	0.003177292946409659	0.0	0.003389112476170303	0.0014827367083245075	0.0	0.0
TCGA-DM-A28A	0.08777923784494086	0.07910643889618922	0.0328515111695138	0.00026281208935611036	0.22470433639947437	0.058869908015768725	0.05624178712220762	0.0036793692509855453	0.0	0.014980289093298292	0.00026281208935611036	0.04625492772667543	0.0	0.008935611038107753	0.0028909329829172143	0.06885676741130092	0.009986859395532195	0.0015768725361366622	0.03758212877792379	0.01997371879106439	0.0007884362680683311	0.04914586070959264	0.00026281208935611036	0.015505913272010513	0.01445466491458607	0.0010512483574244415	0.0010512483574244415	0.0	0.0	0.030486202365308804	0.0	0.003942181340341655	0.008672798948751642	0.002628120893561104	0.00026281208935611036	0.016294349540078842	0.001314060446780552	0.0	0.0	0.005519053876478318	0.07069645203679369	0.00026281208935611036	0.0	0.004467805519053876	0.01366622864651774	0.004730617608409987	0.0
TCGA-DM-A28F	0.10899390243902439	0.09908536585365854	0.001524390243902439	0.0019054878048780487	0.0	0.01600609756097561	0.18445121951219512	0.008765243902439025	0.01524390243902439	0.00038109756097560977	0.004954268292682927	0.08307926829268293	0.004573170731707317	0.012576219512195123	0.0007621951219512195	0.012576219512195123	0.0	0.0007621951219512195	0.011051829268292682	0.0	0.0019054878048780487	0.052972560975609755	0.001524390243902439	0.03277439024390244	0.009527439024390244	0.0019054878048780487	0.0007621951219512195	0.0	0.0026676829268292685	0.06745426829268293	0.0350609756097561	0.003429878048780488	0.01524390243902439	0.041539634146341466	0.06935975609756098	0.06097560975609756	0.0022865853658536584	0.0	0.0	0.02934451219512195	0.0	0.0007621951219512195	0.0	0.0011432926829268292	0.0026676829268292685	0.0	0.0
TCGA-DM-A28H	0.07178412365732251	0.08488341629552004	0.02750851454021483	0.0007859575582918522	0.011789363374377783	0.11134398742467906	0.018339009693476554	0.005763688760806916	0.0	0.00707361802462667	0.004191773644223212	0.0175530521351847	0.0	0.004977731202515065	0.01676709457689285	0.05920880272465287	0.002357872674875557	0.0007859575582918522	0.0180770238407126	0.006549646319098768	0.00026198585276395077	0.04532355252816348	0.0	0.053707099816609906	0.04715745349751113	0.0015719151165837044	0.1456641341367566	0.00026198585276395077	0.0	0.014671207754781241	0.0	0.014671207754781241	0.017815037987948652	0.01729106628242075	0.0013099292638197536	0.040607807178412364	0.0005239717055279015	0.00026198585276395077	0.012051349227141734	0.00026198585276395077	0.03379617500654965	0.0005239717055279015	0.0	0.004715745349751114	0.06078071784123657	0.0034058160859313596	0.013623264343725438
TCGA-F4-6459	0.13264957264957264	0.005982905982905983	0.06717948717948719	0.04376068376068376	0.05641025641025641	0.02376068376068376	0.009914529914529915	0.018803418803418803	0.0010256410256410256	0.01658119658119658	0.035897435897435895	0.028376068376068375	0.002564102564102564	0.0105982905982906	0.04803418803418803	0.02666666666666667	0.0018803418803418803	0.06786324786324786	0.00905982905982906	0.0022222222222222222	0.05128205128205128	0.037606837606837605	0.0	0.00547008547008547	0.013504273504273504	0.018461538461538463	0.007521367521367521	0.011965811965811967	0.035897435897435895	0.043076923076923075	0.010427350427350428	0.006666666666666667	0.003931623931623932	0.0018803418803418803	0.002564102564102564	0.002905982905982906	0.0071794871794871795	0.0013675213675213675	0.0011965811965811966	0.004273504273504274	0.09350427350427351	0.002393162393162393	0.0	0.0008547008547008547	0.026495726495726495	0.0003418803418803419	0.0
TCGA-F4-6569	0.021632937892533146	0.03035589672016748	0.052337752965806	0.013956734124214934	0.00209351011863224	0.0366364270760642	0.0718771807397069	0.0694347522679693	0.00418702023726448	0.07955338450802513	0.10258199581297976	0.04361479413817167	0.0027913468248429866	0.022330774598743892	0.00209351011863224	0.0006978367062107466	0.0	0.05303558967201675	0.025819958129797628	0.0	0.04361479413817167	0.016399162595952546	0.0006978367062107466	0.015352407536636426	0.03558967201674808	0.02721563154221912	0.0	0.00314026517794836	0.025819958129797628	0.0017445917655268667	0.10432658757850663	0.018143754361479414	0.0003489183531053733	0.039078855547801813	0.0	0.00104675505931612	0.023377529658060014	0.0017445917655268667	0.0003489183531053733	0.00314026517794836	0.0013956734124214933	0.0	0.0	0.0017445917655268667	0.0003489183531053733	0.0003489183531053733	0.0
TCGA-F4-6570	0.014400443090556632	0.00027693159789531985	0.006923289947382997	0.0	0.001938521185267239	0.03378565494322902	0.0	0.003877042370534478	0.0	0.0013846579894765993	0.015785101080033233	0.024369980614788147	0.0005538631957906397	0.1478814732761008	0.0013846579894765993	0.004707837164220438	0.0005538631957906397	0.024923843810578786	0.09692605926336195	0.028247022985322626	0.01716975906950983	0.01772362226530047	0.001661589587371919	0.0	0.01993907504846303	0.0	0.007477153143173636	0.0	0.013846579894765993	0.001661589587371919	0.0008307947936859596	0.001661589587371919	0.0	0.0013846579894765993	0.0008307947936859596	0.006646358349487676	0.004153973968429798	0.0	0.0	0.0	0.0	0.0	0.0	0.026031570202160067	0.007754084741068956	0.4630296316809748	0.00027693159789531985
TCGA-F4-6703	0.02237442922374429	0.0009132420091324201	0.02237442922374429	0.0027397260273972603	0.024200913242009132	0.005479452054794521	0.0	0.00410958904109589	0.01643835616438356	0.0045662100456621	0.00410958904109589	0.05342465753424658	0.0009132420091324201	0.19041095890410958	0.0027397260273972603	0.22511415525114156	0.0	0.09178082191780822	0.09178082191780822	0.0018264840182648401	0.026484018264840183	0.005936073059360731	0.07123287671232877	0.0	0.017351598173515982	0.0018264840182648401	0.012328767123287671	0.00228310502283105	0.0009132420091324201	0.0013698630136986301	0.0013698630136986301	0.00821917808219178	0.0	0.0	0.0009132420091324201	0.00410958904109589	0.0018264840182648401	0.0	0.0	0.0	0.0319634703196347	0.03424657534246575	0.0027397260273972603	0.008675799086757991	0.0	0.0	0.0009132420091324201
TCGA-F4-6806	0.01120162932790224	0.0002545824847250509	0.13874745417515275	0.005346232179226069	0.02214867617107943	0.01374745417515275	0.006619144602851324	0.21537678207739308	0.0005091649694501018	0.00560081466395112	0.007637474541751527	0.01094704684317719	0.0	0.0964867617107943	0.0015274949083503055	0.0005091649694501018	0.1244908350305499	0.018329938900203666	0.004837067209775967	0.0	0.005346232179226069	0.009419551934826884	0.0010183299389002036	0.012219959266802444	0.00280040733197556	0.06237270875763747	0.0010183299389002036	0.07179226069246436	0.0010183299389002036	0.0007637474541751527	0.021384928716904276	0.007892057026476579	0.0002545824847250509	0.0007637474541751527	0.0002545824847250509	0.01654786150712831	0.007128309572301426	0.08655804480651731	0.0	0.0	0.003309572301425662	0.0010183299389002036	0.0	0.002291242362525458	0.0002545824847250509	0.0	0.0002545824847250509
TCGA-F4-6854	0.07787087235091178	0.020699852143913258	0.028092656481025137	0.07392804337111877	0.15130606209955644	0.004435682602267127	0.016264169541646133	0.05815672745194677	0.0009857072449482504	0.01429275505174963	0.01232134056185313	0.06554953178905865	0.0014785608674223755	0.025135534746180386	0.0034499753573188764	0.021192705766387383	0.0004928536224741252	0.04337111877772302	0.019221291276490884	0.0004928536224741252	0.07392804337111877	0.0941350418925579	0.0009857072449482504	0.007885657959586003	0.014785608674223755	0.011828486939379004	0.013799901429275506	0.0014785608674223755	0.004435682602267127	0.02365697387875801	0.01330704780680138	0.007885657959586003	0.0004928536224741252	0.0034499753573188764	0.0	0.009857072449482503	0.01429275505174963	0.0	0.0024642681123706258	0.02858551010349926	0.01429275505174963	0.0014785608674223755	0.0	0.002957121734844751	0.015278462296697881	0.0	0.0
TCGA-G4-6295	0.03502789832610043	0.053316800991940486	0.0040297582145071295	0.04060756354618723	0.0	0.013639181649101054	0.0006199628022318661	0.013019218846869188	0.0	0.0	0.021078735275883446	0.050216986980781156	0.0	0.19993800371977682	0.0006199628022318661	0.01642901425914445	0.0	0.00712957222566646	0.0037197768133911966	0.0	0.020148791072535647	0.0356478611283323	0.0006199628022318661	0.0	0.01735895846249225	0.0	0.23527588344699318	0.0	0.010539367637941723	0.01518908865468072	0.01425914445133292	0.007749535027898326	0.011469311841289522	0.09857408555486671	0.0034097954122752636	0.03688778673279603	0.0037197768133911966	0.00030998140111593303	0.00030998140111593303	0.0	0.0006199628022318661	0.0	0.0	0.008059516429014259	0.00030998140111593303	0.0	0.020148791072535647
TCGA-G4-6297	0.05217391304347826	0.08853754940711463	0.03992094861660079	0.005928853754940711	0.05691699604743083	0.04110671936758893	0.06956521739130435	0.05316205533596838	0.0	0.012648221343873518	0.012648221343873518	0.037944664031620556	0.0001976284584980237	0.02826086956521739	0.05316205533596838	0.0383399209486166	0.06225296442687747	0.002173913043478261	0.0191699604743083	0.032806324110671935	0.0023715415019762848	0.021343873517786563	0.0	0.047233201581027666	0.037944664031620556	0.010276679841897233	0.0005928853754940712	0.0007905138339920949	0.0033596837944664033	0.0033596837944664033	0.0009881422924901185	0.020750988142292492	0.028458498023715414	0.016205533596837945	0.005138339920948616	0.046442687747035576	0.004940711462450593	0.0001976284584980237	0.0015810276679841897	0.024901185770750987	0.0067193675889328066	0.0	0.0	0.0071146245059288534	0.002173913043478261	0.0001976284584980237	0.0
TCGA-G4-6303	0.12120060790273557	0.012917933130699088	0.09270516717325228	0.08054711246200608	0.02735562310030395	0.015957446808510637	0.009878419452887538	0.053951367781155016	0.0026595744680851063	0.001519756838905775	0.0243161094224924	0.012537993920972644	0.00037993920972644377	0.013297872340425532	0.011778115501519757	0.010258358662613981	0.0	0.03837386018237082	0.0007598784194528875	0.0007598784194528875	0.0121580547112462	0.04901215805471125	0.0	0.0007598784194528875	0.037993920972644375	0.018617021276595744	0.004179331306990881	0.04673252279635259	0.011778115501519757	0.12613981762917933	0.028875379939209727	0.044452887537993924	0.01709726443768997	0.022796352583586626	0.0011398176291793312	0.0011398176291793312	0.0060790273556231	0.0007598784194528875	0.001899696048632219	0.0026595744680851063	0.026975683890577508	0.0007598784194528875	0.0	0.0056990881458966565	0.0011398176291793312	0.0	0.0
TCGA-G4-6323	0.010951403148528405	0.1002737850787132	0.0006844626967830253	0.021218343600273786	0.0023956194387405884	0.013347022587268994	0.06297056810403832	0.07494866529774127	0.0027378507871321013	0.0	0.015400410677618069	0.053388090349075976	0.0006844626967830253	0.10677618069815195	0.0017111567419575632	0.017111567419575632	0.0	0.001026694045174538	0.0	0.0	0.0006844626967830253	0.0027378507871321013	0.0	0.03559206023271732	0.015400410677618069	0.00513347022587269	0.002053388090349076	0.021560574948665298	0.009240246406570842	0.0006844626967830253	0.011978097193702943	0.0013689253935660506	0.00034223134839151266	0.003080082135523614	0.0	0.13175906913073238	0.002053388090349076	0.26317590691307324	0.0	0.0013689253935660506	0.0	0.0	0.0	0.006160164271047228	0.0	0.0	0.0
TCGA-G4-6625	0.008460236886632826	0.018612521150592216	0.0	0.0	0.0	0.00676818950930626	0.0	0.001692047377326565	0.0	0.0	0.001692047377326565	0.0	0.0	0.0	0.021996615905245348	0.7783417935702199	0.0	0.0	0.0	0.0	0.0	0.0	0.0	0.0	0.08121827411167512	0.0	0.0	0.0	0.00676818950930626	0.0	0.0	0.0	0.0	0.0	0.0	0.0	0.0	0.0	0.0727580372250423	0.0	0.0	0.001692047377326565	0.0	0.0	0.0	0.0	0.0
TCGA-NH-A50V	0.022222222222222223	0.0965896589658966	0.033003300330033	0.0	0.0026402640264026403	0.014521452145214522	0.022222222222222223	0.02838283828382838	0.00022002200220022002	0.1647964796479648	0.013421342134213421	0.02002200220022002	0.0	0.0026402640264026403	0.03212321232123212	0.036083608360836086	0.07744774477447745	0.0039603960396039604	0.05478547854785479	0.053685368536853684	0.0022002200220022	0.07172717271727173	0.00022002200220022002	0.011221122112211221	0.015621562156215622	0.006820682068206821	0.0	0.0	0.049944994499449946	0.018041804180418043	0.0006600660066006601	0.005280528052805281	0.03256325632563256	0.022002200220022004	0.009240924092409241	0.0037403740374037406	0.01782178217821782	0.0	0.0022002200220022	0.016721672167216723	0.00044004400440044003	0.0	0.0	0.0187018701870187	0.01606160616061606	0.0	0.0
TCGA-NH-A6GB	0.021345078773504996	0.021175673386413688	0.01982043028968321	0.000677621548365238	0.021006267999322377	0.029307131966796546	0.028968321192613927	0.006606810096561071	0.003049296967643571	0.05539556157885821	0.005251566999830594	0.003726918516008809	0.0008470269354565475	0.008131458580382856	0.0038963239031001187	0.042520752159918684	0.06877858715907166	0.0011858377096391666	0.06725393867524987	0.34304590885990177	0.006945620870743689	0.021175673386413688	0.0028798915805522615	0.008809080128748094	0.004912756225647976	0.010164323225478571	0.000677621548365238	0.0001694053870913095	0.0015246484838217856	0.009994917838387261	0.0001694053870913095	0.0005082161612739285	0.010333728612569879	0.0025410808063696427	0.0064374047094697615	0.0022022700321870235	0.008809080128748094	0.0001694053870913095	0.0	0.022192105708961546	0.001694053870913095	0.0008470269354565475	0.0011858377096391666	0.03337286125698797	0.0587836693206844	0.03150940199898357	0.0
TCGA-QG-A5YW	0.139047184864372	0.036015500341919304	0.036243446546615	0.011853202644175975	0.010257579211306132	0.23455664463186687	0.00022794620469569182	0.007066332345566446	0.0009117848187827673	0.05128789605653066	0.00501481650330522	0.01618418053339412	0.0	0.003419193070435377	0.02894916799635286	0.0020515158422612263	0.035787554137223614	0.03122863004330978	0.03647139275131069	0.1385912924549806	0.03236836106678824	0.02119899703669934	0.0027353544563483018	0.00022794620469569182	0.011853202644175975	0.04627307955322544	0.003419193070435377	0.004330977889218144	0.0027353544563483018	0.0059266013220879874	0.010713471620697515	0.00045589240939138365	0.00045589240939138365	0.00022794620469569182	0.00022794620469569182	0.0	0.003419193070435377	0.0006838386140870754	0.0015956234328698426	0.0	0.004786870298609528	0.0022794620469569183	0.00022794620469569182	0.014132664691132892	0.0018235696375655346	0.0027353544563483018	0.0
TCGA-WS-AB45	0.009191176470588236	0.5484068627450981	0.0008169934640522876	0.0	0.0	0.010416666666666666	0.0	0.0006127450980392157	0.0	0.0022467320261437907	0.0014297385620915032	0.024509803921568627	0.03329248366013072	0.0002042483660130719	0.05841503267973856	0.003472222222222222	0.0	0.0024509803921568627	0.035130718954248366	0.008782679738562092	0.0006127450980392157	0.04044117647058824	0.003472222222222222	0.0012254901960784314	0.010008169934640522	0.0002042483660130719	0.0	0.0	0.0002042483660130719	0.0032679738562091504	0.0	0.003676470588235294	0.0002042483660130719	0.006127450980392157	0.0	0.0032679738562091504	0.0014297385620915032	0.0	0.007965686274509803	0.0	0.0	0.1548202614379085	0.0	0.01613562091503268	0.00755718954248366	0.0	0.0
