# Supplementary material for: Self-supervised learning reveals clinically relevant histomorphological patterns for therapeutic strategies in colon cancer
Source: Nat Commun. 2025 Mar 8;16:2328. doi: 10.1038/s41467-025-57541-y (PMC11890774; doi:10.1038/s41467-025-57541-y)
Supplement: Supplementary file 4 — Source data file [file 41467_2025_57541_MOESM4_ESM.zip › SSL_Source_data/figure2a.csv]

umap_dim1	umap_dim2	leiden_1.5	cluster_colors
6.656653	5.4825234	2	#FF34FF
5.0615015	4.3134527	13	#8FB0FF
1.5779179	-0.41252854	15	#5A0007
7.7810755	0.83503705	22	#FF2F80
-0.9831376	2.1429253	10	#63FFAC
2.4423456	0.17908342	21	#4A3B53
4.21693	-4.081116	1	#1CE6FF
2.682864	3.3437204	17	#6A3A4C
0.45804262	5.9351196	5	#006FA6
3.2134287	0.03308732	1	#1CE6FF
3.5454102	10.060399	7	#FFDBE5
8.44681	11.196773	6	#A30059
5.7772965	2.739114	19	#4FC601
7.119289	6.4257936	4	#008941
5.14313	5.4120193	13	#8FB0FF
6.232463	4.7762947	30	#D16100
-2.697658	3.2821023	10	#63FFAC
-2.0060334	-0.19937485	33	#7B4F4B
3.9366121	-2.1422071	15	#5A0007
3.3672585	-0.8599812	0	#FFFF00
0.7841703	6.3946457	43	#CC0744
6.184548	8.710153	3	#FF4A46
8.168084	2.849726	19	#4FC601
7.008906	3.715998	2	#FF34FF
7.05045	4.803757	2	#FF34FF
6.6662016	5.57957	27	#FFAA92
7.2019515	5.0064354	2	#FF34FF
7.1959324	5.5280232	9	#0000A6
11.610554	3.4157112	42	#A079BF
10.707661	3.0846348	12	#004D43
4.1011796	-4.001117	1	#1CE6FF
5.9947276	5.80995	13	#8FB0FF
8.929268	0.49106184	22	#FF2F80
3.988864	-0.53449976	14	#997D87
12.164108	0.17784779	8	#7A4900
3.2619033	7.791971	36	#0AA6D8
10.928959	10.445482	39	#372101
-0.44579434	3.4065206	10	#63FFAC
8.230237	-1.7259393	41	#C2FFED
-1.5618186	8.99917	5	#006FA6
5.8342385	3.6183417	40	#FFB500
8.844174	6.3652034	4	#008941
4.9780865	8.9699	3	#FF4A46
0.7551714	5.4190283	5	#006FA6
8.255383	0.4599248	22	#FF2F80
6.0376554	11.887502	37	#013349
2.1813786	3.4672287	11	#B79762
4.5911083	2.3725345	14	#997D87
-0.41145158	0.45786238	10	#63FFAC
1.2694718	5.0124583	24	#BA0900
0.34684846	1.7333331	10	#63FFAC
4.065059	3.4638002	17	#6A3A4C
3.5368245	-2.5116975	1	#1CE6FF
3.6227136	3.3470047	17	#6A3A4C
9.807464	2.194364	8	#7A4900
6.956986	5.9246144	9	#0000A6
11.302141	1.7504512	8	#7A4900
11.420612	9.520746	39	#372101
2.6728916	10.095339	7	#FFDBE5
3.9750512	-1.2844884	33	#7B4F4B
1.9024	3.2732112	11	#B79762
8.002398	2.344147	19	#4FC601
7.1109257	8.616561	30	#D16100
8.026669	11.270616	6	#A30059
11.2863865	6.2147985	26	#00C2A0
12.485453	5.867034	26	#00C2A0
1.831618	-0.32735327	15	#5A0007
3.3717656	4.9817495	20	#3B5DFF
1.2447389	-0.085105844	21	#4A3B53
8.848488	11.672529	6	#A30059
9.090959	7.9842935	27	#FFAA92
-0.17655544	-2.386406	29	#B903AA
5.110158	3.8992949	13	#8FB0FF
2.9752133	6.9902096	14	#997D87
6.7605395	4.911466	14	#997D87
4.7021933	7.4963503	3	#FF4A46
-4.7616506	1.4899929	32	#000035
2.4670734	3.5618587	17	#6A3A4C
3.282309	3.2472425	17	#6A3A4C
3.283724	3.023351	11	#B79762
6.212027	6.9081407	3	#FF4A46
7.6782174	0.80257046	19	#4FC601
0.16348541	2.115477	32	#000035
6.0029693	9.562097	3	#FF4A46
11.946279	1.9581726	8	#7A4900
11.214969	10.604711	39	#372101
9.310272	-0.42759308	22	#FF2F80
3.5210114	-0.04097304	0	#FFFF00
9.626713	8.592806	4	#008941
2.8301854	10.943115	7	#FFDBE5
1.6945382	-0.20333971	21	#4A3B53
11.973592	2.3230658	8	#7A4900
-0.30054775	4.7875667	24	#BA0900
4.4368863	5.665185	31	#DDEFFF
3.2502866	4.282385	13	#8FB0FF
11.490188	3.2679954	42	#A079BF
4.5330033	10.421458	7	#FFDBE5
12.032097	9.586485	39	#372101
2.9064193	-1.8133812	1	#1CE6FF
6.2986135	1.868943	14	#997D87
2.2486854	2.2626152	17	#6A3A4C
5.9388967	10.630592	3	#FF4A46
5.1189857	-4.078738	1	#1CE6FF
1.5635893	-1.2386408	0	#FFFF00
1.3947049	4.6318054	35	#300018
5.5912414	3.6814709	18	#1B4400
8.104344	10.732616	6	#A30059
4.0596733	-1.0649207	0	#FFFF00
12.588511	3.537258	42	#A079BF
4.1390014	3.9369783	13	#8FB0FF
2.2134018	-2.86111	15	#5A0007
1.773359	1.583173	0	#FFFF00
2.432027	0.652163	0	#FFFF00
9.636868	6.2004166	16	#809693
4.5500894	9.208465	3	#FF4A46
1.5642378	10.342409	7	#FFDBE5
-0.7639678	-2.7775571	28	#FF90C9
6.308497	12.01286	37	#013349
0.26048064	1.1972901	10	#63FFAC
3.8128912	3.3610759	18	#1B4400
7.701774	8.40696	37	#013349
2.3914976	6.9444866	36	#0AA6D8
8.618548	10.959292	6	#A30059
4.690771	3.5182266	18	#1B4400
6.020504	7.455943	27	#FFAA92
-1.3017359	0.31363738	29	#B903AA
6.83979	9.465837	27	#FFAA92
12.747448	2.453959	8	#7A4900
8.509891	1.6545906	22	#FF2F80
5.3323483	-1.9256269	1	#1CE6FF
5.0628157	5.3568954	13	#8FB0FF
-1.2334462	0.20609577	33	#7B4F4B
8.432935	4.7925353	2	#FF34FF
-0.09773475	-2.2694483	29	#B903AA
4.5276465	8.199494	30	#D16100
4.709051	8.871597	3	#FF4A46
-0.021043528	3.1584797	10	#63FFAC
2.7865746	-0.9046026	15	#5A0007
3.2406342	-2.5641468	1	#1CE6FF
0.63035387	0.44390553	21	#4A3B53
5.1783743	10.822849	3	#FF4A46
0.700068	7.4601874	5	#006FA6
5.852003	4.2680426	18	#1B4400
4.5530267	-2.8071387	1	#1CE6FF
-0.12756458	0.2648012	10	#63FFAC
2.4798722	8.554856	7	#FFDBE5
10.972172	7.785797	4	#008941
7.9355426	9.43266	4	#008941
8.551559	5.390055	4	#008941
5.7442536	1.257347	14	#997D87
7.299708	9.262945	3	#FF4A46
10.562316	-0.39991617	22	#FF2F80
7.8437095	7.6648855	27	#FFAA92
6.823291	9.836655	37	#013349
6.21912	6.5908456	3	#FF4A46
7.5171046	2.6721413	19	#4FC601
0.6057681	-0.29578048	21	#4A3B53
9.795348	10.867597	6	#A30059
8.749885	7.7747746	4	#008941
0.6542125	4.266911	5	#006FA6
1.4559726	3.5992239	11	#B79762
3.2164	1.6433767	17	#6A3A4C
7.6554933	9.610856	6	#A30059
7.72044	3.376253	19	#4FC601
3.9206362	3.9968057	17	#6A3A4C
9.51662	11.702336	6	#A30059
-1.657401	3.4117548	10	#63FFAC
6.824443	8.286213	3	#FF4A46
11.274918	0.8262878	8	#7A4900
4.6158032	-3.306531	1	#1CE6FF
2.6903455	9.485528	7	#FFDBE5
7.1711674	4.3223143	2	#FF34FF
6.901657	10.927865	37	#013349
6.833097	2.2550027	19	#4FC601
8.150507	5.1804104	2	#FF34FF
7.18423	-1.5227896	41	#C2FFED
11.512267	5.4468317	16	#809693
9.042338	0.24422044	22	#FF2F80
7.790717	8.180794	4	#008941
10.806422	7.0570383	26	#00C2A0
10.443154	2.5235586	12	#004D43
6.9650593	5.2260785	2	#FF34FF
11.181401	1.0299976	12	#004D43
0.24326879	5.7402287	5	#006FA6
4.069509	8.1491	25	#6B7900
4.902412	2.6405833	18	#1B4400
4.638722	9.898563	3	#FF4A46
6.4619546	0.07121911	14	#997D87
2.3745306	7.8271036	7	#FFDBE5
6.5972776	11.376634	37	#013349
7.0663157	6.8166647	9	#0000A6
6.077264	11.882448	37	#013349
6.5218663	5.867813	9	#0000A6
2.6035495	9.004444	7	#FFDBE5
7.4045353	10.70958	6	#A30059
7.059823	8.149439	30	#D16100
2.1351137	2.1131208	17	#6A3A4C
7.6823826	-0.5085656	41	#C2FFED
9.59852	6.2844787	26	#00C2A0
-1.1967402	2.9531853	10	#63FFAC
0.09810053	9.369264	5	#006FA6
3.2666783	-2.663165	1	#1CE6FF
-1.0704836	0.34122044	32	#000035
4.134249	9.505075	7	#FFDBE5
5.461168	-1.2004408	14	#997D87
6.6501107	7.937725	30	#D16100
3.9883623	4.3484645	13	#8FB0FF
9.354781	9.812763	23	#61615A
1.3861766	1.32141	1	#1CE6FF
0.5362243	-1.1931359	21	#4A3B53
6.919159	10.79263	37	#013349
5.993069	5.447879	2	#FF34FF
9.729538	3.7972682	12	#004D43
5.2740245	2.994623	14	#997D87
11.367106	11.149447	39	#372101
8.429866	9.067158	27	#FFAA92
1.87656	8.889211	7	#FFDBE5
7.4606385	-0.25608262	22	#FF2F80
5.2079983	3.290025	40	#FFB500
9.888961	2.3447533	8	#7A4900
1.7895402	6.632111	5	#006FA6
7.521364	8.977302	37	#013349
4.0074577	3.8035839	18	#1B4400
2.712493	0.16287656	0	#FFFF00
3.6950257	7.2156415	36	#0AA6D8
4.529759	-2.8857615	1	#1CE6FF
4.48159	5.394592	13	#8FB0FF
2.2882593	-3.2240648	15	#5A0007
7.639249	0.4557109	19	#4FC601
3.3358247	2.908716	17	#6A3A4C
1.217005	3.1303043	24	#BA0900
5.862314	0.27057123	14	#997D87
5.102656	6.873502	13	#8FB0FF
10.17313	-0.6614442	22	#FF2F80
8.064998	6.387241	9	#0000A6
1.8102747	-0.9162253	0	#FFFF00
-1.9442751	-1.0352955	33	#7B4F4B
2.473191	6.1732244	20	#3B5DFF
6.4241614	4.3969073	4	#008941
2.4713025	3.844554	17	#6A3A4C
-2.1949937	2.2575326	32	#000035
9.771576	1.2644312	12	#004D43
6.259309	9.314006	3	#FF4A46
4.3405724	0.8187114	0	#FFFF00
4.3483424	10.496132	7	#FFDBE5
3.3687313	-1.53403	1	#1CE6FF
6.71999	8.409483	3	#FF4A46
2.1367338	5.3377767	20	#3B5DFF
-1.9684378	1.7789916	32	#000035
3.1636739	0.20107718	0	#FFFF00
4.559424	0.18175763	44	#C0B9B2
6.6156764	11.645286	37	#013349
2.126223	8.23716	7	#FFDBE5
-1.6082711	-1.6804326	33	#7B4F4B
8.991017	2.0846167	8	#7A4900
3.1271489	5.487026	40	#FFB500
7.708058	0.26997116	22	#FF2F80
7.906675	11.175366	6	#A30059
3.1164117	11.139277	7	#FFDBE5
11.344206	7.6809006	26	#00C2A0
8.011529	3.4086092	19	#4FC601
7.594088	8.3881035	4	#008941
-0.5819242	4.18082	24	#BA0900
5.384739	2.448531	18	#1B4400
6.159332	-0.8452165	38	#00846F
-0.90046436	0.45916677	34	#A1C299
10.897297	9.844884	39	#372101
-2.0290112	5.203571	35	#300018
5.9763675	-3.8592596	1	#1CE6FF
7.508537	7.748269	23	#61615A
9.530876	7.9185424	4	#008941
7.0906196	6.7566586	2	#FF34FF
3.811742	8.47755	7	#FFDBE5
3.7745318	-2.3352005	1	#1CE6FF
-2.4921567	2.1948254	32	#000035
6.625725	7.8644447	25	#6B7900
-0.3691941	-2.123255	29	#B903AA
10.07774	8.6592045	26	#00C2A0
6.7291813	4.771455	2	#FF34FF
9.020306	1.5920006	12	#004D43
8.924115	2.2276645	12	#004D43
7.228713	9.835609	6	#A30059
1.7931023	-1.0799893	15	#5A0007
7.3551836	5.066781	2	#FF34FF
2.4351213	7.5574384	25	#6B7900
2.031877	-3.6971924	15	#5A0007
0.020403381	-0.079635985	33	#7B4F4B
11.117027	2.2762966	12	#004D43
2.519266	-3.19999	15	#5A0007
0.606125	4.850357	35	#300018
8.837954	4.877936	2	#FF34FF
1.0147443	1.5770062	10	#63FFAC
-1.8084676	5.7681384	35	#300018
2.7300143	0.6660326	21	#4A3B53
9.9637165	5.922936	16	#809693
0.1722141	2.3114314	10	#63FFAC
3.6839225	8.466636	3	#FF4A46
7.9245844	0.41724545	19	#4FC601
1.1431924	5.076356	35	#300018
1.7442025	0.68159616	0	#FFFF00
-0.51552904	6.31297	43	#CC0744
12.854113	5.909589	26	#00C2A0
0.97181267	0.57730347	21	#4A3B53
10.305119	10.135973	23	#61615A
7.7373204	3.2257206	2	#FF34FF
4.930401	0.9944224	44	#C0B9B2
-0.47742325	-2.7528358	28	#FF90C9
-2.1974847	3.1789749	10	#63FFAC
7.85253	7.031137	27	#FFAA92
10.502833	3.3463328	8	#7A4900
0.26186273	7.036566	5	#006FA6
-0.52700716	1.9041811	10	#63FFAC
6.752112	2.0505233	19	#4FC601
4.627006	11.006673	3	#FF4A46
3.4177341	5.354034	31	#DDEFFF
3.1559021	4.4012547	13	#8FB0FF
2.6990516	8.218767	7	#FFDBE5
4.581528	4.187696	40	#FFB500
5.811317	3.1205013	14	#997D87
9.834297	5.821531	16	#809693
9.41432	9.528784	6	#A30059
9.436748	-0.3165682	22	#FF2F80
1.0907353	1.1626105	21	#4A3B53
6.921922	4.031807	2	#FF34FF
11.140681	2.027603	12	#004D43
-0.6547716	3.9452717	24	#BA0900
8.6724415	8.528248	27	#FFAA92
10.33823	3.7293856	8	#7A4900
6.2122293	-0.41246748	14	#997D87
6.114175	6.459509	30	#D16100
6.798127	9.323849	37	#013349
2.3269458	7.930948	20	#3B5DFF
8.88654	12.187059	6	#A30059
5.954628	1.9014324	19	#4FC601
9.263403	1.1821066	12	#004D43
7.5843663	9.117269	3	#FF4A46
13.088437	10.141379	39	#372101
1.4948795	3.8976774	31	#DDEFFF
7.139595	4.7516394	4	#008941
9.601178	2.509424	12	#004D43
5.2756386	9.741468	3	#FF4A46
11.050393	9.795036	39	#372101
7.9089313	8.230169	4	#008941
2.8397377	0.004129216	15	#5A0007
10.065327	5.0633497	16	#809693
8.074933	7.5032797	4	#008941
-1.2371353	2.0367606	10	#63FFAC
10.23136	0.42155	8	#7A4900
3.909043	1.5520216	0	#FFFF00
8.297832	12.429844	6	#A30059
4.555692	5.3027015	13	#8FB0FF
9.39989	2.24543	12	#004D43
-0.6523562	5.4495764	35	#300018
8.974219	7.902715	4	#008941
9.417981	2.2250326	12	#004D43
4.3278995	-4.1864843	1	#1CE6FF
9.557316	3.6376424	45	#C2FF99
-0.9379342	-2.4182796	29	#B903AA
11.271865	3.3595235	8	#7A4900
7.1188793	4.4149933	2	#FF34FF
-1.9018648	-0.22877261	33	#7B4F4B
0.54124725	0.48454458	1	#1CE6FF
0.36651322	5.7167377	35	#300018
-1.4120898	-0.25414956	33	#7B4F4B
7.7813454	7.508767	4	#008941
2.2486737	-1.8470743	0	#FFFF00
1.7654665	8.394459	5	#006FA6
-2.481905	1.2584946	34	#A1C299
4.146275	5.6065264	20	#3B5DFF
4.7059627	10.370572	3	#FF4A46
5.6894665	5.2761583	13	#8FB0FF
1.355404	6.8809333	43	#CC0744
-1.2457188	-1.8061018	29	#B903AA
5.346348	8.761427	30	#D16100
2.4660919	4.112591	11	#B79762
-0.6286482	7.3393807	5	#006FA6
3.8200333	8.365829	31	#DDEFFF
9.8330555	4.9922323	16	#809693
0.89145344	0.1900691	21	#4A3B53
5.0455003	3.7751384	40	#FFB500
12.440026	0.5543461	8	#7A4900
7.662164	9.171121	4	#008941
3.6982474	3.3449984	17	#6A3A4C
9.171392	13.002165	6	#A30059
-2.493008	1.6761347	32	#000035
2.820939	10.861695	7	#FFDBE5
8.476435	5.4479218	9	#0000A6
12.367831	1.8830159	8	#7A4900
11.1184635	3.0832372	8	#7A4900
10.386493	3.653835	8	#7A4900
4.917955	3.7801402	18	#1B4400
7.2083793	6.3523054	2	#FF34FF
11.981274	7.4694457	26	#00C2A0
0.82718337	8.256815	5	#006FA6
0.49156067	-3.4560173	15	#5A0007
2.3290117	8.458427	7	#FFDBE5
-4.442086	1.6806228	32	#000035
3.3783662	10.128827	7	#FFDBE5
9.67022	0.00059731083	22	#FF2F80
9.031641	8.090398	23	#61615A
9.642712	4.2475033	12	#004D43
2.4019437	-2.6257987	15	#5A0007
4.971868	4.8155065	30	#D16100
8.558867	-2.3619335	41	#C2FFED
2.0923717	1.6431453	17	#6A3A4C
10.648869	8.666709	4	#008941
4.7006207	7.3436933	25	#6B7900
7.5148697	-1.9034753	38	#00846F
9.3168955	8.015617	2	#FF34FF
8.077474	4.8376184	4	#008941
4.9207573	6.2721853	25	#6B7900
2.4251027	-3.8556774	15	#5A0007
-1.8095257	2.234341	32	#000035
4.4786935	-0.7353571	1	#1CE6FF
6.3835955	5.801208	2	#FF34FF
6.729157	3.2714682	18	#1B4400
6.1329565	5.3742023	13	#8FB0FF
3.1961303	3.0805347	17	#6A3A4C
2.0981498	6.2142262	24	#BA0900
2.0468407	2.3710887	17	#6A3A4C
4.513466	5.11664	17	#6A3A4C
1.8061478	-2.1644049	15	#5A0007
4.01642	-0.22846532	0	#FFFF00
-0.40883216	1.3349789	10	#63FFAC
6.4378858	1.0325738	14	#997D87
-1.0043329	0.9124101	33	#7B4F4B
10.998968	6.673354	26	#00C2A0
7.752743	9.5108795	4	#008941
7.0443773	6.1738806	9	#0000A6
10.738635	10.5701275	39	#372101
-1.1782556	6.6611123	43	#CC0744
8.335656	-2.9238372	41	#C2FFED
2.1715052	3.399412	17	#6A3A4C
5.4715014	1.0362747	18	#1B4400
8.2231655	-0.9845785	41	#C2FFED
2.2632806	1.1808692	15	#5A0007
9.077989	5.0799613	9	#0000A6
10.899642	0.6520661	8	#7A4900
5.6379623	-2.5640025	1	#1CE6FF
4.734721	-0.5242213	44	#C0B9B2
1.8092661	8.227566	36	#0AA6D8
5.745937	11.606648	37	#013349
3.7398915	8.760703	25	#6B7900
-2.3934963	-0.1209659	34	#A1C299
0.11024914	-2.089034	33	#7B4F4B
9.542547	10.89529	6	#A30059
-1.2228706	2.6100504	10	#63FFAC
5.370499	2.3938608	2	#FF34FF
-1.210805	4.0696483	24	#BA0900
10.484924	1.1805845	8	#7A4900
2.5543509	-2.8429267	1	#1CE6FF
8.07995	1.9118222	19	#4FC601
3.327738	4.735387	31	#DDEFFF
7.3151135	9.517912	4	#008941
7.7007647	6.9138584	9	#0000A6
9.472927	1.5876328	12	#004D43
3.35563	1.6774037	0	#FFFF00
2.5275595	3.2901762	20	#3B5DFF
-0.89166623	-2.5374746	28	#FF90C9
5.8230405	2.3721156	14	#997D87
6.288752	0.1882943	14	#997D87
1.5902781	-0.26401624	21	#4A3B53
4.4544044	-3.3185048	1	#1CE6FF
4.0796833	2.074352	17	#6A3A4C
6.6500764	9.500891	3	#FF4A46
9.368	1.3532006	12	#004D43
1.3952323	3.886172	11	#B79762
9.125613	4.832068	16	#809693
7.0164433	4.4599853	2	#FF34FF
6.394962	8.986806	3	#FF4A46
2.6009717	8.088557	7	#FFDBE5
2.8102582	2.3401084	17	#6A3A4C
9.44389	1.8870568	8	#7A4900
3.1943645	9.438805	7	#FFDBE5
8.271603	5.4302163	4	#008941
0.9541297	2.4555454	21	#4A3B53
8.572695	8.448886	25	#6B7900
3.1588607	3.9478583	13	#8FB0FF
9.323304	9.828534	23	#61615A
1.3211222	-1.7040323	15	#5A0007
10.096632	6.58013	23	#61615A
-2.8645296	1.0880277	34	#A1C299
3.7208123	-0.39708343	21	#4A3B53
-1.5330802	0.3216132	33	#7B4F4B
4.4543953	7.6059175	7	#FFDBE5
10.056832	0.052958608	8	#7A4900
3.53677	0.2880167	0	#FFFF00
-2.1892242	5.487715	35	#300018
1.6096028	0.73648864	0	#FFFF00
2.9091642	3.084966	17	#6A3A4C
0.625931	7.750346	5	#006FA6
3.2236772	3.4316657	17	#6A3A4C
-1.0358921	3.445414	10	#63FFAC
4.2582126	9.422062	7	#FFDBE5
7.5698724	9.431086	4	#008941
6.084735	8.893947	3	#FF4A46
9.637559	12.023542	6	#A30059
-0.6920994	3.7929003	24	#BA0900
13.2859335	4.020708	42	#A079BF
7.561052	0.20366405	22	#FF2F80
8.803635	8.406523	27	#FFAA92
3.3329017	-0.7348394	1	#1CE6FF
9.198735	-0.4871835	8	#7A4900
9.22399	-0.53188986	22	#FF2F80
3.5255084	5.0906887	31	#DDEFFF
1.7967099	1.2810675	0	#FFFF00
12.264895	2.0656729	8	#7A4900
9.846906	3.8382523	22	#FF2F80
9.123612	7.47301	4	#008941
5.769295	2.3023837	2	#FF34FF
4.644563	10.614856	27	#FFAA92
2.3584929	-1.7844745	0	#FFFF00
6.6599193	2.9319112	2	#FF34FF
3.9400814	5.5627537	30	#D16100
-2.0462801	3.9896288	10	#63FFAC
11.117836	-0.16605982	8	#7A4900
4.3926735	-3.3403456	1	#1CE6FF
8.444454	5.774396	9	#0000A6
12.253505	3.1055467	42	#A079BF
7.048827	3.5036461	2	#FF34FF
8.383192	12.715694	6	#A30059
3.1798997	6.703671	20	#3B5DFF
8.103692	3.5849497	16	#809693
9.657014	7.1751013	4	#008941
7.222325	5.798186	13	#8FB0FF
7.97311	6.762419	9	#0000A6
-1.1501126	3.158689	10	#63FFAC
4.752449	3.9365723	17	#6A3A4C
6.3344946	0.8143481	14	#997D87
10.3761215	11.718027	6	#A30059
-3.1414068	3.7145822	10	#63FFAC
4.6263385	4.811346	13	#8FB0FF
7.2331953	8.733714	27	#FFAA92
10.224167	8.41359	4	#008941
9.58866	2.6688268	12	#004D43
9.434601	4.351099	16	#809693
1.925381	0.9603712	0	#FFFF00
-2.042202	3.5379686	10	#63FFAC
-0.78305775	6.4428854	5	#006FA6
11.036604	5.1863246	16	#809693
0.8642255	5.2882385	5	#006FA6
6.6209035	9.737125	3	#FF4A46
9.230894	6.232051	9	#0000A6
7.6514606	7.9530196	4	#008941
2.56087	0.39151707	21	#4A3B53
9.609745	11.412846	6	#A30059
10.397712	2.550985	45	#C2FF99
6.382973	3.52444	12	#004D43
5.2657933	-1.202942	1	#1CE6FF
8.105046	-0.5557615	22	#FF2F80
9.055365	9.123146	23	#61615A
2.9222815	0.2603897	0	#FFFF00
10.736516	5.642262	16	#809693
5.7411356	1.5094671	35	#300018
2.1082554	3.4544992	11	#B79762
3.5542638	10.087998	7	#FFDBE5
5.506053	6.1520286	13	#8FB0FF
9.787204	5.1405125	16	#809693
9.183313	8.657507	4	#008941
4.4893317	6.2934294	13	#8FB0FF
3.8603778	1.0189849	0	#FFFF00
3.4339423	8.20216	25	#6B7900
6.3307834	9.26506	3	#FF4A46
11.155911	-0.05764563	8	#7A4900
-3.310655	-0.7559379	34	#A1C299
3.184377	0.6938545	11	#B79762
0.95123655	0.99594986	10	#63FFAC
2.8408954	3.0552201	17	#6A3A4C
-1.2897382	4.0457993	24	#BA0900
6.854507	3.749538	2	#FF34FF
8.486447	3.3099747	12	#004D43
1.1446334	0.77724695	21	#4A3B53
-1.5229074	-1.9998734	29	#B903AA
9.136054	4.5739985	45	#C2FF99
5.6471653	-0.26507476	44	#C0B9B2
2.47566	-1.5455121	15	#5A0007
8.2177925	7.367655	9	#0000A6
-0.4425887	0.009613197	28	#FF90C9
7.725484	6.4236383	2	#FF34FF
11.632647	9.527523	39	#372101
8.648962	5.0838714	16	#809693
1.470225	0.61149883	0	#FFFF00
9.851997	-0.13117608	8	#7A4900
4.984192	2.0466588	18	#1B4400
3.7904239	8.351436	3	#FF4A46
8.630228	1.6310478	12	#004D43
4.8785143	5.902973	30	#D16100
3.2504995	5.680754	31	#DDEFFF
2.950596	-1.4669812	38	#00846F
10.032523	3.4248066	12	#004D43
3.924748	6.284475	30	#D16100
-3.6736777	-1.5011642	34	#A1C299
4.18682	7.224834	25	#6B7900
9.439103	9.684911	23	#61615A
2.6410005	7.1589403	31	#DDEFFF
1.0610547	-3.634626	15	#5A0007
7.5403934	-2.2988224	38	#00846F
-1.2014725	2.3474789	10	#63FFAC
10.372643	5.5578566	16	#809693
11.1445	1.6396465	8	#7A4900
-1.2471493	6.75091	43	#CC0744
2.3746607	3.0257018	11	#B79762
3.15885	0.14409055	0	#FFFF00
13.02737	7.7256207	46	#001E09
10.846425	5.388476	16	#809693
13.980826	7.0859337	46	#001E09
-0.98258406	2.0760555	10	#63FFAC
4.901948	0.13050897	0	#FFFF00
9.762088	1.3228449	8	#7A4900
5.354981	-0.3974922	44	#C0B9B2
1.9461923	-2.2956598	15	#5A0007
-1.488707	1.9940612	32	#000035
8.579612	-0.063438855	22	#FF2F80
1.5312386	1.3807864	0	#FFFF00
9.57431	12.364436	6	#A30059
7.573688	6.8975134	2	#FF34FF
2.348153	6.630718	5	#006FA6
6.963745	-1.23426	38	#00846F
-2.5036242	1.5633925	34	#A1C299
-0.45478484	3.266695	24	#BA0900
5.1382966	2.159994	18	#1B4400
-0.99146056	-2.4231765	28	#FF90C9
11.118407	6.566485	26	#00C2A0
5.196833	1.3295815	18	#1B4400
2.2596483	8.081289	25	#6B7900
13.3963585	6.729202	46	#001E09
10.189648	3.8406954	12	#004D43
6.5300355	4.674164	2	#FF34FF
0.37531242	2.351727	10	#63FFAC
13.114729	10.097289	39	#372101
8.486429	4.731703	4	#008941
9.404682	0.24372597	8	#7A4900
-3.5835087	2.1912243	32	#000035
8.370257	11.60242	6	#A30059
0.9779554	-1.4444675	33	#7B4F4B
3.1412418	11.409545	7	#FFDBE5
10.034466	2.0849333	12	#004D43
10.244669	3.1927204	12	#004D43
5.094675	3.4639108	30	#D16100
-0.37743518	3.3483505	31	#DDEFFF
9.362407	6.107049	3	#FF4A46
4.3717937	10.171531	3	#FF4A46
8.9826565	7.507076	4	#008941
4.4560523	4.434966	17	#6A3A4C
8.199739	6.8594255	2	#FF34FF
6.3935	-0.3706004	14	#997D87
7.841102	8.522315	13	#8FB0FF
9.906685	-0.94388133	22	#FF2F80
6.704314	4.444181	2	#FF34FF
3.0773873	6.32224	20	#3B5DFF
10.259183	6.6173697	26	#00C2A0
6.5338326	5.7830544	4	#008941
8.430019	-1.6579684	22	#FF2F80
2.9272707	5.453626	35	#300018
4.119069	3.2098122	18	#1B4400
2.3261275	11.480871	7	#FFDBE5
8.873485	7.9878025	9	#0000A6
8.459943	-0.7123995	22	#FF2F80
2.9078336	-1.6186339	1	#1CE6FF
0.33959562	0.5600949	10	#63FFAC
4.5652337	8.757338	25	#6B7900
6.3293242	9.144303	4	#008941
-0.3426396	4.380989	24	#BA0900
-2.140474	1.2813078	34	#A1C299
-0.8911388	-2.8142252	29	#B903AA
4.3893147	-2.8402438	1	#1CE6FF
5.023906	7.497676	3	#FF4A46
11.2913885	7.284617	26	#00C2A0
-0.82272995	-2.2320526	28	#FF90C9
8.747822	-0.1820392	22	#FF2F80
9.596221	1.8865302	12	#004D43
7.9245706	2.0199542	19	#4FC601
6.8731637	4.1584873	2	#FF34FF
1.8187035	0.67651504	0	#FFFF00
7.401876	0.1990594	12	#004D43
5.909461	0.7467219	19	#4FC601
1.1966063	0.49142975	10	#63FFAC
4.9574804	5.3624105	13	#8FB0FF
11.047158	8.337676	23	#61615A
8.356812	1.8994237	8	#7A4900
5.4489083	8.722961	7	#FFDBE5
6.6200943	4.7904334	9	#0000A6
8.914881	5.2081556	9	#0000A6
-1.1730868	8.747139	5	#006FA6
-0.49553937	2.6894307	10	#63FFAC
4.8724694	8.857754	3	#FF4A46
10.930088	8.704428	23	#61615A
2.133973	-0.35949302	15	#5A0007
6.233616	6.6277084	30	#D16100
4.7999954	-0.30205205	1	#1CE6FF
10.156078	0.9631225	8	#7A4900
11.0620165	10.019757	39	#372101
4.9778066	4.028727	40	#FFB500
9.410653	9.917494	23	#61615A
9.679738	2.6034818	12	#004D43
2.1862915	-3.2902684	15	#5A0007
0.4879606	1.0864098	21	#4A3B53
7.5137477	6.986378	9	#0000A6
5.1455884	5.462787	30	#D16100
6.413265	9.10804	27	#FFAA92
2.528039	7.3549194	5	#006FA6
0.84436995	3.332319	11	#B79762
2.680989	11.320371	7	#FFDBE5
4.129939	7.5005436	36	#0AA6D8
7.503567	2.6453161	14	#997D87
4.814371	8.240916	3	#FF4A46
-0.802455	5.434841	24	#BA0900
0.91295826	2.1180897	10	#63FFAC
2.1168551	8.479181	7	#FFDBE5
0.9005395	5.3144817	24	#BA0900
7.554429	1.466063	19	#4FC601
10.561684	4.211223	42	#A079BF
5.7808056	2.6880789	18	#1B4400
-1.5012952	-0.07229318	33	#7B4F4B
10.4737	7.2827816	26	#00C2A0
10.947704	6.3887124	26	#00C2A0
-2.3684049	-1.1639411	33	#7B4F4B
6.3756604	8.977311	4	#008941
1.0765449	7.517821	36	#0AA6D8
6.9257474	3.6123974	40	#FFB500
4.7522273	2.1486988	18	#1B4400
-3.3775723	4.6228747	10	#63FFAC
0.36003226	2.0509844	10	#63FFAC
-2.730691	2.141535	32	#000035
-1.5940336	-1.5123588	33	#7B4F4B
5.5210843	-2.0261078	1	#1CE6FF
5.8290486	4.9165516	2	#FF34FF
1.0429623	0.72515357	21	#4A3B53
11.49548	3.1272178	8	#7A4900
4.7024636	7.105566	20	#3B5DFF
7.0688286	8.830185	27	#FFAA92
-0.1311913	0.47215313	33	#7B4F4B
5.4680257	-1.9645383	1	#1CE6FF
0.44452256	-0.57710314	33	#7B4F4B
12.804078	3.322535	42	#A079BF
9.820287	11.535326	6	#A30059
3.5135248	-0.67400914	0	#FFFF00
7.516487	9.245081	4	#008941
5.3947105	4.6666427	9	#0000A6
11.417531	5.945881	26	#00C2A0
4.4893727	-1.4924117	1	#1CE6FF
1.8751749	0.4944655	10	#63FFAC
11.745495	2.7946122	8	#7A4900
1.1616161	3.4073088	11	#B79762
7.9238644	4.503187	9	#0000A6
1.676478	-0.49371248	15	#5A0007
6.1137624	5.551174	13	#8FB0FF
6.377937	6.8485384	3	#FF4A46
-2.852848	-0.44587418	34	#A1C299
1.893623	4.758665	14	#997D87
6.909641	2.6279683	18	#1B4400
0.6255257	0.13044687	21	#4A3B53
6.993352	-2.6505578	38	#00846F
12.627053	1.1831135	8	#7A4900
3.8123782	5.4984365	13	#8FB0FF
6.394505	9.581005	3	#FF4A46
-2.7872834	2.65993	32	#000035
8.789731	-1.6116221	41	#C2FFED
1.4513158	5.705521	5	#006FA6
5.1265464	8.525277	3	#FF4A46
-1.6835082	1.9677439	32	#000035
4.576116	8.443964	3	#FF4A46
3.7116022	1.6744245	0	#FFFF00
0.22118735	0.88963664	0	#FFFF00
-3.864383	0.4192882	34	#A1C299
-0.9004258	0.7721085	33	#7B4F4B
10.337369	0.5980013	8	#7A4900
-0.7003341	-1.9200648	29	#B903AA
-1.0363933	2.6570554	10	#63FFAC
9.528356	2.6906335	12	#004D43
2.0684795	4.9625077	20	#3B5DFF
4.408695	0.36069086	0	#FFFF00
2.6218898	8.185152	7	#FFDBE5
9.071009	8.148378	4	#008941
4.20999	10.749694	7	#FFDBE5
7.0807333	2.4934258	19	#4FC601
5.2152047	6.0551205	30	#D16100
11.335206	1.5000829	8	#7A4900
3.1706593	3.9029145	20	#3B5DFF
2.7270741	-3.0313475	15	#5A0007
-2.5007837	-0.11962729	34	#A1C299
-0.3062331	7.532763	5	#006FA6
3.8456843	1.8468676	0	#FFFF00
-0.9661102	-0.6453328	33	#7B4F4B
5.0169168	5.340612	2	#FF34FF
8.12877	10.2709	23	#61615A
4.395219	-3.2843626	1	#1CE6FF
1.1673	1.3622419	21	#4A3B53
1.7204013	-2.759542	15	#5A0007
6.8577657	9.480805	3	#FF4A46
10.954975	0.0097303195	8	#7A4900
9.692308	7.8891335	4	#008941
4.2274966	5.19461	31	#DDEFFF
4.9277854	3.2239864	14	#997D87
10.494837	7.8141785	26	#00C2A0
-1.4306982	0.078392334	33	#7B4F4B
3.612253	1.8949412	17	#6A3A4C
6.4476027	2.160856	12	#004D43
4.3653164	6.1168385	20	#3B5DFF
5.278901	0.5863664	14	#997D87
5.4396415	8.676818	3	#FF4A46
-0.1572622	-0.36333698	28	#FF90C9
9.433803	2.2635531	12	#004D43
4.8494196	9.539724	3	#FF4A46
1.5536566	6.0968337	5	#006FA6
11.544866	3.760237	42	#A079BF
9.0896225	1.7321447	12	#004D43
7.8480377	2.0577052	19	#4FC601
9.933585	0.6393896	8	#7A4900
7.4097013	1.5857844	2	#FF34FF
2.5059607	0.57756037	0	#FFFF00
8.766897	10.091382	23	#61615A
8.221429	4.6527953	2	#FF34FF
-3.1312625	2.0298142	32	#000035
8.53248	8.082747	4	#008941
9.111513	11.514047	6	#A30059
5.27145	5.993153	13	#8FB0FF
3.3715415	3.7646992	17	#6A3A4C
8.891125	9.493911	23	#61615A
1.2986034	8.1121235	5	#006FA6
1.5094162	2.1774945	17	#6A3A4C
3.1406848	7.877767	25	#6B7900
8.034258	6.8212466	2	#FF34FF
1.0725086	2.532825	21	#4A3B53
6.2512574	6.8656106	3	#FF4A46
8.655499	7.4411097	27	#FFAA92
-0.7126511	5.4456015	35	#300018
-1.8749111	-0.22533509	34	#A1C299
3.4470882	2.9272637	17	#6A3A4C
8.230446	2.9269023	19	#4FC601
0.67004097	1.7737019	10	#63FFAC
9.680853	7.943494	4	#008941
10.343592	9.893809	23	#61615A
0.8148258	1.2542119	11	#B79762
9.686404	-1.3379083	22	#FF2F80
-0.08261786	2.3715909	10	#63FFAC
-0.5862202	-2.3433337	28	#FF90C9
6.247247	0.5548829	14	#997D87
4.7863874	5.516466	30	#D16100
0.80865985	0.8545868	21	#4A3B53
5.3698163	4.5036154	13	#8FB0FF
6.0932097	-2.6229064	1	#1CE6FF
8.759436	1.9189427	12	#004D43
1.5862092	0.5883312	21	#4A3B53
3.4061968	1.6054825	21	#4A3B53
2.117043	-4.031941	15	#5A0007
7.47235	1.7407855	19	#4FC601
6.725718	4.520243	2	#FF34FF
4.6117954	-2.0607967	1	#1CE6FF
-3.2555027	0.48035303	34	#A1C299
6.7061353	3.767255	2	#FF34FF
2.6655412	0.73523194	0	#FFFF00
6.9671288	8.474055	27	#FFAA92
3.756768	-0.46639672	0	#FFFF00
-0.49720302	-0.14919078	0	#FFFF00
8.041408	-1.3741119	41	#C2FFED
9.125629	2.70403	12	#004D43
-0.6139688	3.2085545	10	#63FFAC
3.1123905	0.8323985	11	#B79762
4.8744307	6.7480335	13	#8FB0FF
4.7092185	-3.9811282	1	#1CE6FF
8.354237	6.7163477	27	#FFAA92
12.336385	10.3176	39	#372101
2.1482434	6.1608047	36	#0AA6D8
8.355533	0.69346845	12	#004D43
3.2906137	-0.22483934	15	#5A0007
7.6047583	8.138711	23	#61615A
10.984163	8.85873	23	#61615A
9.344553	2.634203	12	#004D43
13.192305	3.92465	42	#A079BF
6.1960406	7.462313	27	#FFAA92
2.9925704	-2.3147373	1	#1CE6FF
9.745366	11.974416	6	#A30059
5.3264604	1.0740956	14	#997D87
5.2783833	5.969452	13	#8FB0FF
7.840846	6.741825	4	#008941
2.9135742	3.2339873	11	#B79762
-0.7271506	-0.4218111	28	#FF90C9
12.111753	4.5812135	16	#809693
2.171982	2.882398	17	#6A3A4C
-0.24733542	8.919442	5	#006FA6
-0.9566212	-2.9568665	28	#FF90C9
10.73718	2.4273524	12	#004D43
7.7319083	0.8670562	19	#4FC601
3.1757126	-1.3031919	0	#FFFF00
1.615578	5.769571	20	#3B5DFF
-1.4709287	-1.2768214	33	#7B4F4B
9.172659	4.8755884	16	#809693
5.287147	4.1966534	13	#8FB0FF
7.5547433	-1.9640169	38	#00846F
10.686356	8.219888	26	#00C2A0
8.575365	-1.8492749	41	#C2FFED
12.557957	2.9234035	8	#7A4900
7.5510516	-1.6492654	41	#C2FFED
2.0219321	-1.3051077	15	#5A0007
4.8234825	8.961065	3	#FF4A46
5.162642	2.4557562	14	#997D87
-0.30271772	0.42764282	28	#FF90C9
6.5970736	4.617707	9	#0000A6
-0.44661087	0.44061223	33	#7B4F4B
4.733162	2.0540261	14	#997D87
6.400462	9.949907	37	#013349
8.857288	5.116074	16	#809693
3.5524662	7.9628787	7	#FFDBE5
1.3963385	8.485797	5	#006FA6
1.8347079	1.7109028	21	#4A3B53
6.555299	8.416791	13	#8FB0FF
5.613953	2.5521412	14	#997D87
9.234401	10.13765	23	#61615A
2.5095167	1.1467831	0	#FFFF00
10.728614	5.260869	16	#809693
9.372281	4.1904345	16	#809693
5.6555853	-3.2578425	1	#1CE6FF
1.575086	-4.8386245	15	#5A0007
3.4957025	-1.3377479	1	#1CE6FF
5.824914	4.0131574	17	#6A3A4C
9.810252	9.695026	23	#61615A
5.2894135	-2.0245023	1	#1CE6FF
5.601465	6.413193	17	#6A3A4C
5.736824	8.136385	4	#008941
6.2228856	7.673112	25	#6B7900
9.80239	-1.5843353	22	#FF2F80
8.010401	5.737502	2	#FF34FF
1.3041698	1.3024377	10	#63FFAC
7.8919272	-0.32257435	22	#FF2F80
10.934154	0.03450281	8	#7A4900
-0.704695	-0.49541867	29	#B903AA
2.9766212	4.1389565	13	#8FB0FF
7.497373	1.4922153	19	#4FC601
2.9563587	3.6287313	21	#4A3B53
1.0557071	1.7364092	24	#BA0900
11.744166	7.9985886	4	#008941
4.6362514	9.524432	3	#FF4A46
4.0430064	4.322174	17	#6A3A4C
10.4029045	7.9034543	26	#00C2A0
10.223713	6.1905856	16	#809693
4.420386	6.3360972	20	#3B5DFF
1.5763024	1.065811	21	#4A3B53
-1.4855536	3.623513	24	#BA0900
7.891385	0.39733112	19	#4FC601
6.0908294	5.805415	9	#0000A6
2.6563647	2.861129	17	#6A3A4C
0.8685392	0.52625126	21	#4A3B53
11.325816	0.20366795	8	#7A4900
-0.981585	4.5948577	24	#BA0900
5.7217345	3.909243	25	#6B7900
2.4734707	0.34760383	0	#FFFF00
0.0010830284	-1.4110743	29	#B903AA
4.007108	-1.0275173	1	#1CE6FF
5.4617863	3.965904	18	#1B4400
10.908215	9.680977	39	#372101
9.785569	12.782058	6	#A30059
9.31289	10.603116	6	#A30059
10.383972	7.3742456	4	#008941
3.8513148	-3.6643	1	#1CE6FF
8.889937	5.1098833	9	#0000A6
11.367201	9.621158	39	#372101
1.4694835	3.5353239	11	#B79762
8.863611	3.865422	45	#C2FF99
4.754396	-1.9352254	1	#1CE6FF
7.989783	6.568386	9	#0000A6
5.679985	4.112691	13	#8FB0FF
3.1712615	6.666579	20	#3B5DFF
7.979016	7.575633	27	#FFAA92
0.83141994	4.3824105	43	#CC0744
1.7356235	-1.5039331	15	#5A0007
0.6750926	-3.6326923	15	#5A0007
7.2902894	8.536139	23	#61615A
5.6311846	7.584552	13	#8FB0FF
2.3070574	2.0126386	11	#B79762
6.231534	9.280687	3	#FF4A46
5.529515	-3.6432142	1	#1CE6FF
1.6389571	1.083258	21	#4A3B53
3.3891246	0.49499655	0	#FFFF00
-0.74076384	-0.65388966	29	#B903AA
11.405338	1.871753	42	#A079BF
5.2056026	7.7460694	25	#6B7900
3.577811	8.639727	25	#6B7900
7.7246	5.333867	2	#FF34FF
-0.90190464	7.2839403	5	#006FA6
3.8524048	-1.8300508	0	#FFFF00
4.4620357	3.8464344	13	#8FB0FF
1.5677135	4.056493	11	#B79762
3.415791	7.9351554	7	#FFDBE5
4.3799214	-3.3285627	1	#1CE6FF
-2.619639	0.47914246	34	#A1C299
1.6499779	5.982578	5	#006FA6
6.4116645	6.5212398	30	#D16100
0.12939635	3.6938128	10	#63FFAC
4.0404367	1.4787456	14	#997D87
8.750249	6.7269998	2	#FF34FF
10.316074	3.6345396	12	#004D43
1.8974315	1.5982188	11	#B79762
2.651563	4.532629	13	#8FB0FF
2.6845405	-1.5745882	21	#4A3B53
-2.5223591	-1.8001038	29	#B903AA
8.873283	2.270606	12	#004D43
-2.1411467	3.9236379	10	#63FFAC
2.3930888	3.2091966	11	#B79762
12.020718	7.6819944	26	#00C2A0
2.7442417	7.0023403	36	#0AA6D8
9.138247	-0.69853073	22	#FF2F80
4.9229445	3.3796728	17	#6A3A4C
-0.101719394	-0.0010046104	28	#FF90C9
2.710252	0.04318222	0	#FFFF00
6.602225	3.0956109	40	#FFB500
5.26419	10.717336	3	#FF4A46
4.076493	4.197677	17	#6A3A4C
-0.24016115	-0.92383814	29	#B903AA
8.073334	11.041196	6	#A30059
-1.77851	-1.3922653	29	#B903AA
7.664539	3.763789	19	#4FC601
9.831123	12.827958	6	#A30059
4.9861317	6.532366	36	#0AA6D8
10.291352	4.2216845	23	#61615A
0.88286406	-0.82708895	33	#7B4F4B
1.7882481	-1.7420326	15	#5A0007
1.4948996	-0.0991876	0	#FFFF00
7.1867843	-1.1658939	41	#C2FFED
6.01905	6.9691496	27	#FFAA92
6.4064293	5.390452	13	#8FB0FF
7.5882535	5.3428774	9	#0000A6
6.226705	7.5743523	30	#D16100
6.5745316	-0.983986	38	#00846F
8.497085	-0.50779945	41	#C2FFED
3.8941762	-1.816691	0	#FFFF00
8.0485935	5.3775306	2	#FF34FF
0.9197613	3.4490905	24	#BA0900
0.3529976	-0.6049816	21	#4A3B53
7.689404	8.490904	23	#61615A
6.564203	-0.32134953	14	#997D87
13.606688	8.019747	46	#001E09
3.7428653	3.2222104	17	#6A3A4C
9.929681	9.053981	6	#A30059
5.91586	-0.26761907	38	#00846F
6.692096	5.14207	9	#0000A6
9.384401	10.401376	6	#A30059
8.657316	8.356635	27	#FFAA92
5.4581027	9.929551	3	#FF4A46
11.104028	2.8579073	8	#7A4900
-3.4873652	-0.73179007	34	#A1C299
10.241049	5.399408	12	#004D43
8.738031	12.075953	6	#A30059
6.7547836	0.35551473	14	#997D87
-0.094448514	9.401201	5	#006FA6
9.833426	11.528176	6	#A30059
7.09838	2.2592933	19	#4FC601
9.180097	1.7456508	12	#004D43
-0.6354635	-2.6230757	29	#B903AA
10.343426	8.74035	4	#008941
7.7187905	7.816296	4	#008941
3.4079046	4.437053	13	#8FB0FF
6.128472	9.373451	27	#FFAA92
4.5532494	3.6308498	17	#6A3A4C
5.2521043	7.975271	25	#6B7900
2.1713467	4.8066845	31	#DDEFFF
7.4782815	-1.970197	41	#C2FFED
7.137589	-1.8097229	41	#C2FFED
-0.024243463	-1.9910161	28	#FF90C9
2.1908913	-1.5041099	15	#5A0007
2.3183458	-1.7320204	15	#5A0007
2.6151433	9.378307	7	#FFDBE5
5.98315	5.784812	30	#D16100
5.8859634	1.1048007	14	#997D87
4.8868313	-1.8915755	1	#1CE6FF
1.0460482	5.889857	43	#CC0744
3.780493	4.597656	20	#3B5DFF
8.656038	-0.9529534	22	#FF2F80
6.308358	11.20655	37	#013349
8.244982	6.557426	9	#0000A6
5.2098246	7.906938	25	#6B7900
7.5611105	-1.1038482	38	#00846F
-1.4617817	3.6387882	10	#63FFAC
2.1329956	-2.4608011	15	#5A0007
5.900776	-0.6851395	44	#C0B9B2
4.0069137	8.638494	25	#6B7900
6.7759743	5.3605294	2	#FF34FF
5.116765	5.9994054	30	#D16100
4.7472415	3.118131	17	#6A3A4C
5.7455854	8.733536	7	#FFDBE5
3.5447392	7.8219843	3	#FF4A46
2.1474693	3.5144901	11	#B79762
3.379533	-3.4524014	1	#1CE6FF
2.4173346	-0.78177166	15	#5A0007
-2.2625952	3.026211	32	#000035
0.62738556	7.7609477	5	#006FA6
3.9897645	3.3818977	31	#DDEFFF
2.0607584	8.62929	7	#FFDBE5
2.2982235	2.873659	11	#B79762
8.521163	6.638276	16	#809693
11.850775	7.3251715	26	#00C2A0
12.873441	9.856972	39	#372101
2.3121848	8.139896	25	#6B7900
3.29384	3.487442	11	#B79762
4.496	6.781968	25	#6B7900
4.7414494	5.8529625	31	#DDEFFF
8.925349	8.579258	27	#FFAA92
4.12256	4.8858953	2	#FF34FF
5.6970563	6.7934318	9	#0000A6
4.8036604	10.200634	3	#FF4A46
4.1124754	0.80086344	0	#FFFF00
2.7000287	2.3802645	17	#6A3A4C
9.297066	9.631605	23	#61615A
6.5962663	7.085309	4	#008941
11.921971	0.736132	8	#7A4900
7.6915154	10.538996	6	#A30059
9.783859	1.6875783	22	#FF2F80
-1.5711626	4.2368035	24	#BA0900
7.8160753	1.4198099	19	#4FC601
3.3335807	3.3238845	17	#6A3A4C
2.1106143	7.124416	5	#006FA6
2.49443	1.2313453	21	#4A3B53
8.30493	11.182967	6	#A30059
-0.97100204	0.72617203	34	#A1C299
5.5301137	2.1254456	2	#FF34FF
1.2970188	-2.0278358	15	#5A0007
7.4237394	9.812635	27	#FFAA92
7.5619082	6.61549	9	#0000A6
1.7700864	2.785894	11	#B79762
2.627409	1.7093498	0	#FFFF00
3.1166294	-0.71620286	0	#FFFF00
6.740242	8.015653	4	#008941
9.862461	2.0504806	8	#7A4900
3.602801	6.045794	20	#3B5DFF
-0.9990591	1.5656226	33	#7B4F4B
8.7501135	8.405494	27	#FFAA92
7.346191	7.446549	9	#0000A6
0.8939604	2.2756474	21	#4A3B53
2.841674	7.2040076	36	#0AA6D8
3.6880374	7.1677155	36	#0AA6D8
0.90615255	0.34796393	15	#5A0007
10.442855	5.922332	26	#00C2A0
-3.5033503	0.25511846	34	#A1C299
6.6176977	2.4194422	14	#997D87
0.9340278	4.477805	24	#BA0900
3.920018	-0.29783908	1	#1CE6FF
-0.43736014	6.103667	43	#CC0744
0.7508286	0.49178794	28	#FF90C9
-0.21897137	3.770055	24	#BA0900
8.927365	1.2238073	12	#004D43
5.9098735	2.0225172	14	#997D87
5.3841753	7.484429	30	#D16100
9.223335	10.880446	6	#A30059
-1.071798	-1.6710317	29	#B903AA
9.720291	9.812022	23	#61615A
2.04704	1.9877176	21	#4A3B53
-1.2282186	0.7371209	33	#7B4F4B
4.281195	-2.7325137	1	#1CE6FF
2.4420254	6.2996273	36	#0AA6D8
1.9306896	7.457093	5	#006FA6
3.197986	0.7379066	21	#4A3B53
9.385531	8.666231	26	#00C2A0
9.167495	0.9818033	12	#004D43
11.278187	0.8787553	8	#7A4900
6.346025	-0.7576629	14	#997D87
9.793446	9.357452	23	#61615A
9.149243	7.356266	26	#00C2A0
6.0075297	-2.2817519	1	#1CE6FF
4.9334407	-0.3330991	0	#FFFF00
12.953065	7.608724	46	#001E09
-1.7521933	-1.4587402	29	#B903AA
5.356153	7.7980995	3	#FF4A46
10.052	3.3738596	42	#A079BF
9.906476	9.364509	23	#61615A
5.4364095	7.3701453	25	#6B7900
8.429517	-0.79769254	22	#FF2F80
6.90224	-1.0877836	41	#C2FFED
9.97696	4.462069	12	#004D43
8.3384075	6.474918	16	#809693
2.6954086	8.079988	36	#0AA6D8
4.0036173	0.2146186	1	#1CE6FF
4.3818645	-3.6256337	1	#1CE6FF
5.771463	1.2146797	14	#997D87
10.040513	4.934185	16	#809693
6.565862	2.9937482	2	#FF34FF
2.0325975	3.151076	11	#B79762
4.299932	-3.3896806	1	#1CE6FF
4.5789194	10.10128	7	#FFDBE5
5.649236	9.378983	3	#FF4A46
1.7067863	-2.220443	15	#5A0007
3.5524163	0.3292156	21	#4A3B53
0.20840523	4.045104	24	#BA0900
1.1648669	0.6070016	21	#4A3B53
7.342083	-3.3553748	38	#00846F
-0.87933534	1.7215774	34	#A1C299
5.7153287	6.1708856	30	#D16100
2.9133418	0.5288635	11	#B79762
1.6590235	-1.3275514	15	#5A0007
6.0032806	4.970445	2	#FF34FF
3.4072292	4.245087	17	#6A3A4C
8.123113	3.1409395	45	#C2FF99
9.633599	8.535309	4	#008941
3.5654368	0.5373452	0	#FFFF00
-1.681651	1.4579549	33	#7B4F4B
2.179431	-3.5273015	15	#5A0007
0.16381235	-0.85150534	21	#4A3B53
9.17032	-0.7095376	22	#FF2F80
5.289267	-0.7842225	1	#1CE6FF
5.4420996	-2.5600893	1	#1CE6FF
4.5397434	8.546064	3	#FF4A46
5.3286896	6.3132906	13	#8FB0FF
11.180152	6.097153	26	#00C2A0
8.689584	4.896777	2	#FF34FF
5.033285	9.534352	3	#FF4A46
10.045069	3.396182	12	#004D43
6.6253304	-1.0199839	14	#997D87
2.1950896	-0.41846263	0	#FFFF00
7.1987386	-0.66491157	41	#C2FFED
6.6002083	4.6749325	2	#FF34FF
-0.03719849	2.8496685	10	#63FFAC
7.805365	7.013104	9	#0000A6
3.6102188	4.4376082	13	#8FB0FF
9.04417	10.808373	6	#A30059
6.0435033	3.347553	40	#FFB500
6.88881	3.6594992	18	#1B4400
2.234028	3.3233354	17	#6A3A4C
4.9467535	11.30179	3	#FF4A46
6.1796894	6.4723773	2	#FF34FF
3.0351844	3.215133	17	#6A3A4C
6.9007363	8.227229	9	#0000A6
-0.88371414	0.48862547	33	#7B4F4B
-2.5121636	0.6024015	34	#A1C299
7.343998	5.4894533	2	#FF34FF
-4.471838	1.658198	32	#000035
11.414923	10.647313	39	#372101
2.8053424	11.3036995	7	#FFDBE5
-1.1123991	8.156493	5	#006FA6
9.251324	5.628286	4	#008941
8.05399	5.5184927	2	#FF34FF
5.574307	-3.1555915	1	#1CE6FF
8.82822	3.1697493	45	#C2FF99
6.7149453	-1.6433868	41	#C2FFED
3.1337636	3.3803043	17	#6A3A4C
4.6275167	9.434694	3	#FF4A46
-1.2270583	3.5153203	10	#63FFAC
7.0851965	-3.0326214	38	#00846F
7.145539	5.3208423	2	#FF34FF
4.6851435	9.658436	3	#FF4A46
11.090689	2.1552289	8	#7A4900
4.7228174	9.894188	3	#FF4A46
3.624273	-2.678483	1	#1CE6FF
2.0938635	0.6193581	0	#FFFF00
-2.3925035	5.99521	35	#300018
7.5373707	5.0822153	16	#809693
11.072841	6.8795047	26	#00C2A0
1.6263629	2.8468046	11	#B79762
7.9992967	7.19023	9	#0000A6
6.7585254	-0.55860966	38	#00846F
7.213204	8.247355	4	#008941
0.21332273	-0.45793518	33	#7B4F4B
-0.26377705	0.2298487	33	#7B4F4B
1.7201476	1.7485054	11	#B79762
-1.2893268	1.7114079	34	#A1C299
8.565489	10.375194	23	#61615A
3.3428938	0.9033955	11	#B79762
12.899949	10.817709	39	#372101
10.5201435	7.6757197	4	#008941
-2.2801197	3.2259502	32	#000035
-1.6966574	-1.5903978	29	#B903AA
1.8242339	-2.2502847	15	#5A0007
7.086679	0.82857	14	#997D87
10.831637	7.998282	26	#00C2A0
10.900666	6.45481	26	#00C2A0
-1.4549344	-0.033263918	29	#B903AA
9.736392	4.627361	16	#809693
12.64059	2.0250678	8	#7A4900
-0.42198563	-0.013406617	0	#FFFF00
8.771322	8.416065	27	#FFAA92
1.2886156	5.2578845	5	#006FA6
7.782803	7.4901776	16	#809693
8.689554	9.562578	23	#61615A
2.0325024	2.724374	11	#B79762
5.7830586	2.0870013	18	#1B4400
7.009876	-1.1286987	38	#00846F
9.11013	9.015304	23	#61615A
-1.3937194	-2.8779628	29	#B903AA
3.2498984	1.1097128	0	#FFFF00
11.007697	7.670618	26	#00C2A0
3.211745	2.0716112	0	#FFFF00
6.653852	1.0691255	14	#997D87
-1.3226485	-0.40144885	33	#7B4F4B
3.0331721	4.7206655	13	#8FB0FF
-0.42566717	-1.5929018	28	#FF90C9
6.126824	3.3663495	18	#1B4400
4.515549	2.928051	18	#1B4400
4.92469	-0.5606684	44	#C0B9B2
5.556814	2.2907834	14	#997D87
11.075763	6.1500416	26	#00C2A0
7.626524	10.146184	6	#A30059
11.460927	4.1342998	26	#00C2A0
-2.1014166	5.468475	35	#300018
0.935911	3.0953524	10	#63FFAC
7.7254796	-0.27041733	22	#FF2F80
2.104383	6.667092	36	#0AA6D8
0.76504636	-1.329357	29	#B903AA
2.1665354	5.586644	24	#BA0900
5.61864	-2.3224792	1	#1CE6FF
3.618353	3.6623921	20	#3B5DFF
2.216012	-0.2700647	0	#FFFF00
11.830654	9.534415	39	#372101
3.7858014	-2.0247278	1	#1CE6FF
5.155883	5.8868647	30	#D16100
4.3435836	2.3208275	18	#1B4400
4.37164	1.2044158	0	#FFFF00
6.64594	7.713042	9	#0000A6
-0.53339463	4.8077245	35	#300018
3.815181	-1.0775658	0	#FFFF00
2.5314486	1.4309043	0	#FFFF00
7.846243	10.001795	37	#013349
9.9446125	10.622426	6	#A30059
6.273657	8.409159	13	#8FB0FF
3.6516721	8.141007	7	#FFDBE5
2.5358477	8.637137	7	#FFDBE5
8.380421	3.5481284	45	#C2FF99
6.665126	2.3553913	2	#FF34FF
8.971668	7.5092077	4	#008941
4.0079584	3.564637	17	#6A3A4C
10.393678	0.8558158	8	#7A4900
-0.26089102	3.2161698	24	#BA0900
11.598662	4.584007	42	#A079BF
7.2854605	5.119053	2	#FF34FF
9.578105	2.5792558	12	#004D43
12.538234	9.787094	39	#372101
8.585399	0.9002232	22	#FF2F80
12.189394	1.4690375	8	#7A4900
3.3410246	-2.1394541	15	#5A0007
8.178768	4.973991	4	#008941
4.7320256	4.53007	17	#6A3A4C
5.637531	9.768623	3	#FF4A46
0.8719131	2.0223222	21	#4A3B53
10.325527	4.3823023	16	#809693
3.5866776	3.8120015	17	#6A3A4C
6.7382	5.073714	9	#0000A6
2.494452	2.8491879	11	#B79762
4.3929005	5.753047	20	#3B5DFF
3.3551574	4.598565	17	#6A3A4C
2.41269	5.141059	31	#DDEFFF
6.398023	8.074688	9	#0000A6
2.070195	9.400163	7	#FFDBE5
7.72544	10.433669	37	#013349
6.023957	4.320947	40	#FFB500
-0.011171442	2.7552643	34	#A1C299
10.295765	5.6958566	16	#809693
8.890705	6.5156574	2	#FF34FF
-0.9063564	-1.8296325	29	#B903AA
8.844509	3.536455	19	#4FC601
10.775725	3.2640514	8	#7A4900
2.7205267	3.4425476	11	#B79762
7.183868	-0.2701599	41	#C2FFED
4.8115573	6.319101	25	#6B7900
1.0959295	2.8796415	11	#B79762
10.386341	-0.78835845	22	#FF2F80
3.842604	0.9996686	0	#FFFF00
10.68804	4.1078987	42	#A079BF
4.971921	5.2776628	9	#0000A6
6.433809	11.56282	37	#013349
-1.160817	3.905286	10	#63FFAC
3.779349	1.2419842	0	#FFFF00
10.3350315	3.58548	8	#7A4900
7.261061	6.7740455	27	#FFAA92
5.0197525	7.341706	30	#D16100
6.0369716	8.225501	3	#FF4A46
9.563826	12.6366625	6	#A30059
1.510202	9.697005	7	#FFDBE5
-4.085713	0.009978013	34	#A1C299
7.278307	-1.3833091	38	#00846F
13.223993	3.8865135	42	#A079BF
9.189264	10.858025	6	#A30059
8.639622	4.132298	16	#809693
9.396884	11.061277	6	#A30059
1.7246994	6.7765703	5	#006FA6
5.9141164	5.0259056	13	#8FB0FF
6.692044	3.3062294	40	#FFB500
0.6998037	4.133672	24	#BA0900
-3.573967	-1.064576	34	#A1C299
2.979559	0.04800164	0	#FFFF00
5.6208363	6.187388	23	#61615A
2.8137896	-1.1702694	15	#5A0007
2.7272768	-1.767659	1	#1CE6FF
1.211242	5.4247837	24	#BA0900
0.093535066	-1.6679224	29	#B903AA
-0.78239775	1.5307763	32	#000035
7.650265	5.4056654	2	#FF34FF
4.788461	7.987084	3	#FF4A46
6.0175605	2.603002	19	#4FC601
6.4321513	7.108903	9	#0000A6
7.5101666	6.587621	9	#0000A6
9.528292	1.2404042	8	#7A4900
5.0669966	6.117491	25	#6B7900
0.59448516	-0.08626235	21	#4A3B53
-1.9184281	-2.7716005	29	#B903AA
6.8907504	0.593908	12	#004D43
10.77497	6.4576764	23	#61615A
4.6965213	3.5563478	17	#6A3A4C
-1.7378252	-0.6970162	29	#B903AA
8.800693	10.830671	6	#A30059
10.054376	0.812907	8	#7A4900
-3.2055416	-0.5643224	34	#A1C299
2.906938	2.443188	17	#6A3A4C
3.6015174	3.951681	11	#B79762
8.91004	3.9554484	45	#C2FF99
9.844026	9.5772	23	#61615A
8.522058	3.559384	45	#C2FF99
-2.125251	5.428312	35	#300018
2.8769538	4.8079453	13	#8FB0FF
6.6483564	4.3621182	9	#0000A6
8.341752	3.8000658	19	#4FC601
5.6000695	10.44459	3	#FF4A46
2.2450092	5.9080186	31	#DDEFFF
9.147649	3.3229291	12	#004D43
3.5563855	3.4150038	17	#6A3A4C
3.3387003	4.8698163	17	#6A3A4C
7.2991886	5.7871265	9	#0000A6
8.504987	3.6060855	12	#004D43
1.7102507	-3.4414735	15	#5A0007
5.78524	9.426856	3	#FF4A46
8.345659	0.48263165	22	#FF2F80
3.9242582	2.8303912	17	#6A3A4C
8.938935	1.6777016	12	#004D43
11.582922	9.579719	39	#372101
-2.0944035	-0.5258911	29	#B903AA
9.491737	0.26630887	22	#FF2F80
5.9369197	2.9723754	14	#997D87
3.4979653	7.346966	25	#6B7900
9.740646	1.431392	12	#004D43
7.9053345	5.8374405	2	#FF34FF
3.484326	5.214699	20	#3B5DFF
3.7184963	-2.4814055	1	#1CE6FF
3.205754	9.22425	7	#FFDBE5
10.479643	7.63965	23	#61615A
10.1468315	10.07553	23	#61615A
1.5458356	4.2200255	31	#DDEFFF
4.8714514	7.887302	30	#D16100
9.394722	4.2258325	16	#809693
4.290235	7.35978	31	#DDEFFF
6.49591	1.2237693	14	#997D87
10.70259	7.8036184	23	#61615A
0.7218011	0.395125	21	#4A3B53
-0.21413179	-1.127662	29	#B903AA
-1.5397006	3.6259687	10	#63FFAC
6.019695	7.475057	9	#0000A6
0.996709	5.1787376	24	#BA0900
4.493134	5.5803986	20	#3B5DFF
10.449243	4.7652845	16	#809693
6.724288	4.6958194	2	#FF34FF
9.435992	-0.546677	22	#FF2F80
0.802269	0.83437526	21	#4A3B53
12.872325	4.2888536	42	#A079BF
2.1313179	0.57790565	11	#B79762
11.766242	1.9914037	8	#7A4900
6.182293	4.7182794	2	#FF34FF
3.7720196	5.4354134	13	#8FB0FF
6.1762753	5.9598703	13	#8FB0FF
10.100434	3.9293346	12	#004D43
4.106154	2.8020113	17	#6A3A4C
0.5057929	5.826366	43	#CC0744
-3.3517416	-0.5326246	34	#A1C299
8.858451	12.239367	6	#A30059
8.888437	6.2948217	4	#008941
8.860172	7.048606	4	#008941
2.7559557	11.563035	7	#FFDBE5
2.8841922	10.427876	7	#FFDBE5
7.3363533	7.287735	2	#FF34FF
12.809342	4.680426	16	#809693
4.6546493	3.3283954	2	#FF34FF
6.9018025	7.048504	9	#0000A6
10.932667	6.395192	23	#61615A
3.69003	-0.26104456	0	#FFFF00
9.661416	13.014233	6	#A30059
-2.5107617	3.8153486	10	#63FFAC
7.2720995	1.3923417	19	#4FC601
0.44133767	0.52587605	21	#4A3B53
5.016429	-1.7224759	1	#1CE6FF
9.191471	3.3360844	45	#C2FF99
2.5401595	4.191975	13	#8FB0FF
6.724784	2.1024494	19	#4FC601
0.3040139	7.8821106	5	#006FA6
3.652955	7.7517595	20	#3B5DFF
8.580629	7.0979624	16	#809693
8.454099	12.688699	6	#A30059
2.9717405	6.8091445	31	#DDEFFF
1.7784594	10.32545	7	#FFDBE5
2.047536	0.5572073	0	#FFFF00
6.8803406	7.576804	9	#0000A6
-2.4555964	4.140674	10	#63FFAC
2.0854442	-3.5754838	15	#5A0007
7.8980446	6.168605	16	#809693
2.4794486	0.6900532	0	#FFFF00
8.105091	-1.551383	38	#00846F
4.8600793	10.60597	3	#FF4A46
1.6617508	1.688927	17	#6A3A4C
8.302156	0.5217067	12	#004D43
6.9764786	2.884831	45	#C2FF99
1.2136368	-0.5251233	15	#5A0007
6.1525497	-0.7038521	38	#00846F
2.8165474	2.7991347	11	#B79762
4.866434	0.43380848	0	#FFFF00
5.0024123	2.9253986	17	#6A3A4C
2.6662502	6.857496	31	#DDEFFF
-0.937124	-2.5346916	29	#B903AA
3.4753308	3.7313573	17	#6A3A4C
7.8485146	0.39031166	19	#4FC601
0.2626216	4.2019734	35	#300018
8.821957	7.168919	4	#008941
3.2516215	6.1864104	20	#3B5DFF
9.026767	6.524894	4	#008941
10.052256	2.8614855	45	#C2FF99
2.1139529	2.002792	17	#6A3A4C
2.5151215	-0.138111	21	#4A3B53
2.6546488	7.0283933	36	#0AA6D8
4.923689	10.099147	7	#FFDBE5
1.2571683	-2.8707972	15	#5A0007
3.268264	3.462477	17	#6A3A4C
3.6617608	-1.0668525	11	#B79762
7.1870956	4.2831044	9	#0000A6
7.2188735	-3.118157	38	#00846F
10.150227	2.2847443	8	#7A4900
8.195603	7.690999	4	#008941
7.2891474	8.698732	4	#008941
-3.1966414	3.6755497	10	#63FFAC
-1.9085187	7.684812	5	#006FA6
6.191686	9.277577	3	#FF4A46
10.597032	6.021391	26	#00C2A0
-0.22733214	-1.800196	29	#B903AA
7.1697474	3.7021172	12	#004D43
8.416313	0.26479033	22	#FF2F80
1.6156056	0.06551018	21	#4A3B53
2.115935	0.77126724	0	#FFFF00
9.1110115	5.3920236	16	#809693
6.4371257	4.99071	14	#997D87
3.0870032	0.2073635	0	#FFFF00
4.3667436	9.302513	3	#FF4A46
7.063169	6.1663995	2	#FF34FF
2.6961246	-1.3071874	15	#5A0007
9.497284	12.421562	6	#A30059
8.229544	1.7128857	12	#004D43
6.030089	8.835676	3	#FF4A46
0.3186508	6.789215	24	#BA0900
4.9416385	2.0220494	18	#1B4400
5.041944	7.1085787	13	#8FB0FF
6.6930027	1.5952901	14	#997D87
-2.599591	3.3454823	10	#63FFAC
5.8194695	1.9495757	14	#997D87
2.1697905	11.496647	7	#FFDBE5
1.1376162	-3.0009913	15	#5A0007
8.796401	1.2996588	12	#004D43
2.5811927	2.1114287	11	#B79762
6.4415016	8.07004	2	#FF34FF
6.2691126	10.426097	37	#013349
5.1202846	5.2044983	13	#8FB0FF
6.4697475	3.586311	18	#1B4400
7.9086285	-1.4148678	41	#C2FFED
8.69819	2.8589253	12	#004D43
0.9062649	4.16073	35	#300018
-1.8671902	1.3580505	32	#000035
10.887786	5.6144633	16	#809693
3.199031	1.7982687	17	#6A3A4C
1.8497919	-0.81550574	15	#5A0007
-2.8316326	0.8988103	32	#000035
-0.14469515	0.40461072	33	#7B4F4B
-2.5567963	1.7523906	32	#000035
-2.3925118	3.3572867	10	#63FFAC
10.494999	8.792263	23	#61615A
10.106018	3.198392	12	#004D43
5.88407	5.1490498	9	#0000A6
3.9545653	1.3836145	0	#FFFF00
1.0492382	3.2653828	11	#B79762
4.583638	10.043373	7	#FFDBE5
2.7791407	0.6360443	11	#B79762
7.2961216	-1.7572862	38	#00846F
4.252657	11.035348	7	#FFDBE5
6.951579	2.0294788	14	#997D87
4.164833	3.1680436	17	#6A3A4C
11.111041	0.38918838	8	#7A4900
6.262901	6.1942916	2	#FF34FF
9.027456	-0.58836	22	#FF2F80
4.743025	-2.3293462	1	#1CE6FF
3.115702	0.36591494	14	#997D87
0.9279403	4.0417776	11	#B79762
11.119731	1.2315574	8	#7A4900
0.22328909	4.468165	35	#300018
6.8494787	8.426846	3	#FF4A46
12.200786	7.435976	26	#00C2A0
6.6710143	9.032545	3	#FF4A46
6.5920267	5.156541	2	#FF34FF
6.771343	-1.46251	38	#00846F
-1.4925512	4.3240323	24	#BA0900
10.953383	11.059865	6	#A30059
11.733331	3.177592	8	#7A4900
7.911105	2.7575548	2	#FF34FF
4.289536	8.8290205	25	#6B7900
12.173862	10.211887	39	#372101
10.861183	1.2197105	8	#7A4900
10.425138	12.12202	6	#A30059
3.7104237	-4.0274305	1	#1CE6FF
5.3673043	6.392851	13	#8FB0FF
8.042663	11.104628	6	#A30059
7.3623843	9.077351	27	#FFAA92
2.309619	0.30336595	21	#4A3B53
0.024557577	6.8311462	5	#006FA6
7.2721915	6.995389	4	#008941
-1.7137908	0.040430866	33	#7B4F4B
2.3907797	9.3513565	7	#FFDBE5
8.96468	4.029497	45	#C2FF99
3.2943752	-1.32056	0	#FFFF00
8.572444	11.55837	6	#A30059
2.2003598	-0.72789645	21	#4A3B53
4.572971	9.857575	3	#FF4A46
6.7812624	1.6490762	19	#4FC601
9.393182	9.347679	23	#61615A
4.90503	9.263951	3	#FF4A46
10.835719	8.103147	23	#61615A
11.880395	1.672487	8	#7A4900
6.709956	0.51849574	14	#997D87
-0.018056486	7.7227488	5	#006FA6
11.452527	3.5812185	42	#A079BF
2.2187657	3.6682785	11	#B79762
6.9055147	-1.5923463	38	#00846F
7.841815	11.8687	6	#A30059
10.118889	0.29152367	8	#7A4900
-0.59553885	0.7210246	33	#7B4F4B
-4.241501	1.8112931	32	#000035
5.7253904	6.9960756	25	#6B7900
7.8882456	10.059214	23	#61615A
4.769542	-0.50643766	1	#1CE6FF
2.740586	1.4965831	11	#B79762
3.637431	5.4695363	36	#0AA6D8
1.1545653	-3.6042058	15	#5A0007
8.67639	4.766524	2	#FF34FF
0.058405627	-0.77871877	28	#FF90C9
7.956036	6.897266	9	#0000A6
12.149879	7.598721	26	#00C2A0
11.216687	9.341339	23	#61615A
5.106389	0.5169213	14	#997D87
1.1109165	1.029269	21	#4A3B53
5.1430755	10.6633415	7	#FFDBE5
4.0878167	0.5320899	0	#FFFF00
4.571133	-2.773852	1	#1CE6FF
2.7106454	1.3315129	0	#FFFF00
4.422448	-4.333963	1	#1CE6FF
1.7539984	1.6962891	11	#B79762
0.2886514	0.7389051	21	#4A3B53
1.6919527	0.81886375	21	#4A3B53
5.115372	7.575958	25	#6B7900
5.4626484	8.374332	3	#FF4A46
10.091628	0.030699398	22	#FF2F80
8.300494	13.209716	6	#A30059
10.734889	7.25519	4	#008941
5.6637096	6.8680305	13	#8FB0FF
2.5646243	0.9561407	11	#B79762
-0.9264753	2.1997817	10	#63FFAC
-1.5922049	1.7611854	33	#7B4F4B
3.2639148	8.323286	7	#FFDBE5
9.930086	12.2803955	6	#A30059
3.0505598	7.1015444	36	#0AA6D8
-3.5665195	3.5289774	32	#000035
7.824913	8.050323	4	#008941
11.640661	0.8953357	8	#7A4900
6.4089026	8.097972	27	#FFAA92
3.2802377	8.260901	7	#FFDBE5
7.805681	6.586376	2	#FF34FF
-1.7797077	0.079658724	33	#7B4F4B
8.086305	7.1609273	27	#FFAA92
4.6700187	5.0249615	40	#FFB500
5.499037	2.6713083	18	#1B4400
4.718152	3.4181592	18	#1B4400
3.202662	4.568794	31	#DDEFFF
-1.5894473	1.7779125	32	#000035
1.9215026	3.5419512	17	#6A3A4C
10.999225	0.18299417	8	#7A4900
-1.5382683	-0.10432017	33	#7B4F4B
9.707487	7.017057	26	#00C2A0
3.6733596	0.54361105	0	#FFFF00
0.13437656	-1.6938351	28	#FF90C9
-2.9897623	2.616509	32	#000035
-0.9338894	-1.2939758	29	#B903AA
4.2009616	7.414086	3	#FF4A46
5.7881546	7.072412	9	#0000A6
6.2882123	6.475121	8	#7A4900
5.181492	6.770182	30	#D16100
6.551481	6.228889	13	#8FB0FF
2.7757573	0.76808643	10	#63FFAC
3.9198809	-0.8266663	0	#FFFF00
1.3993427	-3.1132169	15	#5A0007
6.3734994	1.7393494	19	#4FC601
8.691791	8.11588	27	#FFAA92
7.071739	5.801188	9	#0000A6
5.493598	9.094637	3	#FF4A46
8.2082405	8.398518	4	#008941
8.323756	9.698648	23	#61615A
9.6491785	2.7338963	12	#004D43
6.3612547	8.100268	30	#D16100
8.46641	3.9900672	2	#FF34FF
4.8637643	-2.3088837	1	#1CE6FF
6.405285	10.110862	37	#013349
2.7960773	0.86976504	0	#FFFF00
9.162305	-1.8137681	41	#C2FFED
11.370343	7.9081626	26	#00C2A0
7.3389244	3.4698122	13	#8FB0FF
1.8276795	7.8195887	5	#006FA6
8.921552	10.398761	23	#61615A
6.708856	3.8681946	2	#FF34FF
8.243021	6.969867	13	#8FB0FF
12.348928	10.224849	39	#372101
1.3957826	6.0201573	5	#006FA6
2.748144	-2.2207825	15	#5A0007
7.947547	4.8300843	4	#008941
12.093661	7.4007874	26	#00C2A0
0.98799604	0.5316576	0	#FFFF00
1.0595528	-3.8297312	15	#5A0007
4.7492795	-3.5508635	1	#1CE6FF
11.46602	7.682984	26	#00C2A0
1.4442638	2.7920506	17	#6A3A4C
11.044186	11.1438875	6	#A30059
-2.4898548	3.7135682	10	#63FFAC
0.9414537	8.128127	5	#006FA6
7.861713	4.344801	4	#008941
0.8752663	6.55925	43	#CC0744
-1.0181918	4.2314	24	#BA0900
1.7838027	-1.3180208	15	#5A0007
7.1811666	10.5113735	37	#013349
5.36149	8.6916895	3	#FF4A46
6.2373238	6.034384	27	#FFAA92
8.785158	10.176724	6	#A30059
8.965821	2.1376863	12	#004D43
0.08933617	2.294007	10	#63FFAC
-0.7108512	-2.390656	28	#FF90C9
11.132446	3.3768995	8	#7A4900
8.625776	8.443025	4	#008941
12.30619	1.3652575	8	#7A4900
5.8209286	0.8491059	14	#997D87
0.15280908	4.093756	35	#300018
9.728502	4.285384	9	#0000A6
8.200853	0.86332464	12	#004D43
11.421844	9.086169	39	#372101
-0.58034337	1.9771124	10	#63FFAC
3.8242302	6.926282	20	#3B5DFF
8.272407	3.255412	19	#4FC601
2.2013881	10.172088	7	#FFDBE5
4.6581273	4.1428	13	#8FB0FF
4.6628757	1.98589	18	#1B4400
8.950112	6.2548056	9	#0000A6
8.824135	3.7522407	16	#809693
4.960222	6.478991	40	#FFB500
3.2739298	-1.245395	1	#1CE6FF
9.363957	8.757822	4	#008941
7.975523	0.69522583	19	#4FC601
5.8235497	0.9813138	44	#C0B9B2
8.364749	3.414453	19	#4FC601
2.0598574	2.4949749	17	#6A3A4C
7.578849	7.44786	4	#008941
9.402675	12.92319	6	#A30059
8.194468	5.643203	4	#008941
1.0501494	-1.314393	28	#FF90C9
3.0804873	8.043289	25	#6B7900
5.9525776	7.175766	30	#D16100
2.304492	1.7479547	17	#6A3A4C
0.3921869	6.7495794	5	#006FA6
6.8169994	5.8584895	2	#FF34FF
11.634817	3.2385807	42	#A079BF
5.0440407	6.569082	3	#FF4A46
5.5222926	9.410657	3	#FF4A46
2.6588562	5.4349656	20	#3B5DFF
8.705713	10.286287	23	#61615A
8.335271	4.267248	19	#4FC601
-0.55460614	2.9861603	10	#63FFAC
1.4502667	0.651491	15	#5A0007
3.2157133	4.851635	13	#8FB0FF
9.264028	2.2792175	12	#004D43
8.292147	2.9246578	19	#4FC601
12.087234	3.4791687	8	#7A4900
10.237213	4.295157	12	#004D43
5.0088077	7.7355943	7	#FFDBE5
10.555809	12.118824	6	#A30059
4.480482	8.910915	3	#FF4A46
1.1148541	0.4454514	0	#FFFF00
3.6005378	3.5341587	17	#6A3A4C
0.26981008	-2.3626378	28	#FF90C9
5.8925915	0.65092856	14	#997D87
2.005432	6.2411766	31	#DDEFFF
0.6371593	1.6234325	10	#63FFAC
10.777265	2.5372207	8	#7A4900
-0.94687486	2.8390954	10	#63FFAC
6.063317	4.750462	13	#8FB0FF
11.122309	0.9292718	8	#7A4900
2.253041	3.786836	11	#B79762
7.3324165	8.233227	4	#008941
3.6697614	3.129322	18	#1B4400
8.732608	0.94247836	12	#004D43
-1.6786634	2.0223427	32	#000035
4.219506	-1.8394588	1	#1CE6FF
6.8146696	7.0972996	9	#0000A6
6.4049196	5.4358807	2	#FF34FF
11.301144	2.3022	8	#7A4900
4.108566	1.3502855	0	#FFFF00
10.16048	4.9635334	16	#809693
8.737065	-0.8317778	22	#FF2F80
2.708737	4.2329006	11	#B79762
9.4299965	0.6831015	12	#004D43
-3.3289201	-0.9625383	34	#A1C299
1.484507	1.8335243	10	#63FFAC
11.151728	12.259577	6	#A30059
1.142597	4.1201305	11	#B79762
2.460174	11.072005	7	#FFDBE5
4.452029	6.0380993	25	#6B7900
9.278233	-0.04345611	22	#FF2F80
3.1494741	9.667304	7	#FFDBE5
0.14076483	8.226925	5	#006FA6
1.1641976	-1.8837271	15	#5A0007
4.107649	-0.31221944	1	#1CE6FF
5.6640863	5.9556646	25	#6B7900
-2.4883	1.8708231	32	#000035
10.64618	1.5507021	8	#7A4900
5.8682256	4.4043965	40	#FFB500
6.8601036	9.73326	37	#013349
4.9708304	1.9198794	18	#1B4400
4.2873645	-1.3619095	1	#1CE6FF
-0.38399154	7.646461	5	#006FA6
8.34376	4.598356	2	#FF34FF
2.4533715	3.1140263	11	#B79762
0.2971911	6.285748	43	#CC0744
11.745878	7.6610494	26	#00C2A0
-0.7353033	6.647809	43	#CC0744
5.0062113	2.3207538	14	#997D87
4.6672955	1.7900709	18	#1B4400
2.0830007	1.9223301	11	#B79762
10.064184	3.4760003	42	#A079BF
9.8568	12.47149	6	#A30059
3.6696548	3.8314652	18	#1B4400
1.3166008	3.4809349	11	#B79762
5.5677576	3.3534312	14	#997D87
9.504109	7.0615606	4	#008941
2.6631665	-0.624909	0	#FFFF00
-1.2167763	0.07133588	29	#B903AA
3.342788	5.7638397	20	#3B5DFF
-0.19940628	1.8935202	10	#63FFAC
4.063843	0.33662617	0	#FFFF00
3.1997478	6.879171	20	#3B5DFF
4.246336	8.050561	25	#6B7900
8.611661	9.435715	23	#61615A
12.228992	1.6279294	8	#7A4900
10.600866	7.447818	4	#008941
7.783104	4.102502	9	#0000A6
2.998781	1.3898642	11	#B79762
3.7315252	0.86972207	28	#FF90C9
4.8282905	9.491727	3	#FF4A46
7.737643	12.588488	6	#A30059
2.0738852	3.7875454	11	#B79762
-0.74665385	3.859802	24	#BA0900
3.0709565	5.314094	20	#3B5DFF
2.4544816	3.4470067	17	#6A3A4C
7.4331517	3.7829525	2	#FF34FF
4.190417	-3.8590627	1	#1CE6FF
2.08441	0.41015762	21	#4A3B53
9.580252	2.6322587	12	#004D43
5.667751	10.322814	27	#FFAA92
4.7453475	8.288146	3	#FF4A46
8.231165	8.120678	23	#61615A
-0.32789037	-1.195736	29	#B903AA
0.85324466	3.3539004	11	#B79762
4.7003775	-1.5583147	44	#C0B9B2
3.7257442	1.1812296	24	#BA0900
1.5503709	-0.23171964	15	#5A0007
-0.08598642	-0.39574963	28	#FF90C9
0.60371596	5.6196346	43	#CC0744
9.699762	4.050427	45	#C2FF99
7.2035584	2.2169607	19	#4FC601
2.613335	8.847461	7	#FFDBE5
3.4488528	4.316017	11	#B79762
1.8662006	-0.96542144	15	#5A0007
6.885576	6.880601	9	#0000A6
1.1600751	3.7809982	5	#006FA6
0.4991205	4.234968	24	#BA0900
8.673118	1.4694363	22	#FF2F80
5.825022	6.3137827	13	#8FB0FF
5.907883	5.8665323	31	#DDEFFF
-1.6749485	7.9477897	5	#006FA6
4.842046	6.4341545	25	#6B7900
10.563671	2.008873	12	#004D43
2.6291234	-2.9282434	15	#5A0007
0.5551438	3.463348	24	#BA0900
-0.00919588	5.8331594	43	#CC0744
9.2289505	8.9031105	4	#008941
7.0736184	-1.5180597	38	#00846F
8.646993	-1.306538	22	#FF2F80
7.920037	5.990303	2	#FF34FF
-0.27853665	8.550248	5	#006FA6
8.382827	4.082846	16	#809693
2.4575646	-1.7186608	1	#1CE6FF
6.391022	-0.17617579	14	#997D87
10.56674	0.010626792	8	#7A4900
6.4648466	6.669293	9	#0000A6
6.551649	2.0044127	44	#C0B9B2
3.9329813	6.2375345	20	#3B5DFF
-2.264053	-2.0728834	29	#B903AA
3.2265968	0.094661154	0	#FFFF00
8.578434	-0.76400113	22	#FF2F80
-1.6451893	0.9519392	32	#000035
5.57273	4.9525294	17	#6A3A4C
1.3190411	7.6954775	5	#006FA6
-1.8582578	6.299727	35	#300018
11.035667	1.4168451	8	#7A4900
3.8519342	6.105532	25	#6B7900
4.2377524	6.8720555	36	#0AA6D8
7.7680902	10.109492	23	#61615A
3.2258992	-0.19507042	0	#FFFF00
5.9924617	9.272233	3	#FF4A46
8.391471	2.855966	45	#C2FF99
8.585335	10.767813	6	#A30059
7.468016	11.053835	6	#A30059
12.950291	3.345547	42	#A079BF
11.779398	6.766667	26	#00C2A0
8.991082	-1.056858	22	#FF2F80
5.218522	3.146326	14	#997D87
3.3305109	7.378887	25	#6B7900
9.640502	1.3054296	12	#004D43
8.078877	8.505878	27	#FFAA92
6.7693806	4.9091163	13	#8FB0FF
7.0405245	4.079255	2	#FF34FF
9.54457	6.206208	4	#008941
10.454709	7.3247223	26	#00C2A0
3.2311056	-0.95021635	1	#1CE6FF
11.353705	3.6836548	42	#A079BF
6.44812	4.2423015	9	#0000A6
-2.364793	3.216918	10	#63FFAC
6.6438756	-0.015907066	14	#997D87
3.514061	5.9328628	20	#3B5DFF
4.9811177	3.3065035	18	#1B4400
6.6349597	6.8673744	25	#6B7900
-2.2974682	1.1321878	32	#000035
9.074031	11.533093	6	#A30059
2.4910483	0.20847544	0	#FFFF00
4.061512	-0.20882513	0	#FFFF00
8.465717	8.575757	4	#008941
-1.5779009	-0.69188505	33	#7B4F4B
-0.742942	1.4256345	10	#63FFAC
6.4948096	1.6479499	14	#997D87
4.348454	2.7658365	18	#1B4400
5.319307	1.1298195	18	#1B4400
1.5839286	6.9317455	43	#CC0744
12.524119	10.351307	39	#372101
4.4966288	1.6001555	0	#FFFF00
4.307869	3.5430446	18	#1B4400
6.5261207	10.507591	37	#013349
-1.5340881	-2.939226	29	#B903AA
9.658553	2.249789	12	#004D43
6.1033363	4.0099735	13	#8FB0FF
3.0199137	-0.1678321	0	#FFFF00
5.023678	8.120678	25	#6B7900
2.540811	6.5835443	31	#DDEFFF
4.112162	4.860926	20	#3B5DFF
3.9790184	6.5121818	12	#004D43
4.0568047	1.769391	14	#997D87
3.637375	1.2362213	0	#FFFF00
4.214436	0.94302315	18	#1B4400
1.7347527	-2.4019406	29	#B903AA
8.344124	8.766282	4	#008941
0.89450663	5.4025717	24	#BA0900
4.1228094	3.3376942	17	#6A3A4C
2.0181124	8.31356	7	#FFDBE5
-1.7784332	-1.4572717	33	#7B4F4B
10.441956	0.2708285	8	#7A4900
0.32665306	-0.7474752	28	#FF90C9
11.356293	-0.10256042	8	#7A4900
8.34182	9.681385	23	#61615A
1.9374839	5.59236	31	#DDEFFF
-3.122588	1.6000903	32	#000035
5.0697255	2.5485384	18	#1B4400
-0.47180894	6.4535966	43	#CC0744
0.36729434	2.8680816	10	#63FFAC
3.8503232	8.016895	3	#FF4A46
4.7346835	6.2070384	20	#3B5DFF
3.7747648	-1.9155487	1	#1CE6FF
-0.89026767	-1.4047791	29	#B903AA
7.720614	4.5350585	2	#FF34FF
2.1338377	2.58896	17	#6A3A4C
6.043827	0.6828077	14	#997D87
10.530836	3.3117871	12	#004D43
2.683513	0.8713164	11	#B79762
1.7194387	1.2441238	0	#FFFF00
-1.6234133	-1.7975379	29	#B903AA
-0.1007171	2.0676026	10	#63FFAC
2.945673	5.8713293	31	#DDEFFF
0.79590875	2.8223095	10	#63FFAC
7.668916	4.5742354	2	#FF34FF
11.096268	10.9216795	39	#372101
4.23484	9.30303	7	#FFDBE5
5.9833603	12.644836	37	#013349
5.120335	0.37064406	14	#997D87
3.5374491	-0.9071054	1	#1CE6FF
5.9787626	3.3479462	40	#FFB500
2.6203878	9.611365	7	#FFDBE5
9.981018	2.6762106	8	#7A4900
4.9783287	1.2060579	0	#FFFF00
2.3712828	0.70547485	11	#B79762
4.394418	2.6700401	18	#1B4400
1.1754993	3.1245687	10	#63FFAC
9.379538	2.8272371	12	#004D43
0.5885188	-0.014977701	0	#FFFF00
[truncated: 198,001 more rows]
