# Supplementary material for: Self-supervised learning reveals clinically relevant histomorphological patterns for therapeutic strategies in colon cancer
Source: Nat Commun. 2025 Mar 8;16:2328. doi: 10.1038/s41467-025-57541-y (PMC11890774; doi:10.1038/s41467-025-57541-y)
Supplement: Supplementary file 4 — Source data file [file 41467_2025_57541_MOESM4_ESM.zip › SSL_Source_data/figure2b_cluster_tissue_percentage.csv]

leiden_1.5	Tumor stroma	Mucin	Tumor epithelial cells	Necrosis	Erythrocytes	Healthy colon tissue	Muscle tissue	Immune cells	Fatty tissue	Background
0	0.7	0.0	0.0	0.0	0.0	0.0	0.2	0.1	0.0	0.0
1	0.8	0.0	0.0	0.0	0.0	0.0	0.0	0.0	0.1	0.1
2	0.6	0.0	0.4	0.0	0.0	0.0	0.0	0.0	0.0	0.0
3	0.1	0.0	0.7	0.1	0.0	0.0	0.0	0.0	0.0	0.1
4	0.3	0.0	0.6	0.0	0.0	0.0	0.0	0.1	0.0	0.0
5	0.0	0.0	0.1	0.8	0.0	0.0	0.0	0.0	0.0	0.1
6	0.0	0.0	0.0	0.0	0.0	0.7	0.0	0.3	0.0	0.0
7	0.1	0.0	0.4	0.2	0.0	0.0	0.0	0.0	0.0	0.3
8	0.2	0.0	0.4	0.0	0.1	0.0	0.0	0.2	0.0	0.1
9	0.2	0.0	0.7	0.0	0.0	0.0	0.0	0.0	0.0	0.1
10	0.3	0.0	0.0	0.0	0.0	0.0	0.6	0.1	0.0	0.0
11	0.7	0.0	0.0	0.0	0.0	0.0	0.0	0.3	0.0	0.0
12	0.1	0.3	0.4	0.0	0.0	0.0	0.0	0.0	0.0	0.2
13	0.3	0.0	0.3	0.0	0.0	0.0	0.0	0.3	0.0	0.1
14	0.2	0.4	0.3	0.0	0.0	0.0	0.0	0.0	0.0	0.1
15	0.3	0.0	0.0	0.0	0.0	0.0	0.0	0.1	0.6	0.0
16	0.2	0.0	0.6	0.1	0.0	0.0	0.0	0.0	0.0	0.1
17	0.6	0.0	0.1	0.0	0.0	0.0	0.1	0.2	0.0	0.0
18	0.6	0.0	0.1	0.0	0.0	0.0	0.0	0.3	0.0	0.0
19	0.7	0.0	0.3	0.0	0.0	0.0	0.0	0.0	0.0	0.0
20	0.3	0.0	0.5	0.0	0.0	0.0	0.0	0.1	0.0	0.1
21	0.7	0.0	0.1	0.0	0.0	0.0	0.1	0.1	0.0	0.0
22	0.3	0.0	0.2	0.0	0.0	0.1	0.0	0.3	0.0	0.1
23	0.0	0.2	0.0	0.0	0.0	0.4	0.0	0.2	0.0	0.2
24	0.3	0.1	0.0	0.0	0.0	0.0	0.3	0.0	0.0	0.3
25	0.1	0.1	0.5	0.2	0.0	0.0	0.0	0.0	0.0	0.1
26	0.1	0.0	0.8	0.0	0.0	0.0	0.0	0.1	0.0	0.0
27	0.3	0.0	0.5	0.0	0.0	0.0	0.0	0.1	0.0	0.1
28	0.2	0.0	0.0	0.0	0.0	0.0	0.7	0.0	0.0	0.1
29	0.2	0.0	0.0	0.0	0.0	0.0	0.8	0.0	0.0	0.0
30	0.3	0.0	0.3	0.0	0.0	0.0	0.0	0.3	0.0	0.1
31	0.4	0.0	0.2	0.0	0.0	0.0	0.0	0.2	0.0	0.2
32	0.1	0.0	0.0	0.0	0.1	0.0	0.7	0.0	0.0	0.1
33	0.3	0.0	0.0	0.0	0.0	0.0	0.4	0.0	0.1	0.2
34	0.3	0.0	0.0	0.0	0.0	0.0	0.7	0.0	0.0	0.0
35	0.2	0.0	0.1	0.0	0.0	0.0	0.0	0.6	0.0	0.1
36	0.1	0.0	0.3	0.3	0.0	0.0	0.0	0.0	0.0	0.3
37	0.1	0.1	0.0	0.0	0.0	0.6	0.0	0.1	0.0	0.1
38	0.2	0.8	0.0	0.0	0.0	0.0	0.0	0.0	0.0	0.0
39	0.0	0.1	0.0	0.0	0.0	0.8	0.0	0.0	0.0	0.1
40	0.6	0.0	0.3	0.0	0.0	0.0	0.0	0.1	0.0	0.0
41	0.7	0.0	0.0	0.0	0.0	0.0	0.1	0.1	0.0	0.1
42	0.2	0.0	0.7	0.0	0.0	0.0	0.0	0.0	0.0	0.1
43	0.0	0.0	0.1	0.5	0.0	0.0	0.0	0.2	0.0	0.2
44	0.9	0.0	0.0	0.0	0.0	0.0	0.0	0.1	0.0	0.0
45	0.2	0.0	0.7	0.0	0.0	0.0	0.0	0.0	0.0	0.1
46	0.1	0.0	0.7	0.0	0.0	0.0	0.0	0.2	0.0	0.0
