# Supplementary material for: Self-supervised learning reveals clinically relevant histomorphological patterns for therapeutic strategies in colon cancer
Source: Nat Commun. 2025 Mar 8;16:2328. doi: 10.1038/s41467-025-57541-y (PMC11890774; doi:10.1038/s41467-025-57541-y)
Supplement: Supplementary file 4 — Source data file [file 41467_2025_57541_MOESM4_ESM.zip › SSL_Source_data/figure3j_3l.csv]

HPC	mistaken_hpc	accuracy	count_mistaken_hpc	count_correct_hpc	count_correct_test	super_cluster	count_mistaken_hpc_in_super_cluster	count_mistaken_hpc_not_in_super_cluster
0	[44, 10]	0.96	2	48	48.0	[44, 1, 0, 21, 19, 41, 11, 17, 40, 2]	1	1
1	[]	1.0	0	50	50.0	[44, 1, 0, 21, 19, 41, 11, 17, 40, 2]	0	0
2	[27]	0.98	1	49	49.0	[44, 1, 0, 21, 19, 41, 11, 17, 40, 2]	0	1
3	[27, 25]	0.96	2	48	48.0	[26, 9, 46, 45, 42, 3, 4, 16, 27, 20, 8]	1	1
4	[30, 37, 9, 16, 19]	0.9	5	45	45.0	[26, 9, 46, 45, 42, 3, 4, 16, 27, 20, 8]	2	3
5	[43]	0.98	1	49	49.0	[5, 43, 36, 25, 7]	1	0
6	[]	1.0	0	50	50.0	[39, 6, 37, 23]	0	0
7	[19]	0.98	1	49	49.0	[5, 43, 36, 25, 7]	0	1
8	[25, 37, 31, 7, 27, 2]	0.88	6	44	44.0	[26, 9, 46, 45, 42, 3, 4, 16, 27, 20, 8]	1	5
9	[]	1.0	0	50	50.0	[26, 9, 46, 45, 42, 3, 4, 16, 27, 20, 8]	0	0
10	[34, 0]	0.96	2	48	48.0	[29, 34, 32, 28, 10, 33, 24]	1	1
11	[18, 35]	0.96	2	48	48.0	[44, 1, 0, 21, 19, 41, 11, 17, 40, 2]	0	2
12	[14, 38]	0.96	2	48	48.0	[38, 14, 12]	2	0
13	[]	1.0	0	50	50.0	[35, 18, 13, 22, 30, 31]	0	0
14	[]	1.0	0	50	50.0	[38, 14, 12]	0	0
15	[]	1.0	0	50	50.0	[15]	0	0
16	[30, 42, 30, 30]	0.92	4	46	46.0	[26, 9, 46, 45, 42, 3, 4, 16, 27, 20, 8]	1	3
17	[18, 15, 31]	0.94	3	47	47.0	[44, 1, 0, 21, 19, 41, 11, 17, 40, 2]	0	3
18	[21]	0.98	1	49	49.0	[35, 18, 13, 22, 30, 31]	0	1
19	[17, 40, 3, 9]	0.92	4	46	46.0	[44, 1, 0, 21, 19, 41, 11, 17, 40, 2]	2	2
20	[5, 17, 46, 19]	0.92	4	46	46.0	[26, 9, 46, 45, 42, 3, 4, 16, 27, 20, 8]	1	3
21	[10, 11]	0.96	2	48	48.0	[44, 1, 0, 21, 19, 41, 11, 17, 40, 2]	1	1
22	[17, 18, 17, 30, 18]	0.9	5	45	45.0	[35, 18, 13, 22, 30, 31]	3	2
23	[]	1.0	0	50	50.0	[39, 6, 37, 23]	0	0
24	[3]	0.98	1	49	49.0	[29, 34, 32, 28, 10, 33, 24]	0	1
25	[3]	0.98	1	49	49.0	[5, 43, 36, 25, 7]	0	1
26	[45, 45, 4, 45, 13, 45]	0.88	6	44	44.0	[26, 9, 46, 45, 42, 3, 4, 16, 27, 20, 8]	5	1
27	[16]	0.98	1	49	49.0	[26, 9, 46, 45, 42, 3, 4, 16, 27, 20, 8]	1	0
28	[10]	0.98	1	49	49.0	[29, 34, 32, 28, 10, 33, 24]	1	0
29	[44, 28]	0.96	2	48	48.0	[29, 34, 32, 28, 10, 33, 24]	1	1
30	[27]	0.98	1	49	49.0	[35, 18, 13, 22, 30, 31]	0	1
31	[30, 3]	0.96	2	48	48.0	[35, 18, 13, 22, 30, 31]	1	1
32	[]	1.0	0	50	50.0	[29, 34, 32, 28, 10, 33, 24]	0	0
33	[]	1.0	0	50	50.0	[29, 34, 32, 28, 10, 33, 24]	0	0
34	[]	1.0	0	50	50.0	[29, 34, 32, 28, 10, 33, 24]	0	0
35	[]	1.0	0	50	50.0	[35, 18, 13, 22, 30, 31]	0	0
36	[7, 12]	0.96	2	48	48.0	[5, 43, 36, 25, 7]	1	1
37	[]	1.0	0	50	50.0	[39, 6, 37, 23]	0	0
38	[]	1.0	0	50	50.0	[38, 14, 12]	0	0
39	[]	1.0	0	50	50.0	[39, 6, 37, 23]	0	0
40	[19, 19]	0.96	2	48	48.0	[44, 1, 0, 21, 19, 41, 11, 17, 40, 2]	2	0
41	[1, 11]	0.96	2	48	48.0	[44, 1, 0, 21, 19, 41, 11, 17, 40, 2]	2	0
42	[22, 12]	0.96	2	48	48.0	[26, 9, 46, 45, 42, 3, 4, 16, 27, 20, 8]	0	2
43	[35]	0.98	1	49	49.0	[5, 43, 36, 25, 7]	0	1
44	[]	1.0	0	50	50.0	[44, 1, 0, 21, 19, 41, 11, 17, 40, 2]	0	0
45	[]	1.0	0	50	50.0	[26, 9, 46, 45, 42, 3, 4, 16, 27, 20, 8]	0	0
46	[]	1.0	0	50	50.0	[26, 9, 46, 45, 42, 3, 4, 16, 27, 20, 8]	0	0
