# Supplementary material for: Self-supervised learning reveals clinically relevant histomorphological patterns for therapeutic strategies in colon cancer
Source: Nat Commun. 2025 Mar 8;16:2328. doi: 10.1038/s41467-025-57541-y (PMC11890774; doi:10.1038/s41467-025-57541-y)
Supplement: Supplementary file 4 — Source data file [file 41467_2025_57541_MOESM4_ESM.zip › SSL_Source_data/figure3k_3l.csv]

HPC	mistaken_hpc	accuracy	count_mistaken_hpc	count_correct_hpc	count_correct_test	super_cluster	count_mistaken_hpc_in_super_cluster	count_mistaken_hpc_not_in_super_cluster
0	[1]	0.98	1	49	49.0	[44, 1, 0, 21, 19, 41, 11, 17, 40, 2]	1	0
1	[]	1.0	0	50	50.0	[44, 1, 0, 21, 19, 41, 11, 17, 40, 2]	0	0
2	[27, 4]	0.96	2	48	48.0	[44, 1, 0, 21, 19, 41, 11, 17, 40, 2]	0	2
3	[13, 27, 16, 40, 4, 30]	0.88	6	44	44.0	[26, 9, 46, 45, 42, 3, 4, 16, 27, 20, 8]	3	3
4	[19]	0.98	1	49	49.0	[26, 9, 46, 45, 42, 3, 4, 16, 27, 20, 8]	0	1
5	[36, 43, 43]	0.94	3	47	47.0	[5, 43, 36, 25, 7]	3	0
6	[]	1.0	0	50	50.0	[39, 6, 37, 23]	0	0
7	[]	1.0	0	50	50.0	[5, 43, 36, 25, 7]	0	0
8	[13, 30]	0.96	2	48	48.0	[26, 9, 46, 45, 42, 3, 4, 16, 27, 20, 8]	0	2
9	[42, 16, 42, 4]	0.92	4	46	46.0	[26, 9, 46, 45, 42, 3, 4, 16, 27, 20, 8]	4	0
10	[33, 28]	0.96	2	48	48.0	[29, 34, 32, 28, 10, 33, 24]	2	0
11	[0, 1]	0.96	2	48	48.0	[44, 1, 0, 21, 19, 41, 11, 17, 40, 2]	2	0
12	[7]	0.98	1	49	49.0	[38, 14, 12]	0	1
13	[9, 18, 42, 22]	0.92	4	46	46.0	[35, 18, 13, 22, 30, 31]	2	2
14	[]	1.0	0	50	50.0	[38, 14, 12]	0	0
15	[]	1.0	0	50	50.0	[15]	0	0
16	[3, 36, 13]	0.94	3	47	47.0	[26, 9, 46, 45, 42, 3, 4, 16, 27, 20, 8]	1	2
17	[21]	0.98	1	49	49.0	[44, 1, 0, 21, 19, 41, 11, 17, 40, 2]	1	0
18	[]	1.0	0	50	50.0	[35, 18, 13, 22, 30, 31]	0	0
19	[]	1.0	0	50	50.0	[44, 1, 0, 21, 19, 41, 11, 17, 40, 2]	0	0
20	[5, 3, 30, 42, 8, 18, 19, 40]	0.84	8	42	42.0	[26, 9, 46, 45, 42, 3, 4, 16, 27, 20, 8]	3	5
21	[28, 17, 0]	0.94	3	47	47.0	[44, 1, 0, 21, 19, 41, 11, 17, 40, 2]	2	1
22	[8]	0.98	1	49	49.0	[35, 18, 13, 22, 30, 31]	0	1
23	[16, 14]	0.96	2	48	48.0	[39, 6, 37, 23]	0	2
24	[33]	0.98	1	49	49.0	[29, 34, 32, 28, 10, 33, 24]	1	0
25	[36, 14]	0.96	2	48	48.0	[5, 43, 36, 25, 7]	1	1
26	[8]	0.98	1	49	49.0	[26, 9, 46, 45, 42, 3, 4, 16, 27, 20, 8]	1	0
27	[20, 37, 30]	0.94	3	47	47.0	[26, 9, 46, 45, 42, 3, 4, 16, 27, 20, 8]	1	2
28	[17, 10, 10, 10]	0.92	4	46	46.0	[29, 34, 32, 28, 10, 33, 24]	3	1
29	[]	1.0	0	50	50.0	[29, 34, 32, 28, 10, 33, 24]	0	0
30	[42, 40, 40, 42, 26]	0.9	5	45	45.0	[35, 18, 13, 22, 30, 31]	0	5
31	[40, 40]	0.96	2	48	48.0	[35, 18, 13, 22, 30, 31]	0	2
32	[34, 33]	0.96	2	48	48.0	[29, 34, 32, 28, 10, 33, 24]	2	0
33	[24]	0.98	1	49	49.0	[29, 34, 32, 28, 10, 33, 24]	1	0
34	[]	1.0	0	50	50.0	[29, 34, 32, 28, 10, 33, 24]	0	0
35	[]	1.0	0	50	50.0	[35, 18, 13, 22, 30, 31]	0	0
36	[25, 7]	0.96	2	48	48.0	[5, 43, 36, 25, 7]	2	0
37	[]	1.0	0	50	50.0	[39, 6, 37, 23]	0	0
38	[]	1.0	0	50	50.0	[38, 14, 12]	0	0
39	[]	1.0	0	50	50.0	[39, 6, 37, 23]	0	0
40	[9, 3, 42, 30, 19]	0.9	5	45	45.0	[44, 1, 0, 21, 19, 41, 11, 17, 40, 2]	1	4
41	[]	1.0	0	50	50.0	[44, 1, 0, 21, 19, 41, 11, 17, 40, 2]	0	0
42	[30, 8]	0.96	2	48	48.0	[26, 9, 46, 45, 42, 3, 4, 16, 27, 20, 8]	1	1
43	[]	1.0	0	50	50.0	[5, 43, 36, 25, 7]	0	0
44	[]	1.0	0	50	50.0	[44, 1, 0, 21, 19, 41, 11, 17, 40, 2]	0	0
45	[46, 46]	0.96	2	48	48.0	[26, 9, 46, 45, 42, 3, 4, 16, 27, 20, 8]	2	0
46	[]	1.0	0	50	50.0	[26, 9, 46, 45, 42, 3, 4, 16, 27, 20, 8]	0	0
