# Supplementary material for: Self-supervised learning reveals clinically relevant histomorphological patterns for therapeutic strategies in colon cancer
Source: Nat Commun. 2025 Mar 8;16:2328. doi: 10.1038/s41467-025-57541-y (PMC11890774; doi:10.1038/s41467-025-57541-y)
Supplement: Supplementary file 4 — Source data file [file 41467_2025_57541_MOESM4_ESM.zip › SSL_Source_data/figure4a.csv]

covariate	coef	exp(coef)	se(coef)	coef lower 95%	coef upper 95%	exp(coef) lower 95%	exp(coef) upper 95%	z	p	-log2(p)
AJCC_new_S3	0.8725359974554916	2.392971735317432	0.598052351322185	-0.2996250720054865	2.04469706691647	0.7410960262467845	7.72681747469155	1.4589625733039475	0.14457540908917782	2.7901059105242654
TSR_1	0.9068880491465963	2.4766034606738185	0.36267105375432135	0.1960658455529365	1.617710252740256	1.2166070108583273	5.0415332532846815	2.5005801807412382	0.012399006231306634	6.333631695180254
age_cat_51 - 64	0.25060729806939996	1.2848054396736097	0.46975198713252736	-0.6700896783764766	1.1713042745152764	0.5116626906496301	3.2261977431246005	0.5334885321064073	0.5936954473742175	0.7522050447348356
age_cat_65 - 70	-0.6416652449792889	0.526415083677355	0.6452664940590799	-1.9063643337655143	0.6230338438069364	0.14861973731249462	1.8645763028120996	-0.9944189740007463	0.3200189345010638	1.6437708275789462
age_cat_71 - 80	0.22174113259912423	1.2482482052681176	0.6312003413122663	-1.0153888034023073	1.458871068600556	0.3622615539230581	4.3011011383394315	0.3513007171987964	0.7253627569440082	0.4632254214726499
gender_male	0.8707166414664022	2.388622025893821	0.42373111316751644	0.04021892052900411	1.7012143624038	1.0410386539805394	5.480598785423925	2.0548801218714754	0.03989058489143397	4.647807912832852
high_risk	0.9086391937969723	2.48094415105422	0.38358654234771816	0.15682338584119648	1.6604550017527482	1.1697889943562663	5.261704384590557	2.3687984156996262	0.0178459772393345	5.808257284759923
