# Supplementary material for: Self-supervised learning reveals clinically relevant histomorphological patterns for therapeutic strategies in colon cancer
Source: Nat Commun. 2025 Mar 8;16:2328. doi: 10.1038/s41467-025-57541-y (PMC11890774; doi:10.1038/s41467-025-57541-y)
Supplement: Supplementary file 4 — Source data file [file 41467_2025_57541_MOESM4_ESM.zip › SSL_Source_data/figure4b.csv]

covariate	coef	exp(coef)	se(coef)	coef lower 95%	coef upper 95%	exp(coef) lower 95%	exp(coef) upper 95%	z	p	-log2(p)
AJCC_new_S3	0.433969797081102	1.5433722530655465	0.36321239390746	-0.27791341371609496	1.145853007878299	0.7573623958708025	3.1451230276542055	1.1948099909599168	0.23216127592445798	2.1068007415070857
TSR_1	0.05380412465294055	1.0552778789889639	0.2740867999140165	-0.4833961318163678	0.591004381122249	0.6166854862400943	1.805801217526763	0.19630323193170698	0.8443728318905133	0.24404793487517834
age_cat_51 - 64	-0.022099824104390157	0.978142587969715	0.32415070839628035	-0.6574235381242449	0.6132238899154646	0.5181846991945217	1.8463743215253285	-0.06817762087804141	0.94564424146469	0.08063056207006442
age_cat_65 - 70	0.25721693968666726	1.2933256699933797	0.3623641068315096	-0.4530036589931161	0.9674375383664506	0.6357158075423951	2.6311934811409814	0.7098300710182281	0.47780951899351354	1.0654924992179815
age_cat_71 - 80	-0.04902178810178715	0.9521603837051399	0.45843582738051725	-0.9475394989904221	0.8494959227868478	0.38769377177158754	2.338467786456096	-0.10693271593081098	0.9148423584264556	0.12840492887868052
gender_male	0.5268227196721862	1.6935428907955998	0.2625309955999651	0.012271423470811116	1.0413740158735614	1.0123470263228438	2.8331070753297847	2.006706745114923	0.04478089739900647	4.480972750013787
high_risk	0.5989989098128414	1.82029560788193	0.25319671710427744	0.10274246328468095	1.095255356341002	1.1082059685968337	2.989946087611887	2.3657451670913554	0.017993825131369635	5.796354282148399
