# Supplementary material for: Self-supervised learning reveals clinically relevant histomorphological patterns for therapeutic strategies in colon cancer
Source: Nat Commun. 2025 Mar 8;16:2328. doi: 10.1038/s41467-025-57541-y (PMC11890774; doi:10.1038/s41467-025-57541-y)
Supplement: Supplementary file 4 — Source data file [file 41467_2025_57541_MOESM4_ESM.zip › SSL_Source_data/figure4c_base_values.csv]

	0
0	-0.02502845611922761
1	-0.02502845611922761
2	-0.02502845611922761
3	-0.02502845611922761
4	-0.02502845611922761
5	-0.02502845611922761
6	-0.02502845611922761
7	-0.02502845611922761
8	-0.02502845611922761
9	-0.02502845611922761
10	-0.02502845611922761
11	-0.02502845611922761
12	-0.02502845611922761
13	-0.02502845611922761
14	-0.02502845611922761
15	-0.02502845611922761
16	-0.02502845611922761
17	-0.02502845611922761
18	-0.02502845611922761
19	-0.02502845611922761
20	-0.02502845611922761
21	-0.02502845611922761
22	-0.02502845611922761
23	-0.02502845611922761
24	-0.02502845611922761
25	-0.02502845611922761
26	-0.02502845611922761
27	-0.02502845611922761
28	-0.02502845611922761
29	-0.02502845611922761
30	-0.02502845611922761
31	-0.02502845611922761
32	-0.02502845611922761
33	-0.02502845611922761
34	-0.02502845611922761
35	-0.02502845611922761
36	-0.02502845611922761
37	-0.02502845611922761
38	-0.02502845611922761
39	-0.02502845611922761
40	-0.02502845611922761
41	-0.02502845611922761
42	-0.02502845611922761
43	-0.02502845611922761
44	-0.02502845611922761
45	-0.02502845611922761
46	-0.02502845611922761
47	-0.02502845611922761
48	-0.02502845611922761
49	-0.02502845611922761
50	-0.02502845611922761
51	-0.02502845611922761
52	-0.02502845611922761
53	-0.02502845611922761
54	-0.02502845611922761
55	-0.02502845611922761
56	-0.02502845611922761
57	-0.02502845611922761
58	-0.02502845611922761
59	-0.02502845611922761
60	-0.02502845611922761
61	-0.02502845611922761
62	-0.02502845611922761
63	-0.02502845611922761
64	-0.02502845611922761
65	-0.02502845611922761
66	-0.02502845611922761
67	-0.02502845611922761
68	-0.02502845611922761
69	-0.02502845611922761
70	-0.02502845611922761
71	-0.02502845611922761
72	-0.02502845611922761
73	-0.02502845611922761
74	-0.02502845611922761
75	-0.02502845611922761
76	-0.02502845611922761
77	-0.02502845611922761
78	-0.02502845611922761
79	-0.02502845611922761
80	-0.02502845611922761
81	-0.02502845611922761
82	-0.02502845611922761
83	-0.02502845611922761
84	-0.02502845611922761
85	-0.02502845611922761
86	0.0406366054281058
87	0.0406366054281058
88	0.0406366054281058
89	0.0406366054281058
90	0.0406366054281058
91	0.0406366054281058
92	0.0406366054281058
93	0.0406366054281058
94	0.0406366054281058
95	0.0406366054281058
96	0.0406366054281058
97	0.0406366054281058
98	0.0406366054281058
99	0.0406366054281058
100	0.0406366054281058
101	0.0406366054281058
102	0.0406366054281058
103	0.0406366054281058
104	0.0406366054281058
105	0.0406366054281058
106	0.0406366054281058
107	0.0406366054281058
108	0.0406366054281058
109	0.0406366054281058
110	0.0406366054281058
111	0.0406366054281058
112	0.0406366054281058
113	0.0406366054281058
114	0.0406366054281058
115	0.0406366054281058
116	0.0406366054281058
117	0.0406366054281058
118	0.0406366054281058
119	0.0406366054281058
120	0.0406366054281058
121	0.0406366054281058
122	0.0406366054281058
123	0.0406366054281058
124	0.0406366054281058
125	0.0406366054281058
126	0.0406366054281058
127	0.0406366054281058
128	0.0406366054281058
129	0.0406366054281058
130	0.0406366054281058
131	0.0406366054281058
132	0.0406366054281058
133	0.0406366054281058
134	0.0406366054281058
135	0.0406366054281058
136	0.0406366054281058
137	0.0406366054281058
138	0.0406366054281058
139	0.0406366054281058
140	0.0406366054281058
141	0.0406366054281058
142	0.0406366054281058
143	0.0406366054281058
144	0.0406366054281058
145	0.0406366054281058
146	0.0406366054281058
147	0.0406366054281058
148	0.0406366054281058
149	0.0406366054281058
150	0.0406366054281058
151	0.0406366054281058
152	0.0406366054281058
153	0.0406366054281058
154	0.0406366054281058
155	0.0406366054281058
156	0.0406366054281058
157	0.0406366054281058
158	0.0406366054281058
159	0.0406366054281058
160	0.0406366054281058
161	0.0406366054281058
162	0.0406366054281058
163	0.0406366054281058
164	0.0406366054281058
165	0.0406366054281058
166	0.0406366054281058
167	0.0406366054281058
168	0.0406366054281058
169	0.0406366054281058
170	0.0406366054281058
171	-0.0018380762665012613
172	-0.0018380762665012613
173	-0.0018380762665012613
174	-0.0018380762665012613
175	-0.0018380762665012613
176	-0.0018380762665012613
177	-0.0018380762665012613
178	-0.0018380762665012613
179	-0.0018380762665012613
180	-0.0018380762665012613
181	-0.0018380762665012613
182	-0.0018380762665012613
183	-0.0018380762665012613
184	-0.0018380762665012613
185	-0.0018380762665012613
186	-0.0018380762665012613
187	-0.0018380762665012613
188	-0.0018380762665012613
189	-0.0018380762665012613
190	-0.0018380762665012613
191	-0.0018380762665012613
192	-0.0018380762665012613
193	-0.0018380762665012613
194	-0.0018380762665012613
195	-0.0018380762665012613
196	-0.0018380762665012613
197	-0.0018380762665012613
198	-0.0018380762665012613
199	-0.0018380762665012613
200	-0.0018380762665012613
201	-0.0018380762665012613
202	-0.0018380762665012613
203	-0.0018380762665012613
204	-0.0018380762665012613
205	-0.0018380762665012613
206	-0.0018380762665012613
207	-0.0018380762665012613
208	-0.0018380762665012613
209	-0.0018380762665012613
210	-0.0018380762665012613
211	-0.0018380762665012613
212	-0.0018380762665012613
213	-0.0018380762665012613
214	-0.0018380762665012613
215	-0.0018380762665012613
216	-0.0018380762665012613
217	-0.0018380762665012613
218	-0.0018380762665012613
219	-0.0018380762665012613
220	-0.0018380762665012613
221	-0.0018380762665012613
222	-0.0018380762665012613
223	-0.0018380762665012613
224	-0.0018380762665012613
225	-0.0018380762665012613
226	-0.0018380762665012613
227	-0.0018380762665012613
228	-0.0018380762665012613
229	-0.0018380762665012613
230	-0.0018380762665012613
231	-0.0018380762665012613
232	-0.0018380762665012613
233	-0.0018380762665012613
234	-0.0018380762665012613
235	-0.0018380762665012613
236	-0.0018380762665012613
237	-0.0018380762665012613
238	-0.0018380762665012613
239	-0.0018380762665012613
240	-0.0018380762665012613
241	-0.0018380762665012613
242	-0.0018380762665012613
243	-0.0018380762665012613
244	-0.0018380762665012613
245	-0.0018380762665012613
246	-0.0018380762665012613
247	-0.0018380762665012613
248	-0.0018380762665012613
249	-0.0018380762665012613
250	-0.0018380762665012613
251	-0.0018380762665012613
252	-0.0006998377373355425
253	-0.0006998377373355425
254	-0.0006998377373355425
255	-0.0006998377373355425
256	-0.0006998377373355425
257	-0.0006998377373355425
258	-0.0006998377373355425
259	-0.0006998377373355425
260	-0.0006998377373355425
261	-0.0006998377373355425
262	-0.0006998377373355425
263	-0.0006998377373355425
264	-0.0006998377373355425
265	-0.0006998377373355425
266	-0.0006998377373355425
267	-0.0006998377373355425
268	-0.0006998377373355425
269	-0.0006998377373355425
270	-0.0006998377373355425
271	-0.0006998377373355425
272	-0.0006998377373355425
273	-0.0006998377373355425
274	-0.0006998377373355425
275	-0.0006998377373355425
276	-0.0006998377373355425
277	-0.0006998377373355425
278	-0.0006998377373355425
279	-0.0006998377373355425
280	-0.0006998377373355425
281	-0.0006998377373355425
282	-0.0006998377373355425
283	-0.0006998377373355425
284	-0.0006998377373355425
285	-0.0006998377373355425
286	-0.0006998377373355425
287	-0.0006998377373355425
288	-0.0006998377373355425
289	-0.0006998377373355425
290	-0.0006998377373355425
291	-0.0006998377373355425
292	-0.0006998377373355425
293	-0.0006998377373355425
294	-0.0006998377373355425
295	-0.0006998377373355425
296	-0.0006998377373355425
297	-0.0006998377373355425
298	-0.0006998377373355425
299	-0.0006998377373355425
300	-0.0006998377373355425
301	-0.0006998377373355425
302	-0.0006998377373355425
303	-0.0006998377373355425
304	-0.0006998377373355425
305	-0.0006998377373355425
306	-0.0006998377373355425
307	-0.0006998377373355425
308	-0.0006998377373355425
309	-0.0006998377373355425
310	-0.0006998377373355425
311	-0.0006998377373355425
312	-0.0006998377373355425
313	-0.0006998377373355425
314	-0.0006998377373355425
315	-0.0006998377373355425
316	-0.0006998377373355425
317	-0.0006998377373355425
318	-0.0006998377373355425
319	-0.0006998377373355425
320	-0.0006998377373355425
321	-0.0006998377373355425
322	-0.0006998377373355425
323	-0.0006998377373355425
324	-0.0006998377373355425
325	-0.0006998377373355425
326	-0.0006998377373355425
327	-0.0006998377373355425
328	-0.0006998377373355425
329	-0.0006998377373355425
330	-0.014286512191560151
331	-0.014286512191560151
332	-0.014286512191560151
333	-0.014286512191560151
334	-0.014286512191560151
335	-0.014286512191560151
336	-0.014286512191560151
337	-0.014286512191560151
338	-0.014286512191560151
339	-0.014286512191560151
340	-0.014286512191560151
341	-0.014286512191560151
342	-0.014286512191560151
343	-0.014286512191560151
344	-0.014286512191560151
345	-0.014286512191560151
346	-0.014286512191560151
347	-0.014286512191560151
348	-0.014286512191560151
349	-0.014286512191560151
350	-0.014286512191560151
351	-0.014286512191560151
352	-0.014286512191560151
353	-0.014286512191560151
354	-0.014286512191560151
355	-0.014286512191560151
356	-0.014286512191560151
357	-0.014286512191560151
358	-0.014286512191560151
359	-0.014286512191560151
360	-0.014286512191560151
361	-0.014286512191560151
362	-0.014286512191560151
363	-0.014286512191560151
364	-0.014286512191560151
365	-0.014286512191560151
366	-0.014286512191560151
367	-0.014286512191560151
368	-0.014286512191560151
369	-0.014286512191560151
370	-0.014286512191560151
371	-0.014286512191560151
372	-0.014286512191560151
373	-0.014286512191560151
374	-0.014286512191560151
375	-0.014286512191560151
376	-0.014286512191560151
377	-0.014286512191560151
378	-0.014286512191560151
379	-0.014286512191560151
380	-0.014286512191560151
381	-0.014286512191560151
382	-0.014286512191560151
383	-0.014286512191560151
384	-0.014286512191560151
385	-0.014286512191560151
386	-0.014286512191560151
387	-0.014286512191560151
388	-0.014286512191560151
389	-0.014286512191560151
390	-0.014286512191560151
391	-0.014286512191560151
392	-0.014286512191560151
393	-0.014286512191560151
394	-0.014286512191560151
395	-0.014286512191560151
396	-0.014286512191560151
397	-0.014286512191560151
398	-0.014286512191560151
399	-0.014286512191560151
400	-0.014286512191560151
401	-0.014286512191560151
402	-0.014286512191560151
403	-0.014286512191560151
404	-0.014286512191560151
