# Supplementary material for: Self-supervised learning reveals clinically relevant histomorphological patterns for therapeutic strategies in colon cancer
Source: Nat Commun. 2025 Mar 8;16:2328. doi: 10.1038/s41467-025-57541-y (PMC11890774; doi:10.1038/s41467-025-57541-y)
Supplement: Supplementary file 4 — Source data file [file 41467_2025_57541_MOESM4_ESM.zip › SSL_Source_data/figure4c_data.csv]

	0	1	2	3	4	5	6	7	8	9	10	11	12	13	14	15	16	17	18	19	20	21	22	23	24	25	26	27	28	29	30	31	32	33	34	35	36	37	38	39	40	41	42	43	44	45	46
0	1.562407576877785	1.8725625051816244	0.5508066651993051	-2.0218169753878232	-2.0218169753878232	4.258262504886177	-2.0218169753878232	-0.8354876959205857	-2.0218169753878232	0.5508066651993051	-0.1423405153606403	1.649418953867415	2.108951283245855	1.1104224531347278	4.685973221941661	0.5508066651993051	0.7739502165135148	0.9562717733074697	2.108951283245855	2.2555547574377304	1.8035696336946732	0.2631245927475243	-2.0218169753878232	-0.8354876959205857	1.937101026319196	1.2439538457592505	-2.0218169753878232	-2.0218169753878232	-2.0218169753878232	-2.0218169753878232	-2.0218169753878232	-0.1423405153606403	-2.0218169753878232	-0.8354876959205857	-2.0218169753878232	1.4670973970734602	2.0548840619755793	-2.0218169753878232	1.562407576877785	-2.0218169753878232	-2.0218169753878232	-0.1423405153606403	-2.0218169753878232	2.5318081340658884	1.4670973970734602	-2.0218169753878232	-2.0218169753878232
1	1.3326622585131815	1.689337202451914	3.088054083570362	2.984064370046314	3.024338269184254	2.8207393139430144	-2.2779951187293213	2.331191088624309	-2.2779951187293213	3.3185777421821943	1.3326622585131815	1.8290991448270728	-2.2779951187293213	0.3030428413320232	-0.6132478905421319	2.094802310560078	-0.2077827824339673	2.8679921987935604	-2.2779951187293213	-1.3063950711020764	1.9517014669194053	1.3326622585131815	-2.2779951187293213	-2.2779951187293213	1.5839766867940877	1.1785115786859235	1.4661936511377043	2.736656196732473	0.7730464705777589	-2.2779951187293213	2.605627934326069	-2.2779951187293213	-0.6132478905421319	-1.3063950711020764	-2.2779951187293213	-0.6132478905421319	0.9961900218919686	-1.3063950711020764	-2.2779951187293213	-2.2779951187293213	-2.2779951187293213	-2.2779951187293213	-0.6132478905421319	-2.2779951187293213	-2.2779951187293213	-0.6132478905421319	-2.2779951187293213
2	-1.1585259182117165	-1.1585259182117165	0.9209156234681197	4.47982875112203	3.5864062101515337	0.22776844290817433	2.6026741974818464	3.7614550076164086	-1.8162513278916803	3.384768864058288	-1.8162513278916803	-1.1585259182117165	-1.1585259182117165	3.6121587062539486	0.45091199422238404	-1.1585259182117165	2.0195279121362293	-1.8162513278916803	-1.1585259182117165	-1.8162513278916803	2.367834606404445	-1.8162513278916803	-1.8162513278916803	2.367834606404445	3.4264415604588554	1.6746874258444997	-1.1585259182117165	0.45091199422238404	-1.8162513278916803	-1.8162513278916803	1.549524282890494	-1.8162513278916803	-1.8162513278916803	-1.8162513278916803	-1.8162513278916803	-0.46537873765177107	1.1440591747823294	-0.46537873765177107	3.131933522936675	0.6332335510163389	-1.8162513278916803	-1.8162513278916803	-1.8162513278916803	-1.8162513278916803	-1.8162513278916803	-0.05991362954360646	-1.8162513278916803
3	-1.2987404702185517	-1.825676914257241	0.7807010714612845	4.160845043925607	4.043593781746259	-0.20012818155044165	-0.20012818155044165	3.8717435248196	-0.20012818155044165	3.4970500753781897	0.08755389090133914	1.099154802579819	-0.20012818155044165	3.401739895573865	0.31069744221554885	-1.825676914257241	-0.6055932896586063	0.49301899900950374	-0.20012818155044165	-1.825676914257241	2.6715514433335703	-1.2987404702185517	-1.825676914257241	1.7923019831397644	-1.825676914257241	2.5930798278920753	1.0038446227754942	2.462459645475011	-1.825676914257241	-1.825676914257241	3.4461916581446985	-0.6055932896586063	-1.825676914257241	-1.825676914257241	-1.825676914257241	-1.825676914257241	2.690243576345723	2.3901389838953846	-1.825676914257241	-1.825676914257241	-1.825676914257241	-1.825676914257241	-1.2987404702185517	-1.825676914257241	-1.825676914257241	-1.825676914257241	-1.825676914257241
4	2.371059793385992	-2.2341103926020995	2.9306755813214145	-1.5409632120421541	1.2623971688643802	2.1479162420717817	-1.9879193681272769	0.5991029514541166	-1.5409632120421541	3.326571238413428	0.16378488019627113	2.122598434087492	-2.2341103926020995	3.482917308804122	-0.03688581526588042	-1.9879193681272769	1.9555443494243256	2.484388478692995	3.7965748676591637	1.3768075200421244	3.208307317919694	0.06847470039194548	-2.2341103926020995	-1.9879193681272769	1.909024333789433	-0.03688581526588042	2.3302377988657366	-1.9879193681272769	-0.8478160314822087	-1.9879193681272769	0.06847470039194548	-0.442350923374045	-1.9879193681272769	-1.9879193681272769	-2.2341103926020995	-1.1354981039339895	1.5270897230914624	-1.9879193681272769	-1.9879193681272769	-1.9879193681272769	0.538478329637682	-1.9879193681272769	-1.9879193681272769	0.06847470039194548	-1.5409632120421541	4.162819262614047	-1.9879193681272769
5	0.7315973113298062	-1.7953912838925081	2.871663474826077	-1.7953912838925081	-1.7953912838925081	-1.7953912838925081	-1.7953912838925081	3.867091527258956	3.034182404323852	4.7746485791643565	-1.7953912838925081	-1.7953912838925081	2.4363454035682315	1.8302095999979162	0.7315973113298062	-1.7953912838925081	1.1370624194379708	1.1370624194379708	2.8110388530096424	2.2356747081060804	3.702011776899507	-1.7953912838925081	1.6478880432039613	-1.7953912838925081	1.4247444918897516	0.7315973113298062	-1.7953912838925081	0.03845013076986081	-1.7953912838925081	-1.7953912838925081	3.296546668791343	-1.7953912838925081	-1.7953912838925081	-1.7953912838925081	-1.7953912838925081	-1.7953912838925081	2.523356780557861	-1.7953912838925081	-1.7953912838925081	-1.7953912838925081	-1.7953912838925081	1.1370624194379708	1.6478880432039613	-1.7953912838925081	-1.7953912838925081	1.1370624194379708	-1.7953912838925081
6	1.798554537435252	1.1054073568753067	2.2685581666809873	1.798554537435252	0.5945817331093162	1.8938647172395768	-2.1130117427052104	2.9299566489263524	1.2877289136692616	4.378771367027577	2.060918801902743	-2.1130117427052104	-0.5040305555587938	-2.1130117427052104	0.5945817331093162	-0.5040305555587938	2.9617053472409327	2.7540659824626883	0.18911662500115156	0.18911662500115156	2.631463660370356	0.882263805561097	-2.1130117427052104	-2.1130117427052104	1.5754109861210424	3.0513175059306197	-2.1130117427052104	0.18911662500115156	1.5754109861210424	-2.1130117427052104	2.135026774056465	-2.1130117427052104	-2.1130117427052104	-2.1130117427052104	-2.1130117427052104	-2.1130117427052104	2.3863412023373707	-2.1130117427052104	-2.1130117427052104	-2.1130117427052104	-2.1130117427052104	2.540491882164629	-2.1130117427052104	-2.1130117427052104	-0.5040305555587938	-2.1130117427052104	-2.1130117427052104
7	0.5458086557484272	-1.8080857828687131	2.2197850893200988	2.4429286406343085	3.8898476235706343	1.3931065161356306	-1.8080857828687131	3.297343968790376	-0.5528036329196828	3.8898476235706343	0.5458086557484272	-1.8080857828687131	0.5458086557484272	0.14034354764026258	1.0566342795144177	-1.8080857828687131	4.451142673025776	1.0566342795144177	-0.5528036329196828	3.058114279724542	1.749781460074363	-1.8080857828687131	-1.8080857828687131	-1.8080857828687131	0.14034354764026258	1.5266379087601534	3.160768433784625	-1.8080857828687131	-1.8080857828687131	-1.8080857828687131	-1.8080857828687131	0.5458086557484272	-1.8080857828687131	-1.8080857828687131	-1.8080857828687131	-1.8080857828687131	1.3931065161356306	-1.8080857828687131	-1.8080857828687131	-1.8080857828687131	1.932103016868318	-1.8080857828687131	-1.8080857828687131	-1.8080857828687131	-1.8080857828687131	3.7098762441216326	-1.8080857828687131
8	-2.0499227775084625	-2.0499227775084625	0.5281106451029185	2.684092263905089	1.462419882479752	2.434280465508718	0.43280046529859373	3.901656495434564	1.221257825662864	3.8406423896794175	-2.0499227775084625	0.32743994964076784	0.5281106451029185	3.9881485267880077	-0.4834902665755614	-2.0499227775084625	1.308269202652494	0.43280046529859373	-1.1766374471355068	-2.0499227775084625	1.6267229337710285	-0.26034671526135167	-0.7711723390273422	2.917707115086594	0.07612552135986128	2.1555670630396975	-0.26034671526135167	2.3046026422001855	-1.8697846276954522	-2.0499227775084625	2.3046026422001855	-1.1766374471355068	-2.0499227775084625	-2.0499227775084625	-1.1766374471355068	-0.7711723390273422	1.6855634337939618	3.140850666400804	-2.0499227775084625	-2.0499227775084625	-1.8697846276954522	-2.0499227775084625	-0.4834902665755614	-1.1766374471355068	-2.0499227775084625	-1.1766374471355068	-2.0499227775084625
9	-1.041566830408951	-2.1468099882337883	2.928725083143171	0.4625105663673237	3.0444094821426333	2.2906376797662533	2.0029556073144725	2.596019329317435	-2.1468099882337883	3.900075592200354	-2.1468099882337883	1.261018262585095	0.4625105663673237	3.430071962954618	0.8302353464926409	-2.1468099882337883	3.762454214324306	1.2097249681975448	1.0378747112708853	0.057045458259159076	1.6325818190175783	-0.34841964984900553	-0.6361017223007863	1.9541654431450404	0.6631812618294743	2.439673258926741	-2.1468099882337883	-1.7347140109688963	-2.1468099882337883	-2.1468099882337883	0.4625105663673237	-0.6361017223007863	-2.1468099882337883	-2.1468099882337883	-2.1468099882337883	-1.7347140109688963	1.6325818190175783	0.7501926388191045	-1.7347140109688963	1.7310218918308307	-1.7347140109688963	-2.1468099882337883	-2.1468099882337883	-2.1468099882337883	-2.1468099882337883	1.261018262585095	-2.1468099882337883
10	-0.05016590868201298	-0.05016590868201298	2.359028919370291	2.187880663174462	-0.05016590868201298	1.0892683745063518	-2.416078135627333	1.8406844631902728	-1.0309951616937392	1.7205401513482097	2.6153246780014014	1.3669001111046315	-2.129607450361849	1.8216362682195788	3.8816597240423127	0.06761712697437083	0.9614350029964669	0.17297764263219673	2.465512399772741	0.7607643075343162	0.9149149873615743	0.5094498792534097	-2.416078135627333	-2.129607450361849	1.3043797541232975	3.2175000803556197	-2.129607450361849	2.2011258899244823	-0.3378479811337938	-2.129607450361849	1.507978709364537	1.0892683745063518	-2.129607450361849	-1.4364602698019038	-2.416078135627333	-1.4364602698019038	1.4539114880942612	-1.4364602698019038	2.2524191843120325	-2.416078135627333	-2.416078135627333	-2.416078135627333	-2.416078135627333	-0.05016590868201298	-2.416078135627333	0.5094498792534097	-2.416078135627333
11	-1.1260767564579082	-0.4947682648530396	-0.4947682648530396	-1.1260767564579082	-1.1260767564579082	2.9392189396321067	3.3553793368570193	-1.1260767564579082	5.14002133831621	-1.1260767564579082	-1.1260767564579082	-1.1260767564579082	5.816966544299875	-1.1260767564579082	1.8078168281410063	-1.1260767564579082	-1.1260767564579082	-1.1260767564579082	-1.1260767564579082	-1.1260767564579082	-1.1260767564579082	-1.1260767564579082	4.12035225198822	2.837436245322164	1.4511418842022739	2.0701810926084976	-1.1260767564579082	-1.1260767564579082	-1.1260767564579082	-1.1260767564579082	-1.1260767564579082	-1.1260767564579082	-1.1260767564579082	-1.1260767564579082	-1.1260767564579082	-0.4947682648530396	0.6038440238150704	-1.1260767564579082	-0.4947682648530396	-1.1260767564579082	-1.1260767564579082	2.4496707143134016	-0.4947682648530396	3.6641148185066323	-1.1260767564579082	-1.1260767564579082	-1.1260767564579082
12	-0.9401500950158956	-0.9401500950158956	-0.9401500950158956	-0.9401500950158956	-0.9401500950158956	-0.166730612016166	2.2311646607822047	-0.9401500950158956	5.318066321474489	1.6250288572118885	-0.9401500950158956	-0.9401500950158956	4.376564170253838	-0.166730612016166	-0.9401500950158956	-0.9401500950158956	-0.9401500950158956	-0.9401500950158956	-0.9401500950158956	-0.9401500950158956	-0.166730612016166	-0.9401500950158956	5.313908311325825	0.5264165685437785	-0.9401500950158956	-0.9401500950158956	-0.9401500950158956	-0.9401500950158956	-0.9401500950158956	-0.9401500950158956	-0.166730612016166	-0.9401500950158956	-0.9401500950158956	-0.9401500950158956	-0.9401500950158956	-0.166730612016166	-0.9401500950158956	-0.9401500950158956	-0.9401500950158956	-0.166730612016166	-0.9401500950158956	1.9127109296636693	5.7734406407042655	0.5264165685437785	-0.9401500950158956	2.5413195890860436	-0.9401500950158956
13	-1.5202720509605827	-1.5202720509605827	-1.5202720509605827	1.0985581739525543	0.4054109933926089	1.7046939775228704	-0.6932012952755002	1.9458560343397586	5.007242278115186	3.3498499725590496	-1.5202720509605827	1.504023282060719	4.783262256656011	3.0444683230078677	-1.5202720509605827	-1.5202720509605827	-1.5202720509605827	-5.4114715554831605e-05	-1.5202720509605827	-1.5202720509605827	1.7917053545124997	-0.6932012952755002	4.297231291503236	3.4964534467509254	-1.5202720509605827	0.6930930658443906	-0.6932012952755002	-1.5202720509605827	-1.5202720509605827	-1.5202720509605827	1.504023282060719	-1.5202720509605827	-1.5202720509605827	-1.5202720509605827	-1.5202720509605827	2.3025309782784906	-0.6932012952755002	-1.5202720509605827	-1.5202720509605827	-1.5202720509605827	1.0985581739525543	-5.4114715554831605e-05	0.4054109933926089	-0.6932012952755002	-1.5202720509605827	-1.5202720509605827	-1.5202720509605827
14	-0.809454352650361	-0.809454352650361	-0.809454352650361	-0.809454352650361	-0.809454352650361	-0.26716685967600906	3.7031250538761133	-0.809454352650361	6.347558740527752	-0.26716685967600906	-0.809454352650361	-0.809454352650361	4.702646439899992	-0.809454352650361	-0.809454352650361	-0.809454352650361	-0.809454352650361	-0.809454352650361	-0.809454352650361	-0.809454352650361	-0.809454352650361	-0.26716685967600906	5.021100171018527	1.5245926095520463	-0.809454352650361	-0.809454352650361	-0.809454352650361	-0.809454352650361	-0.809454352650361	-0.809454352650361	-0.809454352650361	-0.809454352650361	-0.809454352650361	-0.809454352650361	-0.809454352650361	-0.26716685967600906	-0.809454352650361	-0.809454352650361	-0.809454352650361	0.8314454289921009	-0.809454352650361	3.1668203448091377	4.102280992791012	-0.809454352650361	-0.809454352650361	-0.809454352650361	-0.809454352650361
15	-0.6333223527783458	-0.6333223527783458	-0.6333223527783458	-0.08434922408780032	-0.6333223527783458	2.2182358689062447	-0.6333223527783458	1.5250886883462993	6.091518046017961	-0.6333223527783458	-0.6333223527783458	-0.6333223527783458	6.505951824108886	-0.6333223527783458	-0.6333223527783458	-0.6333223527783458	-0.6333223527783458	-0.6333223527783458	-0.6333223527783458	-0.6333223527783458	-0.6333223527783458	-0.6333223527783458	2.6882394981519804	-0.08434922408780032	1.0142630645803088	-0.6333223527783458	-0.6333223527783458	-0.6333223527783458	-0.6333223527783458	-0.6333223527783458	-0.6333223527783458	-0.6333223527783458	-0.6333223527783458	-0.6333223527783458	-0.6333223527783458	-0.6333223527783458	1.7074102451402542	-0.6333223527783458	-0.6333223527783458	-0.6333223527783458	-0.6333223527783458	0.6087979564721442	-0.6333223527783458	0.6087979564721442	-0.6333223527783458	-0.6333223527783458	-0.6333223527783458
16	-0.7745549034415182	-0.7745549034415182	-0.7745549034415182	-0.13385083917342833	-0.7745549034415182	-0.7745549034415182	2.6387378830663533	-0.7745549034415182	6.504716949993092	-0.7745549034415182	-0.7745549034415182	-0.7745549034415182	5.371480696758935	-0.7745549034415182	-0.7745549034415182	-0.7745549034415182	-0.7745549034415182	-0.7745549034415182	-0.7745549034415182	-0.7745549034415182	-0.7745549034415182	-0.7745549034415182	3.737350171734463	3.124245698848054	-0.7745549034415182	-0.13385083917342833	-0.7745549034415182	-0.7745549034415182	-0.7745549034415182	-0.7745549034415182	0.5592963413865171	-0.7745549034415182	-0.7745549034415182	-0.7745549034415182	-0.7745549034415182	2.699362504882788	-0.7745549034415182	-0.7745549034415182	-0.7745549034415182	-0.7745549034415182	-0.7745549034415182	2.9571916141848877	-0.7745549034415182	0.5592963413865171	-0.7745549034415182	-0.7745549034415182	-0.7745549034415182
17	-1.577841572654184	-1.577841572654184	0.19935894969830503	3.725719474314467	1.297971238366415	0.8925061302582504	2.3965835270345246	3.960559065391868	1.5856533108181958	4.961532884496061	-1.577841572654184	0.19935894969830503	-1.577841572654184	3.7547070111877194	0.8925061302582504	-1.577841572654184	-1.577841572654184	-1.577841572654184	0.19935894969830503	-1.577841572654184	3.457455487719787	-1.577841572654184	-1.577841572654184	4.0280003461874	-1.577841572654184	3.0325722937545216	-1.577841572654184	0.8925061302582504	-1.577841572654184	-1.577841572654184	2.145269098753619	2.2788004913781412	-1.577841572654184	-1.577841572654184	-1.577841572654184	-1.577841572654184	2.501944042692351	-1.577841572654184	-1.577841572654184	0.19935894969830503	-1.577841572654184	-1.577841572654184	-1.577841572654184	-1.577841572654184	-1.577841572654184	-1.577841572654184	-1.577841572654184
18	-1.1740497595657367	-1.1740497595657367	-1.1740497595657367	5.6164093217569055	1.7662617200468471	1.5839401632528922	-1.1740497595657367	4.507101743972048	2.053943792498628	4.834314655180464	-1.1740497595657367	-1.1740497595657367	2.171726828155011	3.375699632480947	-1.1740497595657367	-1.1740497595657367	-1.1740497595657367	-1.1740497595657367	-1.1740497595657367	-1.1740497595657367	4.222997492868151	-1.1740497595657367	-1.1740497595657367	-0.025497749181208285	-1.1740497595657367	1.5839401632528922	-1.1740497595657367	-1.1740497595657367	-1.1740497595657367	-1.1740497595657367	3.2325987888402743	-1.1740497595657367	-1.1740497595657367	-1.1740497595657367	-1.1740497595657367	0.6676494313787371	3.1525560811667375	-1.1740497595657367	-1.1740497595657367	-1.1740497595657367	-1.1740497595657367	-1.1740497595657367	-1.1740497595657367	-1.1740497595657367	-1.1740497595657367	-1.1740497595657367	-1.1740497595657367
19	-1.2524565083926555	-1.2524565083926555	0.781173218227619	-0.317439070440491	-1.2524565083926555	1.879785506895729	1.7620024712393452	-0.317439070440491	5.8288901872284065	2.3906111306617195	-1.2524565083926555	-0.317439070440491	4.6931962236557645	-0.317439070440491	-1.2524565083926555	-1.2524565083926555	-1.2524565083926555	-1.2524565083926555	-1.2524565083926555	-1.2524565083926555	0.3757081101194544	-1.2524565083926555	3.049856759545983	-1.2524565083926555	1.4743203987875644	-0.317439070440491	-1.2524565083926555	-0.317439070440491	-1.2524565083926555	-1.2524565083926555	1.4743203987875644	-1.2524565083926555	-1.2524565083926555	-1.2524565083926555	-1.2524565083926555	1.9851460225535549	1.0688552906793998	-1.2524565083926555	-1.2524565083926555	-1.2524565083926555	-1.2524565083926555	2.9014367544277095	4.427493057922759	0.3757081101194544	-1.2524565083926555	-1.2524565083926555	-1.2524565083926555
20	-0.17881858822127228	-1.7633964633359778	1.2074757728986176	-0.17881858822127228	-0.17881858822127228	-1.7633964633359778	-1.7633964633359778	1.900622953458563	4.583355346576484	3.0792779498002094	2.460238741393986	2.5937701340185084	4.251998210622041	1.2074757728986176	1.2074757728986176	-1.7633964633359778	-1.7633964633359778	1.2074757728986176	0.5143285923386722	-1.7633964633359778	-0.17881858822127228	-1.7633964633359778	2.3060880615667276	3.671329013488786	0.9197937004468368	2.5292316128809373	-1.7633964633359778	0.5143285923386722	-1.7633964633359778	-1.7633964633359778	2.123766504772773	-1.7633964633359778	-1.7633964633359778	-1.7633964633359778	-1.7633964633359778	-1.7633964633359778	-1.7633964633359778	-1.7633964633359778	-1.7633964633359778	-1.7633964633359778	-1.7633964633359778	3.153385921953931	3.6053710456969883	-1.7633964633359778	-1.7633964633359778	-1.7633964633359778	-1.7633964633359778
21	-0.7693657974964534	-0.7693657974964534	-0.7693657974964534	-0.7693657974964534	-0.7693657974964534	-0.7693657974964534	2.1671970178422235	-0.7693657974964534	5.084967749926503	-0.7693657974964534	-0.7693657974964534	-0.7693657974964534	4.5343206319738405	-0.7693657974964534	0.375437548614169	-0.7693657974964534	-0.7693657974964534	-0.7693657974964534	-0.7693657974964534	-0.7693657974964534	-0.7693657974964534	-0.7693657974964534	5.939957955936863	5.7736002501319215	-0.7693657974964534	0.375437548614169	-0.7693657974964534	-0.7693657974964534	-0.7693657974964534	-0.7693657974964534	-0.7693657974964534	-0.7693657974964534	-0.7693657974964534	-0.7693657974964534	-0.7693657974964534	3.5109317645433187	-0.7693657974964534	-0.7693657974964534	-0.7693657974964534	-0.7693657974964534	-0.7693657974964534	-0.7693657974964534	1.474049837282279	-0.7693657974964534	-0.7693657974964534	-0.7693657974964534	-0.7693657974964534
22	-1.4764988584682541	-1.4764988584682541	-1.4764988584682541	1.745070609315853	-0.3343709323639823	0.3587762481959622	3.0329248976224914	1.0519234287559076	5.352604423975837	1.2750669800701173	-1.4764988584682541	-1.4764988584682541	4.1082803241263335	0.7642413563041268	-1.4764988584682541	-1.4764988584682541	-1.4764988584682541	-1.4764988584682541	-1.4764988584682541	-1.4764988584682541	1.9682141606300627	-1.4764988584682541	3.743166511541737	4.509816154094609	-0.3343709323639823	1.4573885368640722	-0.3343709323639823	-0.3343709323639823	-1.4764988584682541	-1.4764988584682541	2.1505357174240176	-1.4764988584682541	-1.4764988584682541	-1.4764988584682541	-1.4764988584682541	-1.4764988584682541	1.4573885368640722	-0.3343709323639823	-1.4764988584682541	1.4573885368640722	-1.4764988584682541	1.0519234287559076	3.0996162721211635	-1.4764988584682541	-1.4764988584682541	-1.4764988584682541	-1.4764988584682541
23	-0.5828170369542747	-0.5828170369542747	-0.5828170369542747	-0.5828170369542747	-0.5828170369542747	-0.5828170369542747	2.5137758469346903	-0.5828170369542747	5.914973228596846	-0.5828170369542747	-0.5828170369542747	-0.5828170369542747	6.251445465218059	-0.5828170369542747	-0.5828170369542747	-0.5828170369542747	-0.5828170369542747	-0.5828170369542747	-0.5828170369542747	-0.5828170369542747	-0.5828170369542747	-0.5828170369542747	5.6918296772826364	2.1083107388265265	-0.5828170369542747	-0.5828170369542747	-0.5828170369542747	-0.5828170369542747	-0.5828170369542747	-0.5828170369542747	-0.5828170369542747	-0.5828170369542747	-0.5828170369542747	-0.5828170369542747	-0.5828170369542747	-0.5828170369542747	1.4151635582665811	-0.5828170369542747	-0.5828170369542747	-0.5828170369542747	-0.5828170369542747	-0.5828170369542747	-0.5828170369542747	-0.5828170369542747	-0.5828170369542747	-0.5828170369542747	-0.5828170369542747
24	-0.5446858528200114	-0.5446858528200114	-0.5446858528200114	-0.5446858528200114	-0.5446858528200114	-0.5446858528200114	-0.5446858528200114	1.7247670968613082	6.0814759235509	-0.5446858528200114	-0.5446858528200114	-0.5446858528200114	6.015226538009699	-0.5446858528200114	-0.5446858528200114	-0.5446858528200114	-0.5446858528200114	-0.5446858528200114	-0.5446858528200114	-0.5446858528200114	-0.5446858528200114	-0.5446858528200114	3.111061457981199	5.944274802037415	-0.5446858528200114	-0.5446858528200114	-0.5446858528200114	-0.5446858528200114	-0.5446858528200114	-0.5446858528200114	-0.5446858528200114	-0.5446858528200114	-0.5446858528200114	-0.5446858528200114	-0.5446858528200114	-0.5446858528200114	-0.5446858528200114	-0.5446858528200114	-0.5446858528200114	-0.5446858528200114	-0.5446858528200114	-0.5446858528200114	-0.5446858528200114	-0.5446858528200114	-0.5446858528200114	-0.5446858528200114	-0.5446858528200114
25	-0.5806789553450189	-0.5806789553450189	-0.5806789553450189	-0.5806789553450189	-0.5806789553450189	-0.5806789553450189	1.8751347335013175	-0.5806789553450189	6.547963567963223	-0.5806789553450189	-0.5806789553450189	-0.5806789553450189	5.952672177407036	-0.5806789553450189	-0.5806789553450189	-0.5806789553450189	-0.5806789553450189	-0.5806789553450189	-0.5806789553450189	-0.5806789553450189	-0.5806789553450189	-0.5806789553450189	4.583184934603527	-0.5806789553450189	-0.5806789553450189	-0.5806789553450189	-0.5806789553450189	-0.5806789553450189	-0.5806789553450189	-0.5806789553450189	-0.5806789553450189	-0.5806789553450189	-0.5806789553450189	-0.5806789553450189	-0.5806789553450189	-0.5806789553450189	-0.5806789553450189	-0.5806789553450189	2.9737470221694267	-0.5806789553450189	-0.5806789553450189	1.8751347335013175	-0.5806789553450189	-0.5806789553450189	-0.5806789553450189	-0.5806789553450189	-0.5806789553450189
26	-0.7722711693505291	-0.7722711693505291	-0.7722711693505291	-0.7722711693505291	-0.7722711693505291	3.5648713904044134	-0.7722711693505291	-0.7722711693505291	4.775961662499213	-0.7722711693505291	-0.7722711693505291	-0.7722711693505291	5.598642895251061	-0.7722711693505291	-0.7722711693505291	-0.7722711693505291	-0.7722711693505291	-0.7722711693505291	-0.7722711693505291	-0.7722711693505291	-0.7722711693505291	-0.7722711693505291	5.9364493548854105	-0.7722711693505291	2.7175735300172095	-0.7722711693505291	-0.7722711693505291	-0.7722711693505291	-0.7722711693505291	-0.7722711693505291	-0.7722711693505291	-0.7722711693505291	-0.7722711693505291	-0.7722711693505291	-0.7722711693505291	-0.7722711693505291	-0.7722711693505291	-0.7722711693505291	-0.7722711693505291	-0.7722711693505291	-0.7722711693505291	5.0689487871806875	-0.7722711693505291	3.2283991537832004	-0.7722711693505291	-0.7722711693505291	-0.7722711693505291
27	-1.042882287478962	1.290043522567756	-1.042882287478962	-1.042882287478962	-1.042882287478962	3.975620867817908	-1.042882287478962	-1.042882287478962	-1.042882287478962	-1.042882287478962	-1.042882287478962	1.8008691463337465	5.712892151761893	-1.042882287478962	2.8994814350018565	-1.042882287478962	-1.042882287478962	-1.042882287478962	-1.042882287478962	-1.042882287478962	4.268968677805367	-1.042882287478962	5.585058780252009	-1.042882287478962	1.8008691463337465	-1.042882287478962	1.9831907031277014	-1.042882287478962	-1.042882287478962	-1.042882287478962	0.1914312338996469	-1.042882287478962	-1.042882287478962	-1.042882287478962	-1.042882287478962	-1.042882287478962	1.5777255950195368	-1.042882287478962	-1.042882287478962	-1.042882287478962	-1.042882287478962	3.0818029917958114	-1.042882287478962	1.290043522567756	-1.042882287478962	-1.042882287478962	-1.042882287478962
28	-1.6060031907857928	-1.6060031907857928	1.212356894446895	4.318437225169752	2.6786939632403226	0.11374460577878587	2.0596547548340993	4.025767611206932	3.371841143800268	4.624604112295636	-1.6060031907857928	0.11374460577878587	3.851414224062154	2.6786939632403226	-1.6060031907857928	-1.6060031907857928	-1.6060031907857928	-1.6060031907857928	-1.6060031907857928	-1.6060031907857928	4.005564903889413	-1.6060031907857928	1.7231825182128864	1.5000389668986767	0.11374460577878587	0.8068917863387313	-1.6060031907857928	-1.6060031907857928	-1.6060031907857928	-1.6060031907857928	2.3109691831150054	-1.6060031907857928	-1.6060031907857928	-1.6060031907857928	-1.6060031907857928	-1.6060031907857928	0.11374460577878587	-1.6060031907857928	-1.6060031907857928	-1.6060031907857928	0.8068917863387313	0.11374460577878587	-1.6060031907857928	1.212356894446895	-1.6060031907857928	-1.6060031907857928	-1.6060031907857928
29	0.969991895355867	-1.412215889650411	0.6823098229040863	-1.412215889650411	-1.412215889650411	-1.412215889650411	-1.412215889650411	-0.41630246576402286	4.072333903968117	3.591030719468448	-1.412215889650411	-0.41630246576402286	3.321367152519345	-1.412215889650411	-1.412215889650411	1.981592807034347	2.222754863851235	-1.412215889650411	2.222754863851235	3.221283693962363	-1.412215889650411	2.950993364222451	2.841794072257459	-1.412215889650411	-1.412215889650411	0.6823098229040863	-1.412215889650411	-1.412215889650411	-1.412215889650411	-0.41630246576402286	-1.412215889650411	-1.412215889650411	-1.412215889650411	-1.412215889650411	-1.412215889650411	0.6823098229040863	-1.412215889650411	-1.412215889650411	-1.412215889650411	-1.412215889650411	-1.412215889650411	4.95433556236364	5.121031801254514	0.27684471479592254	-0.41630246576402286	-1.412215889650411	-1.412215889650411
30	-0.9142159299113075	-0.9142159299113075	-0.29675183504199776	-0.9142159299113075	-0.9142159299113075	-0.9142159299113075	3.7636911755044213	-0.9142159299113075	6.175594459458902	-0.9142159299113075	0.39639534551794764	-0.9142159299113075	4.601087964908913	-0.9142159299113075	-0.29675183504199776	-0.9142159299113075	-0.9142159299113075	-0.9142159299113075	-0.9142159299113075	-0.9142159299113075	-0.9142159299113075	-0.9142159299113075	4.308418350946093	2.101143437756373	0.39639534551794764	-0.29675183504199776	-0.9142159299113075	-0.9142159299113075	-0.9142159299113075	-0.9142159299113075	-0.9142159299113075	-0.9142159299113075	-0.9142159299113075	-0.9142159299113075	-0.9142159299113075	-0.9142159299113075	-0.9142159299113075	-0.9142159299113075	-0.9142159299113075	2.8813019953059475	-0.9142159299113075	4.873732159996154	2.475836887197783	-0.9142159299113075	-0.9142159299113075	-0.9142159299113075	-0.9142159299113075
31	-1.4602871878770936	-1.4602871878770936	-1.4602871878770936	4.407634524489872	-1.4602871878770936	0.4186504779255973	-1.4602871878770936	3.3630894570920375	5.082089572037664	2.498092019605433	-1.4602871878770936	-1.4602871878770936	4.545784862970688	2.6158750552618164	-1.4602871878770936	-1.4602871878770936	-1.4602871878770936	-1.4602871878770936	-1.4602871878770936	-1.4602871878770936	3.126700679027807	-1.4602871878770936	1.1117976584855427	2.8165457507239675	0.4186504779255973	3.3630894570920375	0.4186504779255973	-1.4602871878770936	-1.4602871878770936	-1.4602871878770936	2.6158750552618164	-1.4602871878770936	-1.4602871878770936	-1.4602871878770936	-1.4602871878770936	-1.4602871878770936	2.498092019605433	0.4186504779255973	-1.4602871878770936	-1.4602871878770936	-1.4602871878770936	0.4186504779255973	2.210409947153652	-1.4602871878770936	-1.4602871878770936	-1.4602871878770936	-1.4602871878770936
32	-0.6503851371637026	-0.6503851371637026	-1.6686382123794035	2.1828282068925136	-0.6503851371637026	0.04276204339624279	3.0384943169502336	2.9049629243257113	5.130358378628627	1.8345215126242982	1.1413743320643528	1.8345215126242982	4.418519065056529	-0.6503851371637026	0.4482271515044074	-1.6686382123794035	-1.6686382123794035	0.04276204339624279	-1.6686382123794035	-1.6686382123794035	1.9886721924515562	-1.6686382123794035	3.4604887270096087	1.747510135634668	1.1413743320643528	0.4482271515044074	0.04276204339624279	-1.6686382123794035	-1.6686382123794035	-1.6686382123794035	-1.6686382123794035	-1.6686382123794035	-1.6686382123794035	-1.6686382123794035	-1.6686382123794035	-1.6686382123794035	-1.6686382123794035	-1.6686382123794035	-1.6686382123794035	0.9590527752703979	-1.6686382123794035	2.3453471363902882	3.1997624645463563	0.9590527752703979	-1.6686382123794035	-1.6686382123794035	-1.6686382123794035
33	-1.9934410668684004	-1.9934410668684004	-1.9934410668684004	1.6624327490811606	-1.9934410668684004	1.3747506766293798	2.954111133826202	1.2144080265542003	3.6920419170131207	3.1287698178745873	-0.5347918282550594	1.7924858773293582	2.7884440119373846	3.521331521146844	-1.9934410668684004	-0.8224739007068402	-1.9934410668684004	0.15835535230488595	-1.227939008815004	-1.9934410668684004	-0.8224739007068402	1.074646084179041	3.9594467970257505	2.544821929279634	-1.9210861893749493	0.4768090834234213	0.15835535230488595	0.15835535230488595	-1.9934410668684004	-1.9934410668684004	1.5446497134247767	-1.227939008815004	-1.9934410668684004	-1.9934410668684004	-1.9934410668684004	2.460940445298932	-0.5347918282550594	-0.5347918282550594	-1.9934410668684004	0.27613838796126977	-1.9934410668684004	2.086246995857521	3.7692732649491107	0.7179711402403086	-1.9934410668684004	-1.9934410668684004	-1.9934410668684004
34	-0.8603011740324771	-0.8603011740324771	0.9397801185330703	-0.8603011740324771	-0.8603011740324771	-0.8603011740324771	0.9397801185330703	-0.8603011740324771	5.603219212645137	-0.8603011740324771	-0.8603011740324771	-0.8603011740324771	5.881422541142375	-0.8603011740324771	4.07527433446222	1.6329272990930157	-0.8603011740324771	-0.8603011740324771	-0.8603011740324771	-0.8603011740324771	-0.8603011740324771	-0.8603011740324771	2.7315395877611257	4.158655943401271	0.9397801185330703	-0.8603011740324771	-0.8603011740324771	-0.8603011740324771	-0.8603011740324771	-0.8603011740324771	-0.8603011740324771	-0.8603011740324771	-0.8603011740324771	-0.8603011740324771	-0.8603011740324771	-0.8603011740324771	-0.8603011740324771	-0.8603011740324771	-0.8603011740324771	-0.8603011740324771	-0.8603011740324771	4.928764165097345	-0.8603011740324771	-0.8603011740324771	-0.8603011740324771	-0.8603011740324771	-0.8603011740324771
35	0.6135854368796299	-1.9305769091174634	1.2197212404499451	3.915576168458337	-1.9305769091174634	0.7677361167068879	2.810810014215849	2.079922505673057	0.43126388008567496	-1.9305769091174634	1.8175582412055657	3.5492137863639153	1.7662649468180156	2.9489603526966666	-1.1781740323484255	-1.9305769091174634	-1.9305769091174634	2.606015601569836	0.43126388008567496	-1.9305769091174634	4.659556414817515	-0.07956174368031554	-0.07956174368031554	1.3067326174395753	-0.07956174368031554	1.529876168753785	-0.48502685178848015	-1.9305769091174634	-0.07956174368031554	-1.9305769091174634	2.7921178812036964	-0.07956174368031554	-1.9305769091174634	-1.9305769091174634	-1.9305769091174634	1.0190505449877945	2.3481864922677365	-1.9305769091174634	-1.9305769091174634	1.3067326174395753	-1.9305769091174634	-1.9305769091174634	-1.9305769091174634	-1.1781740323484255	-1.9305769091174634	-1.9305769091174634	-1.9305769091174634
36	-1.0935576234146493	-1.0935576234146493	-0.4355333687280192	1.1739045437060813	-1.0935576234146493	2.129415988733518	-0.4355333687280192	0.6630789199400908	6.0414389941616635	0.2576138118319262	-1.0935576234146493	-0.4355333687280192	4.867771539331057	0.2576138118319262	-1.0935576234146493	-1.0935576234146493	-1.0935576234146493	-1.0935576234146493	-1.0935576234146493	-1.0935576234146493	-0.4355333687280192	-1.0935576234146493	4.658216832078743	-0.4355333687280192	-1.0935576234146493	1.1739045437060813	-1.0935576234146493	-1.0935576234146493	-1.0935576234146493	-1.0935576234146493	0.2576138118319262	-1.0935576234146493	-1.0935576234146493	-1.0935576234146493	-1.0935576234146493	1.1739045437060813	0.9507609923918716	-1.0935576234146493	-1.0935576234146493	-1.0935576234146493	-1.0935576234146493	2.4548383891681462	2.783342456140182	2.86030349727631	-1.0935576234146493	-1.0935576234146493	-1.0935576234146493
37	-1.56415199095765	-1.56415199095765	-0.5626780361679273	4.2248137066141185	1.0467598762661732	-0.5626780361679273	3.048239876476297	5.257404894184434	1.3832321128873861	3.198522079525635	-1.56415199095765	-0.5626780361679273	0.8236163249519635	3.9699214569853285	-1.56415199095765	-1.56415199095765	-1.56415199095765	0.13046914439201807	-1.56415199095765	-1.56415199095765	1.229081433060128	-0.5626780361679273	-1.56415199095765	2.0763792934473315	-1.56415199095765	0.8236163249519635	1.6345465411682918	3.914658778310279	0.13046914439201807	-1.56415199095765	0.8236163249519635	-1.56415199095765	-1.56415199095765	-1.56415199095765	-1.56415199095765	-1.56415199095765	1.5167635055119089	1.6345465411682918	-1.56415199095765	0.8236163249519635	-1.56415199095765	-1.56415199095765	-1.56415199095765	-1.56415199095765	-1.56415199095765	0.5359342525001827	-1.56415199095765
38	-1.1359775240348498	2.3297583787648763	1.6366111982049314	-0.037365235366740635	0.25031683708504104	0.6557819451932048	2.159859341969479	1.6972358200213664	1.5030798055804087	3.7912761611223544	-1.1359775240348498	-0.037365235366740635	1.1666075689591962	1.0612470533013694	-0.037365235366740635	-2.209385958339669	3.9454268409496134	-0.037365235366740635	-0.037365235366740635	-2.209385958339669	1.261917748763521	-2.209385958339669	2.0420763063130956	2.122119013986632	1.5720726770673599	1.5030798055804087	-2.209385958339669	0.8099326250204637	-2.209385958339669	-2.209385958339669	1.1666075689591962	-2.209385958339669	-2.209385958339669	-2.209385958339669	-2.209385958339669	-2.209385958339669	1.9085449136885728	-1.1359775240348498	-2.209385958339669	2.9244654865115693	-2.209385958339669	-0.037365235366740635	3.536851310427056	-1.1359775240348498	-2.209385958339669	-1.1359775240348498	-2.209385958339669
39	-1.2765359478356135	-1.2765359478356135	0.3994274944142724	-0.293719686145673	-1.2765359478356135	2.75080275157775	2.8417745297834767	0.3994274944142724	5.672427052978019	1.0925746749742178	-1.2765359478356135	-0.293719686145673	5.344634983188073	-1.2765359478356135	-1.2765359478356135	-1.2765359478356135	-1.2765359478356135	2.6507192930207677	-1.2765359478356135	-1.2765359478356135	0.804892602522437	0.804892602522437	2.1041755866526977	2.008865406848373	-0.293719686145673	-1.2765359478356135	-1.2765359478356135	-1.2765359478356135	0.804892602522437	-1.2765359478356135	-0.293719686145673	-1.2765359478356135	-1.2765359478356135	-1.2765359478356135	-1.2765359478356135	-1.2765359478356135	1.0925746749742178	-1.2765359478356135	-1.2765359478356135	1.0925746749742178	-1.2765359478356135	1.4980397830823824	3.002117179858656	-1.2765359478356135	-1.2765359478356135	-1.2765359478356135	-1.2765359478356135
40	-1.1186586889645866	-1.1186586889645866	-1.1186586889645866	1.986402325631075	-1.1186586889645866	-1.1186586889645866	1.2932551450711296	3.285685309761336	4.399335475793986	-1.1186586889645866	-1.1186586889645866	-1.1186586889645866	4.68327922613516	1.2932551450711296	0.8877900369629659	-1.1186586889645866	-1.1186586889645866	-1.1186586889645866	-1.1186586889645866	-1.1186586889645866	0.19464285640302048	-1.1186586889645866	2.90269305750523	6.077965244891299	0.19464285640302048	1.2932551450711296	-1.1186586889645866	0.19464285640302048	-1.1186586889645866	-1.1186586889645866	1.804080768837121	-1.1186586889645866	-1.1186586889645866	-1.1186586889645866	-1.1186586889645866	-1.1186586889645866	0.8877900369629659	1.986402325631075	-1.1186586889645866	-1.1186586889645866	-1.1186586889645866	0.19464285640302048	-1.1186586889645866	-1.1186586889645866	-1.1186586889645866	-1.1186586889645866	-1.1186586889645866
41	-1.0712856397934827	-1.627372079271142	2.205859093198694	4.773707003414241	4.244380365089167	1.7909152411359859	0.8005165371081082	4.427929669121444	0.5381522726406178	-0.3781384592335373	-1.627372079271142	-1.0712856397934827	-1.627372079271142	2.642286426910825	-0.6658205316853181	-1.627372079271142	-1.627372079271142	0.43279175698279104	-1.764432820353428	-1.627372079271142	1.636764561308727	-0.6658205316853181	-1.627372079271142	0.43279175698279104	0.6334624524449426	1.0081559018863535	3.2259997664253084	4.1020352365798685	-1.764432820353428	-1.627372079271142	2.0197568135648334	1.8731533393729576	-1.764432820353428	-1.627372079271142	-1.627372079271142	0.027326648874627324	1.7619277042627335	1.068780523702788	-1.764432820353428	-1.627372079271142	-1.627372079271142	-1.627372079271142	-1.627372079271142	-1.0712856397934827	-1.627372079271142	-1.627372079271142	-1.627372079271142
42	2.8656974401366266	3.1900370034324226	1.4663309974493837	-2.050637542823492	-2.050637542823492	3.4197318182338545	2.624535383319739	-2.050637542823492	-2.050637542823492	-0.5618172498429024	2.210771472396879	3.6722892547543573	-2.050637542823492	0.46780216733825597	-0.09181362059716669	3.021701688613208	-2.050637542823492	2.6327658824562543	1.229942219385153	-2.050637542823492	4.043352936145189	2.7632187708536895	-0.3794956930489475	0.8732672754464206	1.412263776179108	-1.0726428736088929	-2.050637542823492	-2.050637542823492	-0.7849608011571121	-1.4781079817170575	0.9197872910813132	-0.09181362059716669	0.9197872910813132	-1.0726428736088929	-2.050637542823492	1.2627320422081443	-0.7849608011571121	-2.050637542823492	-0.7849608011571121	-2.050637542823492	0.9197872910813132	-2.050637542823492	-2.050637542823492	2.0482525428991045	-2.050637542823492	-2.050637542823492	-2.050637542823492
43	0.3184801633605767	-1.833355168715328	-0.19234546040541467	1.8000847042847923	-1.833355168715328	-0.19234546040541467	-1.2909577490735238	4.133992268407878	-1.833355168715328	3.987156910156993	-1.2909577490735238	2.957537492975835	0.09533661204636701	1.8000847042847923	3.2837532294298586	0.3184801633605767	-1.833355168715328	-0.5978105685135784	2.6008625490371027	-1.833355168715328	2.2354027755426373	1.481630973166257	-1.833355168715328	0.3184801633605767	2.1102396325886312	3.712988556871935	-1.833355168715328	-1.833355168715328	-1.833355168715328	-1.833355168715328	3.545324157877954	3.013107344130646	-1.833355168715328	-1.833355168715328	-1.833355168715328	0.09533661204636701	3.1749503695810595	-1.2909577490735238	-1.833355168715328	-1.833355168715328	-1.833355168715328	-1.833355168715328	-1.833355168715328	2.3726038970561225	-1.833355168715328	-1.833355168715328	-1.833355168715328
44	-1.9111946960813286	-1.566982835121041	1.6723242423747813	4.89784460996165	1.6997232165628953	3.812390405871052	-1.566982835121041	2.8928263486519277	-1.566982835121041	-1.9111946960813286	-1.9111946960813286	-0.8125824074132195	-0.8125824074132195	2.293497923309637	2.6939754899067623	-1.566982835121041	-1.566982835121041	1.9806256020292974	-1.2180475155213832	-1.566982835121041	2.7427656540761944	-1.566982835121041	-1.566982835121041	-1.9111946960813286	1.133327741642094	4.243663397935089	-1.566982835121041	3.8413779427443044	-1.566982835121041	-1.566982835121041	2.713778117202942	1.5853128653851511	-0.8125824074132195	-1.566982835121041	-1.566982835121041	-1.566982835121041	3.9294469612920695	0.5737119537066713	-0.301756783647229	-1.566982835121041	-1.566982835121041	-1.566982835121041	-1.566982835121041	1.8023773706229793	-1.566982835121041	-1.566982835121041	-1.566982835121041
45	-1.8315855164878876	-2.524732697047832	2.5315131083004756	3.958374654409366	3.1136219722859133	2.611065740002429	2.7482668615159143	2.350464626153319	-1.426120408379723	1.5006189936873167	-2.524732697047832	0.3656390608483324	0.6107615188813167	3.051216406098484	-1.1384383359279422	-2.1885199984503965	-2.524732697047832	2.1847975042645014	-0.4452911553679968	-1.426120408379723	2.2374412377499233	1.2594569368704285	-1.1384383359279422	1.535710313498587	0.3656390608483324	1.4070929356764932	1.9179185594424841	2.0499782814555503	-0.5788225479925195	-2.524732697047832	3.1622426592919872	-0.7329732278197776	-2.1885199984503965	-2.1885199984503965	-2.1885199984503965	-0.03982604725983219	1.0016278275683286	-0.22214760405378708	-2.1885199984503965	2.1757476687445836	-1.426120408379723	-2.1885199984503965	-2.524732697047832	1.2594569368704285	-2.1885199984503965	-2.524732697047832	-2.524732697047832
46	2.2601647092573662	2.3194204054664596	1.0734834020414916	-2.194182586996141	1.4234693578294273	2.7147890533236145	0.8854311705385518	0.18072316757753093	-2.6607438720509045	0.9628178341539719	1.3173628518348797	1.3173628518348797	-3.580476948116032	0.9942340303873509	0.7889709043509896	0.9413116289330086	2.1847141546688125	0.6390307570600751	2.1332558573933373	3.485990022020926	-0.24827243794082854	1.5434870312872269	-2.6607438720509045	-0.8724267470138223	0.6961891709000234	-0.054116423499870336	0.8503398507272815	-3.580476948116032	0.6091777939103933	1.1380219231790623	-2.6607438720509045	-0.4449827321868822	1.255804958835446	0.3898149654360896	0.4268562371164393	-0.5359545103926084	-0.5359545103926084	-3.580476948116032	-1.095570298328032	-2.194182586996141	-0.054116423499870336	-2.6607438720509045	-2.6607438720509045	0.9413116289330086	0.15719267016733607	2.2246580208004567	-3.580476948116032
47	3.7853122912269717	1.9702751371295708	1.5089295706269494	-1.9366475529011256	-1.8583662593595243	1.1861561783638992	3.71947499193883	-0.06660679013146886	-1.9366475529011256	-2.5515134399194697	2.2106604948782866	1.7922919819342145	-1.9366475529011256	0.7065830981020129	1.4915378279150806	3.2042287736674426	-2.5515134399194697	2.3684674859086554	-0.35428886258324965	4.610884057436248	-0.153618167121099	0.44421883363452164	-1.9366475529011256	1.0038346215699443	1.9702751371295708	-1.8583662593595243	-2.5515134399194697	-1.9366475529011256	2.4723670809268072	1.9371229298126704	-2.5515134399194697	-0.6056032908641562	0.22107528232031193	0.6673623849487313	1.3605095655086767	0.22107528232031193	-1.8583662593595243	-2.5515134399194697	-1.8583662593595243	1.25514904985085	2.5664803724972858	-1.9366475529011256	-1.9366475529011256	-1.9366475529011256	-1.9366475529011256	-1.9366475529011256	-1.9366475529011256
48	0.7794395075529863	1.924571811855989	2.330036919964153	-0.7610055333941625	-0.25017990962817205	3.030731306159481	-1.634831784750559	1.7239011163938374	-1.634831784750559	1.666742702553889	-1.634831784750559	-1.634831784750559	-1.8596178220622726	-1.634831784750559	0.6252888277257282	-1.8596178220622726	4.738891206552243	-1.634831784750559	3.2029772109646943	2.011583188845618	-0.06785835283421715	0.5382774507360981	-1.634831784750559	-0.47332346094238176	1.3184360082856728	2.6942590695382687	-1.634831784750559	-1.634831784750559	-1.634831784750559	-1.8596178220622726	2.2347267401598283	1.5076780079242011	-1.634831784750559	-1.634831784750559	-1.634831784750559	-1.634831784750559	1.184904615661151	-0.47332346094238176	-1.634831784750559	-1.634831784750559	-0.7610055333941625	-1.634831784750559	-1.634831784750559	2.547101425201981	5.14798279188958	0.21982371961756364	-1.634831784750559
49	2.0535116118866688	0.9548993232185587	2.1290191643948138	-2.15210278615477	-2.15210278615477	2.6963969576657254	2.110670025726617	2.2488203642074343	-2.15210278615477	3.43489195820413	-0.7797017321695474	-0.2688761084035569	-2.15210278615477	0.3189105564985626	0.20112752084217878	-0.08655455160960202	4.5351449363297	0.6065926289503434	2.3557924837596023	-2.15210278615477	0.9548993232185587	1.1174182527163339	-2.15210278615477	1.6770340406517565	1.2997398095102888	2.599022793640549	-2.15210278615477	-1.8783140208376574	-2.15210278615477	-0.08655455160960202	1.882886094855905	1.3797825171838243	-2.15210278615477	-2.15210278615477	-2.15210278615477	-2.15210278615477	1.7326038918065674	0.9548993232185587	-2.15210278615477	1.4538904893375468	-2.15210278615477	-2.15210278615477	-2.15210278615477	0.8942747014021242	1.971833580872401	-1.8783140208376574	-2.15210278615477
50	3.2739674807430754	2.1236041270225203	2.0133476407524875	-1.9817902713861653	2.7034226222754625	1.6200778057381413	1.8612398625550295	2.8984832048468467	-2.4857737896753305	1.7317817953181422	0.09765127029367004	-0.3078138378144937	-2.4857737896753305	-1.000961018374439	0.8898893534978471	0.21543430595005386	3.342844403479245	0.3853333427454517	2.0133476407524875	0.583159086075371	-2.38725537949433	0.8514230726700509	-2.4857737896753305	2.049496154868798	1.2370855534820353	0.7482388364348198	-3.0804025600542744	0.7262599297160444	-2.4857737896753305	-0.1359635808878341	-1.9817902713861653	-0.4413452304390164	0.6572670582290936	-1.4709646476201748	-0.19003080215811075	-1.000961018374439	-0.1359635808878341	0.6084768940596614	0.09765127029367004	0.8514230726700509	-2.4857737896753305	-2.4857737896753305	-2.4857737896753305	-1.4709646476201748	2.774669362148152	-0.8831779827180561	-2.4857737896753305
51	0.4556893810800542	0.6883116763488077	2.215187988089888	-0.4487668931470985	2.1604374733184795	-0.5093915149635331	0.9665150048460447	1.4542182111911814	-3.2819802372033138	2.1604374733184795	1.7806147958236527	1.5855542132522684	-3.2819802372033138	2.0113245875211785	1.1606710192870024	1.6380006886248104	0.3815814089263325	1.0084792039450772	2.050738556062055	-0.06310441233511366	0.5892207737045769	1.2927307413000686	-3.0302121913142663	-0.5093915149635331	1.0084792039450772	-0.5093915149635331	-1.0847556598670947	-0.023883699181832085	0.18375566559641232	0.013856628801015347	0.18375566559641232	-0.1909377838449986	0.743371453531835	0.11921714445884124	1.3331402796379455	0.30153870125279614	0.05022427297188958	-1.0847556598670947	-0.2374577994798912	0.08531559278315992	-0.7170308797417775	-3.0302121913142663	-3.0302121913142663	-0.1909377838449986	-3.0302121913142663	-0.3375412580368735	-3.0302121913142663
52	1.7220277126816206	1.9526744254989854	0.7994410523506508	2.8669698125142444	1.375462875673183	1.1728178459073142	-1.5572112619136709	2.9388878290200586	-2.1449979268157895	1.869581666937448	3.3272727468556846	1.5974222942261762	-2.4491023334815614	3.3373062758452625	1.5438815272981463	0.3886988871416426	-1.5572112619136709	0.6644047685467074	-1.6749942975700538	-2.4491023334815614	-0.7587035656958996	-0.353238457587735	-2.4491023334815614	-0.42223132907468663	1.235996747528846	-0.2886999364501639	1.3144683629703415	1.7946402456453296	2.810829130785471	1.3872277172527694	0.4044472441097815	0.21585607430223153	0.7564236672669598	1.3269685257345727	1.4873111758097521	0.13738445886073603	-1.8085256901945765	0.9369120429792535	0.5893695826037932	-2.4491023334815614	-3.754435839249891	-2.4491023334815614	-1.6749942975700538	-3.0612886586899455	-3.754435839249891	-2.4491023334815614	-2.4491023334815614
53	2.1192167725881994	1.5245096648415069	2.8627948067750366	-0.48593900535137724	2.7999722208529816	2.068700982451298	1.338610286699668	1.0964702346948036	-2.7826350666033033	0.5436804118297802	2.6408215306090175	0.23999799803155852	-2.7826350666033033	0.7572545121278393	0.49489024766034895	0.6561583952564707	1.1498162154000964	1.4881420206706322	1.610031838279669	0.7763027070985338	0.06410733156789394	0.27174669634613924	-2.7826350666033033	0.9648938769060842	1.789617415254749	1.1234989070827228	-0.6290398489920506	0.4435969532727979	1.8558668007959493	-1.807694845333697	-1.1145476647737516	-0.5549318768383289	-1.1145476647737516	0.3613588550358262	-0.30361744855742323	-2.7826350666033033	-1.1145476647737516	-2.5008420258936424	1.110075886750582	1.533398612258753	-2.7826350666033033	-2.7826350666033033	-2.7826350666033033	-1.4022297372255332	0.49489024766034895	-0.8914041134595418	-2.7826350666033033
54	2.3300151403433746	0.8241179068501143	2.5538857000502015	1.8549075991794632	1.1558952991671196	0.49743367659506443	1.78841785791063	0.20975160414328364	-2.8345644309704774	-0.9841708643291511	1.5652743065964208	1.3184142286648948	-2.8345644309704774	1.2241035491936536	0.664487761258231	2.5683159648792304	-1.9004615962033062	2.189707594608314	0.9473505472740626	-2.188143668655087	1.8131104705010017	0.6450696754011291	-2.8345644309704774	0.5844450535846946	0.8403784277218946	-1.2073144156433608	-1.9004615962033062	1.0439773829631345	1.466834233783168	1.095270677350685	1.069952869366395	0.9179366620677691	0.14723124716194924	-0.3423169781567559	1.1905808571550098	1.4045919249059473	1.057049464530487	-1.4949964880951416	-0.7218065998616598	-0.45354261326698087	1.5415577799791045	-2.8345644309704774	-2.8345644309704774	-2.188143668655087	-3.286755957323196	-2.8345644309704774	-2.8345644309704774
55	0.9834275634446143	2.6805710562978207	2.964429032311198	0.3443476041549456	3.360913964611778	1.0634702711181507	-2.194626266903331	1.2285500214775995	-2.6076196414322865	0.4444310627119279	2.0912565072176483	1.9325081181417607	-2.6076196414322865	2.2902577532102586	0.5354028409176541	2.131711461909962	0.10795882609071494	2.475082440222332	-1.2137970138916048	-0.8953432827730703	-0.2487161178480175	0.9114540638195257	-2.6076196414322865	-0.40286679767527556	1.4429598928230547	-0.4600252115152248	-0.03514201754995838	1.9432034072585087	1.717396738524815	-0.03514201754995838	-0.5206498333316594	-0.2021961022131249	0.658005163009987	1.3119316304166508	1.360721794586083	0.6385870771528852	-1.2137970138916048	-1.9069441944515502	-0.4600252115152248	-2.6076196414322865	0.1407486489137053	-2.6076196414322865	-2.6076196414322865	-1.5014790863433856	-2.6076196414322865	-2.6076196414322865	-2.6076196414322865
56	1.3033088470556904	1.6450581407777474	1.4835706708866345	0.8006799904938786	-0.3185515853769667	1.5435886806128876	2.101816543273462	1.6093400581756678	-2.5094326887910112	-3.0911403076167483	1.514029878371343	1.5239802092245114	-2.5094326887910112	1.452154474653256	2.655062882923405	1.4414591855365075	-2.5094326887910112	2.155883764543738	0.572421338512898	-1.4817023951826478	-0.04661786989332484	0.3745955951829787	-2.5094326887910112	1.185525811399307	1.5239802092245114	-0.45208297800148944	-1.9925280189486383	1.8576195827614201	0.16695623040473428	0.8791516059353732	-1.299380838388693	1.3396764912265655	0.4053672538497324	0.7375010888723468	1.2783075448502732	0.24106420255845595	1.5239802092245114	-1.4817023951826478	4.141592828560867	-2.397993127056803	-1.9925280189486383	-2.5094326887910112	-2.5094326887910112	-0.3185515853769667	-2.5094326887910112	-2.5094326887910112	-2.5094326887910112
57	1.7162347388395731	1.4787613619705384	1.1737478331671176	0.5283913164435212	0.9204334042195446	1.0629334668268275	1.0937051254935812	0.47358307994852566	-2.402802435972899	0.5929298375810923	1.9377509504944075	0.5803510553742317	-2.998374430097667	-0.3551095926076435	2.4492278279467183	0.06105080461726864	-0.7933645235387985	1.0861005261083618	-0.8987250391966253	1.4473451657371594	0.3540379292987428	0.23625489364235985	-2.998374430097667	0.8260237197484699	1.4735933918120958	-0.1002173429788531	0.7107128732374757	-1.7096552554129536	2.2559085169432223	0.9815878273728753	-1.0810465959905793	-0.7933645235387985	-0.1255351509631426	1.7981518613074599	1.5436219961725794	-1.3912015242944191	-0.004907163174528328	0.7958706815777825	1.8773298910196425	1.5532374548720216	-0.5310002590713072	-3.78909679709279	-2.998374430097667	-2.1796588846586893	-1.8431866480374763	-1.0165080748530082	-2.998374430097667
58	1.51857647102912	1.9641615729267095	2.575391631018768	-1.8313276162454848	1.1890972698988778	0.6944010280627708	3.1776396207500737	0.6325256243446828	-2.5222056785184446	3.4391045468130157	1.4171070108642603	-0.7327153275773757	-2.5222056785184446	1.0998661361709345	0.4459396687642707	-0.08212776143622591	1.0018857278107314	2.1714497524511254	1.3673455013051963	1.98087505390045	-1.0203974000291565	0.4712574767485611	-2.5222056785184446	2.331454107529844	0.6741983207452513	-1.2717118283100621	0.6535790335425151	-1.1381804356855394	2.0346514506812543	0.9095124076797161	-2.1190096886972656	-0.5785646477501167	-0.6526726199038393	1.6344082865542413	-1.4258625081373202	-1.0203974000291565	-0.17309953964195213	-1.4258625081373202	-0.9150368843713297	0.7526699361867459	-2.52447479680543	-2.5222056785184446	-2.5222056785184446	-2.5222056785184446	-2.5222056785184446	2.9519887551260804	-2.5222056785184446
59	1.3246283653630542	0.033644184047488146	2.1299875365299274	1.6154305651510787	2.8342459425149436	1.624732957813392	1.4964786222897133	2.5985935415090253	-0.6595029965124573	0.033644184047488146	2.393640184254873	1.0697361157342642	-2.3642510887508825	1.5173127091925553	-1.1114881202555145	-0.49244891184929074	-1.6711039081909371	2.791926510636032	-0.5724916195228271	-3.057398269310828	0.37658893517431835	1.0201391745948918	-2.6955191050053564	-0.8601736919746079	1.5477719166772639	0.40833763348889907	1.4534612372060227	2.8287057621393283	1.8478765091276022	-0.11295929014438677	0.65617379739348	0.033644184047488146	0.43910929215565275	0.12065556103711828	1.3370508853616112	-1.2656388000827725	0.40833763348889907	-0.41834093969556907	-1.4479603568767274	-1.4479603568767274	-2.3642510887508825	-2.6955191050053564	-1.958785980642718	-0.6595029965124573	-2.6955191050053564	-2.6955191050053564	-2.6955191050053564
60	2.2339575135902936	1.0669080633689552	2.5049643590474355	0.11886863318022023	2.584778782277565	0.8895740480860397	1.5600787518962251	2.2300588731746362	-1.5233591020768715	0.947561305736389	0.6551733422471955	1.7724777639274576	-2.7754039376867983	1.7662857936795366	-0.22407611794661086	0.7624188726007928	0.052177258681547656	0.8745361707214991	1.24922962016291	-2.6219713907449806	-3.315118571304927	1.7021612655099982	-2.7754039376867983	0.21124195331123552	-0.13706474095698074	0.6551733422471955	0.8745361707214991	2.0875588105673533	-0.3706795921384858	1.0543292811620955	0.18138899016155374	0.5350290304051324	2.2300588731746362	-0.2705961335815035	-0.3706795921384858	1.3762293109242174	-0.6760612416896681	2.510881536075524	-2.7754039376867983	-1.9288242101850352	-1.2356770296250899	-3.315118571304927	-2.7754039376867983	-0.2705961335815035	-1.2356770296250899	-3.315118571304927	-2.7754039376867983
61	3.9131634677640688	-1.09078283818139	-0.17449210630723577	2.4787498582999796	1.9296420479629721	1.7125775427251444	-2.004626702814871	1.6660575270902518	-2.004626702814871	-0.6853177300732263	1.6660575270902518	3.8400874874460027	-2.004626702814871	2.2142706829278627	-2.004626702814871	1.9772700969522266	-1.3784649106331717	1.9655740571890354	0.6584170166278689	-2.004626702814871	0.5674452384221418	3.2943639238287346	-2.004626702814871	-2.004626702814871	-0.8676392868671803	0.007829450486719125	-1.7839300187413354	0.16198013031397807	1.697310070594356	2.374953064618336	-0.27985262196506167	1.4741665192801463	-0.8676392868671803	-1.7839300187413354	0.16198013031397807	4.34184686597424	0.8551273108739226	-2.004626702814871	-2.004626702814871	-2.004626702814871	-0.8676392868671803	-2.004626702814871	-2.004626702814871	0.8902186306851929	-2.004626702814871	-2.004626702814871	-2.004626702814871
62	1.5950451984705483	-0.21410601346937597	0.9685893924092754	3.735111361966819	2.979182061450418	1.8250616290725201	-3.158544992635817	2.8817097186415976	-2.4727004460806885	-1.07910345095598	1.4565755242054435	2.5147782745356766	-2.4727004460806885	2.1347598320886765	-0.4504947915336057	0.39680306885359773	-2.4727004460806885	1.7318041355859375	1.5688428260765241	-3.158544992635817	0.09955154538566546	1.9772534444144458	-2.4727004460806885	-2.4727004460806885	1.0003380907238553	0.47904116709056943	1.3187918218423902	1.0311097493906098	1.158943120900494	0.39680306885359773	0.6700964038532788	2.7022412308300496	0.7126560182720745	-0.2681732347396517	-1.5491070802017157	-0.11402255491239277	0.47904116709056943	0.17365951753938802	-2.465397812075871	-2.4727004460806885	-0.32533164857960006	0.1372918733685129	-2.4727004460806885	1.3847497896341876	-2.4727004460806885	-2.4727004460806885	-2.4727004460806885
63	-1.2281153630588983	-1.2281153630588983	2.01794930982543	6.0106302182710305	-1.2281153630588983	2.6057359747275486	-1.2281153630588983	4.134204824627982	0.40851139739132947	-0.28463578316861593	-1.2281153630588983	-1.2281153630588983	2.4234144179335937	-0.28463578316861593	-1.2281153630588983	-1.2281153630588983	-1.2281153630588983	3.3262821294756084	-1.2281153630588983	-1.2281153630588983	4.046097557117715	-1.2281153630588983	-0.28463578316861593	-1.2281153630588983	1.3248021292654846	0.8139765054994932	-0.28463578316861593	2.9734607548528658	-1.2281153630588983	-1.2281153630588983	2.01794930982543	-1.2281153630588983	-1.2281153630588983	-1.2281153630588983	-1.2281153630588983	-1.2281153630588983	1.9125887941676032	-1.2281153630588983	-0.28463578316861593	-1.2281153630588983	-1.2281153630588983	1.7948057585112203	-1.2281153630588983	-1.2281153630588983	-1.2281153630588983	-1.2281153630588983	-1.2281153630588983
64	0.674804642330276	-1.7488170104320409	0.11518885439485338	4.785678506503587	-1.7488170104320409	2.872029219666495	-1.2711055067250374	3.698707792850963	0.11518885439485338	1.619266251171127	-1.7488170104320409	3.206231307753169	-1.7488170104320409	3.171545749765279	0.5206539625030171	-1.7488170104320409	-1.7488170104320409	2.366480653001348	0.5206539625030171	-1.7488170104320409	4.422626632077662	0.5206539625030171	-1.7488170104320409	-0.577958326165092	0.5206539625030171	1.2138011430629625	0.11518885439485338	0.8083360349547979	-1.7488170104320409	-1.7488170104320409	2.7362276785074333	0.674804642330276	-1.7488170104320409	-1.7488170104320409	-1.7488170104320409	1.1267897660733333	2.366480653001348	-1.7488170104320409	-1.7488170104320409	-1.7488170104320409	-1.2711055067250374	-1.7488170104320409	-1.7488170104320409	1.6733334724414028	-1.7488170104320409	-1.7488170104320409	-1.7488170104320409
65	-0.5901273198372134	-1.9287405621438696	4.054263579304159	3.9794156885077268	0.10301986072273195	2.2720735610922547	-1.9287405621438696	1.6611644787692814	1.201632149390841	2.2430860242190023	-1.9287405621438696	0.10301986072273195	-0.5901273198372134	2.2132330610693214	-0.18466221172904973	-1.9287405621438696	-1.9287405621438696	3.8043218348352252	-0.18466221172904973	-1.2832745003971588	3.7856297018230727	1.1146207724012118	-1.9287405621438696	-1.9287405621438696	1.6070972574990057	1.201632149390841	0.32616341203694077	1.0193105925968862	1.4247757007050508	-1.2832745003971588	3.7918993148366678	-1.9287405621438696	-1.9287405621438696	-1.9287405621438696	-1.9287405621438696	-0.5901273198372134	1.5499388436590573	-1.9287405621438696	-1.9287405621438696	-1.9287405621438696	1.3557828292181	0.10301986072273195	-1.9287405621438696	0.5084849688308957	-1.9287405621438696	-1.9287405621438696	-1.9287405621438696
66	1.4679320459295573	2.0543950839011678	3.2517233455084353	1.3938240737758352	2.9007464226843407	0.592463308575657	-2.5227099714636276	2.4620652645676464	-2.5227099714636276	1.3938240737758352	-1.1711252836857016	1.097558257632663	-2.5227099714636276	0.988358965667671	0.43831262874839894	1.3809206689399276	0.03284752064023433	-1.3534468404796556	1.9715891802169354	0.33295211309057304	-0.01844577374731582	2.664736360776881	-2.5227099714636276	-2.5227099714636276	1.4191418817601251	1.0074071606383654	0.4044110770727176	-2.5227099714636276	-0.8834432112339208	2.947911891126771	0.9689408798105692	1.691075597243767	0.25599107195444404	2.7308473858889433	-2.962884752913757	0.1726094630153936	0.33295211309057304	-2.2697375723538107	-2.5227099714636276	-2.5227099714636276	1.3137813661022988	-2.5227099714636276	-2.5227099714636276	0.6747014068126296	-2.2697375723538107	-0.32382742329849723	-1.864272464245647
67	1.8040726571049106	2.7147136564369463	-0.37916567825656955	0.7602686049317953	-1.2058442514410368	0.8372296460679243	3.473637967511606	0.10634213752513144	0.180450109678854	0.511807245633296	-1.3599949312682957	1.584444047898145	2.1005190275502796	0.5618176662079577	2.1161037585669775	1.4229565780070326	-2.6197392606430405	-1.2058442514410368	-0.6668477507083503	-2.0531421118282402	-0.5126970708810914	1.6018357906100142	-1.7654600393764595	1.5395934817327932	0.7994893180850768	3.0406080889785216	-2.6197392606430405	-1.5423164880622497	-2.0531421118282402	2.647338253964176	-0.26138264260018573	-0.5126970708810914	1.0967408415530087	0.14408246550797887	1.5487259652960659	1.1920510213573334	0.34475316097012954	-2.6197392606430405	-3.1517544004963503	0.282232803988796	-1.5423164880622497	0.026299429851595058	-2.0531421118282402	0.9425901617257502	-0.016260184567200575	-2.6197392606430405	-2.6197392606430405
68	-0.7012441552196753	2.204875959644629	-1.9849779373961818	1.643305136873403	-1.9849779373961818	1.114045811418574	2.2431948239467654	1.643305136873403	3.3418071126148754	-0.08220494681345158	-1.9849779373961818	2.506137290222791	2.8251163693964862	1.3418297422892858	-1.0377163918408874	1.4799800807701038	-2.6471543042749888	-1.9849779373961818	0.24321745362117664	-1.9849779373961818	-0.08220494681345158	1.6013409377743706	2.8782986348567956	4.594928054981974	0.6486825617293412	0.34857796927900253	-1.9540071237150425	-1.9540071237150425	-1.9849779373961818	-2.6471543042749888	1.6703338092613222	-1.5485420156068788	2.680721864514593	-2.6471543042749888	-1.9849779373961818	2.097777824088262	-0.44992972693876876	1.3418297422892858	-2.6471543042749888	-1.9540071237150425	-1.9849779373961818	3.4797148798391966	-1.9849779373961818	2.2431948239467654	-1.9849779373961818	-1.9849779373961818	-1.9849779373961818
69	1.462086347082912	3.0605048642674024	0.3071211218636707	0.726974967423935	2.872070479325208	0.6681344674010017	3.7660403656843	-0.8824629450101655	-2.065657450127625	-1.0366136248374236	-2.828373094065478	2.933678288714698	-2.828373094065478	-0.18931576445022014	-0.3434664442774782	0.637362808734248	-2.065657450127625	-2.065657450127625	2.469944272482558	-1.729760805397369	-0.7489315523856428	2.6930878237967675	-1.729760805397369	1.6142781624248377	-0.0557843718256974	0.11606588510096216	2.844950173106014	-2.065657450127625	-2.065657450127625	2.3919827310128463	-2.065657450127625	-0.6311485167292599	2.3306822051490506	-1.2189351816313785	-2.065657450127625	2.061976034156275	-0.8824629450101655	-2.065657450127625	-2.828373094065478	1.2825007701078324	2.648090457866032	-1.4420787329455882	-2.065657450127625	0.3071211218636707	-2.1352259135055336	-1.2189351816313785	4.126265770815508
70	2.846331815915546	3.1972208227872345	2.8099641717446713	-0.9713805100413584	2.3959153199451153	2.8707563679226213	0.207274486300288	0.207274486300288	-2.3217214620625137	-1.6645276906013038	-0.6529267789228239	2.528907774265028	-2.3217214620625137	-0.21760870766497842	4.021599848816177	1.6765657669911458	0.7333675821970669	0.4456855097452861	0.755840438049125	1.2258440672948607	-0.10638307255475432	1.8618328340148578	-2.3217214620625137	-1.441384139287094	-0.278233329481413	0.5045260097682194	-2.3217214620625137	-0.5659154019331938	-1.441384139287094	2.5438893278806445	-1.1049119026658811	0.755840438049125	-0.7482369587271487	0.5045260097682194	-2.3217214620625137	0.7333675821970669	-0.34277185061898496	-1.6645276906013038	-0.7482369587271487	-2.3217214620625137	2.0305823132632685	-2.3217214620625137	-2.3217214620625137	0.4149138510785324	-0.10638307255475432	-2.3217214620625137	-2.3217214620625137
71	0.8344957995751772	1.1015585848242218	1.7947057653841676	4.575561006859683	-0.9778829568556135	1.9599553382794745	1.6962656925709148	2.595164681733201	1.397022797718058	-0.4182671689201909	-1.9587122098673397	1.408583620119134	-1.671030137415559	1.6155043359264565	-0.49237514107391345	1.361516109261148	-2.384815518959768	-0.22411115447923358	-0.49237514107391345	-2.384815518959768	1.2467405946687204	1.8771494345952418	-1.9587122098673397	0.43918306293103004	-0.012802060812026284	0.7038756171581131	-1.2655650293073943	-0.22411115447923358	-2.3641773179755043	0.7038756171581131	2.240992868012587	0.7038756171581131	1.43131187119669	-0.22411115447923358	0.6562475681688582	-0.49237514107391345	1.2864809233182344	-2.3641773179755043	-1.4478865861013492	1.5478456874526416	-0.5724178487474498	-2.3641773179755043	-2.384815518959768	0.6562475681688582	-2.384815518959768	-2.384815518959768	-2.384815518959768
72	3.0789418757543205	2.1457220817797173	0.8960032556655779	-0.6515592530504355	1.204738737315191	0.9170566648634102	1.0712073446906683	2.7727034015427163	-2.3412864518795775	-0.5562490732461107	0.3039521919770012	1.3633437674918296	-2.3412864518795775	1.8080295887532754	1.308535530996834	1.6409755040901088	-1.008234196989168	-0.6515592530504355	0.18134986988466917	-2.3412864518795775	-2.3412864518795775	2.359061632997306	-2.3412864518795775	0.5115915567552456	0.8525181437258391	0.34169251995984773	-2.3412864518795775	1.3633437674918296	0.2647314788237196	2.8235079771781755	1.4646962617521169	0.09037809167894206	1.4025644806451107	0.8960032556655779	-0.12093100198826523	-0.1815556238046998	-2.3412864518795775	4.341590726704801	-0.7569197687082614	0.0415879275095099	-2.3412864518795775	-2.3412864518795775	-2.3412864518795775	-2.260997165484536	-1.162384876816426	-2.3412864518795775	-2.3412864518795775
73	0.41106520127093393	2.032925633703591	0.9587047981596406	-1.8506978972028572	0.43168448847366925	1.4743381234937343	1.2847963187262925	0.666998575408134	-2.7141878508247848	2.05731708682775	2.104384597685736	-0.20203927161547508	-3.4601358096369577	-1.8506978972028572	3.2455032852230454	1.2219954174872623	1.5961099957113505	-1.2629112323007377	0.9343133450354815	1.5234708120713791	-1.5142256605816442	1.407398640818625	-2.7141878508247848	2.4957015598278733	0.8573523038993534	1.3996765947247147	-3.4601358096369577	-2.073841448517067	0.6507380545363537	1.6815277468657026	-1.8506978972028572	0.2534362570673503	-0.6875470873971761	2.374674927425648	-1.062240536838587	-1.5142256605816442	-0.28208197928901146	0.617401634268762	1.8725829836284116	1.990902643928743	-1.5142256605816442	-2.7141878508247848	-2.7141878508247848	0.7295189323894684	0.12338312881915225	-0.24125998476875665	-2.7141878508247848
74	2.5571215680590393	0.658532075193798	1.701714558922577	1.1752228184121867	0.4093162835698134	2.162609471970072	1.2265161127997373	0.4820756378522413	-2.462363341314199	-2.8678284494223636	0.9049324886722747	1.1485545713300254	-3.560975629982308	-0.9960262725207718	3.239194438319891	0.07661052974407756	-2.462363341314199	1.4429706759631507	0.1279038241316277	0.049942282661915804	1.2910546339373083	1.0137353485210738	-2.659593483565775	1.2265161127997373	0.46437606075284066	3.6924947527022187	-2.659593483565775	-0.4254814140531584	0.4820756378522413	1.449659664113947	1.0137353485210738	0.4093162835698134	-0.6165366508158678	-0.3829217996343628	0.6437169894086576	0.3308446681283179	0.2676657665067861	-0.15977824832015308	-0.9960262725207718	-0.5164531922588855	1.192614561124056	-2.659593483565775	-2.659593483565775	-0.095239727182582	0.658532075193798	-2.659593483565775	-2.659593483565775
75	2.3047244114749192	0.48219328358011015	1.7871420052460487	-1.597248258099726	-1.1917831499915614	1.4472741796236974	0.27455391880186575	0.6540435405067697	-2.2903954386596705	1.264952622829743	1.6608482799217565	0.754126999063752	1.6014248594509555	-0.49863596943161603	3.573235736938426	0.27455391880186575	-1.597248258099726	2.720239855436585	0.9284803862085296	0.10749983413869924	2.294572040010901	0.4176547624425391	-1.597248258099726	1.0054414273446586	1.8992593033667546	1.5597521630503874	-2.2903954386596705	-1.1917831499915614	0.5428179053965456	-0.09317086132345143	2.5053951069370703	0.4176547624425391	-2.2903954386596705	-1.597248258099726	-2.2903954386596705	-2.6672360521929974	0.27455391880186575	0.6540435405067697	1.679896474892451	-2.6672360521929974	-0.6809575262255709	0.3486618909555874	-2.6672360521929974	-0.6809575262255709	-0.21095389697983524	-2.6672360521929974	-2.6672360521929974
76	2.4996221156833283	1.842193017725462	1.764705522247088	1.7309673826152379	3.0644192623607487	1.2956493113573924	1.7260533678128085	1.149045837165517	-1.9777146987948786	1.0762864828830883	0.3831393023231433	0.9346359658200614	-2.8940054306690337	1.1750213235687772	0.5399817738161126	-0.9480952816137203	2.900531407255632	0.6175400081619875	1.850926697694217	0.4732903993174409	1.1041952710001652	0.9126570591012868	-1.1022459614409783	0.7695562154606135	0.4903848326767406	0.3640911073524489	-1.9777146987948786	-1.6412424621736657	-0.9480952816137203	-0.8145638889891975	0.45589865660557116	0.17404750446458372	-2.7511918542871596	-1.1022459614409783	-2.8940054306690337	0.8671946850245291	0.10172684288495759	-2.8940054306690337	-2.488540322560869	2.1966725711007586	1.131346260066116	-1.9777146987948786	-2.7511918542871596	1.5248351771275646	-0.45165839529982943	-2.7511918542871596	-2.7511918542871596
77	1.893663373423227	2.747822324190376	2.5562271306110924	2.8219302963440978	3.3801846136811995	-0.040270584585370806	1.45450441952859	3.3842634772560207	-2.309421194426127	-2.309421194426127	2.7139207725146948	-0.4457356926935354	-2.309421194426127	0.4705550391806206	-0.08283019900416644	0.27818314653316456	-1.4265649457052607	-0.3279526570371516	-0.5102742138311065	-2.119712126265206	-3.218324414933317	1.085740678270854	-2.309421194426127	0.41926174479306955	0.8070272758018326	0.5428757007602467	-1.2724142658780027	2.282933795611411	1.5178740334611796	2.049533744130012	-1.021099837597097	-0.08283019900416644	2.7503831450520497	3.216222103854137	0.30803610968284545	-1.6088865024992156	-2.119712126265206	0.11388009524188814	-1.021099837597097	1.5090634037790247	-1.2724142658780027	-2.309421194426127	-2.309421194426127	-2.5251772343733707	-0.7334177651453162	-2.309421194426127	-2.309421194426127
78	3.5540436036778638	1.785451193731343	1.5736929646422588	0.4366143951463526	0.5478400302565776	2.4277067669948993	-2.3709853266947523	1.0045984327522923	-2.3709853266947523	-2.3965989489098627	0.9356055612653407	1.6376416892425323	-2.3709853266947523	-1.991133840801699	1.1149464899211576	2.9141409376367307	-2.3709853266947523	1.3047030252026302	1.9536789874494382	0.9533051383647413	0.0457480864593407	2.2715460362396165	-2.3709853266947523	-2.3709853266947523	1.0211277347035024	-3.089746129469808	2.93853239076089	-2.3709853266947523	0.5738155166598382	2.2947489333192808	-2.3965989489098627	1.1729337475715065	-0.38169592836759847	0.9877913144359107	-1.4803082170357085	1.099908612556617	-0.4506887998545501	-2.3709853266947523	-0.7871610364757631	-2.3709853266947523	3.4755188405655524	-2.3709853266947523	-2.3709853266947523	0.6714539862237539	0.6479234888135599	-2.3709853266947523	2.0807378655683433
79	1.6910293574300774	1.3370128111579551	1.7686802916601434	0.6349766831807635	3.170655658342187	2.1893548184318368	1.052276248935931	0.913690085649784	-2.7761353319123963	0.10613255391209453	1.7686802916601434	1.89789202314015	-2.7761353319123963	1.3971167352276606	2.5258270550530497	0.5799169059977363	-3.390375007554386	0.652676260280165	1.3803096169112794	-0.6823248064521756	0.19314393090172466	0.5216479978737603	-2.7761353319123963	-0.6823248064521756	0.3472946107289827	1.328123863740709	-0.13227846953290356	-0.3458525698309627	1.7744109663691288	1.1843359709489976	-2.0040806464344945	0.1649730539350287	0.4597725941556732	0.54145062516994	2.396522373812322	0.8291326976217208	-0.6823248064521756	-2.7761353319123963	-3.390375007554386	0.616958177678085	0.27318663857526104	-2.7761353319123963	-2.7761353319123963	0.8143176118365805	-2.7761353319123963	-0.9924797347560146	-2.7761353319123963
80	1.9452378128490286	1.0906031623979708	1.886530212022251	2.4454813272844826	2.7542168089340957	1.591065999128415	-1.2868832387691924	1.9881628575660626	-2.6752495110833188	-1.4046662744255762	2.2129856703999926	2.1577992548327014	-2.6752495110833188	0.46713590247601555	2.854486262097771	0.30008181781284904	-2.790960635545467	0.9103413385670267	1.5131044576587032	-2.3854955274373024	0.20477163800852427	1.603488519126972	-2.6752495110833188	-2.790960635545467	0.7643874259439469	2.033345080359296	-0.7115190938656308	0.6267660480678989	1.6096423847013503	1.4926259263151622	-0.15190330593020818	1.2950156770061172	0.5589434517291378	1.9230639553547069	-1.1815227231113665	1.1008596625651599	0.17945383002423476	-0.9992011663174116	-1.1815227231113665	-2.6752495110833188	1.1008596625651599	-2.6752495110833188	-2.6752495110833188	-1.4046662744255762	-0.9191584586438752	-2.6752495110833188	-2.6752495110833188
81	1.9942449352989704	3.268105732758974	2.0451650257262273	1.94059222180665	2.8740574585707157	2.32215180906126	2.261191109271573	1.3449003773974182	-2.2104476840919958	-0.5056995918535705	2.597663345892786	1.4138932488843694	-2.710882430540271	1.0476488539294864	-2.2104476840919958	0.31528096021625984	0.4637009653345334	0.5303923398332051	1.2235395203931505	-1.1118353954238858	0.9030676251183785	0.7339912950744445	-2.710882430540271	0.09213740890205013	0.9030676251183785	-0.13100614241215958	1.2552882187077308	0.7339912950744445	0.5929126968145395	0.5929126968145395	-0.338645507190404	0.09213740890205013	-0.5056995918535705	0.5929126968145395	-0.41868821486394037	-0.6010097716578953	-1.1118353954238858	-2.710882430540271	-2.903594864651941	-0.41868821486394037	0.0408441145144991	-2.710882430540271	-2.710882430540271	-0.13100614241215958	-0.6010097716578953	-2.710882430540271	-2.710882430540271
82	1.5311156815178522	2.5906605019950524	0.284083387731469	-0.22674223603452148	-1.836180148468622	1.125650573409688	2.795307345836843	0.20070177879241768	-2.317643125348739	3.4819398453755945	0.4991947673484143	2.7555670171873285	-2.317643125348739	0.4991947673484143	2.7141818010244747	2.4264997285726935	-0.8553508954568958	-0.10157909308051583	1.2240906462229404	3.0958928231245317	1.5760670693801186	1.9480094854496395	-2.317643125348739	2.494553191817709	0.620555624352682	2.735088485843788	-2.317643125348739	-2.934792437136732	-1.5484980760168412	-2.2416452565767866	-0.737567859800512	-0.5368971643383613	-0.10157909308051583	0.00964654202970916	-2.317643125348739	2.0210346204645293	1.1760814270365794	2.674679358048228	-1.836180148468622	-2.2416452565767866	-1.5484980760168412	-2.317643125348739	-2.317643125348739	-0.6322073441426861	-2.2416452565767866	-2.317643125348739	-2.317643125348739
83	1.637014459122493	2.847217813199065	0.7362279137843037	-2.9273337323453434	0.6835841802988813	-0.036961974449178925	2.732148483414278	-0.6247486393512975	-0.5294384595469728	2.360933298349192	1.183540131827968	1.5034830664979704	-1.317895819911243	0.43996209764113114	0.06839854120864786	1.8929478332596936	1.7073952558842924	-1.5410393712254526	1.8088647160491522	3.6351103613483766	-1.317895819911243	1.321161509704016	-0.44242708255734264	1.6265431592551978	0.5384021704543835	-2.234186551785398	-2.554285626669629	-2.554285626669629	-1.5410393712254526	-0.36238437488380626	-2.554285626669629	-0.6247486393512975	1.637014459122493	0.5066534721398028	1.7170571667960295	1.0044919003789827	-2.234186551785398	-2.9273337323453434	-1.5410393712254526	2.438642282676508	0.47386364931681246	-2.234186551785398	-1.5410393712254526	-2.9273337323453434	0.9438672785625482	1.677836453642748	-2.554285626669629
84	2.3946885621084313	1.522200452892669	1.8620682785150202	1.1689210979550748	2.1789799892817396	0.6467317155387695	-2.641900843219415	3.0626454938398178	-2.215469165390699	2.7783590103891753	0.9625846649572463	0.8525837697429184	-2.9086163459506444	-2.215469165390699	0.9200250505384506	2.4289217337506734	2.9802616123822365	-0.6060312529565985	1.460831506516377	-0.13602762371086374	-0.962706196895331	1.773514881173575	-2.641900843219415	-2.215469165390699	1.1167353447845048	1.354063531090671	-2.215469165390699	0.7802631081632914	-0.7113917686144253	0.8049557207536635	0.13590609177277813	-0.018244588054479927	1.2657709239449928	1.6452605456498963	-2.9086163459506444	-0.5107210731522738	0.26943748439730086	0.8525837697429184	0.18242610740767162	-2.641900843219415	-1.8100040572825344	-1.5223219848307536	-2.9086163459506444	0.34948019207083725	0.8980461438196752	-2.215469165390699	-2.641900843219415
85	1.5902438747918497	-2.0931846277008725	2.6263358064786257	1.2717901436733152	1.4079223179978948	1.750867069124726	0.9559371942548376	2.447234864384713	-3.292558047794521	4.885800117811315	0.4916315861237406	1.1617892484589865	-1.5007985785664664	1.6632690098067395	0.3710035983351254	-2.0931846277008725	2.559644431979953	2.1010694985578406	0.6586856707869062	2.1963796783621654	0.8663250355651506	1.380270786667385	-2.0931846277008725	0.2039495136719598	0.6194649576336255	2.171273757231089	-1.2131165061146847	-0.07368222292631987	1.0512473740591632	-1.0953334704583018	1.3987898344346226	0.5141044419757987	-2.0931846277008725	-2.5994108672345755	-1.90626368667463	-1.2131165061146847	2.8644209377910346	-3.292558047794521	-3.292558047794521	-0.989972954800475	-2.0931846277008725	-2.0931846277008725	-1.5007985785664664	-0.7276086903329846	-2.0931846277008725	0.23380247682164068	-2.0931846277008725
86	0.7795656684282362	-2.366072281610566	3.124114960521314	2.4445734320171475	2.7152193173163606	-1.1663444806270773	1.9906559405230366	2.4445734320171475	-2.366072281610566	3.705028746135671	1.1362406123669686	1.1362406123669686	-2.366072281610566	0.538403611611348	-0.06773219195896729	-2.366072281610566	3.0308574670347315	1.9691497353020728	1.2315507921712934	0.538403611611348	1.574495543298124	1.3593841636811788	-2.366072281610566	0.9130970610527589	1.3986048768344599	1.1362406123669686	-1.8594916611870218	1.9906559405230366	0.2199498804928135	-2.366072281610566	1.0308800967091427	0.3377329161491973	-2.366072281610566	-2.366072281610566	-2.366072281610566	-0.2500537487529222	0.9130970610527589	0.3377329161491973	-1.1663444806270773	2.765481152097249	-2.366072281610566	-2.366072281610566	-2.366072281610566	-2.366072281610566	-2.366072281610566	-0.7608793725189127	-2.366072281610566
87	1.6325332234515701	1.591711228931315	1.7809532285698433	1.304029156479534	-0.893195420856685	1.1217075996855792	-2.306711762776196	1.1217075996855792	-2.306711762776196	2.6183500179743358	4.299761430033525	1.4581798363067926	-2.306711762776196	1.304029156479534	0.8115526713817403	-0.893195420856685	-1.5863426014166304	2.4026414451476437	1.9400179231995311	1.304029156479534	2.174857514276932	0.023095311017470088	-1.5863426014166304	-2.306711762776196	2.4741004091297887	1.0527147281986284	-1.5863426014166304	-0.893195420856685	2.491194842489089	-0.20004824029673962	2.2422987950724647	0.023095311017470088	0.4930989402632058	-1.5863426014166304	2.5880446684790064	-2.306711762776196	2.024575311227594	-2.306711762776196	-1.5863426014166304	-2.306711762776196	-1.5863426014166304	-2.306711762776196	-2.306711762776196	-2.306711762776196	-2.306711762776196	-0.20004824029673962	-2.306711762776196
88	3.2085708873449827	-1.6964747697727063	3.4645042614821833	1.129129345665147	-1.6964747697727063	2.3331021499910825	-1.6964747697727063	2.3331021499910825	0.030517056997036995	4.46133385584035	4.424966211669476	3.07503949472046	-1.6964747697727063	-1.6964747697727063	-1.6964747697727063	-1.6964747697727063	3.362721567172241	2.3331021499910825	3.2493928818652376	0.030517056997036995	2.1099585986768727	0.030517056997036995	-1.6964747697727063	-1.6964747697727063	2.5154237067850373	1.6399549694311375	-1.6964747697727063	0.7236642375569824	-1.6964747697727063	-1.6964747697727063	3.1215595103553526	-1.6964747697727063	-1.6964747697727063	-1.6964747697727063	-1.6964747697727063	-1.6964747697727063	2.2277416343332566	-1.6964747697727063	-1.6964747697727063	-1.6964747697727063	-1.6964747697727063	-1.6964747697727063	-1.6964747697727063	-1.6964747697727063	-1.6964747697727063	-1.6964747697727063	-1.6964747697727063
89	1.0241630038580913	-0.39290301592855315	0.6186978957499267	1.0540159670077722	-2.230987537346529	0.012562092179611462	2.209786669515831	1.497947355943733	-0.6805850883803339	3.8375737206181277	3.9605955351307904	3.0959999461527077	-1.779197377048444	1.1111743808477215	1.4594810751159368	-0.6805850883803339	1.2653250606749795	2.070950224661615	2.93482721385173	-1.779197377048444	2.4254952423425227	0.4720944215580518	-1.3737322689402793	1.7323480617825773	2.112622921062183	0.09260479985314785	-2.230987537346529	-2.230987537346529	-2.230987537346529	-2.230987537346529	1.6385293065649225	-0.6805850883803339	-0.5264344085530759	-2.230987537346529	1.1385733550358355	-0.5264344085530759	2.1816157925491346	-2.230987537346529	-2.4723445576083884	1.5707067102261614	-2.230987537346529	-2.230987537346529	-2.4723445576083884	0.16671277200686951	-2.230987537346529	-1.779197377048444	-2.230987537346529
90	1.7847032064343074	-1.691482661658763	4.829225644157731	3.170997567554198	2.92983551073731	-1.691482661658763	-1.691482661658763	3.709994068286885	-0.1612069426210052	4.360581634428034	-1.691482661658763	-1.691482661658763	-1.691482661658763	2.6113817796187755	-1.691482661658763	-1.691482661658763	2.67200640143521	1.91823459905883	2.0360176347152135	-1.691482661658763	2.14137815037304	-1.691482661658763	-1.691482661658763	-0.1612069426210052	2.0360176347152135	-0.1612069426210052	-1.691482661658763	3.0168468877269397	-0.1612069426210052	-1.691482661658763	2.8833154951024174	-0.1612069426210052	-1.691482661658763	-1.691482661658763	-1.691482661658763	-1.691482661658763	-0.1612069426210052	1.7847032064343074	-1.691482661658763	-1.691482661658763	-0.1612069426210052	-1.691482661658763	-1.691482661658763	-1.691482661658763	-1.691482661658763	-0.1612069426210052	-1.691482661658763
91	-0.5599661768810904	2.0049831805804468	2.311713448002922	-2.288667510142008	-0.2722841044293087	0.28733168350611393	-2.288667510142008	0.9804788640660593	-2.288667510142008	2.698130361140392	2.435766096672901	3.0419019002432166	-0.9654312849892541	3.7213188879912598	0.7393168072491711	2.83005790418294	2.054993601155108	1.8677820590669616	3.2540764201868524	-0.2722841044293087	2.4018645449972196	-0.2722841044293087	0.7393168072491711	-1.6585784655491995	2.6318809755991914	-1.6585784655491995	1.231793292346965	-2.288667510142008	-1.6585784655491995	-2.288667510142008	0.28733168350611393	-0.5599661768810904	-1.6585784655491995	-2.288667510142008	-0.9654312849892541	1.7754087389359463	0.9804788640660593	-2.288667510142008	-2.288667510142008	-2.288667510142008	-2.288667510142008	-1.6585784655491995	-0.9654312849892541	0.5386461117870196	-2.288667510142008	1.7754087389359463	-2.288667510142008
92	2.424976288378399	0.09769858279398225	2.472604337367654	-1.8307922817892663	-1.8307922817892663	2.7367559124092407	-1.8307922817892663	2.266752283163505	-0.5954485977659632	3.695010843382428	3.792808586658554	2.540045618163186	-1.2885957783259085	0.09769858279398225	1.755926659397514	-1.8307922817892663	-0.5954485977659632	3.9531512367337336	1.4839929439138722	-0.18998348965779943	4.531487152026453	0.9086287990103106	-1.8307922817892663	-0.18998348965779943	3.068113048363683	1.0139893146681365	-1.8307922817892663	-1.8307922817892663	0.7908457633539268	-1.2885957783259085	2.177140124473818	-0.5954485977659632	-1.2885957783259085	-1.2885957783259085	-1.8307922817892663	-1.2885957783259085	1.755926659397514	-1.8307922817892663	-1.8307922817892663	-1.8307922817892663	-1.8307922817892663	-1.8307922817892663	-1.8307922817892663	-1.8307922817892663	-1.8307922817892663	-1.8307922817892663	-1.8307922817892663
93	2.1752229368699085	1.1883146377818	2.8360347367869174	1.281405060847812	0.8069470812526962	1.2589322049957534	1.7922306846138025	0.03969192853902914	-2.525257428922508	2.228332762183857	1.9520793855556988	2.0073420642307482	-1.8321102483625626	2.6508923036513212	-0.7334979596944526	-1.8321102483625626	1.9745522414077574	2.3725823710284035	2.059710049748064	0.18279277217970247	2.2538660641890216	0.03969192853902914	-2.652905120482199	0.8759399527396479	0.7705794370818211	-2.525257428922508	-2.525257428922508	1.5177938389120422	-0.22267233592846214	-1.8321102483625626	2.049453549580875	-0.7334979596944526	0.24733129331727355	-2.652905120482199	1.4637266176417665	-0.44581588724267185	0.565785024435808	-2.652905120482199	-2.525257428922508	1.6794351904684581	-1.8321102483625626	-2.652905120482199	-2.652905120482199	-0.9158195164884075	-1.1389630678026172	-0.7334979596944526	-2.652905120482199
94	3.27557706522458	0.003160473428349242	2.9343542258447695	3.059517368798775	-2.076281068251486	0.3216142045468837	-1.9220653075612333	2.412355301480653	-0.6899867071315962	2.1432266369246205	2.1722141737978724	0.3216142045468837	1.637290998452821	-2.076281068251486	2.6511067504608543	1.5072378702046239	-0.6899867071315962	4.167885832412249	-1.3831338876915407	0.12094350908473306	3.2708264624659824	-0.6899867071315962	-1.9220653075612333	-2.076281068251486	1.9310521169809847	4.204114770708708	-1.9220653075612333	-2.076281068251486	2.157825436345773	-0.28452159902343155	2.445507508797554	-2.076281068251486	-1.9220653075612333	-1.9220653075612333	-1.9220653075612333	-1.9220653075612333	1.874962650329941	-1.9220653075612333	-1.9220653075612333	-1.9220653075612333	0.003160473428349242	-1.9220653075612333	-1.9220653075612333	0.48866828921005023	-2.076281068251486	-1.9220653075612333	-1.9220653075612333
95	-0.8326572437918918	-0.8326572437918918	-0.06762568680602765	-0.8326572437918918	-0.8326572437918918	-0.06762568680602765	2.640424514296183	-0.8326572437918918	6.269200044340414	1.0309866018620824	-0.8326572437918918	-0.8326572437918918	5.629467799699377	-0.06762568680602765	-0.8326572437918918	-0.8326572437918918	-0.8326572437918918	-0.8326572437918918	-0.8326572437918918	-0.8326572437918918	-0.8326572437918918	-0.06762568680602765	4.043248177367284	-0.8326572437918918	-0.06762568680602765	-0.8326572437918918	-0.8326572437918918	-0.8326572437918918	-0.8326572437918918	-0.8326572437918918	-0.8326572437918918	-0.8326572437918918	-0.8326572437918918	-0.8326572437918918	-0.8326572437918918	-0.8326572437918918	1.0309866018620824	-0.8326572437918918	-0.8326572437918918	0.6255214937539177	-0.8326572437918918	3.9026662267460943	1.8782844622492858	-0.06762568680602765	-0.8326572437918918	-0.8326572437918918	-0.8326572437918918
96	-0.8445578734350905	-0.8445578734350905	-0.8445578734350905	-0.8445578734350905	-0.8445578734350905	1.45415595065802	3.245915419886075	-0.8445578734350905	5.045580068621243	-0.4917541983972935	-0.8445578734350905	-0.8445578734350905	4.959284255168407	-0.8445578734350905	-0.8445578734350905	-0.8445578734350905	-0.8445578734350905	-0.8445578734350905	-0.8445578734350905	-0.8445578734350905	-0.8445578734350905	-0.8445578734350905	6.315075161994883	1.117683714036807	-0.8445578734350905	-0.8445578734350905	-0.8445578734350905	-0.8445578734350905	-0.8445578734350905	-0.8445578734350905	-0.8445578734350905	-0.8445578734350905	-0.8445578734350905	-0.8445578734350905	-0.8445578734350905	0.6068580902708156	-0.8445578734350905	-0.8445578734350905	-0.8445578734350905	-0.8445578734350905	-0.8445578734350905	2.552768239326129	2.4526847807691468	3.145831961329092	-0.8445578734350905	-0.8445578734350905	-0.8445578734350905
97	-0.6544341341571203	-0.6544341341571203	-0.6544341341571203	-0.6544341341571203	-0.6544341341571203	-0.6544341341571203	2.1643674312377925	-0.6544341341571203	6.692926514854043	0.08492588955795632	-0.6544341341571203	-0.6544341341571203	5.220724326608218	-0.6544341341571203	-0.6544341341571203	-0.6544341341571203	-0.6544341341571203	-0.6544341341571203	-0.6544341341571203	-0.6544341341571203	-0.6544341341571203	-0.6544341341571203	4.375385330706347	1.1835381782260654	-0.6544341341571203	-0.6544341341571203	-0.6544341341571203	-0.6544341341571203	-0.6544341341571203	-0.6544341341571203	-0.6544341341571203	-0.6544341341571203	-0.6544341341571203	-0.6544341341571203	-0.6544341341571203	-0.6544341341571203	-0.6544341341571203	-0.6544341341571203	-0.6544341341571203	-0.6544341341571203	-0.6544341341571203	2.2821504668941754	3.5189130940431026	-0.6544341341571203	-0.6544341341571203	-0.6544341341571203	-0.6544341341571203
98	-0.7624876746404725	-0.7624876746404725	-0.7624876746404725	-0.7624876746404725	-0.7624876746404725	-0.7624876746404725	4.759972743554857	-0.7624876746404725	6.4249805071437684	-0.7624876746404725	-0.7624876746404725	-0.7624876746404725	4.10504677581511	-0.7624876746404725	-0.7624876746404725	-0.7624876746404725	-0.7624876746404725	-0.7624876746404725	-0.7624876746404725	-0.7624876746404725	-0.7624876746404725	-0.7624876746404725	4.527041185874484	1.8024616828210638	-0.7624876746404725	-0.7624876746404725	-0.7624876746404725	-0.7624876746404725	-0.7624876746404725	-0.7624876746404725	-0.7624876746404725	-0.7624876746404725	-0.7624876746404725	-0.7624876746404725	-0.7624876746404725	1.1093145022611184	-0.7624876746404725	-0.7624876746404725	-0.7624876746404725	-0.7624876746404725	-0.7624876746404725	0.416167321701173	4.720232414905343	1.1093145022611184	-0.7624876746404725	-0.7624876746404725	-0.7624876746404725
99	-1.0090798247946005	0.06366308389509268	-1.0090798247946005	-1.0090798247946005	-1.0090798247946005	0.7568102644550381	4.174536948068404	-1.0090798247946005	5.9771660895333625	-1.0090798247946005	-1.0090798247946005	0.06366308389509268	5.157413284701855	-1.0090798247946005	-1.0090798247946005	-1.0090798247946005	-1.0090798247946005	-1.0090798247946005	-1.0090798247946005	-1.0090798247946005	-1.0090798247946005	-1.0090798247946005	4.381151197431403	0.7568102644550381	2.143104625574929	-1.0090798247946005	-1.0090798247946005	-1.0090798247946005	-1.0090798247946005	-1.0090798247946005	-1.0090798247946005	-1.0090798247946005	-1.0090798247946005	-1.0090798247946005	-1.0090798247946005	-1.0090798247946005	-1.0090798247946005	-1.0090798247946005	2.260887661231312	3.008102063061533	-1.0090798247946005	3.1991572998242424	2.3662481768891386	-1.0090798247946005	-1.0090798247946005	-1.0090798247946005	-1.0090798247946005
100	-0.19144033729348742	-1.7049441747174168	2.6417730067627283	-0.19144033729348742	0.9071719513746217	0.9071719513746217	-1.7049441747174168	3.2425468671916584	-1.7049441747174168	5.001516513596723	-1.7049441747174168	-0.19144033729348742	0.501706843266458	3.363907724195926	-1.7049441747174168	-1.7049441747174168	2.206454935504883	2.8042919362605034	3.3050672241729924	1.1948540238264034	3.8690026732529317	-0.19144033729348742	-1.7049441747174168	-0.19144033729348742	1.417997575140613	0.501706843266458	-1.7049441747174168	-1.7049441747174168	-1.7049441747174168	-1.7049441747174168	2.752998641872953	1.754469811761826	-1.7049441747174168	-1.7049441747174168	-1.7049441747174168	-1.7049441747174168	3.3920786011626225	-1.7049441747174168	-1.7049441747174168	-1.7049441747174168	-1.7049441747174168	-1.7049441747174168	-1.7049441747174168	-1.7049441747174168	-1.7049441747174168	2.111144755700558	-1.7049441747174168
101	-0.593313136245416	-0.593313136245416	-0.593313136245416	-0.593313136245416	-0.593313136245416	-0.593313136245416	-0.593313136245416	-0.593313136245416	6.498343518431683	-0.593313136245416	-0.593313136245416	-0.593313136245416	5.9061876494189	-0.593313136245416	-0.593313136245416	-0.593313136245416	-0.593313136245416	-0.593313136245416	-0.593313136245416	-0.593313136245416	-0.593313136245416	-0.593313136245416	4.653424680923532	2.9908769431754827	-0.593313136245416	-0.593313136245416	-0.593313136245416	-0.593313136245416	-0.593313136245416	-0.593313136245416	-0.593313136245416	-0.593313136245416	-0.593313136245416	-0.593313136245416	-0.593313136245416	0.592981670377112	-0.593313136245416	-0.593313136245416	-0.593313136245416	-0.593313136245416	-0.593313136245416	-0.593313136245416	3.684024123735428	-0.593313136245416	-0.593313136245416	-0.593313136245416	-0.593313136245416
102	-1.4472469516917839	-1.4472469516917839	-1.4472469516917839	-1.4472469516917839	-1.4472469516917839	3.076760226565993	4.019719205522309	0.8521366750416588	4.999231802649289	1.2576017831498234	-0.534157686078232	2.1738925150239785	4.030190505389605	-0.534157686078232	-1.4472469516917839	-1.4472469516917839	-1.4472469516917839	-0.534157686078232	0.8521366750416588	-1.4472469516917839	-0.534157686078232	-1.4472469516917839	4.5534386491541525	0.1589894944817134	1.0752802263558685	0.564454602589878	-1.4472469516917839	-1.4472469516917839	-1.4472469516917839	-1.4472469516917839	-1.4472469516917839	-1.4472469516917839	-1.4472469516917839	-1.4472469516917839	-1.4472469516917839	1.2576017831498234	-1.4472469516917839	-1.4472469516917839	-1.4472469516917839	2.684718138789969	-1.4472469516917839	3.7965756542080995	3.84786894859565	0.564454602589878	-1.4472469516917839	-1.4472469516917839	-1.4472469516917839
103	-1.506273670727042	-1.506273670727042	1.8655696051427997	0.2561316927086992	-1.506273670727042	-0.43701548785124533	3.5883362028839034	1.8655696051427997	3.8256643891900697	4.299182960543249	-1.506273670727042	-1.506273670727042	3.7373717820443915	0.2561316927086992	-0.43701548785124533	-1.506273670727042	-1.506273670727042	-1.506273670727042	-1.506273670727042	0.2561316927086992	-1.506273670727042	-1.506273670727042	3.993801310992068	3.3471741460670152	-1.506273670727042	1.1724224245828543	-1.506273670727042	-1.506273670727042	-1.506273670727042	-1.506273670727042	1.1724224245828543	-1.506273670727042	-1.506273670727042	-1.506273670727042	-1.506273670727042	2.9302803421352284	0.2561316927086992	-1.506273670727042	-1.506273670727042	2.3961978562049704	-1.506273670727042	-1.506273670727042	4.970156283608873	1.3547439813768092	-1.506273670727042	-1.506273670727042	-1.506273670727042
104	-0.7358341651509965	-0.7358341651509965	-0.7358341651509965	-0.7358341651509965	-0.7358341651509965	0.6138293765876055	2.693270918267441	-0.7358341651509965	5.583642676163606	-0.7358341651509965	-0.7358341651509965	-0.7358341651509965	5.98910778427177	-0.7358341651509965	-0.7358341651509965	-0.7358341651509965	-0.7358341651509965	-0.7358341651509965	-0.7358341651509965	-0.7358341651509965	-0.7358341651509965	-0.7358341651509965	5.743728091510679	0.6138293765876055	-0.7358341651509965	-0.7358341651509965	-0.7358341651509965	-0.7358341651509965	-0.7358341651509965	-0.7358341651509965	-0.7358341651509965	-0.7358341651509965	-0.7358341651509965	-0.7358341651509965	-0.7358341651509965	-0.7358341651509965	0.6138293765876055	-0.7358341651509965	-0.7358341651509965	-0.7358341651509965	-0.7358341651509965	3.011724649385976	-0.7358341651509965	3.0987360263756054	-0.7358341651509965	-0.7358341651509965	-0.7358341651509965
105	-0.9833447870311067	-0.9833447870311067	-0.9833447870311067	2.502942259870818	-0.9833447870311067	-0.9833447870311067	-0.9833447870311067	3.6730135125210723	5.676355710662261	3.350240120258021	-0.9833447870311067	-0.9833447870311067	5.726252681806884	0.3057176825345982	-0.9833447870311067	-0.9833447870311067	-0.9833447870311067	-0.9833447870311067	-0.9833447870311067	-0.9833447870311067	-0.9833447870311067	-0.9833447870311067	3.483771512882544	3.7397048870197445	-0.9833447870311067	-0.9833447870311067	-0.9833447870311067	-0.9833447870311067	-0.9833447870311067	-0.9833447870311067	1.4043299712027082	-0.9833447870311067	-0.9833447870311067	-0.9833447870311067	-0.9833447870311067	-0.9833447870311067	0.3057176825345982	-0.9833447870311067	-0.9833447870311067	-0.9833447870311067	-0.9833447870311067	0.3057176825345982	3.9433038422609843	-0.9833447870311067	-0.9833447870311067	-0.9833447870311067	-0.9833447870311067
106	-0.4354182882947981	-1.110825635889051	-1.110825635889051	-1.110825635889051	-1.110825635889051	1.5104918607605144	4.4473836342915725	-1.110825635889051	5.097971200432722	1.761806289041421	-1.110825635889051	-0.4354182882947981	5.0284135167308115	-1.110825635889051	-1.110825635889051	-1.110825635889051	-1.110825635889051	-1.110825635889051	-0.4354182882947981	-1.110825635889051	-1.110825635889051	-1.110825635889051	4.097181204858458	5.21002860934844	-1.110825635889051	1.3563411809332564	-1.110825635889051	-1.110825635889051	-1.110825635889051	-1.110825635889051	-1.110825635889051	-1.110825635889051	-1.110825635889051	-1.110825635889051	-1.110825635889051	0.663194000373311	0.663194000373311	-1.110825635889051	-1.110825635889051	-0.4354182882947981	-1.110825635889051	1.867166804699247	3.798688216302461	-0.4354182882947981	-1.110825635889051	-1.110825635889051	-1.110825635889051
107	0.4899924749766331	-1.5932021032837973	-1.1194454374574674	-1.5932021032837973	-1.5932021032837973	1.5196118921577915	-0.02083314878935738	-1.5932021032837973	3.0076889475876243	0.8264647115978461	-0.02083314878935738	0.8264647115978461	2.7091959590316277	-1.5932021032837973	-0.426298256897522	-1.1194454374574674	-1.5932021032837973	1.4455039200040698	2.281751944204688	0.9599961042223688	0.9599961042223688	1.6531432847823142	4.71243703982605	-1.1194454374574674	-0.426298256897522	-0.426298256897522	0.8264647115978461	-1.5932021032837973	-1.5932021032837973	-1.5932021032837973	-1.5932021032837973	-1.5932021032837973	-1.5932021032837973	-1.5932021032837973	-1.5932021032837973	1.1831396555365785	-1.1194454374574674	-1.5932021032837973	-1.5932021032837973	-1.5932021032837973	-1.5932021032837973	2.7307021642525915	2.5941266292468406	3.73258482646215	-1.5932021032837973	5.203119802469817	-1.5932021032837973
108	-0.9784198060396738	-0.9784198060396738	-0.9784198060396738	-0.9784198060396738	-0.9784198060396738	1.6257429048966143	4.2504114970597735	-0.9784198060396738	5.484365133597645	2.09574653414235	-0.9784198060396738	-0.9784198060396738	4.58065318393035	-0.9784198060396738	-0.9784198060396738	-0.9784198060396738	-0.9784198060396738	-0.9784198060396738	-0.9784198060396738	-0.9784198060396738	-0.9784198060396738	-0.9784198060396738	5.78774611559253	2.3188900854565597	0.016304992462513823	1.6257429048966143	-0.9784198060396738	-0.9784198060396738	-0.9784198060396738	-0.9784198060396738	-0.9784198060396738	-0.9784198060396738	-0.9784198060396738	-0.9784198060396738	-0.9784198060396738	0.016304992462513823	-0.9784198060396738	-0.9784198060396738	-0.9784198060396738	-0.9784198060396738	-0.9784198060396738	2.960743971628955	3.482040895262241	-0.9784198060396738	-0.9784198060396738	-0.9784198060396738	-0.9784198060396738
109	-0.987291406571396	-0.987291406571396	-0.987291406571396	-0.987291406571396	-0.987291406571396	2.2089730385983737	2.3425044312228964	-0.987291406571396	5.772451226171038	-0.4300842910168843	-0.987291406571396	-0.987291406571396	5.530921048606389	-0.987291406571396	-0.4300842910168843	-0.987291406571396	-0.987291406571396	-0.987291406571396	-0.4300842910168843	-0.987291406571396	-0.987291406571396	-0.987291406571396	4.606868311396744	1.9678109817814855	0.9562100701030056	-0.987291406571396	-0.987291406571396	-0.987291406571396	-0.987291406571396	-0.987291406571396	-0.987291406571396	-0.987291406571396	-0.987291406571396	-0.987291406571396	-0.987291406571396	-0.987291406571396	0.6685279976512248	-0.987291406571396	-0.4300842910168843	-0.987291406571396	-0.987291406571396	3.630358719529535	4.1132104912531195	1.5158258580384292	-0.987291406571396	-0.987291406571396	-0.987291406571396
110	-0.884486503191396	-0.884486503191396	0.04266260035670655	-0.884486503191396	-0.884486503191396	-0.884486503191396	2.9871015795231473	-0.884486503191396	6.053929774760869	-0.884486503191396	0.04266260035670655	-0.884486503191396	4.984305022966011	-0.884486503191396	-0.884486503191396	-0.884486503191396	-0.884486503191396	-0.884486503191396	-0.884486503191396	-0.884486503191396	-0.884486503191396	0.04266260035670655	4.886849686815298	1.4289569614765973	1.4289569614765973	0.04266260035670655	-0.884486503191396	-0.884486503191396	-0.884486503191396	-0.884486503191396	-0.884486503191396	-0.884486503191396	-0.884486503191396	-0.884486503191396	-0.884486503191396	1.4289569614765973	0.04266260035670655	-0.884486503191396	-0.884486503191396	-0.884486503191396	-0.884486503191396	5.039874874120822	-0.884486503191396	0.735809780916652	-0.884486503191396	-0.884486503191396	-0.884486503191396
111	-0.6235443858589376	-0.6235443858589376	-0.6235443858589376	-0.6235443858589376	-0.6235443858589376	0.341133365651876	3.0491835667540865	-0.6235443858589376	6.7246400005358815	-0.6235443858589376	-0.6235443858589376	-0.6235443858589376	4.936253215786466	-0.6235443858589376	-0.6235443858589376	-0.6235443858589376	-0.6235443858589376	-0.6235443858589376	-0.6235443858589376	-0.6235443858589376	-0.6235443858589376	-0.6235443858589376	4.9855242647932485	-0.6235443858589376	-0.6235443858589376	-0.6235443858589376	-0.6235443858589376	-0.6235443858589376	-0.6235443858589376	-0.6235443858589376	-0.6235443858589376	-0.6235443858589376	-0.6235443858589376	-0.6235443858589376	-0.6235443858589376	0.341133365651876	-0.6235443858589376	-0.6235443858589376	-0.6235443858589376	-0.6235443858589376	-0.6235443858589376	2.9060827231134123	-0.6235443858589376	1.0342805462118214	-0.6235443858589376	-0.6235443858589376	-0.6235443858589376
112	-1.401238251444184	2.0731509318999137	-1.401238251444184	-1.401238251444184	-1.401238251444184	0.4637130194658132	-1.401238251444184	0.8691781275739778	4.6758406173442975	0.4637130194658132	-0.22943416109413217	1.1568602000257586	5.405355442075117	-1.401238251444184	2.861608292264184	-0.22943416109413217	-1.401238251444184	-1.401238251444184	-1.401238251444184	-1.401238251444184	0.4637130194658132	-1.401238251444184	3.2969263635220294	3.02866237692735	2.4096231685211267	2.1684611117042385	-1.401238251444184	-1.401238251444184	-1.401238251444184	-1.401238251444184	-1.401238251444184	-1.401238251444184	-1.401238251444184	-1.401238251444184	-1.401238251444184	-1.401238251444184	0.8691781275739778	-1.401238251444184	1.1568602000257586	-1.401238251444184	-1.401238251444184	4.497953657618209	0.8691781275739778	1.5623253081339232	-1.401238251444184	-1.401238251444184	-1.401238251444184
113	-1.833145722374887	-1.833145722374887	-1.833145722374887	0.6837896572699176	-1.833145722374887	1.887762461595854	3.4563783795096987	0.278324549161753	3.2740568227157443	3.7123117536468997	-1.833145722374887	1.7824019459380276	2.1501267260633448	1.9830726414001787	-1.833145722374887	-0.41482263139819153	-1.833145722374887	-0.41482263139819153	2.475549126497973	-0.41482263139819153	4.200297885443067	-0.41482263139819153	4.67892756940857	1.7824019459380276	0.278324549161753	-1.833145722374887	2.1501267260633448	-1.833145722374887	-1.833145722374887	-1.833145722374887	-1.833145722374887	-1.833145722374887	-1.833145722374887	-1.833145722374887	-1.833145722374887	0.9714717297216984	0.6837896572699176	-1.833145722374887	-1.833145722374887	1.194615281035908	-0.41482263139819153	-0.41482263139819153	0.278324549161753	0.278324549161753	-1.833145722374887	0.9714717297216984	-1.833145722374887
114	-0.39265248864907676	-1.7973975576820838	-0.39265248864907676	1.8045720886871424	-1.7973975576820838	-1.7973975576820838	1.2167854237850237	3.3209195780552307	4.171695702818759	3.750482237742456	0.30049469191086864	1.3991069805789778	4.701097712157686	0.30049469191086864	0.30049469191086864	-1.7973975576820838	-1.7973975576820838	2.315397712453133	0.993641872470814	-1.7973975576820838	2.4405608554071394	0.7059598000190324	0.7059598000190324	2.315397712453133	1.2167854237850237	0.993641872470814	-0.39265248864907676	-1.7973975576820838	-1.7973975576820838	-1.7973975576820838	3.1337080359670844	-0.39265248864907676	-1.7973975576820838	-1.7973975576820838	-1.7973975576820838	-1.7973975576820838	3.3209195780552307	-1.7973975576820838	-1.7973975576820838	-1.7973975576820838	-1.7973975576820838	0.30049469191086864	-0.39265248864907676	-1.7973975576820838	-1.7973975576820838	-1.7973975576820838	-1.7973975576820838
115	-0.6756933729175962	0.6167135813709566	-0.6756933729175962	-0.6756933729175962	-0.6756933729175962	-0.6756933729175962	-0.6756933729175962	-0.6756933729175962	1.5330043132451108	-0.6756933729175962	-0.6756933729175962	-0.07643359918898884	5.640594102217232	-0.6756933729175962	-0.6756933729175962	-0.6756933729175962	-0.6756933729175962	-0.6756933729175962	-0.6756933729175962	-0.6756933729175962	-0.6756933729175962	0.6167135813709566	6.31882799892646	-0.6756933729175962	-0.07643359918898884	-0.6756933729175962	1.7153258700390657	-0.6756933729175962	-0.6756933729175962	-0.6756933729175962	-0.6756933729175962	-0.6756933729175962	-0.6756933729175962	-0.07643359918898884	-0.6756933729175962	0.6167135813709566	-0.6756933729175962	-0.6756933729175962	-0.6756933729175962	-0.6756933729175962	-0.6756933729175962	5.510815059211261	-0.6756933729175962	1.309860761930901	-0.6756933729175962	-0.6756933729175962	-0.6756933729175962
116	-0.8411301179242754	-0.8411301179242754	-0.8411301179242754	-0.8411301179242754	-0.8411301179242754	3.836864123295101	-0.8411301179242754	-0.8411301179242754	5.277225705685267	-0.8411301179242754	-0.8411301179242754	-0.8411301179242754	5.970372886245213	-0.8411301179242754	0.5410272572907724	-0.8411301179242754	-0.8411301179242754	-0.8411301179242754	-0.8411301179242754	-0.8411301179242754	-0.8411301179242754	-0.8411301179242754	4.971844056134086	-0.8411301179242754	0.5410272572907724	-0.8411301179242754	-0.8411301179242754	-0.8411301179242754	-0.8411301179242754	-0.8411301179242754	-0.8411301179242754	-0.8411301179242754	-0.8411301179242754	-0.8411301179242754	-0.8411301179242754	-0.8411301179242754	2.486937406346085	-0.8411301179242754	-0.8411301179242754	-0.8411301179242754	-0.8411301179242754	3.7190810876387177	-0.8411301179242754	4.618564701196491	-0.8411301179242754	-0.8411301179242754	-0.8411301179242754
117	-1.3587600820223873	-0.20290857469831813	0.20255653340984647	-1.3587600820223873	-1.3587600820223873	0.713382157175837	2.6874631831978464	-1.3587600820223873	4.613332581369714	0.20255653340984647	-1.3587600820223873	-1.3587600820223873	3.3666241217830515	-0.20290857469831813	-1.3587600820223873	-1.3587600820223873	0.895703713969791	-0.20290857469831813	-0.8960557552582635	-1.3587600820223873	-1.3587600820223873	-0.8960557552582635	4.227908224144995	3.0929282913060105	0.20255653340984647	1.5888508945297364	-1.3587600820223873	-1.3587600820223873	-1.3587600820223873	-0.8960557552582635	-1.3587600820223873	-1.3587600820223873	-1.3587600820223873	-1.3587600820223873	-1.3587600820223873	-1.3587600820223873	-1.3587600820223873	-1.3587600820223873	-1.3587600820223873	3.0159672501698824	-1.3587600820223873	4.921055404704941	4.970412301675033	1.6688936022032737	-1.3587600820223873	0.895703713969791	-1.3587600820223873
118	-1.2169106296531957	-1.2169106296531957	-1.2169106296531957	-1.2169106296531957	-1.2169106296531957	1.9824501670076806	3.6620923381150297	0.27770207476925624	5.553262454194677	-0.41544510579068916	-1.2169106296531957	1.6639964358891461	4.6408006995576185	-0.41544510579068916	-1.2169106296531957	-1.2169106296531957	-1.2169106296531957	-1.2169106296531957	-1.2169106296531957	-1.2169106296531957	-0.41544510579068916	-0.41544510579068916	5.093943230837287	2.985752275871466	1.3763143634373654	-1.2169106296531957	-1.2169106296531957	-1.2169106296531957	-1.2169106296531957	-1.2169106296531957	0.27770207476925624	-0.41544510579068916	-1.2169106296531957	-1.2169106296531957	-1.2169106296531957	1.8871399872033567	0.9708492553292016	-1.2169106296531957	-1.2169106296531957	-1.2169106296531957	-1.2169106296531957	3.1954728068535347	1.78177947154553	-0.41544510579068916	-1.2169106296531957	-1.2169106296531957	-1.2169106296531957
119	-0.2565557653545092	-1.6939270513019	-0.9497029459144546	4.100153061335082	0.14890934275365453	4.406883328757558	1.448192326883916	1.6152464115470817	-0.2565557653545092	2.739176508199481	-1.6939270513019	-0.9497029459144546	1.1297385957653807	2.346133920089874	0.4365914152054362	-1.6939270513019	-1.6939270513019	-0.9497029459144546	0.6597349665196459	3.1107400646319645	4.416273069107397	-1.6939270513019	-1.6939270513019	1.1297385957653807	-1.6939270513019	2.87893845057464	2.4514944357477004	-1.6939270513019	-1.6939270513019	-1.6939270513019	-0.9497029459144546	-0.9497029459144546	-1.6939270513019	-1.6939270513019	-1.6939270513019	0.14890934275365453	3.7598272553978793	-1.6939270513019	-1.6939270513019	-0.9497029459144546	-0.2565557653545092	-1.6939270513019	-1.6939270513019	3.4197449065525665	-1.6939270513019	-1.6939270513019	-1.6939270513019
120	0.7038136994387294	-2.204385718722575	2.31325161187283	2.4714756170877243	2.31325161187283	2.6291045612913075	0.5496630196114713	2.6080511520934753	-2.204385718722575	3.152352705055855	0.14419791150330674	1.3228529078449531	-2.204385718722575	2.421465196513063	1.6482753082795814	-1.2420964496165832	-0.14348416094847405	2.5191036660769788	-2.204385718722575	-2.204385718722575	3.4307323848453226	0.14419791150330674	-2.204385718722575	2.7281954639355384	-0.14348416094847405	2.8687774145567277	-0.14348416094847405	2.1918907548685627	-0.5489492690566387	-2.204385718722575	3.476402421678511	0.7038136994387294	-2.204385718722575	-2.204385718722575	-2.204385718722575	-2.204385718722575	1.702342529549857	0.955128127719636	-2.204385718722575	0.14419791150330674	-2.204385718722575	-2.204385718722575	-2.204385718722575	-1.2420964496165832	-2.204385718722575	-2.204385718722575	-2.204385718722575
121	-1.1838444895530786	-1.1838444895530786	-1.1838444895530786	-1.1838444895530786	-1.1838444895530786	3.2289538037875563	3.9221009843475017	2.0249809994616204	5.485494958280196	-1.1838444895530786	-1.1838444895530786	0.23322153023356496	5.45357735531189	-1.1838444895530786	-1.1838444895530786	-1.1838444895530786	-1.1838444895530786	-1.1838444895530786	-1.1838444895530786	-1.1838444895530786	1.331833818901675	-1.1838444895530786	3.8967831763632117	2.6311168030319356	0.23322153023356496	-1.1838444895530786	-1.1838444895530786	-1.1838444895530786	-1.1838444895530786	-1.1838444895530786	0.23322153023356496	-1.1838444895530786	-1.1838444895530786	-1.1838444895530786	-1.1838444895530786	0.9263687107935104	2.1791316792888784	-1.1838444895530786	-1.1838444895530786	3.0664348742897816	-1.1838444895530786	0.9263687107935104	-1.1838444895530786	0.9263687107935104	-1.1838444895530786	-1.1838444895530786	-1.1838444895530786
122	-0.8786622004782902	0.5910537687806725	-0.8786622004782902	-0.8786622004782902	-0.8786622004782902	-0.8786622004782902	0.5910537687806725	-0.8786622004782902	5.00989437657727	-0.8786622004782902	-0.8786622004782902	-0.8786622004782902	6.4631715582560885	-0.8786622004782902	3.5354927479471128	1.6896660574487825	-0.8786622004782902	-0.8786622004782902	-0.8786622004782902	-0.8786622004782902	-0.8786622004782902	-0.8786622004782902	2.7882783461168916	3.1560031262422092	-0.8786622004782902	1.9773481299005633	-0.8786622004782902	-0.8786622004782902	-0.8786622004782902	-0.8786622004782902	-0.8786622004782902	-0.8786622004782902	-0.8786622004782902	-0.8786622004782902	-0.8786622004782902	-0.8786622004782902	-0.8786622004782902	-0.8786622004782902	1.6896660574487825	-0.8786622004782902	-0.8786622004782902	2.6704953104605087	0.5910537687806725	-0.8786622004782902	-0.8786622004782902	-0.8786622004782902	-0.8786622004782902
123	-0.9850794469673021	-0.9850794469673021	-0.9850794469673021	0.1358178864902424	-0.9850794469673021	0.8289650670501878	1.2344301751583515	0.1358178864902424	6.168904108289044	-0.9850794469673021	1.2344301751583515	-0.9850794469673021	5.413932545720759	-0.9850794469673021	-0.9850794469673021	-0.9850794469673021	-0.9850794469673021	0.1358178864902424	-0.9850794469673021	-0.9850794469673021	1.2344301751583515	-0.9850794469673021	3.7993795326198887	1.927577355718297	0.8289650670501878	0.1358178864902424	-0.9850794469673021	-0.9850794469673021	-0.9850794469673021	-0.9850794469673021	-0.9850794469673021	-0.9850794469673021	-0.9850794469673021	-0.9850794469673021	-0.9850794469673021	-0.9850794469673021	2.2152594281700786	-0.9850794469673021	-0.9850794469673021	-0.9850794469673021	-0.9850794469673021	3.180340324213665	1.927577355718297	-0.9850794469673021	-0.9850794469673021	-0.9850794469673021	-0.9850794469673021
124	-0.5337905569736572	-0.5337905569736572	-0.5337905569736572	1.6343410594208976	-0.5337905569736572	-0.5337905569736572	-0.5337905569736572	-0.5337905569736572	6.297780153532965	-0.5337905569736572	-0.5337905569736572	-0.5337905569736572	6.325688941650041	-0.5337905569736572	-0.5337905569736572	-0.5337905569736572	-0.5337905569736572	-0.5337905569736572	-0.5337905569736572	-0.5337905569736572	-0.5337905569736572	-0.5337905569736572	5.052067743034264	-0.5337905569736572	-0.5337905569736572	-0.5337905569736572	-0.5337905569736572	-0.5337905569736572	-0.5337905569736572	-0.5337905569736572	-0.5337905569736572	-0.5337905569736572	-0.5337905569736572	-0.5337905569736572	-0.5337905569736572	1.6343410594208976	0.9411938788609522	-0.5337905569736572	-0.5337905569736572	-0.5337905569736572	-0.5337905569736572	-0.5337905569736572	-0.5337905569736572	-0.5337905569736572	-0.5337905569736572	-0.5337905569736572	-0.5337905569736572
125	0.1798932605476855	-1.429544651886415	-1.5626847316513164	-1.5626847316513164	-1.5626847316513164	3.3066537965080807	-0.330932363218305	-1.429544651886415	1.4608271060097504	0.767679925449805	2.0968158727297466	1.9377511781000596	3.763412199003796	-1.5626847316513164	0.1798932605476855	-1.429544651886415	-1.5626847316513164	0.767679925449805	1.9026598582887893	1.661497801471901	1.971652729775741	-0.330932363218305	5.233588044104389	0.6498968897934212	1.5148943272800253	-0.7363974713264696	-1.5626847316513164	-1.5626847316513164	-1.5626847316513164	-1.5626847316513164	-1.5626847316513164	-1.5626847316513164	-1.5626847316513164	-1.5626847316513164	-1.5626847316513164	-0.330932363218305	-0.0432502907665242	-1.5626847316513164	-1.5626847316513164	-1.429544651886415	-1.5626847316513164	3.8687727146616218	-0.7363974713264696	2.18137326075781	-1.5626847316513164	4.473088681514952	-1.5626847316513164
126	-0.8673688351933801	-0.8673688351933801	-0.8673688351933801	-0.8673688351933801	-0.8673688351933801	-0.8673688351933801	-0.8673688351933801	1.8015136314846014	3.519165128558935	1.6473629516573434	-0.8673688351933801	-0.8673688351933801	4.509563832586812	-0.14439651757071115	-0.8673688351933801	-0.8673688351933801	-0.14439651757071115	-0.14439651757071115	-0.8673688351933801	-0.8673688351933801	-0.8673688351933801	-0.8673688351933801	3.616803598122851	6.504588032454064	-0.8673688351933801	0.5487506629892334	-0.8673688351933801	-0.8673688351933801	-0.8673688351933801	-0.8673688351933801	-0.8673688351933801	-0.8673688351933801	-0.8673688351933801	-0.8673688351933801	-0.8673688351933801	-0.14439651757071115	-0.14439651757071115	1.6473629516573434	-0.8673688351933801	-0.14439651757071115	-0.8673688351933801	-0.14439651757071115	4.104098724478647	-0.8673688351933801	-0.8673688351933801	-0.8673688351933801	-0.8673688351933801
127	-1.1977009827908054	-1.1977009827908054	-1.1977009827908054	-1.1977009827908054	-1.1977009827908054	1.0227303610026306	2.9968113870246404	-1.1977009827908054	5.272653155043175	-0.5867075514314699	1.4927339902483663	0.10643962912847549	4.003348996746574	-1.2798547319914144	-1.2798547319914144	-1.1977009827908054	-1.1977009827908054	-0.1812424433233053	0.10643962912847549	-1.1977009827908054	-1.2798547319914144	-1.1977009827908054	4.303641576790284	2.847279653053677	0.7995868096884209	-1.1977009827908054	-1.1977009827908054	-1.1977009827908054	-1.1977009827908054	-1.1977009827908054	-1.2798547319914144	-1.1977009827908054	-1.1977009827908054	-1.1977009827908054	-1.1977009827908054	0.10643962912847549	-1.1977009827908054	-1.1977009827908054	-1.1977009827908054	2.814489830230686	-1.1977009827908054	3.826090741909166	5.358713057175105	2.052349778183789	-1.1977009827908054	-1.2798547319914144	-1.1977009827908054
128	2.6328605048319424	2.856004056146152	2.4252211400536976	1.364349179368435	2.0003379460884316	1.113034751087529	3.3567793440586415	1.875174803134426	-0.13972821740783914	0.776562514466316	1.2465661437120517	2.5683219836943714	-2.445967951290082	3.0172722037422743	-0.13972821740783914	-0.13972821740783914	-2.445967951290082	1.113034751087529	0.776562514466316	-2.445967951290082	1.7320739594937526	-0.8328753979677845	-2.445967951290082	1.7320739594937526	1.364349179368435	-2.445967951290082	1.8061819316474743	0.9588840712602709	-2.445967951290082	-2.445967951290082	1.7320739594937526	-0.8328753979677845	-2.445967951290082	-2.445967951290082	0.776562514466316	2.3860004269004165	0.776562514466316	0.5534189631521063	-2.445967951290082	1.113034751087529	-0.8328753979677845	-2.445967951290082	-2.445967951290082	-2.445967951290082	-2.445967951290082	-2.445967951290082	-2.445967951290082
129	1.209618146027867	-1.7209459375163219	0.5164709654679216	2.462381114523235	-1.7209459375163219	2.7136955428041416	-1.7209459375163219	3.289059687707703	-1.7209459375163219	1.209618146027867	-1.7209459375163219	0.5164709654679216	-1.7209459375163219	3.7353467903361226	1.209618146027867	-1.7209459375163219	-1.7209459375163219	1.6150832541360316	1.6150832541360316	4.2541405837512904	4.46771468404935	-1.7209459375163219	-1.7209459375163219	-1.7209459375163219	2.308230434695977	1.6150832541360316	3.848675475643126	-1.7209459375163219	-1.7209459375163219	-1.7209459375163219	-1.7209459375163219	1.9027653265878124	-1.7209459375163219	-1.7209459375163219	-1.7209459375163219	0.5164709654679216	3.6075134188262377	-1.7209459375163219	-1.7209459375163219	-1.7209459375163219	0.5164709654679216	-1.7209459375163219	-1.7209459375163219	1.6150832541360316	-1.7209459375163219	-1.7209459375163219	-1.7209459375163219
130	3.2760503797111573	-1.984294536424989	0.14055616378200764	2.913144886021789	-1.984294536424989	1.9323156330100626	-1.984294536424989	2.7055055212435444	-1.984294536424989	-1.984294536424989	1.5268505249018984	3.2315986171403237	-1.984294536424989	2.337780741118227	1.9323156330100626	-1.984294536424989	-1.984294536424989	3.541753545444163	1.5268505249018984	-1.984294536424989	4.129540210346282	1.7499940762161081	-1.984294536424989	0.833703344341953	2.7055055212435444	1.2391684524501176	-1.984294536424989	1.2391684524501176	-1.984294536424989	-1.984294536424989	2.973769507838224	1.2391684524501176	-1.984294536424989	-1.984294536424989	1.2391684524501176	-1.984294536424989	2.8486063648842177	-1.984294536424989	-1.984294536424989	-1.984294536424989	2.219997705461844	-1.984294536424989	-1.984294536424989	0.14055616378200764	-1.984294536424989	-1.984294536424989	-1.984294536424989
131	2.3338941859138402	3.134672030666151	1.0346112017835791	-2.5756991774276203	1.7277583823435245	2.2873741702789476	2.6101475625419988	0.6291460936754154	-2.5756991774276203	2.0760650766117403	2.8263706710116345	-0.06400108688452999	-2.5756991774276203	1.807801090017061	-0.06400108688452999	0.8522896449896251	1.807801090017061	0.34146402122363373	0.34146402122363373	-2.5756991774276203	1.807801090017061	-2.5756991774276203	-2.5756991774276203	1.6407470053538948	2.187290711721965	-2.5756991774276203	-2.5756991774276203	-2.5756991774276203	1.4400763098917437	0.34146402122363373	1.0346112017835791	0.34146402122363373	0.6291460936754154	-0.7571482674444754	2.0760650766117403	-2.5756991774276203	1.0346112017835791	-0.7571482674444754	1.3222932742353604	0.6291460936754154	-2.5756991774276203	-2.5756991774276203	-2.5756991774276203	0.34146402122363373	1.6407470053538948	-2.5756991774276203	-2.5756991774276203
132	-1.7092152420957234	0.03689871964237135	1.4231930807622613	2.744948920744581	-1.7092152420957234	-1.7092152420957234	1.982808868697684	3.750470786346679	0.03689871964237135	4.479549976132688	-1.7092152420957234	0.7300459002023167	0.7300459002023167	2.116340261322207	2.6759560492576293	-1.7092152420957234	1.1355110083104805	-1.7092152420957234	1.646336632076471	0.03689871964237135	-1.7092152420957234	0.03689871964237135	-1.7092152420957234	3.700460365772017	-1.7092152420957234	3.725778173756307	-1.7092152420957234	1.1355110083104805	-1.7092152420957234	-1.7092152420957234	4.491246015895879	2.2341232969785905	-1.7092152420957234	-1.7092152420957234	-1.7092152420957234	-1.7092152420957234	2.2341232969785905	1.646336632076471	-1.7092152420957234	-1.7092152420957234	-1.7092152420957234	-1.7092152420957234	-1.7092152420957234	-1.7092152420957234	-1.7092152420957234	-1.7092152420957234	-1.7092152420957234
133	4.225505494797996	2.918069708590426	-0.23656384754942117	1.2550910292282955	-2.4337884248856403	2.879417554156147	-1.6300755208112694	0.744265405462305	-1.6300755208112694	-2.4337884248856403	1.9729308223786122	2.109506357384363	-1.6300755208112694	1.870276668318529	3.915350566494157	-1.3351761362175312	-1.6300755208112694	3.2995528520121047	-1.6300755208112694	1.0319474779140858	4.870727521574514	-1.0474940637657504	-1.6300755208112694	0.6107340128377823	0.9674089567765147	-1.7406412443256958	3.8797596213914542	-1.6300755208112694	1.3504012090326203	-2.4337884248856403	-1.6300755208112694	-1.6300755208112694	-2.4337884248856403	-2.4337884248856403	-1.0474940637657504	1.8428776941304141	0.45658333301052423	-1.6300755208112694	2.818485003160989	-1.6300755208112694	0.7850873999825598	-1.6300755208112694	-1.6300755208112694	-0.03589315208727051	-1.6300755208112694	-1.6300755208112694	-1.7406412443256958
134	0.1071599384489863	-0.24951500548974614	2.916562633811484	3.0030718767207665	2.6003653910516817	0.6377881895111566	2.549506973818191	0.7490138246213816	-2.1954251545450596	2.608595890188197	-1.5022779739851142	1.6332162419440355	0.00179942279116041	2.2472261019452575	1.5181469121592484	-2.29137277005826	-2.29137277005826	1.9317092305000325	-0.8091307934251688	-2.29137277005826	3.796039392562923	1.4681364915845871	-2.29137277005826	1.330935370071102	1.3599229069443544	0.1071599384489863	-0.8091307934251688	1.7935588920192154	-2.29137277005826	-2.1954251545450596	3.1421129251562587	-1.0968128658769496	-2.29137277005826	-2.29137277005826	-2.29137277005826	0.5126250465571509	1.1367793556301447	0.5126250465571509	1.5422444637383093	2.3478696277249447	-0.8091307934251688	-2.29137277005826	-2.29137277005826	-2.1954251545450596	-2.29137277005826	-2.1954251545450596	-2.29137277005826
135	-0.15459111437737239	3.6520713753929472	0.47793144436613844	0.8408369380555065	-0.09743270053742403	1.216888160957378	3.0428808018276747	1.2888616605824668	-2.482631142541387	0.007927815120402748	2.274885730471297	0.9040158396770384	-2.294657277873643	0.05671797928983491	1.666155891723935	1.7571276699296616	-2.482631142541387	0.14768975749556112	0.7733956572599743	-0.7905798810973694	-1.8891921697654785	-0.04336547926714829	-2.482631142541387	2.118141015466992	1.329683655102722	1.4895323560446179	-2.482631142541387	1.1065401037885128	1.4781036602209952	-2.294657277873643	-2.294657277873643	-0.42285510097205137	2.6434073233877773	0.538556066182573	3.246606267284783	-0.6852193654395426	0.4461827460515577	-1.1960449892055331	-0.42285510097205137	2.2592196137268976	-2.482631142541387	-2.482631142541387	-2.482631142541387	0.4461827460515577	-0.27975425733137804	-2.482631142541387	-2.482631142541387
136	1.7766457840153405	2.428731477777512	0.35526010308417977	2.865633359309241	0.6951279287065315	1.3711806759071763	2.616527046747495	2.139051402663058	-2.666577476424078	-3.382409515199188	0.7764735681604833	0.6951279287065315	-2.666577476424078	0.4462318812899069	1.3271206861131457	1.4617775712594026	-2.666577476424078	1.5663503751789798	0.807245226827237	0.37879060049437374	1.353788933195307	0.7764735681604833	-2.666577476424078	0.37879060049437374	1.3797644195985677	-0.33788707747576563	1.7533889218510734	-0.33788707747576563	0.6065745313650863	0.4017801187190724	-1.185184937862969	2.6696796537252285	1.1393790618498518	0.807245226827237	-0.549196171142972	-0.08657264919485907	0.9216555780049811	-2.689262334639243	-1.5906500459711337	-2.666577476424078	2.9473113903235078	-3.382409515199188	-2.666577476424078	-0.9845142424008175	-2.666577476424078	-2.666577476424078	-0.9845142424008175
137	2.0170814497346843	3.797316433110785	-0.1677206076029778	1.2045875115421731	-2.4774556511905974	2.713348757630873	2.9433225124620073	0.37589483898600395	-2.4774556511905974	0.46826815911701836	1.1760141390981165	2.3355351808532188	-2.4774556511905974	0.7920552362109161	-0.1677206076029778	1.1007907178605292	-2.4774556511905974	1.396254930754365	1.2857130563545414	0.43841519596733747	2.371253263455298	1.4078157531554414	-3.058092365499143	1.1466002538918234	1.298616461190449	0.2377445005051868	0.7485701242711773	-2.4774556511905974	-1.9594800768310332	-1.2663328962710878	-0.06236009194515191	1.6514378358131911	2.576697237670107	-0.6601970927007716	-0.06236009194515191	1.396254930754365	0.8337279326114837	-3.058092365499143	0.43841519596733747	-2.4774556511905974	2.0233119994853204	-2.4774556511905974	-2.4774556511905974	-0.5731857157111424	-2.4774556511905974	-2.4774556511905974	-2.364945184939197
138	0.4789631991030596	2.0316482949447106	2.5188391405767048	-0.3233832734218778	1.172110379663005	0.056106348283026186	1.7560582682579584	2.7211391643015457	-2.606003341555761	3.747613924803232	1.3883334881326408	1.2860546390122227	-2.606003341555761	-0.4904373580850434	-0.18028242978120446	1.10065141568086	1.2225412332898968	0.3697639071380676	2.2764533430401	0.9618149708266444	-0.4904373580850434	1.9156884138498422	-2.606003341555761	0.10739964267057633	1.5305079769131837	0.6951863075726958	-2.888332630883414	0.10739964267057633	-1.789720342215305	0.940308765605681	-1.5020382697635233	1.062911087698013	1.736640182400857	1.4157324623207557	-0.24927530126815522	-0.9424224818281006	1.9319489347216225	-2.888332630883414	-2.606003341555761	0.3697639071380676	-2.606003341555761	-2.606003341555761	-2.606003341555761	-0.11574390864363338	-0.691108053547195	-1.5020382697635233	-2.606003341555761
139	1.2382452844648588	1.7865615171463483	2.6897801674531503	-0.9478059922732358	1.1440580694051574	1.9807175315873056	1.8912724712353786	1.4035692648902423	-2.4971267412034077	2.325558017879035	2.991832180187884	-0.7654844354792809	-2.4971267412034077	0.00770545275420087	-0.8524958124689102	-0.0315152603990807	3.864378363099182	1.0262750337487745	0.08181342490792254	0.8100519252791383	0.11690474471919288	-0.3600193273711163	-2.4971267412034077	0.7385929612969928	1.8912724712353786	0.30495697622213225	-1.4586316160392263	0.18359611921786545	2.1155849297545704	1.849475342556917	-1.6409531728331812	-1.6409531728331812	1.282208407885975	1.5779226520350198	1.7400415015114552	-2.5572439047073363	1.192260171223035	-2.5572439047073363	-1.0531665079310617	0.5782503112218143	-2.4971267412034077	-2.4971267412034077	-3.2503910852672817	-0.8524958124689102	-2.5572439047073363	-1.3044809362119683	-2.4971267412034077
140	2.613839996587951	1.1253879177147574	2.7301638170430467	1.4993543587635512	2.479183111441694	2.766865183893475	-2.555594441728841	1.4417252459269148	-2.555594441728841	0.45523025537951156	0.6413325350133716	0.30862678118763576	-2.555594441728841	-0.5563706562989692	0.22638868295066317	-0.5563706562989692	2.20443011018877	1.458532364243296	2.0959906389426526	2.417243812001403	-1.1317348012025308	1.3154315206026226	-2.555594441728841	-2.555594441728841	0.9195358635106086	1.7524449864457128	-2.6358121979788045	0.4777031112315697	0.16754818292772988	1.1596769911933897	-0.11008355367054978	0.25455955991736	1.0404884739282716	0.6963923121963989	0.9751057146654194	-2.555594441728841	1.0148460433149342	-1.3830492294834364	-2.555594441728841	-2.555594441728841	0.6963923121963989	-2.555594441728841	-2.555594441728841	-1.2495178368589146	3.355652349129177	-2.555594441728841	-2.555594441728841
141	2.7307950195130157	3.011788103814	1.4418290023536873	-2.2730421518694186	0.14790796136481177	2.4737499165231247	1.605154058456987	0.3104268908625869	-2.2730421518694186	-1.2990110215715136	0.5335704421767966	1.1213571070789152	-2.2730421518694186	-1.5866930940232944	1.0282666840129036	0.40573707066691167	3.7411830747662864	0.6819904472950693	3.189625348160626	2.8830391210696926	-2.2730421518694186	1.9298151341498553	-2.2730421518694186	1.1433360137976907	0.8700426787980096	0.7158919989707506	-2.2730421518694186	-2.2730421518694186	0.5727911553300773	0.20506637520476012	-2.6853053826914035	0.25913359647503587	0.02274481841080611	-1.075867470257304	-1.992158202131459	-0.2003987329034045	-0.4880808053551853	0.7804305201083226	0.6819904472950693	-1.2990110215715136	-2.6853053826914035	-2.2730421518694186	-2.2730421518694186	0.5335704421767966	3.760414436694174	-0.7393952336360909	-2.2730421518694186
142	2.8815303670859214	1.6441918689161854	2.32837037949337	-2.1767702674780756	1.2297580908252606	3.6078015950708995	-2.1767702674780756	1.8383478833571427	-2.1767702674780756	1.661891446015586	-2.1767702674780756	0.01673545097940643	-2.1767702674780756	0.9146770441853649	0.6145724517350271	0.10374682796903656	2.1186498485113012	0.9861360081675103	2.828326331022457	1.7297140423543471	-0.30171828013912805	1.7777232615407077	-2.1767702674780756	-2.1767702674780756	1.8815200552223512	0.7543343941101854	1.9626456000347199	-1.2825475331508542	-2.3811598218189642	0.8769367162025183	-2.3811598218189642	1.1741882396704497	-2.1767702674780756	-2.3811598218189642	-0.4352496727636508	-0.4352496727636508	0.18378953564257294	-2.1767702674780756	-2.3811598218189642	-2.1767702674780756	-2.3811598218189642	-2.1767702674780756	-2.1767702674780756	2.0496569770243496	3.7303075176837144	3.763025812306682	-2.1767702674780756
143	3.04198069596251	2.084447005554306	2.2682294829879353	-0.2538561700418187	0.2926875363262509	3.2910479322865114	0.8139844599595367	1.2994922757412377	-2.3897368898642855	2.4840469942100722	-1.0423135304060889	-0.012694113224930526	-2.3897368898642855	0.7155443871462843	0.6804530673350149	0.34398083071380103	3.2962835463404567	1.0618206238641186	3.214716614093107	1.1094486728533726	1.3555817423922814	0.12083727939959221	-2.3897368898642855	1.1768899536489057	1.8480582274900752	0.9317674956159205	-2.3897368898642855	-2.3897368898642855	-2.6517514428401894	-1.0423135304060889	-0.012694113224930526	1.0618206238641186	-1.2654570817202986	-2.3897368898642855	-2.6517514428401894	-1.5531391541720794	0.05629875826202024	-2.6517514428401894	-2.6517514428401894	-0.5723099011603532	0.6804530673350149	-2.3897368898642855	-2.3897368898642855	0.4392910105181267	3.0453420436652148	1.1549110469301302	-2.3897368898642855
144	3.984639542475832	2.017416191818972	2.17156687164623	-1.432571354012615	-1.7202534264643958	3.512636134761185	-1.9639957381847921	-1.2094278026984053	-1.9639957381847921	0.9653239187857556	1.4715937260158851	1.9851553296007505	-1.9639957381847921	-1.7202534264643958	2.6364554002251954	3.157485194165428	3.247242374971242	1.7454824763353303	2.2563081001013208	4.146214630468901	0.3591881152154395	2.6864658207998566	-1.9639957381847921	-1.7202534264643958	1.766101763538066	1.2586717287732139	-1.9639957381847921	-1.9639957381847921	0.5484301148539679	1.1514261984196157	-1.7202534264643958	-1.0271062459044513	-2.8188657151325067	-0.5162806221384599	-0.7394241734526696	-1.432571354012615	0.07150604276365868	-2.1257185345725604	-1.432571354012615	-1.9639957381847921	-1.0271062459044513	-1.9639957381847921	-1.9639957381847921	-0.6216411377962867	2.5838116667397735	-2.8188657151325067	-1.9639957381847921
145	-0.07585827106644949	2.871346961592881	0.11519696569625992	1.8080164870694109	-0.3812399206176318	0.5906206624113342	2.4307412033328104	1.680183115559526	-1.9216849615647806	-0.5353906004448898	1.9213451723764141	1.9355298073683707	-3.0202972502328898	2.073452950573872	1.8395151541287817	-0.62240197743452	-2.705400328356454	1.750387374232775	-0.9408557085530544	-2.3271500696729452	-0.5353906004448898	1.0740473119892107	-2.705400328356454	0.9115283824914355	1.4683391194992494	1.005054440502259	-3.0202972502328898	2.524880194246672	0.23779928778859194	1.2971908633034204	0.9309464683485373	0.5060632743832709	1.02275401760166	0.5906206624113342	1.5646702284376817	0.7863652395374299	-0.5353906004448898	2.161486300059195	2.2214497648267524	0.47621031123359003	-2.705400328356454	-3.0202972502328898	-2.705400328356454	-1.9216849615647806	-2.705400328356454	-2.705400328356454	-2.705400328356454
146	0.646991084408759	2.2287774655123496	2.177648118989745	3.084054091631358	2.2892188196658503	-0.3646098272697209	3.097212176208869	1.2109265334886983	-2.562856725362895	1.7754563362265499	3.0268177627966293	1.6722720999913192	-3.542663657617666	1.301523428840925	0.851785497054772	1.0625065283704247	-0.598224678451226	1.8910583459365733	-1.0577570078296663	-1.463222115937831	-0.49814121989424365	-0.04615609615118643	-2.562856725362895	1.1112966925398569	1.0216845338501699	1.193534790776829	1.434070084802908	0.7748244559186439	1.434070084802908	-2.444051368949557	-0.2468267916133371	-0.10867645313251995	1.5693241307388766	2.164446607131209	1.384590027539538	-0.9777143001561299	-0.3646098272697209	-1.9332257451835657	-1.463222115937831	0.12089798851198008	-2.562856725362895	-2.562856725362895	-3.542663657617666	-1.9332257451835657	-2.562856725362895	-2.562856725362895	-2.562856725362895
147	1.8217923618567071	2.1302426751124526	1.5169319528698417	0.9448627038631323	2.185015164766571	1.068476659830309	1.4918679842066256	1.2126105614140963	-2.835265776781969	-1.5941111671951438	2.23211184842967	1.6934611889592919	-2.835265776781969	1.350327811971297	2.509450050131881	1.1784775550446374	-2.692723455863253	1.6113416373409164	1.350327811971297	-2.1818978320972624	0.14048988819296326	1.0289458210736737	-2.835265776781969	0.0798652663765278	0.5127293486728064	0.6860010699468431	0.6513155119589538	1.5793022835963	1.6724960604942471	1.4126709425454322	-1.152278414916104	1.0369779927709382	0.2862016993743568	1.2838380707024637	1.1784775550446374	0.7195237619854868	-1.306429094743363	-0.23598768304194984	1.350327811971297	-3.0981885639714175	-0.9581224004751467	-2.835265776781969	-2.835265776781969	-0.1024562904174271	-3.791335744531363	-3.791335744531363	-2.835265776781969
148	1.7973268678952192	1.3377945385167789	2.130032621720955	0.9005807320940344	2.1640389897061505	1.715088769658247	1.6460958981712959	1.4049338413544077	-3.6320187610592223	0.8338893575953619	2.2316124145388754	1.0408100734026844	-2.930737780572506	0.47885510311408996	1.0864801102358728	2.529188560635855	-0.9929614314439634	1.0775114402531125	0.35696528550505224	0.3192249575222057	-0.048499822603111475	0.4951156239858694	-2.930737780572506	0.21812884065083704	0.15217087285903919	0.35696528550505224	-0.7416470031630569	1.6909912180791862	1.715088769658247	0.2998068716651039	-0.23082137939706637	-1.067069403597685	-0.1355111995927416	-0.33618189505489227	1.172002283674035	0.3192249575222057	-0.4965245451300717	-1.3294336680651764	-0.9929614314439634	0.6987145792271097	1.6958574077303594	-2.930737780572506	-2.930737780572506	-1.552577219379386	-2.022580848625121	-3.6320187610592223	-2.930737780572506
149	1.0516992146911948	1.148159480878757	1.170887731956313	2.0388376368961856	3.1167978810116264	1.1820610325544383	1.8355429567219521	2.892851439248826	-2.6246014572158813	-1.3718384887205133	1.572600490445927	-1.0151635447817808	-2.350291776729157	3.2390297183822154	-1.7083107253417262	-0.3733096586093865	-3.3177486377758267	2.03410949570024	-0.545159915536046	-2.6246014572158813	-0.8328419879878259	-0.09887281290762573	-2.350291776729157	0.8093857472692649	1.4444252970219296	-0.48453529371961057	2.1916396988521503	3.710452794282177	0.8719061042505993	1.0642779968980545	0.4434514779177352	1.2040399392732137	0.3958234289284812	-0.3733096586093865	2.7552958963245784	0.3958234289284812	-1.1205240604396076	2.5571820930762037	-2.2191363491077167	-0.27322620005240417	-0.3733096586093865	-2.350291776729157	-2.350291776729157	-3.3177486377758267	-2.350291776729157	-2.350291776729157	-2.350291776729157
150	1.8793918440646156	3.048589734213942	1.5703870021440136	1.1562638312927342	1.1118120687219006	0.9860426814328673	2.6709131669944073	0.3816236164816065	-2.728729184823905	0.19552133684774553	2.597540326829978	1.991061528915707	-2.728729184823905	1.7819697310571474	1.4482843053431136	2.0281028005960557	-2.728729184823905	-0.45317408114136537	1.1904551960410137	-3.588668297070515	0.02224961557370886	0.630839408105591	-2.728729184823905	0.8656789991829923	1.3239865886655364	-0.06230777245435437	-3.588668297070515	-0.09216073560403526	1.6894463621600018	1.7912290564699438	-0.3697924722023149	-0.41061446672256974	1.2633619668491014	1.2476136098809625	1.5050819037362468	1.0264522197707442	-0.33057175904903335	-0.06230777245435437	0.47177471347590405	-0.2564637868953117	-1.391443719734296	-2.728729184823905	-2.728729184823905	-2.490056008402406	-0.9496109674552571	-2.728729184823905	-2.728729184823905
151	2.1543544686914795	2.115369021978526	2.6298576535032536	0.46854357747280506	2.1395393829063387	0.33274203631374366	1.7325806225413913	0.9982376855431787	-2.7592995542365504	0.8580083442345288	1.7721462227475824	2.0291913257374734	-2.7592995542365504	2.7256662963900937	-1.4773665715825084	1.9530299647719094	0.6561421913676035	2.4652934033075278	1.5511555247944742	-0.6300687111953049	0.5595153556785322	0.694856703548294	-2.7592995542365504	-0.9020024266789459	1.274168741459441	-0.7301521697522873	-0.17808358745224684	1.394313053301504	1.078999042187637	0.6821176777708642	-0.011029502789081214	-0.17808358745224684	0.6821176777708642	0.36846011891582275	1.3226211248453876	0.7562256499245859	-0.41649461089724493	-2.5759788602506175	-2.2882967877988367	-1.1896844991307267	-1.5951496072388913	-2.7592995542365504	-2.7592995542365504	-0.011029502789081214	-3.6745911489187275	-2.981443968358782	-2.7592995542365504
152	2.2077149211487295	-1.0774835466505435	1.5917268211354028	0.377803685956299	1.395446912090741	2.032852109642451	1.0874801684674544	1.509205797447399	-2.6316462238264915	1.3333151309837348	-0.45844433824431974	-0.027661422151865622	-3.023393695705858	-0.2508049734660762	4.067516126374127	0.560125242750253	0.3439021342806168	-0.38433636609059807	0.1954821291623441	-0.1330219378096924	-1.4139557832717564	0.737806419987705	-2.6316462238264915	1.383325551558396	0.1954821291623441	2.135661603508672	-2.6316462238264915	0.47311386576062375	0.7607959382124045	1.1197410306856757	1.476415974624408	1.267065745442534	0.560125242750253	-0.38433636609059807	-0.45844433824431974	-0.9439521540260216	-0.45844433824431974	2.3747690058118955	-1.924781407037747	1.6305666544516666	0.1954821291623441	-2.6316462238264915	-2.6316462238264915	-0.8261691183696378	-0.8261691183696378	-2.6316462238264915	-2.6316462238264915
153	3.8010472408113607	3.1739901720804053	2.870682781725544	0.7990844175067338	-0.587209943613157	1.1175381486252682	-2.252266520629025	1.1619899111961018	-2.252266520629025	-2.252266520629025	2.717843577496096	2.753883513979293	-2.252266520629025	-2.252266520629025	1.7153751493808884	2.8222862408636935	-1.9735043047330478	2.708626922391172	2.3572290355532837	1.3223325612712813	-0.027594155677734378	2.699324529728859	-2.252266520629025	-0.587209943613157	0.7990844175067338	-0.36406639229894733	-1.9735043047330478	-0.36406639229894733	1.2045495256148984	2.3959435477339737	-0.8748920160649378	1.5528562198831142	-1.9735043047330478	0.10593723694678836	0.42439096806532284	-0.36406639229894733	-0.8748920160649378	-2.252266520629025	-2.252266520629025	-2.252266520629025	1.7876958109605146	-2.252266520629025	-2.252266520629025	-2.252266520629025	1.2045495256148984	-2.252266520629025	-2.252266520629025
154	0.1261752666646272	-1.9081995367760447	2.9142681754403736	3.002560782586052	-1.2601190944552636	3.4220121326689563	-1.9081995367760447	2.5010810212382992	-0.1615068057871536	0.8193224472245726	1.6843198847111776	2.2056168083444634	1.3789382351599953	0.8193224472245726	-1.2601190944552636	-1.9081995367760447	-1.9081995367760447	4.319610731530959	0.5316403747727918	-1.9081995367760447	4.224677839035392	1.447931106646947	-1.9081995367760447	-1.9081995367760447	2.035717771549066	-1.2601190944552636	-1.2601190944552636	0.8193224472245726	0.5316403747727918	-1.9081995367760447	3.3648537188290075	1.447931106646947	-1.9081995367760447	-1.9081995367760447	-1.9081995367760447	-1.9081995367760447	1.512469627784518	-1.9081995367760447	-1.2601190944552636	-1.9081995367760447	-1.2601190944552636	0.1261752666646272	-1.9081995367760447	2.8342254677668373	-1.9081995367760447	-1.9081995367760447	-1.9081995367760447
155	0.2744131698656167	-1.9510867558122378	0.5620952423173975	2.7311489426869207	-1.9510867558122378	2.759319819653617	-1.9510867558122378	2.913470499480875	0.2744131698656167	-1.9510867558122378	-0.8241991188024933	2.9824633709678268	-0.1310519382425479	2.0661726390936717	2.8893729479018146	-1.9510867558122378	-1.9510867558122378	3.8201917803388796	0.9675603504255621	-1.9510867558122378	4.438491070102392	1.3730254585337267	0.2744131698656167	1.6607075309855075	2.171533154751498	2.353854711545453	-1.9510867558122378	0.9675603504255621	-0.1310519382425479	-1.9510867558122378	3.334683964557179	2.22032331892093	-1.9510867558122378	-1.9510867558122378	-1.9510867558122378	-0.8241991188024933	1.5736961539958774	-1.9510867558122378	0.2744131698656167	-1.9510867558122378	-1.9510867558122378	-1.9510867558122378	-1.9510867558122378	-1.9510867558122378	-1.9510867558122378	-1.9510867558122378	-1.9510867558122378
156	-1.6218597769943335	0.3397478319684133	-1.6218597769943335	-1.6218597769943335	-1.6218597769943335	2.6423329249624588	-1.6218597769943335	1.9491857444025138	4.5294025739948385	1.4383601206365224	-1.6218597769943335	-1.6218597769943335	4.588243074017772	-1.6218597769943335	1.7260421930883032	0.3397478319684133	-1.6218597769943335	0.3397478319684133	-1.6218597769943335	-1.6218597769943335	2.5369724093046324	-1.6218597769943335	0.3397478319684133	3.047798033070623	3.384270269691836	0.3397478319684133	-1.6218597769943335	-1.6218597769943335	-1.6218597769943335	-1.6218597769943335	2.7376431047667835	0.3397478319684133	-1.6218597769943335	-1.6218597769943335	-1.6218597769943335	0.3397478319684133	1.9491857444025138	-1.6218597769943335	-1.6218597769943335	-1.6218597769943335	-1.6218597769943335	4.347081017200884	1.4383601206365224	3.475242047897563	-1.6218597769943335	-1.6218597769943335	-1.6218597769943335
157	1.8652645252999323	-0.8427856758022783	1.990427668253938	0.25582661286583175	1.990427668253938	-0.14963849524233286	-2.1710606673682546	0.5435086853176125	-2.1710606673682546	-2.1710606673682546	0.25582661286583175	2.489418834372926	-0.14963849524233286	-0.8427856758022783	2.248256777556038	2.415310862219204	-2.1710606673682546	-2.1710606673682546	2.415310862219204	1.990427668253938	1.1031244732530352	2.740733262653832	-0.8427856758022783	-2.1710606673682546	1.722163681659259	0.25582661286583175	-2.1710606673682546	-2.1710606673682546	-0.8427856758022783	1.4597994171917676	-0.14963849524233286	1.990427668253938	2.524510154184196	0.5435086853176125	-0.14963849524233286	0.7666522366318222	1.9298030464375033	-2.1710606673682546	-2.1710606673682546	-2.1710606673682546	4.666602660825699	-2.1710606673682546	-2.1710606673682546	0.5435086853176125	-2.1710606673682546	-2.1710606673682546	-2.1710606673682546
158	2.1938541066444808	0.3048313319912186	2.222702260982139	-2.664278998994538	2.112591142565715	2.1938541066444808	2.693890022989091	0.4261921889954863	-2.664278998994538	1.424721019106613	2.1072860903360215	-0.3565671502541461	-2.664278998994538	0.006338343435221994	0.4817620401502971	1.4659639776406626	2.884559283548874	-0.23878411459776316	0.2381399574925469	2.416021571985635	-2.664278998994538	1.0297272108657447	-2.664278998994538	1.5152350266474452	0.2720415091682282	-0.4211056713917172	-2.664278998994538	-2.664278998994538	1.2402919799730943	2.0582299333468272	-2.4360086919339823	-1.0497143308140915	0.3048313319912186	1.5529753546302922	1.0297272108657447	-1.1832457234386142	-1.7428615113740369	-1.7428615113740369	-1.3373964032658723	2.5198183656672786	-0.3565671502541461	-0.9319312951577077	-2.664278998994538	0.1289406655275549	0.8220878460874994	0.1289406655275549	-2.664278998994538
159	1.0573259796217958	1.782561474733242	2.5169516138272363	-0.37342014406892865	0.31972703649101675	-0.5740908395310793	3.131317916534067	1.1605102158570269	1.8438050999739604	0.31972703649101675	-2.7713154168672993	1.3062220270384204	1.3718193095242337	-0.5740908395310793	0.17312356229914094	1.1205048812433276	-2.6572733491246456	-2.6572733491246456	1.9560724018450415	-0.6918738751874631	-2.6572733491246456	2.1486655089608258	1.5594179234190317	3.072229000164061	0.31972703649101675	0.27320702085612414	-2.6572733491246456	-1.6727031281991893	-2.6572733491246456	0.7550451077488622	2.480958011179331	-0.4687303238732534	1.2891275936791202	-0.6918738751874631	-2.078168236307354	-0.06326521576508881	-1.6727031281991893	-2.7713154168672993	-0.9795559476392439	1.3875676664923726	0.1190563410288652	2.225896856896816	-0.6918738751874631	0.1190563410288652	0.8662707428590863	-2.6572733491246456	-2.6572733491246456
160	1.2140616834444362	3.188576643081413	1.0254705136368862	-2.1907551216369026	-1.1530619306871808	0.489165804569911	3.1096179463541347	-0.7475968225790162	2.328178158648511	0.6660965127289886	-2.1907551216369026	1.5438149698169044	2.69353326941851	-1.5585270387953454	2.0039384904629327	0.718740246214411	-0.45991475012723537	-0.7475968225790162	1.2746863052608708	-2.944821399915236	-2.1907551216369026	2.0591249060302235	1.670299116926024	2.9659752441252913	0.718740246214411	3.151003162516989	-2.1907551216369026	-0.379872042453699	-2.1907551216369026	-1.3353834874811357	-0.8653798582354	-0.17223267767545458	0.23323243043271003	-0.11160805585902	-2.1907551216369026	1.2295658699804015	-2.2516742193552908	-0.379872042453699	-2.1907551216369026	-2.1907551216369026	-2.1907551216369026	4.207447456117304	0.7687506667890718	2.1365829650692274	-2.1907551216369026	-2.1907551216369026	-2.1907551216369026
161	1.300346312347164	2.5251532035759423	1.4161781278722856	3.3023003585486257	-0.10364762587212795	-0.10364762587212795	2.590013837777983	1.16931804994076	-2.0495577749274405	0.1476668024087786	1.4161781278722856	2.2745748813275384	-2.685319397978091	2.585171213302195	-0.9509454862593314	-0.6632634138075506	-2.685319397978091	1.0859364410017087	1.0859364410017087	-2.685319397978091	2.404789521326067	0.7836555691287748	-2.685319397978091	0.7836555691287748	0.7836555691287748	0.6912822489977604	0.1476668024087786	0.34833749787093016	0.39278926044176377	0.6912822489977604	1.3177380550590332	-0.7967948064320733	0.6912822489977604	-0.6632634138075506	1.1074426462226725	-0.44011986249334	-2.0495577749274405	-1.3564105943674951	-2.742704955487386	2.0279796689782787	-0.5454803781511668	-2.685319397978091	-2.685319397978091	-0.44011986249334	1.3177380550590332	-2.685319397978091	-2.685319397978091
162	2.371709850007337	0.9663672939167518	2.23005933294431	1.9108289027576033	2.169240592909271	0.19317740568327046	0.8499569420723407	1.6866164042544884	-1.598582063544785	1.090236775629538	0.6298950572955393	1.2004399157631518	-2.851345032040153	0.11906943352954791	1.976968705262148	2.747076926958222	-1.2419071196060525	1.3827614725571067	0.4985590552344519	-0.5487599390461071	0.3473280855105285	1.2676921427723196	-3.5444922126000984	0.039026725856011524	0.3267087983077932	1.307538051319519	-1.4650506709202622	0.704003029449261	0.039026725856011524	0.4628409726323728	1.3533475873508132	-1.2419071196060525	-0.49996977487667493	-0.9795428551385612	-0.24865534659576927	-0.49996977487667493	0.09309394712628816	-0.24865534659576927	-2.851345032040153	0.7993132092535857	0.4067515059813296	-0.24865534659576927	-2.9483331026310706	-2.1581978514802076	-0.6000532334336572	-2.4458799239319884	-2.9483331026310706
163	1.6267950860433413	2.041070823833661	3.2450436281595962	-1.1546825836136865	3.1891228382399976	1.5628463614430679	1.3537545635845083	1.4102667738478507	-2.58343224608904	-2.4074455521090536	1.9298451887234362	1.4532841589315417	-2.58343224608904	2.428836354842424	-2.4074455521090536	0.791227565441627	1.1189149725071075	1.3182478751275988	1.9166871041459252	-2.4074455521090536	-0.7026974598706284	0.6129793340353089	-2.58343224608904	0.300604648993156	1.0265416523760926	-0.6156860828809991	1.0102811315043123	2.092364118221211	0.6129793340353089	1.8046820457694301	0.300604648993156	-0.21022097477283452	1.268855119798022	2.4829035761127	1.1760733863470563	0.034901483260150634	-2.4074455521090536	-2.4074455521090536	-1.1546825836136865	1.1040998867219667	-1.7142983715491082	-2.58343224608904	-2.58343224608904	-3.100592732668999	-2.00198044400089	-1.0211511909891637	-2.58343224608904
164	1.760718756591237	0.8308223726613031	2.280155843692146	0.03687049297939193	2.699458320004845	0.20392457764255845	1.1455331175010035	2.8300785024219093	-2.361024779818978	-1.3801955268072517	2.2704627144864866	0.12388186996902206	-2.756099010609428	0.8578510450492223	-0.8946877110255516	-0.5151980893206476	2.3055540342977565	1.0289993012450518	0.6512367956862235	-0.820579738871829	-1.5137269194317744	0.49160665009433924	-2.756099010609428	0.0957109930023261	0.714750201408549	0.41156394242080285	-1.8501991560529873	2.0334243748534604	1.5902189387624492	1.693654526010691	-0.46390479493309655	-0.058439686824932835	2.0697920190243355	0.6008059420593312	2.167984045203549	-1.0617417956887172	-1.3801955268072517	1.496189989114173	-2.756099010609428	1.2317108137420556	-1.6678775992590325	-2.756099010609428	-2.756099010609428	-0.3685946151287718	0.006098834312638246	-2.756099010609428	-2.756099010609428
165	2.7965374725792738	2.086653499663805	1.64247387937495	1.6748391638769817	2.099232281870665	0.5306163639568195	0.5504189912529993	2.351934635426419	-2.7880797961935917	-2.282794352803217	1.7061896937610577	2.19454246167499	-2.7880797961935917	1.9218982665877493	1.6358731953435979	1.38076729332643	-2.7880797961935917	1.446907095830975	0.9493266988150046	-2.7880797961935917	1.272553708686197	1.2914221929905798	-2.7880797961935917	-1.078821548477281	1.5312482442647255	0.0525805630138203	-0.16253081660312585	1.2533223467583094	0.8670886005780325	0.8381010637047801	-0.08556977546699684	0.909052799677065	0.30747281264260984	-0.8964999916833261	1.6874975607489051	-0.01411081148485227	-0.9835113686729562	-1.3019650997914907	-2.6882594609113815	1.4143839041254145	-0.4369676623048857	-2.7880797961935917	-2.7880797961935917	-1.7719687290372255	0.4027829924469346	-2.7880797961935917	-2.7880797961935917
166	1.83355640696284	2.4241169987476847	1.5324513141789189	-0.06356357792304124	1.8082385989785505	0.22411849452874044	1.150359557256063	1.51884566212314	-2.8577597297384516	0.9660558392581176	2.6599224313090084	2.0920671021143415	-3.4647609595851963	0.3853866421248622	0.8919478671043954	1.280171168778054	-0.7567107584829866	1.5458743345110597	0.8919478671043954	-0.20666442156371456	-0.3292667436560466	1.387269304334421	-2.8577597297384516	0.578290308249354	1.823506071109339	-0.9798543097971963	-0.16892409358086713	-1.2675363822489771	0.9172656750886854	0.4670646731391299	-0.6921722373454147	1.046098546931654	0.7837342824641631	2.7316831682093246	0.4670646731391299	0.9778902969051204	-1.1621758665911504	-2.771613779025251	-1.2675363822489771	0.5055309539669253	0.0009749432145307324	-3.4647609595851963	-2.8577597297384516	-1.5188508105298828	-1.6730014903571417	-1.6730014903571417	-2.8577597297384516
167	3.4332969616946247	-0.5369949518574968	-0.08500982811443958	3.726690455685837	1.9772393130250232	1.1280128117314145	0.6525891150163394	2.203845072067704	-3.1760522814727556	-2.4829051009128102	0.5375197852315523	2.096947277090991	-2.4140031013419563	0.9182922807493448	-0.2856805235765911	1.8478282393735208	-3.1760522814727556	0.48750936465689065	-0.40346355923297406	-2.4140031013419563	1.1546810588135754	2.081443090555026	-2.4140031013419563	0.28968362132697045	0.3503082431434059	0.19124354851371805	0.22514510018939937	1.9238141463514427	0.5616173368106123	2.9129925939740904	-0.04055806554360597	2.3691251630068066	-1.3842928122447002	-1.2301421324174422	0.7557733512515705	0.9828308018869159	2.2221104200449973	-1.2301421324174422	-2.4140031013419563	1.7655901411365487	-3.1760522814727556	-2.4140031013419563	-2.4140031013419563	1.289855837181828	-2.4140031013419563	-2.4140031013419563	-1.5666143690386551
168	2.28096346619944	1.0754533825546173	2.5880414689988	0.07911994300692538	3.0516688811052592	-0.10320161378702863	2.271704140786643	1.2317994529453111	-2.4057867067810745	-0.796348794346974	1.4860335913295524	0.48458505111509	-2.808305637120787	0.8900501592232546	0.26836194264545465	0.39757367412546074	1.1351726172562397	1.2955152673314188	1.3897024823911202	2.099563143924806	-0.32634516510123834	-0.054411449617596475	-2.808305637120787	-0.007891433982703866	0.7297075091480751	-1.3071744181129654	0.15916265068046265	0.9954106748810809	1.654656303765345	1.8283197978161847	-1.3071744181129654	-0.32634516510123834	1.1495613547083394	0.7512137143690385	1.4860335913295524	-1.1530237382857065	-1.4894959749069194	1.2955152673314188	-3.09893388734102	-2.4057867067810745	0.11994193752718108	-2.808305637120787	-2.808305637120787	-2.808305637120787	1.1495613547083394	-1.7126395262211291	-2.808305637120787
169	3.4862151579568956	3.505293638062134	0.76524070587375	-2.948331360830558	-1.3388934483964574	3.2622687161940953	1.1121116497158612	-1.5620369997106671	-2.162068482021038	1.1948033655609747	2.9009934191163014	2.272024464247767	-2.162068482021038	-2.162068482021038	0.9636916445975885	1.8799823764717432	2.0821065605618774	0.943488937280069	1.6766414524537132	4.063783933475822	0.7893382574528109	1.9268659623705937	-2.162068482021038	-1.3388934483964574	0.5174045419691691	-1.5620369997106671	-2.162068482021038	-2.162068482021038	0.5780291637856037	1.2105517225291136	-2.162068482021038	-2.948331360830558	0.6625865518136669	-1.1565718916025034	2.101524646418979	0.047400912723433386	-1.1565718916025034	-2.162068482021038	-0.2402811597283474	-0.7511067834943388	-1.0024212117752445	-2.162068482021038	-2.162068482021038	-1.0024212117752445	2.133073004153905	0.7152302852990884	-2.162068482021038
170	2.097942963971445	0.026344599752635034	3.2916267974349918	-1.6476318338190366	-0.5490195451509265	4.908199103982966	-1.3599497613672549	1.0823972740019485	-2.0530969419272003	2.3836545924359274	-2.7462441224871466	1.0823972740019485	-1.6476318338190366	1.0823972740019485	0.7801164021290159	-0.6668025808073104	4.656207398331098	0.8646737901570782	1.8181040689806904	1.9451037597419978	0.6877430819980006	1.807632769113395	-1.7808605171934797	-0.9544846532590912	-0.10718679287188682	1.8181040689806904	-1.7808605171934797	-0.8003339734318322	-0.03819392138493605	-0.348348849688775	0.7502634389793341	-0.18129476502560937	-1.7808605171934797	-1.1368062100530452	-2.7462441224871466	-0.44365902949310065	1.8589260635009452	-2.7462441224871466	-1.6476318338190366	-1.7808605171934797	-1.7808605171934797	-1.7808605171934797	-1.1368062100530452	3.091486324678794	1.4434106195392795	-2.0530969419272003	-1.7808605171934797
171	2.205830801406579	0.7773360857963123	2.1807248802755024	-0.6440495951348488	-0.3927351668539423	1.2601878575198966	-1.2036653830702715	2.262070519729455	-2.5899597441901623	3.0195120509947975	1.5209141199831495	2.119570457122172	-2.7734632804825488	1.5531749822013707	0.7058771218141668	0.1826289780496193	2.0251607726510974	2.2222246111822557	1.584427525705475	-1.4913474555220523	1.828880863606436	0.8757761586095647	-2.7734632804825488	-0.3927351668539423	1.417373441042309	0.742244765985042	-2.7734632804825488	-1.8968125636302169	0.5455344717389874	-0.1920644713917916	1.5371746408549294	0.9364007804259993	-1.4913474555220523	0.11809045691204823	0.3004120137060031	0.9935591942659481	1.3018605539204646	-0.5105182025103261	-0.6440495951348488	-2.7734632804825488	-1.4913474555220523	-2.7734632804825488	-2.7734632804825488	-0.0250103867286251	0.9364007804259993	-2.7734632804825488	-2.7734632804825488
172	1.3594114319020463	0.44312070002789117	1.0027364879633138	-0.25002648053205423	-0.9431736610919996	2.1923205548371505	-1.6012610710653545	2.35266320491233	-1.6012610710653545	2.553333900374481	-0.9431736610919996	1.6217756963695376	-1.6012610710653545	2.8634888286783204	0.8485858081360558	2.9486466370186273	0.44312070002789117	0.6662642513421009	3.4512754935804395	3.261518958298967	3.4876431377513146	-1.6012610710653545	-1.6012610710653545	-1.6012610710653545	1.9471980968041658	-1.6012610710653545	2.314922876929483	-1.6012610710653545	-1.6012610710653545	-1.6012610710653545	-1.6012610710653545	-0.9431736610919996	-1.6012610710653545	-1.6012610710653545	-1.6012610710653545	-1.6012610710653545	-0.9431736610919996	-1.6012610710653545	-1.6012610710653545	-1.6012610710653545	-1.6012610710653545	-1.6012610710653545	-1.6012610710653545	1.6217756963695376	-1.6012610710653545	5.471923298079596	-1.6012610710653545
173	-1.4875682510341752	-1.4875682510341752	-1.4875682510341752	-1.4875682510341752	-1.4875682510341752	2.4643478597606103	3.7452817052226743	1.835739200338236	-1.4875682510341752	0.4494448392183452	-1.4875682510341752	1.3657355710925003	-1.4875682510341752	3.4939672769417682	-0.24370234134160018	-1.4875682510341752	-1.4875682510341752	1.9535222359946198	3.25280522012488	0.8549099473265098	1.7022078077137133	-1.4875682510341752	0.4494448392183452	5.154460360176153	1.9535222359946198	-1.4875682510341752	-1.4875682510341752	-1.4875682510341752	-1.4875682510341752	-1.4875682510341752	-1.4875682510341752	0.4494448392183452	-1.4875682510341752	-1.4875682510341752	-1.4875682510341752	-1.4875682510341752	2.4643478597606103	-1.4875682510341752	0.4494448392183452	4.004792900707759	-1.4875682510341752	-0.24370234134160018	-1.4875682510341752	4.608327922578018	-1.4875682510341752	-1.4875682510341752	-1.4875682510341752
174	-0.24860545887326602	-2.016230153023061	3.4684448722073666	3.1714604070932717	1.2066817737335755	1.9163582562447319	-0.585077695494479	2.6257659576764576	1.0635809300929022	3.9666917137664974	0.0027089694076396498	-0.8082212468086887	-0.585077695494479	2.6337981293737216	0.695856149967585	-2.016230153023061	-1.0959033192604695	2.2598316883249283	0.5135345931736301	-0.40275613870052496	2.9984412429616305	-1.0959033192604695	-2.016230153023061	0.5135345931736301	0.8500068297948431	2.732738077228625	-0.585077695494479	1.697304690182047	-2.1945156079285795	-2.016230153023061	3.999889783176093	-1.501368427368634	-2.016230153023061	-2.016230153023061	-2.016230153023061	-2.016230153023061	2.8806582073052476	1.4690460382010668	-2.016230153023061	-2.016230153023061	0.695856149967585	-2.016230153023061	-2.016230153023061	-2.016230153023061	-2.016230153023061	-2.016230153023061	-2.016230153023061
175	1.5510725521465676	-1.3392992057495974	3.7041259111696494	2.0279966242368768	1.2997581238656615	-2.216044965989804	-2.216044965989804	1.8795766191186036	-1.3392992057495974	2.244219732706513	1.5510725521465676	2.0279966242368768	-2.216044965989804	2.4219009099439655	-2.216044965989804	1.1456074440384034	-1.3392992057495974	3.0045062161040867	2.8802084994265096	-0.646152025189652	3.1380376087286095	1.7517432476087191	-2.216044965989804	0.452460263478458	1.8795766191186036	-0.24068691708148737	-1.3392992057495974	1.705223231973826	-2.216044965989804	-2.216044965989804	3.6511333810291395	-0.646152025189652	-0.646152025189652	-2.216044965989804	-2.216044965989804	0.04699515537029342	-0.24068691708148737	1.9187973322718852	-2.216044965989804	-2.216044965989804	2.0279966242368768	-2.216044965989804	-2.216044965989804	-1.3392992057495974	0.04699515537029342	-2.216044965989804	-2.216044965989804
176	3.1000919584395867	-0.8018807111350581	2.6481068346965295	3.439446041435689	0.7021966856412165	3.1493630074463694	-1.4950278916950035	2.947623364795313	-2.121586669975934	3.9076494901772763	1.0699214657665337	2.530323799040146	-1.4950278916950035	0.7021966856412165	-0.3964156030268935	-2.121586669975934	-2.121586669975934	2.4367977410293227	2.3761731192128877	-2.121586669975934	2.530323799040146	-0.1087335305751127	-2.121586669975934	-2.121586669975934	1.7630686463264786	0.5844136499848327	1.6830259386529423	0.2967315775330519	-0.1087335305751127	-1.4950278916950035	2.739078612902256	0.11441002073909701	-2.121586669975934	-2.121586669975934	-2.121586669975934	-2.121586669975934	2.1425582680313826	-1.4950278916950035	-2.121586669975934	-2.121586669975934	-1.4950278916950035	-2.121586669975934	-2.121586669975934	1.0699214657665337	0.9028673811033672	-2.121586669975934	-2.121586669975934
177	3.1354615045051073	2.8787416576572933	1.8393182403795145	-2.154933874077148	-1.5279775896069596	0.9569290601810403	-2.154933874077148	1.0369717678545767	-2.154933874077148	2.7486885294090957	2.1355840565226867	1.690898235261241	-1.5279775896069596	-2.154933874077148	2.0829403230372647	3.347219733594192	3.842660438520703	2.9028392092363537	2.1355840565226867	3.0771925963811317	1.4164613895594806	-0.14168322848706882	-2.154933874077148	-2.154933874077148	2.3432234213009315	0.08146032282714089	-2.154933874077148	-2.154933874077148	1.362394168289205	-2.154933874077148	-0.8348304090470142	-1.5279775896069596	-1.5279775896069596	-2.154933874077148	-2.154933874077148	-2.154933874077148	1.1110797400082992	-2.154933874077148	-0.4293653009388496	-2.154933874077148	1.1110797400082992	-2.154933874077148	-2.154933874077148	0.41793255944835384	2.2332225260866028	0.2637818796210958	-2.154933874077148
178	2.6762390532247586	-1.5902997040185358	2.7715492330290834	4.516788686622245	-1.5902997040185358	1.7599483213506035	-1.5902997040185358	4.26547425834134	2.93860331769225	-1.5902997040185358	0.37365396023071273	1.7599483213506035	-1.5902997040185358	0.37365396023071273	-1.5902997040185358	-1.5902997040185358	-1.5902997040185358	3.418176397954136	1.0668011407906581	-1.5902997040185358	3.9000144848468743	-1.5902997040185358	-1.5902997040185358	-1.5902997040185358	3.9000144848468743	1.7599483213506035	-1.5902997040185358	-1.5902997040185358	1.7599483213506035	-1.5902997040185358	4.087226026935021	-1.5902997040185358	-1.5902997040185358	-1.5902997040185358	-1.5902997040185358	-1.5902997040185358	2.453095501910549	-1.5902997040185358	0.37365396023071273	-1.5902997040185358	-1.5902997040185358	-1.5902997040185358	-1.5902997040185358	0.37365396023071273	-1.5902997040185358	-1.5902997040185358	-1.5902997040185358
179	2.9026647912025356	1.3551022824865226	-0.25433562994757786	-2.149032105619403	-0.9474828105075233	3.4345438241663584	-2.149032105619403	1.3212007308108413	-0.9474828105075233	2.3727455086209654	0.43881155061236754	0.3518001736227383	0.25648999381841264	-2.0460950991756324	4.3289297206524635	-2.149032105619403	2.257969994028537	1.0449473541826837	2.431241715302574	3.518425308147061	0.43881155061236754	0.15112947816058675	-0.6598007380557425	1.6427843549383034	2.2305710198404225	1.71510501651793	-2.149032105619403	-2.149032105619403	-2.0460950991756324	-2.149032105619403	-2.149032105619403	-0.9474828105075233	-2.149032105619403	-2.149032105619403	-2.0460950991756324	-2.0460950991756324	1.1727807256925677	0.25648999381841264	1.885730533548693	-2.149032105619403	-1.352947918615687	0.25648999381841264	-0.9474828105075233	1.387892105309513	-1.352947918615687	2.081039285869459	-2.149032105619403
180	-0.25363607870202287	-0.9666775077960148	-0.9666775077960148	-0.9666775077960148	-0.9666775077960148	1.2504413180742509	3.078568431473181	-0.9666775077960148	5.570888013650307	-0.25363607870202287	-0.25363607870202287	0.4395111018579225	4.508537856095733	-0.9666775077960148	-0.9467832592619683	-0.9666775077960148	-0.25363607870202287	-0.25363607870202287	-0.9666775077960148	-0.9666775077960148	-0.9666775077960148	-0.9666775077960148	3.5750053177870718	1.997655719904472	-0.9467832592619683	-0.9666775077960148	-0.9666775077960148	-0.9666775077960148	-0.9666775077960148	-0.9666775077960148	-0.9666775077960148	-0.9666775077960148	-0.9666775077960148	-0.9666775077960148	-0.9666775077960148	0.15182902940614085	-0.9467832592619683	-0.9666775077960148	-0.9666775077960148	-0.25363607870202287	-0.9666775077960148	4.351534107286069	5.772229895123291	-0.9467832592619683	-0.9666775077960148	-0.25363607870202287	-0.9666775077960148
181	-1.6004917185554897	-1.6004917185554897	3.109496463071696	1.3177369938436412	1.7877406230893769	2.0108841744035866	1.3177369938436412	3.421871148113848	-1.6004917185554897	5.184762633341052	-1.6004917185554897	-1.6004917185554897	-1.6004917185554897	4.606138881360452	-0.2917009185904593	-1.6004917185554897	3.142286285894687	-1.6004917185554897	-1.6004917185554897	-1.6004917185554897	2.2732484388710774	-1.6004917185554897	0.4014462619694861	1.7877406230893769	0.4014462619694861	2.652738060575981	-1.6004917185554897	-0.2917009185904593	-1.6004917185554897	-1.6004917185554897	2.0108841744035866	-1.6004917185554897	-1.6004917185554897	-1.6004917185554897	-1.6004917185554897	0.8069113700776498	2.7528215191329637	0.4014462619694861	-1.6004917185554897	-1.6004917185554897	-1.6004917185554897	-1.6004917185554897	0.8069113700776498	0.4014462619694861	-1.6004917185554897	-1.6004917185554897	-1.6004917185554897
182	-0.5134177522464203	-0.5134177522464203	-0.5134177522464203	-0.5134177522464203	-0.5134177522464203	-0.5134177522464203	-0.5134177522464203	-0.5134177522464203	6.159765522092641	-0.5134177522464203	-0.5134177522464203	-0.5134177522464203	6.100224128401625	-0.5134177522464203	-0.5134177522464203	-0.5134177522464203	-0.5134177522464203	-0.5134177522464203	-0.5134177522464203	-0.5134177522464203	-0.5134177522464203	-0.5134177522464203	5.904313727545774	-0.5134177522464203	-0.5134177522464203	-0.5134177522464203	-0.5134177522464203	-0.5134177522464203	-0.5134177522464203	-0.5134177522464203	-0.5134177522464203	-0.5134177522464203	-0.5134177522464203	-0.5134177522464203	-0.5134177522464203	-0.5134177522464203	-0.5134177522464203	-0.5134177522464203	-0.5134177522464203	-0.5134177522464203	-0.5134177522464203	1.6996211081548083	1.6996211081548083	-0.5134177522464203	-0.5134177522464203	-0.5134177522464203	-0.5134177522464203
183	-1.2548879038639118	-1.2548879038639118	-1.2548879038639118	-0.7882683726024169	-1.2548879038639118	1.696638277185583	3.9479300757920783	-0.7882683726024169	5.031814557749945	2.0449449714537993	-1.2548879038639118	0.5980259885174739	4.905463766200283	0.3103439160656922	-1.2548879038639118	-1.2548879038639118	-1.2548879038639118	-1.2548879038639118	-1.2548879038639118	-1.2548879038639118	1.696638277185583	-1.2548879038639118	5.428337728482448	1.0034910966256376	0.3103439160656922	-0.09512119204247149	-0.7882683726024169	-1.2548879038639118	-1.2548879038639118	-1.2548879038639118	-1.2548879038639118	-1.2548879038639118	-1.2548879038639118	-1.2548879038639118	-1.2548879038639118	1.9197818284997927	1.850788957012842	-1.2548879038639118	-1.2548879038639118	1.0034910966256376	-1.2548879038639118	1.514316720391629	0.3103439160656922	1.514316720391629	-1.2548879038639118	-1.2548879038639118	-1.2548879038639118
184	0.5112087766171864	0.7343523279313962	-1.4263836579880476	-1.4263836579880476	-1.4263836579880476	3.016734713607922	-1.4263836579880476	1.3221389928335148	4.988545591095392	0.7343523279313962	0.22352670416540565	0.22352670416540565	5.304931069149868	-1.4263836579880476	1.5228096882956663	-1.4263836579880476	-1.4263836579880476	0.22352670416540565	-1.4263836579880476	-1.4263836579880476	-0.8750855845027044	-0.8750855845027044	1.8329646165995053	1.3221389928335148	1.4274995084913416	2.3029682458452414	-1.4263836579880476	-1.4263836579880476	-1.4263836579880476	-1.4263836579880476	-0.18193840394275895	-1.4263836579880476	-1.4263836579880476	-1.4263836579880476	-1.4263836579880476	-1.4263836579880476	0.916673884725351	-1.4263836579880476	0.7343523279313962	-1.4263836579880476	-1.4263836579880476	3.252048800542387	4.366661430556938	1.2043559571771318	-1.4263836579880476	-1.4263836579880476	-1.4263836579880476
185	-1.2674085907175883	-1.2674085907175883	-1.2674085907175883	0.4760193247595286	-1.2674085907175883	-1.2674085907175883	1.5746316134276386	-0.21712785580041682	5.774336691307566	-1.2674085907175883	1.169166505319474	1.9800967215358032	4.912770859122657	1.169166505319474	-1.2674085907175883	-1.2674085907175883	-1.2674085907175883	2.673243902095748	-1.2674085907175883	-1.2674085907175883	1.9800967215358032	-0.21712785580041682	3.5670617781178446	2.267778793987584	-1.2674085907175883	0.4760193247595286	-1.2674085907175883	-1.2674085907175883	1.5746316134276386	-1.2674085907175883	-0.21712785580041682	-1.2674085907175883	-1.2674085907175883	-1.2674085907175883	-1.2674085907175883	-1.2674085907175883	-0.21712785580041682	-1.2674085907175883	-1.2674085907175883	-1.2674085907175883	-1.2674085907175883	3.544072259893146	3.2168593486847294	-1.2674085907175883	-1.2674085907175883	-1.2674085907175883	-1.2674085907175883
186	0.8438749403225021	-2.4883295698527013	1.5370221208824475	-0.3600978640034338	0.8438749403225021	0.3330493165565116	2.5115817608805786	1.4857288264948973	2.6684242323735483	3.8345946720529493	-2.4883295698527013	0.3330493165565116	3.277488295722952	0.48719999638376965	-1.458710152671543	-2.4883295698527013	0.9391851201268269	0.6207313890082924	1.026196497116457	-0.7655629721115984	2.601732857874876	-0.3600978640034338	1.8371267133327858	1.3745031913846728	-0.07241579155165301	-0.7655629721115984	0.3330493165565116	-0.7655629721115984	-1.458710152671543	-2.4883295698527013	-0.07241579155165301	0.3330493165565116	-2.4883295698527013	-2.4883295698527013	-2.4883295698527013	-0.7655629721115984	1.6767840632576063	-2.4883295698527013	-2.4883295698527013	0.3330493165565116	1.5858122850518797	-0.7655629721115984	2.007025750128183	1.3138785695682378	-2.4883295698527013	0.8438749403225021	-2.4883295698527013
187	-0.7140548749792082	-1.6032559142066987	2.653240955007266	5.091080093937281	1.9939953261230023	0.38455741368890184	2.719932329505938	3.7285963815111085	-1.6032559142066987	2.782452686487272	-1.6032559142066987	-1.6032559142066987	-0.7140548749792082	3.505452830196899	-0.7140548749792082	-1.6032559142066987	-1.6032559142066987	2.376987578379108	-1.6032559142066987	-1.6032559142066987	3.949384219132859	-1.6032559142066987	-1.6032559142066987	0.38455741368890184	-1.6032559142066987	0.6722394861406826	-0.020907694419262768	3.616678465307123	-1.6032559142066987	-1.6032559142066987	3.0471452407143547	-0.7140548749792082	-1.6032559142066987	-1.6032559142066987	-1.6032559142066987	0.38455741368890184	2.719932329505938	0.6722394861406826	-1.6032559142066987	0.6722394861406826	-1.6032559142066987	-1.6032559142066987	-1.6032559142066987	-1.6032559142066987	-1.6032559142066987	-1.6032559142066987	-1.6032559142066987
188	-1.9361876787057097	-1.9361876787057097	-0.23836946367463785	2.2873591806336178	-0.23836946367463785	3.0574674023296917	0.6779212681995173	2.4696807374275727	4.204281792815679	4.1119084726846635	-0.9315166442345832	0.45477771688530755	3.7689637215578333	2.246537186113363	-1.9361876787057097	-1.9361876787057097	-1.9361876787057097	-0.9315166442345832	-0.9315166442345832	-1.9361876787057097	2.435779185751891	0.16709564443352676	1.9016966998216334	-0.23836946367463785	0.16709564443352676	1.147924897445253	-0.9315166442345832	-0.9315166442345832	-1.9361876787057097	-1.9361876787057097	1.0143935048207302	-0.9315166442345832	-1.9361876787057097	-1.9361876787057097	-1.9361876787057097	-0.9315166442345832	2.5024705602505635	-1.9361876787057097	-1.9361876787057097	1.8410720780051983	-1.9361876787057097	0.45477771688530755	3.557119725497557	0.6779212681995173	-1.9361876787057097	-0.9315166442345832	-1.9361876787057097
189	-1.284956957248827	-1.284956957248827	-1.284956957248827	3.9052526391662443	-0.1890919230558561	-1.284956957248827	0.5040552575040884	2.008132654280363	4.860764084193681	3.3074156384106237	-1.284956957248827	-1.284956957248827	5.484231344115636	-1.284956957248827	-1.284956957248827	-0.1890919230558561	-1.284956957248827	-1.284956957248827	-1.284956957248827	-1.284956957248827	-0.1890919230558561	-1.284956957248827	4.435880890228415	2.988961907292089	-0.1890919230558561	2.2088033497425137	-1.284956957248827	-1.284956957248827	-1.284956957248827	-1.284956957248827	0.5040552575040884	-1.284956957248827	-1.284956957248827	-1.284956957248827	-1.284956957248827	2.2088033497425137	0.5040552575040884	-0.1890919230558561	-1.284956957248827	-1.284956957248827	-1.284956957248827	1.4203459893782435	2.5834967991839246	-1.284956957248827	-1.284956957248827	-1.284956957248827	-1.284956957248827
190	-1.7443496221726926	-2.312199674382839	1.8932365375536935	3.034773870938837	1.028239100067089	0.047409847055362775	2.6250982302943293	1.689637582312454	3.6492779241796693	3.0431421206093536	-2.312199674382839	1.8665682904715322	3.091932284778786	2.3499949400494082	-1.7443496221726926	-2.312199674382839	-2.312199674382839	1.4337042081752536	0.9637005789295179	-2.312199674382839	2.1474706759379343	0.33509191950714357	1.8932365375536935	0.9637005789295179	0.33509191950714357	1.1460221357234728	-0.6457373335045826	-1.0512024416127472	-2.312199674382839	-2.312199674382839	2.9651805791396417	0.4528749551635274	-2.312199674382839	-2.312199674382839	-2.312199674382839	0.047409847055362775	1.028239100067089	-1.7443496221726926	-2.312199674382839	0.33509191950714357	0.8947077074425662	-0.13491170973859212	1.9192120239569541	-1.7443496221726926	-2.312199674382839	-2.312199674382839	-2.312199674382839
191	-1.0649802435069597	-1.0649802435069597	-1.0649802435069597	-0.4877795507960965	-0.4877795507960965	-1.0649802435069597	1.9971270989919034	0.20536762976384892	5.7427018967823855	1.121658361638004	-1.0649802435069597	-1.0649802435069597	5.121692244388863	1.121658361638004	-1.0649802435069597	-1.0649802435069597	-1.0649802435069597	-1.0649802435069597	-1.0649802435069597	-1.0649802435069597	1.5916619908837388	-1.0649802435069597	4.81053781575194	2.456659428370344	-1.0649802435069597	0.6108327378720126	-1.0649802435069597	-1.0649802435069597	-1.0649802435069597	-1.0649802435069597	-0.4877795507960965	-1.0649802435069597	-1.0649802435069597	-1.0649802435069597	-1.0649802435069597	0.6108327378720126	0.20536762976384892	-1.0649802435069597	-1.0649802435069597	0.20536762976384892	-1.0649802435069597	1.9101157220022742	4.636184428607162	-1.0649802435069597	-1.0649802435069597	-1.0649802435069597	-1.0649802435069597
192	-0.6164238229524548	-0.6164238229524548	-0.6164238229524548	-0.6164238229524548	-0.6164238229524548	-0.6164238229524548	2.806052609638476	-0.6164238229524548	6.184777135448573	-0.6164238229524548	-0.6164238229524548	-0.6164238229524548	5.979466060429919	-0.6164238229524548	-0.6164238229524548	-0.6164238229524548	-0.6164238229524548	-0.6164238229524548	-0.6164238229524548	-0.6164238229524548	-0.6164238229524548	-0.6164238229524548	5.557587922680424	2.2182659447363564	-0.6164238229524548	-0.6164238229524548	-0.6164238229524548	-0.6164238229524548	-0.6164238229524548	-0.6164238229524548	-0.6164238229524548	-0.6164238229524548	-0.6164238229524548	-0.6164238229524548	-0.6164238229524548	-0.6164238229524548	-0.6164238229524548	-0.6164238229524548	-0.6164238229524548	-0.6164238229524548	-0.6164238229524548	1.3019752128622022	0.6088280323022568	-0.6164238229524548	-0.6164238229524548	-0.6164238229524548	-0.6164238229524548
193	-1.088950585649859	-1.088950585649859	-1.088950585649859	1.658430527514775	-1.088950585649859	1.658430527514775	3.1844868310098247	0.7421397956406199	5.396100145798144	0.04899261508067454	-1.088950585649859	0.04899261508067454	4.901022879000292	2.446887887879045	-1.088950585649859	-1.088950585649859	-1.088950585649859	-1.088950585649859	-1.088950585649859	-1.088950585649859	0.04899261508067454	-1.088950585649859	5.582382103808195	3.8556551048509946	-1.088950585649859	0.04899261508067454	-1.088950585649859	-1.088950585649859	-1.088950585649859	-1.088950585649859	-1.088950585649859	-1.088950585649859	-1.088950585649859	-1.088950585649859	-1.088950585649859	1.1476049037487845	-1.088950585649859	-1.088950585649859	-1.088950585649859	-1.088950585649859	-1.088950585649859	-1.088950585649859	1.84075208430873	1.1476049037487845	-1.088950585649859	-1.088950585649859	-1.088950585649859
194	2.7474027317049696	-2.1150033359310703	0.9838141394436111	-2.1150033359310703	-0.8079453297844443	0.5783490313354465	2.236577107938979	-0.8079453297844443	3.826783658445192	3.4261611748128153	-0.11479814922449894	0.9838141394436111	3.8648835046774623	1.1379648192708691	-2.1150033359310703	-2.1150033359310703	-0.8079453297844443	1.7570040276770929	-0.8079453297844443	2.187786943769547	2.8029725828597805	-0.8079453297844443	2.6577905730152827	0.5783490313354465	0.9838141394436111	-0.8079453297844443	-0.8079453297844443	-2.1150033359310703	-2.1150033359310703	-0.8079453297844443	0.29066695888366567	-0.8079453297844443	-2.1150033359310703	-2.1150033359310703	-2.1150033359310703	0.5783490313354465	0.29066695888366567	-2.1150033359310703	-2.1150033359310703	-2.1150033359310703	-0.8079453297844443	2.0252680142717723	3.5358600920692402	-0.8079453297844443	-2.1150033359310703	1.1379648192708691	-2.1150033359310703
195	-0.5914340196323256	-0.5914340196323256	-0.5914340196323256	-0.5914340196323256	-0.5914340196323256	-0.5914340196323256	-0.5914340196323256	-0.5914340196323256	6.4084078581908885	-0.5914340196323256	-0.5914340196323256	-0.5914340196323256	5.924674036133251	-0.5914340196323256	-0.5914340196323256	-0.5914340196323256	-0.5914340196323256	-0.5914340196323256	-0.5914340196323256	-0.5914340196323256	1.6433889712609009	-0.5914340196323256	5.0556361891096415	-0.5914340196323256	-0.5914340196323256	-0.5914340196323256	-0.5914340196323256	-0.5914340196323256	-0.5914340196323256	-0.5914340196323256	-0.5914340196323256	-0.5914340196323256	-0.5914340196323256	-0.5914340196323256	-0.5914340196323256	-0.5914340196323256	-0.5914340196323256	-0.5914340196323256	-0.5914340196323256	-0.5914340196323256	-0.5914340196323256	1.2379238631527363	3.9787638870779376	-0.5914340196323256	-0.5914340196323256	-0.5914340196323256	-0.5914340196323256
196	-0.7417243810621752	-0.7417243810621752	-0.7417243810621752	-0.7417243810621752	-0.7417243810621752	0.4927899058447931	0.4927899058447931	0.4927899058447931	5.825508699110162	-0.7417243810621752	-0.7417243810621752	-0.7417243810621752	5.895467287717072	-0.7417243810621752	-0.7417243810621752	-0.7417243810621752	-0.7417243810621752	-0.7417243810621752	-0.7417243810621752	-0.7417243810621752	-0.7417243810621752	-0.7417243810621752	5.598735379745373	3.5838323592031087	-0.7417243810621752	-0.7417243810621752	-0.7417243810621752	-0.7417243810621752	-0.7417243810621752	-0.7417243810621752	-0.7417243810621752	-0.7417243810621752	-0.7417243810621752	-0.7417243810621752	-0.7417243810621752	1.1859370864047385	1.1859370864047385	-0.7417243810621752	-0.7417243810621752	-0.7417243810621752	-0.7417243810621752	-0.7417243810621752	-0.7417243810621752	2.690014483181012	-0.7417243810621752	-0.7417243810621752	-0.7417243810621752
197	-0.9250003814619063	-0.9250003814619063	-0.18903510891459696	1.9704491404387756	-0.9250003814619063	1.1102478752156637	4.343564384238659	-0.9250003814619063	3.1666998986708013	-0.5945002170227616	-1.287647397582706	-0.18903510891459696	6.513334673675034	-0.9250003814619063	-1.287647397582706	-0.9250003814619063	-0.9250003814619063	-0.9250003814619063	-0.9250003814619063	0.09864696353718383	-0.5945002170227616	-1.287647397582706	3.653995025026598	-0.5945002170227616	-0.5945002170227616	1.4204028035195035	1.3514099320325519	-0.9250003814619063	-0.9250003814619063	-0.9250003814619063	-1.287647397582706	-0.9250003814619063	-0.9250003814619063	-0.9250003814619063	-0.9250003814619063	1.014937695411339	-1.287647397582706	-0.9250003814619063	-0.9250003814619063	-0.5945002170227616	-0.9250003814619063	2.855487328808826	0.7917941440971292	1.8478468183464436	-0.9250003814619063	-0.9250003814619063	-0.9250003814619063
198	-0.7982044723520048	-0.7982044723520048	-0.7982044723520048	-0.7982044723520048	-0.7982044723520048	2.899766653909823	-0.7982044723520048	1.1080071846817683	3.187448726361604	-0.7982044723520048	-0.7982044723520048	-0.7982044723520048	3.6729565421433046	-0.7982044723520048	-0.7982044723520048	-0.7982044723520048	-0.7982044723520048	-0.7982044723520048	-0.7982044723520048	-0.7982044723520048	1.1080071846817683	-0.7982044723520048	6.708279282968304	-0.7982044723520048	1.1080071846817683	-0.7982044723520048	1.8011543652417137	-0.7982044723520048	-0.7982044723520048	-0.7982044723520048	-0.7982044723520048	-0.7982044723520048	-0.7982044723520048	-0.7982044723520048	-0.7982044723520048	0.4148600041218229	-0.7982044723520048	-0.7982044723520048	-0.7982044723520048	-0.7982044723520048	-0.7982044723520048	3.6729565421433046	-0.7982044723520048	3.0539173337370813	-0.7982044723520048	-0.7982044723520048	-0.7982044723520048
199	-0.7651985338749396	-0.7651985338749396	-0.7651985338749396	0.8911321726035366	-0.7651985338749396	1.8074229044776917	-0.7651985338749396	2.2774265337234265	6.070102781519007	-0.7651985338749396	-0.7651985338749396	-0.7651985338749396	5.944188182583744	-0.7651985338749396	-0.7651985338749396	-0.7651985338749396	-0.7651985338749396	-0.7651985338749396	-0.7651985338749396	-0.7651985338749396	-0.7651985338749396	-0.7651985338749396	4.813105508884851	3.835571151769977	-0.7651985338749396	0.8911321726035366	-0.7651985338749396	-0.7651985338749396	-0.7651985338749396	-0.7651985338749396	-0.7651985338749396	-0.7651985338749396	-0.7651985338749396	-0.7651985338749396	-0.7651985338749396	-0.7651985338749396	0.1979849920435912	-0.7651985338749396	-0.7651985338749396	-0.7651985338749396	-0.7651985338749396	-0.7651985338749396	1.584279353163482	-0.7651985338749396	-0.7651985338749396	-0.7651985338749396	-0.7651985338749396
200	-1.0437226571328146	-1.0437226571328146	-1.0437226571328146	2.9274892196856626	-1.0437226571328146	-1.0437226571328146	-1.0437226571328146	3.045272255342046	5.700077941925444	1.946659966673936	-1.0437226571328146	-1.0437226571328146	5.730849600592197	1.946659966673936	-1.0437226571328146	-1.0437226571328146	-1.0437226571328146	-1.0437226571328146	-1.0437226571328146	-1.0437226571328146	0.8480476780058268	-1.0437226571328146	2.2343420391257167	4.026101508353772	-1.0437226571328146	0.8480476780058268	-1.0437226571328146	-1.0437226571328146	-1.0437226571328146	-1.0437226571328146	2.2343420391257167	-1.0437226571328146	-1.0437226571328146	-1.0437226571328146	-1.0437226571328146	-1.0437226571328146	0.8480476780058268	-1.0437226571328146	-1.0437226571328146	-1.0437226571328146	-1.0437226571328146	-1.0437226571328146	3.1506327709998723	-1.0437226571328146	-1.0437226571328146	-1.0437226571328146	-1.0437226571328146
201	1.9436605377582552	1.187334455576778	3.3893783193489466	0.6167895971091655	3.2613263924890497	2.715279333759696	2.0408242862119033	1.9019878413576872	-2.241321298568778	3.1698340520643837	1.0963626773710518	0.9422119975437937	-2.241321298568778	1.8360298735658898	-2.241321298568778	-2.241321298568778	3.748933726153033	2.226227509543266	1.9019878413576872	0.5367468894356291	2.003083958229056	-2.241321298568778	-2.241321298568778	-0.1564002911243163	0.8850535837038445	-0.3387218479182712	-2.241321298568778	-0.5618653992324809	-0.5618653992324809	-2.241321298568778	0.9422119975437937	-0.8495474716842617	-1.9481597603523717	-2.241321298568778	-1.2550125797924263	-0.3387218479182712	-0.3387218479182712	-2.241321298568778	-1.9481597603523717	2.5736288166966688	-2.241321298568778	-2.241321298568778	-1.9481597603523717	-0.8495474716842617	-0.8495474716842617	2.16271410382094	-2.241321298568778
202	1.1318486426151768	-2.044785855116313	3.026023117271302	1.5175111234271617	4.0189470751663725	-0.09192678900693885	2.4882900405853867	3.7875730247156474	-2.044785855116313	3.673913706243126	0.2445454476142741	0.49585987589518066	-2.044785855116313	2.4257696836040523	-1.008217520881094	-1.008217520881094	3.2331092316896526	2.2498790171403886	-1.008217520881094	-2.044785855116313	0.6965305713573313	-1.7013647014410394	-2.044785855116313	2.2498790171403886	0.8635846560204978	0.49585987589518066	-0.6027524127729293	1.9875147526728973	0.37807684023879684	-1.008217520881094	0.6012203915530066	-0.31507034032114856	-2.044785855116313	-2.044785855116313	-2.044785855116313	-2.044785855116313	-0.6027524127729293	1.9875147526728973	-2.044785855116313	2.831234791712217	-1.7013647014410394	-2.044785855116313	-2.044785855116313	-1.008217520881094	-2.044785855116313	-1.7013647014410394	-2.044785855116313
203	-2.0263611806574167	-2.0263611806574167	0.3986282655886102	1.6795621110506742	1.5300303770797106	-1.2108096468454903	1.231537388523714	2.7307721608241997	3.0796497943029006	2.400108265798734	-0.5176624662855449	0.49393844539293497	3.1458991798441014	2.400108265798734	1.231537388523714	-1.9039568274054357	0.04195332164987775	0.6609925300561006	-0.2945189149713352	-1.9039568274054357	1.1405656103179869	-2.0263611806574167	3.3587333614994495	4.751483522962212	0.04195332164987775	1.5300303770797106	-1.9039568274054357	0.3986282655886102	-1.9039568274054357	-2.0263611806574167	1.6224036972107259	-2.0263611806574167	-2.0263611806574167	-2.0263611806574167	-2.0263611806574167	1.354139710616046	-1.9039568274054357	1.1870856259528804	-2.0263611806574167	-2.0263611806574167	-1.2108096468454903	1.0917754461485556	2.400108265798734	-0.8053445387373266	-2.0263611806574167	-2.0263611806574167	-2.0263611806574167
204	-1.3983200245979335	-1.3983200245979335	1.4153959890657104	-1.3983200245979335	-1.3983200245979335	1.0789237524444975	3.2306859557039593	-1.3983200245979335	5.193070941962778	0.16263302057034235	-1.3983200245979335	1.5489273816902331	4.352287762596768	0.568098128678507	-1.3983200245979335	-1.3983200245979335	0.16263302057034235	0.16263302057034235	-0.530514159989603	-1.3983200245979335	-0.530514159989603	1.0789237524444975	3.319633441720456	2.034435197471934	0.16263302057034235	1.2612453092384524	-1.3983200245979335	-1.3983200245979335	-1.3983200245979335	-1.3983200245979335	-0.530514159989603	-1.3983200245979335	-1.3983200245979335	-1.3983200245979335	-1.3983200245979335	0.8557802011302877	-1.3983200245979335	-1.3983200245979335	-1.3983200245979335	2.034435197471934	-1.3983200245979335	2.8016903501856008	5.125477650830249	-1.3983200245979335	-1.3983200245979335	-1.3983200245979335	-1.3983200245979335
205	-1.490587663943015	-1.490587663943015	0.744227425341049	-1.490587663943015	-1.490587663943015	-1.490587663943015	-1.490587663943015	2.941452002677268	4.895267331239695	3.1421226981394197	0.05108024478110362	1.1496925334492136	5.24957727604693	-1.490587663943015	-1.490587663943015	-1.490587663943015	-1.490587663943015	1.1496925334492136	1.4373746059009944	-1.490587663943015	2.353665337775149	1.1496925334492136	2.7591304458833137	-1.490587663943015	2.248304822117323	0.05108024478110362	-1.490587663943015	-1.490587663943015	-1.490587663943015	-1.490587663943015	1.1496925334492136	0.05108024478110362	-1.490587663943015	-1.490587663943015	-1.490587663943015	-1.490587663943015	2.941452002677268	-1.490587663943015	-1.490587663943015	-1.490587663943015	-1.490587663943015	1.996990393836417	3.6345991832372135	1.1496925334492136	-1.490587663943015	-1.490587663943015	-1.490587663943015
206	0.3206843019306227	-2.3302943059602743	2.7185795747289934	1.5102683688044594	3.605882769729896	1.7420699828617834	2.533657236234981	2.345066066427431	-2.3302943059602743	3.2575760754616803	-0.9320786665647454	0.6773592458693551	-2.3302943059602743	2.4178254207098595	2.224921754585368	-2.3302943059602743	1.2651459107714746	2.012360312601695	-0.5266135584565808	-2.3302943059602743	2.501908537920401	-0.5266135584565808	-2.3302943059602743	1.8405100556750358	0.5719987302115292	1.2651459107714746	-2.3302943059602743	-0.23893148600479996	0.16653362210336464	-2.3302943059602743	2.306599785599635	-0.23893148600479996	-2.3302943059602743	-2.3302943059602743	-2.3302943059602743	0.3206843019306227	2.5794667722662754	0.6773592458693551	-2.3302943059602743	1.3192131320417495	2.1124437711586777	-2.3302943059602743	-1.6252258471246908	-1.6252258471246908	-2.3302943059602743	-1.6252258471246908	-2.3302943059602743
207	-1.694478305948829	-1.694478305948829	2.6226326320886404	3.3447673495218377	4.343296179632965	1.175713649152315	2.8339417257558472	4.35376747950026	-1.694478305948829	3.70144229346057	-1.694478305948829	-1.694478305948829	-0.21058071196757577	3.660620298940315	-1.694478305948829	-1.694478305948829	0.4825664685923696	0.4825664685923696	-1.694478305948829	-1.694478305948829	2.96747311838037	-1.694478305948829	-1.694478305948829	1.8688608297122604	0.8880315767005342	2.6797910459285887	1.175713649152315	-0.21058071196757577	-1.694478305948829	-1.694478305948829	2.2743259378204246	2.354368645493961	-1.694478305948829	-1.694478305948829	-1.694478305948829	-0.21058071196757577	3.4782987421463605	-1.694478305948829	-1.694478305948829	-1.694478305948829	-1.694478305948829	-1.694478305948829	-1.694478305948829	-1.694478305948829	-1.694478305948829	-1.694478305948829	-1.694478305948829
208	1.5952953169678303	1.8520151638156443	1.4652421887196327	0.2796185230618935	-2.279431112272455	2.9568970654973494	0.9262456879869454	0.2796185230618935	-2.279431112272455	0.5897734513657324	1.7103646467526175	1.177560116267852	-2.279431112272455	-1.019664461068368	2.3360705465170306	0.18430834325756784	-2.279431112272455	2.0864158696544886	-0.32651728050842266	-0.03883520805664098	4.4678949051181975	1.2829206319256778	-2.279431112272455	-0.32651728050842266	1.3782308117300026	0.2796185230618935	-2.279431112272455	-2.279431112272455	-1.4251295691765318	0.07894782759974195	2.4250180325335267	-0.5088388373023767	2.1012309554396293	-1.4251295691765318	0.18430834325756784	0.2796185230618935	3.0912094031049433	-2.279431112272455	-1.4251295691765318	0.36662990005152274	-2.279431112272455	-2.279431112272455	-2.279431112272455	1.6659128841817838	0.9262456879869454	-2.118276749736477	-2.279431112272455
209	-1.8493963029749318	-1.8493963029749318	3.450404954163795	1.1817214128454303	-1.8493963029749318	2.334400922783816	-1.8493963029749318	2.6088377684855764	1.1817214128454303	4.3099428694455	-1.8493963029749318	2.029019273232634	1.469403485297211	3.1966244333876954	-0.6100380563826242	-1.8493963029749318	1.3358720926726892	0.9993998560514763	3.1276315619007438	-1.8493963029749318	2.916322468233537	0.4885742322854858	-0.6100380563826242	-1.8493963029749318	0.4885742322854858	3.2611629545252665	-1.8493963029749318	-0.6100380563826242	-1.8493963029749318	-1.8493963029749318	3.6666280626334307	-0.6100380563826242	-1.8493963029749318	-1.8493963029749318	-1.8493963029749318	0.9993998560514763	3.707450057153686	-1.8493963029749318	-1.8493963029749318	-1.8493963029749318	-1.8493963029749318	-1.8493963029749318	-1.8493963029749318	2.2231752876735915	-1.8493963029749318	-1.8493963029749318	-1.8493963029749318
210	2.604164524129148	1.355675066411162	2.822586023312162	1.149183148689394	2.4162599594900325	1.158315632252667	-2.849017552979803	1.8650070379203694	-1.932726821105649	3.375540876295556	-0.5464324599857582	1.6563322977260766	-2.849017552979803	2.486113786690949	1.0630054524483423	-3.5421647335397486	1.3020223529188422	2.589061755943391	2.5052074455065285	0.4090789850416776	2.6883167140387325	1.2700196218326685	-2.451756684144292	-0.24632786753542035	0.9904347596135068	-0.07642883074002249	-0.015804208923587915	-0.1081775290546032	-0.24632786753542035	-1.2395796405457036	1.6452210723010054	-0.20996022336454523	-2.451756684144292	-1.932726821105649	-2.849017552979803	-0.9772153760782123	1.9590934770049775	-1.0572580837517487	1.9550034917534527	-2.451756684144292	-0.5977257543733092	-2.451756684144292	-2.451756684144292	-3.5421647335397486	-0.7695760112999679	1.0325462449636333	-2.451756684144292
211	3.1600253150342956	1.8382694750519764	3.073879364321095	0.5429468921378122	1.929241253257703	0.11550287731087217	0.29782443410482706	0.5855065065566079	-2.496452684501273	0.7747485061951362	1.7512580980623462	1.6841187952247179	-2.496452684501273	1.2360940726977576	-0.983109411357237	2.2978018044304163	2.5194404645652058	2.600409527098873	2.211473720941919	2.437890597601098	0.4519751139320851	1.257600277918721	-2.496452684501273	-2.5925473237913375	1.1686527919022254	-0.983109411357237	-2.5925473237913375	1.6559479182580215	2.391059297916999	0.7396571863838668	0.8414398806938088	0.18004139844844413	-0.39532274645511833	-2.496452684501273	2.0802815106705688	-0.5131057821115013	-1.899400143231392	-2.5925473237913375	-2.496452684501273	-1.2062529626714467	-1.899400143231392	-2.496452684501273	-2.496452684501273	-2.5925473237913375	-2.5925473237913375	0.9909716146647725	-2.496452684501273
212	1.9869727014254606	-1.453445393389976	2.8050001795125508	-1.116973156768763	1.0561538689883956	2.176214701063989	-0.6649880330257059	1.2479158195614373	-1.453445393389976	1.2411817873800932	1.4697161873291793	0.17579514634030424	-3.756030486384023	0.17579514634030424	-0.8115915072175817	2.2794509461407344	2.575471363509669	1.5958276470920447	1.5718456824055593	1.2938255208655152	-0.01836086810065396	0.7872642958859819	-2.1465925739499214	0.2142614271680996	1.1343186418377318	-0.9228171423278058	-3.0628833058240774	1.5014648856437596	2.2304215189004157	1.983762425795212	-0.09246884025437563	0.005169629309540902	0.5066493906572935	1.5372743383404703	2.4822941386554858	-3.756030486384023	-0.04245841967971398	-1.6765889447041857	1.7329072397726644	-1.6765889447041857	-2.369736125264131	-2.7206988886959467	-2.369736125264131	-0.49793394836254024	-0.29029458358429583	-2.1465925739499214	-2.7206988886959467
213	1.3274573233405729	3.214526972372953	-1.6226266475496045	1.6639295599617858	-1.3805928777616367	1.017302395036734	2.626740307470834	4.613368549544933	-1.3805928777616367	-1.6226266475496045	1.1843564796998995	1.7974609525863086	-1.6226266475496045	4.1000460455803545	-0.28198058909352675	1.6151393957923537	-1.6226266475496045	0.8166316995745824	-1.3805928777616367	-1.6226266475496045	-1.6226266475496045	1.391995844478144	-1.6226266475496045	1.017302395036734	2.1747551837277768	0.8166316995745824	-1.6226266475496045	2.8960732412544186	-1.3805928777616367	-0.6874456972016914	0.005701483358254045	0.41116659146641776	-1.3805928777616367	-0.6874456972016914	-1.6226266475496045	1.391995844478144	-1.6226266475496045	5.065126941623942	-1.6226266475496045	-1.6226266475496045	-1.6226266475496045	-1.6226266475496045	-1.6226266475496045	-1.6226266475496045	-1.6226266475496045	-1.6226266475496045	-1.3805928777616367
214	2.6804017240988114	1.9872545435388664	0.27887668324986237	-0.23194894051612813	-2.9399991416183386	2.846898239748369	1.4788414661782596	-1.1482396723902832	-2.9399991416183386	0.9918264911059875	1.264693477772628	2.2749366159906472	-2.2468519610583932	-0.45509249183033873	2.4352792660658267	2.2473866642224167	-2.9399991416183386	1.6449683370522332	1.3907341986679924	3.5446360940169135	1.8049329867449115	1.0673340436141325	-2.9399991416183386	0.10452329610508482	0.7735729250859693	-2.9399991416183386	3.2924488749321843	-1.1482396723902832	1.6449683370522332	0.6153489198710753	-2.4182631711345346	-1.8413868529502286	-0.9940889925630252	0.05573313193565266	0.46119824004381726	1.1030521262162116	0.19549507431081103	-2.4182631711345346	-2.2468519610583932	-2.9399991416183386	0.10452329610508482	-2.9399991416183386	-2.4182631711345346	0.9518211564922883	-1.5537047804984478	2.2640075454584565	0.19549507431081103
215	4.085177475461519	2.8248822612456768	1.245624965961568	1.546730058745489	0.9488930579898689	2.3075358877792493	-2.182024868284672	-0.2858514050028207	-2.182024868284672	-1.1125299781872888	2.0104640749776292	2.6251396400960796	-3.0584401272426014	-3.0584401272426014	3.8362299121908796	2.7822015301307963	-1.6721457661227115	1.6236910998816176	-1.1125299781872888	0.8535828781855441	1.323586507431279	1.2590479862937078	-2.182024868284672	-1.6721457661227115	2.4387280980506	-0.6605448544442316	-1.9598278385744923	-0.5735334774546015	1.7698736100596988	1.5059080642252338	-0.7558550342485564	-0.7558550342485564	-2.365292946682657	0.7702012692464928	-1.6721457661227115	1.4413695430876627	-0.9789985855627661	-2.182024868284672	2.4906359576526174	-2.182024868284672	1.5859507718987707	-2.182024868284672	-2.182024868284672	-0.7558550342485564	0.8127608836652884	-2.182024868284672	-2.182024868284672
216	1.6963957682027013	1.8777421908384495	1.7642183645414624	0.3389218456183025	2.2417075680398613	2.561085371301774	2.0395291451906963	1.4819858968572466	-2.792649484382234	-0.3097735723708084	1.7080238061978203	0.9735728194966393	-2.792649484382234	1.076520788749082	0.5437162582643156	0.8174120887413574	2.9583064096348566	0.9367588463739231	1.1599023976881329	1.0433685814321816	-2.058973427180068	0.24361166581397775	-2.792649484382234	0.8174120887413574	1.1086091033005823	0.5250241252521635	-2.7521206077400135	1.5916848141136706	1.5245455112760422	0.4048798134101004	-1.6535083190719035	-0.22639196343175794	0.24361166581397775	-0.7372175871977484	1.3169061464977978	-0.6120544442437428	-2.346655499631849	0.16565012434426585	-2.346655499631849	2.0100533270577428	-3.445267788299959	-2.792649484382234	-2.792649484382234	0.08109273631620262	-2.058973427180068	0.05123977316652173	-2.792649484382234
217	2.1010133106085487	3.1175884051086693	1.8640617863280045	-2.268434541858473	-0.727989500911324	-0.10895029250510024	2.5134861558741175	1.0517937772700154	-2.6594784897213115	0.03415055113557308	1.063769968316731	0.7600875545185088	-2.6594784897213115	0.09868907227314416	0.4831007711834765	1.3691516178679128	3.075493335941616	1.695548202500384	2.2276645490752567	2.353264946080829	-1.980752469406692	0.6933961800198372	-2.6594784897213115	1.2179206481439895	1.574595592082722	-1.1698222531903628	-1.5752873612985274	-1.2876052888467466	-0.14817100565838182	0.8814484115227765	-1.1698222531903628	-0.10895029250510024	1.5233022976951713	2.1663426582009375	1.1438126759902674	-0.9691515577282122	-2.6738996499666374	-1.2876052888467466	-1.064461737532537	0.8524608746495241	-1.064461737532537	-2.6594784897213115	-2.6594784897213115	-1.980752469406692	0.9370182626775874	0.7438270336467285	-2.6594784897213115
218	3.669505333127399	1.8060995111787141	1.5038186393057806	-1.3293947047504355	-1.6170767772022163	4.486227251661301	-1.9375048426244685	2.4082749135329324	-1.9375048426244685	2.128498020588265	0.11752427818588984	-2.022541885310381	-1.9375048426244685	-1.9375048426244685	0.41980515005882335	-0.07663173625506747	4.110856157686268	0.41980515005882335	2.3719072693620578	2.0549955585953383	0.6165154443048779	1.5883760273338439	-1.9375048426244685	-1.9375048426244685	2.0634344272412033	1.6281163559833578	-1.9375048426244685	-2.7156890658703254	-1.6170767772022163	0.5801478001340028	0.056899656369455265	0.7808184955961543	-2.7156890658703254	-0.23078241608232553	-1.1062511534362258	-2.022541885310381	1.2546028476817952	-1.9375048426244685	0.32883337185309713	-1.9375048426244685	-1.3293947047504355	-1.9375048426244685	-1.9375048426244685	1.8276057163996775	3.5304176996112364	0.280043207683665	-1.9375048426244685
219	2.186650689556085	2.679691986868838	-0.4092822134254188	-2.4771842968322417	-2.8071774862237895	2.768771616922527	1.7414223482759077	0.6585584165759366	-2.4771842968322417	-2.4771842968322417	1.6354737702665267	1.7254220069294663	-2.114030305663844	0.4315009659405913	-0.4092822134254188	1.3900244614380188	-2.4771842968322417	-0.00381710531725421	1.163114427328332	1.3517055971358825	0.4509190517976922	1.2181742045113602	-2.401712378115625	-0.16812015660853064	1.7979926997643019	-1.5544145177284214	3.223507774037474	-2.4771842968322417	1.0322748263695214	1.1440662323576376	-2.8071774862237895	0.9063945804805185	1.2618492680140214	2.0131040793812476	0.2838649671345266	0.3283167297053602	1.1147958500575248	-1.8908867543496344	-0.5558856876172946	-3.500324666783735	1.5301132546087008	-2.4771842968322417	-2.4771842968322417	1.1147958500575248	-2.4771842968322417	-0.4092822134254188	3.6963619040506153
220	2.1624428907993143	-0.5507224109696667	2.801877095726611	1.0194947883111527	2.7814820992055376	1.0964558294472813	1.8781564073486714	0.36556832090448843	-2.879079754128056	-0.6307651186432031	0.25162406155527073	0.9447712421152166	-2.879079754128056	0.8161538642931223	1.9841946593929953	1.1883933247729668	1.5893437525266045	2.0800590093417326	0.645528347262359	-0.3123113875246677	0.3183154360539433	0.3183154360539433	-2.879079754128056	0.25162406155527073	0.4252875556061113	0.49524614421302093	-0.6733247330619987	1.2971265249094324	1.3616650460470034	0.46784717002490694	0.36556832090448843	-0.9184471910949839	-0.7177764956328323	-1.862908799935835	1.3785668568496066	-1.3239122992031476	0.4106887561849586	-1.7293774073113122	0.21653274174400128	0.21653274174400128	1.469295710239369	-2.879079754128056	-2.879079754128056	1.154025681268759	-2.879079754128056	-2.879079754128056	-2.879079754128056
221	0.13974558026082384	2.4515473283597937	-0.8047160285800272	1.6601498703245272	-1.2101811366881918	-0.35273090483697	1.1411941204752862	2.373337801767918	0.1938128015310996	-1.5466533733094048	3.4765690362923225	1.6641902798615318	0.3096446170562217	1.756563599992547	-0.1856768201738035	1.4339652624345383	-2.6119634728160293	0.5815783325398636	-0.11156884802008182	-2.6119634728160293	-0.9588667084072853	1.002791797616167	-0.713744250374301	0.384868038293809	2.05612338175112	-1.7697969246236145	-3.1560912857435053	0.6833610268498056	2.698980636458922	-0.6303626414352497	1.0259588568977014	0.9790752709988508	2.2992298296141964	2.7286228914175963	0.08258716642087549	1.181199455088985	-1.3643318165154499	0.3702692388726563	-1.9033283172481372	1.0486013336474613	-2.6119634728160293	1.3098168329110789	-3.8492384663034507	-0.8047160285800272	-2.6119634728160293	-2.6119634728160293	-2.6119634728160293
222	2.3055247315265333	1.4035086274449715	2.391204018269897	-0.5503067011174556	1.5291348405623806	1.1744420578276396	1.9392188945268396	1.2688517422987142	-2.8758906916154956	-0.144841593009291	0.8768096545226904	1.8063456131468665	-3.44067845901362	2.3338730865307884	0.7934280455836396	0.6197645515327999	-0.5503067011174556	2.3276425367801523	2.1390513669726023	0.6864559260314715	-1.243453881677401	0.8359876600024352	-2.8758906916154956	1.2227606350984472	0.8768096545226904	-0.39615602129019667	2.1797224067035303	0.4713445464145263	-0.144841593009291	0.24820099510031657	-0.22180263414541912	0.6368589848920996	0.8768096545226904	-0.6680897367738385	1.4035086274449715	-0.07338262902714554	-1.6489189897855647	-1.4947683099583067	-0.144841593009291	-2.7475312784536747	-1.8312405465795196	-2.8758906916154956	-2.8758906916154956	-1.6489189897855647	-0.6680897367738385	-0.34963600565530406	-2.8758906916154956
223	0.6752250305014416	2.3415503173375933	2.082636315062255	2.234652522360881	2.9031391410988743	0.9319448773492551	1.3436795984710153	2.085616943200393	-3.731494216762811	0.2197495018186162	2.1927615806517204	0.4581605252636143	-2.6969262958632356	2.8238626750478533	-0.43565735075848266	0.6629549379096273	-0.2975070122776655	0.8328539747050243	-0.6869717790393883	-2.345199855642921	0.16032608134781512	0.11865338494724753	-2.6969262958632356	0.02970589893075104	0.20033141596151438	0.5311856602785037	0.052695417155449675	2.7330940869271494	0.7111570397275049	-0.01792215005850384	1.546620442467706	0.4731984026281548	0.3628503454592895	-0.7870552375963706	2.1518281717254673	0.87367596922528	-0.09390805703642613	-0.09390805703642613	0.052695417155449675	1.1884867090653133	-3.0383470362028655	-2.6969262958632356	-2.6969262958632356	-2.632881928094702	-2.6969262958632356	-2.632881928094702	-2.6969262958632356
224	2.489362796642865	2.6161752390186424	2.228527974227272	-0.18606217714326867	2.205076313192222	0.8355890703887123	1.4597433794617065	0.5434526475875519	-2.782416999773684	-0.7738488420453873	1.770374384899032	1.8411109359908102	-2.782416999773684	1.0824491483202388	-0.5915272852514333	2.4097451686781732	-1.8724611307134973	2.320219332229465	0.129018869496627	-0.14969453297239355	0.8619063787060863	1.4307558425884541	-2.782416999773684	-0.1146032131611241	0.206980410966338	-0.6486856990913816	0.01460851831888288	1.5932747720862288	2.1385018225695522	1.6942506894262315	-0.3908565897892817	-0.3038452127996516	-0.9169496856860606	1.8840769718742538	-0.7738488420453873	0.04446148146856377	-0.016163140347871696	-2.095604682027707	-1.5359888940922843	-0.016163140347871696	-0.996992393359597	-2.095604682027707	-2.782416999773684	0.4693446754338293	-2.095604682027707	-2.782416999773684	-2.782416999773684
225	1.9853103532251026	1.8830315041046846	0.5990159921052118	0.5418575782652635	-2.2913557657909527	0.5990159921052118	-1.961740698895877	2.185981048687254	-1.961740698895877	-0.09413118845473356	2.7325247550553238	0.5418575782652635	-1.961740698895877	0.5990159921052118	1.9571394762584067	2.5989933624308015	-1.961740698895877	1.898298976235473	-1.961740698895877	-1.961740698895877	1.075940064195522	1.0408487443842516	-1.961740698895877	-0.9050614046710619	3.1202902860640873	-1.5982085852310073	-1.961740698895877	0.8866980645569935	2.026132347745358	1.1098416158712032	0.10653950700741799	-0.4995962965628973	-0.3454456167356392	2.8444426712593094	0.01122932720309322	0.01122932720309322	0.8866980645569935	1.4463138524924162	5.092633692187556	-1.961740698895877	-1.961740698895877	-1.961740698895877	-1.961740698895877	-2.2913557657909527	-2.2913557657909527	-1.961740698895877	-1.961740698895877
226	2.0812339105664677	2.5157308513552934	1.852259438941465	0.9732757594801207	1.8165413563393855	2.4694976563160855	1.1992322521709449	1.7540209993580516	-2.6993473041245366	0.8694789657984767	0.2659439439282183	2.4341809843911855	-2.6993473041245366	2.2280487789035126	-0.9868190245671498	1.8923794327308903	-1.2099625758813586	1.4019437646679487	1.3257163992800645	-3.2894041175611957	-1.3434939685058822	1.6873296248593794	-2.6993473041245366	-0.1539099016320451	1.2749440739066413	1.7604518896883419	-1.0921795402249757	2.4913393982311343	0.39947533655274103	0.6995799290030797	1.1765040010933885	1.0413292227251358	0.6808877959909267	-0.29367184400720436	1.1173151297030581	1.5933978050251758	0.8377302674838969	-0.891508844762825	-2.1907918288930857	-2.6993473041245366	-2.6993473041245366	-2.6993473041245366	-2.6993473041245366	-0.8044974677731949	-2.6993473041245366	-3.2894041175611957	-2.6993473041245366
227	2.2843352336452147	1.6522239436716388	2.5418464284636326	0.31722287693929907	2.938261701051879	0.6887864333717815	-1.9853622160547468	2.649366772174889	-2.6726150245272278	-0.28061412381632156	1.598156722401363	0.755477807870454	-2.6726150245272278	-0.19360274682669232	1.5111453454117334	1.4323644675586187	2.0921752278509724	1.346842294120457	0.755477807870454	-0.7325992475593788	-0.4812848192784731	1.2533162361096335	-2.6726150245272278	-2.6726150245272278	0.9850522495149541	0.8179981648517876	-2.6785093966146922	1.7282098506495607	2.048878422097648	1.346842294120457	-0.7325992475593788	-0.28061412381632156	2.305097225093644	0.5795871414067895	1.8213002737155728	-1.9853622160547468	-1.2922150354948014	1.7758378996388156	0.6173274693896369	-2.6726150245272278	-0.8867499273866377	-2.6726150245272278	-2.6726150245272278	-2.6726150245272278	0.41253305674362384	-2.6726150245272278	-2.6726150245272278
228	1.7931322687833728	1.5054501963315916	2.259897902755333	2.4422194595492877	2.0699799990694436	2.1575358900937633	-2.694148604124086	2.1575358900937633	-1.861845633654882	1.182676804068541	1.5721415708302642	2.0231486993853447	-2.694148604124086	-0.5625626495246214	0.37174658785221215	1.9448168561154375	-2.960457922322992	2.198597376891537	1.6038902691448444	-1.1686984530949367	0.6504599903212327	1.9147394008781595	-2.694148604124086	-2.694148604124086	1.046875262909479	1.6935024278345314	0.4068379076634825	0.2175959080249541	0.5052779804767349	0.4407394593391638	0.2584179025452089	2.187036554490461	1.7216733048012278	0.7031037238066542	-2.2673107417630467	0.5360496391434886	1.4583826854736062	-2.960457922322992	-2.2673107417630467	-2.694148604124086	0.6504599903212327	-2.694148604124086	-2.694148604124086	1.3162081966930637	-2.694148604124086	-2.694148604124086	-2.694148604124086
229	1.926549228037258	2.644087861721362	-1.215136958139813	1.2209795274787556	-0.8584620142010806	0.47653905253125917	2.656064052768078	-0.11652466947170304	-1.369287637967071	0.2062487227913481	2.200245058514299	3.5135142846192995	0.7707785255291997	-0.5960977497335893	0.09704943082635609	1.2456721400691269	-2.6175195611028395	-0.9638225298589065	-0.1653148336411352	0.8462860780373447	0.2401502744670294	1.2334020474773126	-1.215136958139813	1.40330108427271	1.895198698153182	-0.5219897775798676	-1.0816055655152903	-2.6175195611028395	1.4239203714754458	0.9164903367105932	-1.7747527460752357	0.36531341742103507	3.219075429704639	1.40330108427271	-0.6761404574071257	0.8462860780373447	0.9660872778499652	-2.6175195611028395	-0.452996906092916	0.9164903367105932	-0.025552891265976818	-1.215136958139813	-2.6175195611028395	-2.0624348185270165	-2.6175195611028395	-2.6175195611028395	-2.6175195611028395
230	0.9789225625989202	1.840206664960864	1.4257728868699395	0.8433770706026964	1.503734428339651	1.2805908770254413	1.7976470505420679	3.0706127263549554	-1.6743194020082948	2.7225958451593377	2.0095475102820974	0.7415943762927544	-2.845238728370634	0.5448840820466998	0.2127502470240854	0.3538288452839904	1.0337307990939157	0.9357503907337117	0.7415943762927544	-2.1851450257742853	-0.1927148610840792	1.3983739126818246	-3.2837573144423944	0.012079551561933854	1.122961932821858	1.628897571293657	-2.845238728370634	0.3271605982018295	1.512033231154346	0.6282656909857511	0.759293953392155	0.8593774119491377	1.1106918402300439	0.8906299554532424	1.227102192074455	-1.4919978452143399	0.2715907470470187	0.4539123038409736	-2.59061013388245	-1.6743194020082948	-2.845238728370634	-2.845238728370634	-2.845238728370634	-1.204315772762559	-0.02566077642091269	-2.845238728370634	-2.845238728370634
231	1.6298264686010286	2.7110470145572694	-2.3873737896200327	2.1440944365579924	-2.3873737896200327	2.5598160448333456	3.074714993986972	1.7125181844461421	-1.0443221808254997	-2.3873737896200327	3.5533197387418003	2.322973649160974	-2.3873737896200327	1.2329451041842558	1.3070530763379775	0.7474372884025549	-2.3873737896200327	1.6965178430997008	-1.737469361385445	-2.3873737896200327	0.7048776739837592	0.5651157316086008	-2.3873737896200327	2.0237307543081173	1.8734485512587793	2.7567692638953645	-2.3873737896200327	-2.3873737896200327	1.2329451041842558	-0.03272126914701978	-1.0443221808254997	0.4025968021108257	2.496637143211814	0.9366792880410832	2.1943562713388807	0.7474372884025549	1.0351193608543356	-1.3320042532772804	-1.737469361385445	0.45975521595077407	-2.4306165419453905	-2.3873737896200327	-2.3873737896200327	0.6604259114129256	-2.3873737896200327	-2.3873737896200327	-2.3873737896200327
232	-1.4822907194274775	-1.4822907194274775	1.2140328145907704	5.357167540982303	-1.4822907194274775	3.954872838515971	-0.1722615465291204	3.228935835133035	1.9071799951507158	-1.4822907194274775	-1.4822907194274775	-0.1722615465291204	-1.4822907194274775	2.6609517975270953	1.9071799951507158	-1.4822907194274775	-1.4822907194274775	2.718110211367044	-1.4822907194274775	-1.4822907194274775	3.3540989780870407	-1.4822907194274775	-1.4822907194274775	1.7736486025261922	2.0249630308070987	-0.1722615465291204	-0.1722615465291204	4.57267058183413	-1.4822907194274775	-1.4822907194274775	2.0249630308070987	-0.1722615465291204	-1.4822907194274775	-1.4822907194274775	-1.4822907194274775	-1.4822907194274775	-0.1722615465291204	1.43717636590498	-1.4822907194274775	-1.4822907194274775	-1.4822907194274775	-1.4822907194274775	-1.4822907194274775	1.43717636590498	-1.4822907194274775	-1.4822907194274775	-1.4822907194274775
233	0.590517738241914	-1.163077728040383	-1.163077728040383	1.2836649188018594	-1.163077728040383	4.668055182147633	-1.163077728040383	1.2836649188018594	0.1850526301337494	-0.508094550426196	0.590517738241914	0.1850526301337494	2.056854807035341	0.1850526301337494	2.056854807035341	-1.163077728040383	-1.163077728040383	0.8781998106936948	0.1850526301337494	-1.163077728040383	6.174014047023613	-0.508094550426196	-0.508094550426196	-1.163077728040383	1.2836649188018594	-0.508094550426196	-1.163077728040383	-1.163077728040383	-1.163077728040383	-1.163077728040383	0.1850526301337494	1.1013433620079045	-1.163077728040383	-1.163077728040383	-1.163077728040383	-1.163077728040383	1.8898007223721747	-1.163077728040383	-1.163077728040383	-1.163077728040383	1.4378155986291175	-1.163077728040383	-1.163077728040383	3.7260119541710637	-1.163077728040383	-1.163077728040383	-1.163077728040383
234	3.1335317956309625	0.823366807114148	-0.2644345654497462	3.2340261216376165	-0.08750385729066767	1.1767755532662592	1.7087500015252264	1.2142331158011594	-2.3121274088150017	-0.653899332211469	0.5920376712134985	3.0769443210014993	-2.5810556498085706	1.9073802963611048	-1.3958366769408466	1.199418030016019	-2.5810556498085706	0.37911567397082724	0.27187014361722994	-2.5810556498085706	0.6582870567546992	2.320171444561342	-2.5810556498085706	0.8865457087356798	-0.6073793165765764	0.19339852817573444	0.4759654999607452	-0.2019142084684118	0.5782443490811628	1.16139063442678	0.10824071983542716	1.6439124820299185	1.0465103584283577	-1.1334724124733553	2.3054652971716467	2.6850848649491135	0.5782443490811628	-2.5998094812667825	-3.005274589374948	0.8966980801996973	-0.1430737084454785	-2.5810556498085706	-2.5810556498085706	0.5500734721144669	-1.752511620879579	-2.5810556498085706	-2.5810556498085706
235	-1.7866064964585675	-1.7866064964585675	1.7674644256490781	4.853037403202859	0.9464838735792487	3.212027694892945	3.636184936013262	2.1595065134251024	-1.451411399219122	1.033495250568878	-1.7866064964585675	1.033495250568878	-0.352799110551012	3.0259254152590844	-0.0651170380992312	-1.7866064964585675	-1.7866064964585675	1.4930275799473183	-0.352799110551012	0.3403480700089325	4.329332116573207	-1.7866064964585675	0.15802651321497851	2.9306152354547597	-0.352799110551012	1.5443208743348693	2.3552510905511976	-1.7866064964585675	-1.7866064964585675	-1.7866064964585675	1.3211773230206596	-0.7582642186591766	-1.7866064964585675	-1.7866064964585675	-1.7866064964585675	0.6280301424607142	1.033495250568878	-1.7866064964585675	-1.7866064964585675	-1.451411399219122	0.9464838735792487	-0.352799110551012	-1.7866064964585675	-1.7866064964585675	-1.7866064964585675	-1.451411399219122	-1.7866064964585675
236	1.0958218678290121	-0.8500882812263013	3.369419423949805	4.180349640166134	-0.8500882812263013	4.353918405850494	-1.8014948174110001	0.9416711880017532	1.3471362961099178	2.760829631417923	-0.15694110066635591	1.0958218678290121	0.9416711880017532	-1.8014948174110001	3.1929629866082485	-1.8014948174110001	-0.15694110066635591	3.3546043381646644	-0.15694110066635591	-1.8014948174110001	4.017446169229281	-1.8014948174110001	-1.8014948174110001	-1.8014948174110001	1.4524968117677437	1.9225004410134798	-0.8500882812263013	2.040283476669863	-1.8014948174110001	-1.8014948174110001	2.145643992327689	0.2485240074418078	-1.8014948174110001	-1.8014948174110001	-1.8014948174110001	-1.8014948174110001	2.705259780263112	-1.8014948174110001	-1.8014948174110001	-1.8014948174110001	0.5362060798935895	-1.8014948174110001	-0.8500882812263013	-1.8014948174110001	-1.8014948174110001	-1.8014948174110001	-1.8014948174110001
237	0.7179420479570009	1.861810928213231	1.0056241204087812	1.4911319361904822	-0.1575266893968994	0.3532989343690911	2.7291344891027296	1.4384882027050603	0.07886208866733124	1.4248825506492815	1.0464461149290365	1.6452826160177403	-0.03236354644289374	1.3088103793965273	0.6001590123006171	1.1047150230530125	-2.9390562612701627	-0.1575266893968994	1.0056241204087812	-2.9390562612701627	0.22546556285920616	1.8965970442986464	-2.1724297099391645	0.689771170990304	1.5288722641733292	-0.09298816825932832	-2.9390562612701627	-1.4792825293792191	0.4302599755052192	0.9410855992712102	2.0396978879393197	0.07886208866733124	2.124855696279627	1.1047150230530125	1.656211686549931	0.07886208866733124	0.7453410221451149	-2.86557689049911	-0.9196667414437965	0.535620491163046	-2.9390562612701627	-1.0738174212710545	-2.9390562612701627	0.5017189394873647	-2.9390562612701627	-2.86557689049911	-2.9390562612701627
238	2.254816142915033	2.827010713057316	1.5616689623550877	0.08259286778423114	2.912532886495478	2.823432891709432	2.5103411037322827	0.2832635632463818	-2.4215715986081836	-0.5051937971178884	-0.03519016787215268	1.746098001488607	-2.4215715986081836	0.18795338344205703	1.7140096869371066	2.697552645820429	-1.7091666014438243	-1.4214845289920435	0.8298072696144523	0.13666008905450688	-2.8077788901119334	1.440716351937425	-2.4215715986081836	0.3277153258172163	0.52442562006327	-1.4214845289920435	0.5595169398745403	-2.8077788901119334	-0.7283373484320981	3.1454644441758504	-2.4215715986081836	0.4503176479095483	1.3193554949331578	1.2697585537937854	-1.7091666014438243	1.3969137292790323	-0.5051937971178884	-2.114631709551988	-2.4215715986081836	-0.4098836173135627	3.2721543049836566	-2.4215715986081836	-2.4215715986081836	1.874352337012286	-0.09972868900972376	-2.8077788901119334	-2.114631709551988
239	2.3078892672599465	-1.3520026499807374	2.1574083163216504	4.053887070021726	2.109258972424068	-0.11985896868810464	1.6293408861211538	1.8260511803672084	-2.6047656184761054	1.9953920256884414	0.6533309195453771	1.2453819832339534	-2.5226649021580974	2.62901322693436	-1.5061533298079954	-1.5061533298079954	-0.07903697416784983	1.307257386952041	0.10328458262610507	-1.91161843791616	1.4205860722590438	1.7772610161977762	-2.5226649021580974	0.8609702843236207	-0.0020759330317217106	-0.5898625979338403	-0.0020759330317217106	-0.7329634415745137	0.13607440544909544	1.7259677218102256	1.5999270009148607	0.19859476243042895	1.1679953196185329	-1.1006882216998317	-0.46469945497983467	1.732525122356385	0.463287316657512	-1.6884748866019503	-3.2979127990360517	0.6723791145160716	0.48627683488221063	-2.5226649021580974	-2.5226649021580974	-3.2979127990360517	1.1329039998072634	-2.5226649021580974	-2.5226649021580974
240	2.385822649508479	1.2946453393278876	1.1078694321845526	2.278248519222339	2.0864640473948626	1.2015549162618755	0.8201873597327713	2.0831026996921578	-2.512017150442432	1.4456163662377661	1.4707749258739211	1.9766192192897076	-2.9174822585505966	2.7226501890291486	-0.24333360912406832	1.4198084822818933	-3.610629439110541	1.8230925644436975	1.52516899793972	-2.512017150442432	1.9877925198878326	1.7220893541548268	-3.610629439110541	-0.9715721094952832	0.5002444250627693	-0.11412187764406223	1.0044910777307172	0.9945407468775493	0.5165049459345497	0.9326653431594618	1.3238444940201495	0.3783546074537325	-0.7202576812143775	-0.5661070013871186	-0.24333360912406832	0.6088782660655649	0.00028847353368277595	-0.9715721094952832	-1.6647192900552286	-1.6647192900552286	0.026956720615843643	-2.7955255311693623	-2.7955255311693623	0.3783546074537325	-2.512017150442432	-2.7955255311693623	-2.7955255311693623
241	3.125773273162059	-0.2586169901837154	2.5294759185920315	-2.510420748754747	-2.510420748754747	0.30099879775170724	-1.6449113513036053	0.30099879775170724	0.8399952984843946	1.6131851867178764	1.18830199275261	1.5331424790443395	1.350820922250385	-1.6449113513036053	3.064618850008728	2.940056127366966	2.4155316592428133	2.0439681028103305	1.2454604065925587	2.603583890745753	0.43453019037623	0.920038006157931	-2.510420748754747	2.54474339072282	0.9941459783116526	0.14684811792444918	-2.510420748754747	-1.6449113513036053	-0.9517641707436608	0.30099879775170724	0.5523132260326138	0.14684811792444918	-2.510420748754747	-1.6449113513036053	-2.510420748754747	-0.2586169901837154	-1.6449113513036053	2.0927582669797626	-0.03547343886950571	-2.510420748754747	-2.510420748754747	1.1276773709361754	-2.510420748754747	-0.5462990626354962	1.5331424790443395	-2.510420748754747	-2.510420748754747
242	3.519685703132212	2.802032112384444	1.7223239783554871	-2.4691258346133083	-2.4691258346133083	1.37682233501488	0.22941988217733833	1.1048886195312386	-0.9745529221485976	-2.0731652108167076	1.3112250525290667	2.7349458191680744	-1.3800180302567622	-1.1568744789425525	2.763116696134771	2.8896794194432	-2.4691258346133083	1.5377527018275172	0.9225670627372837	-2.4691258346133083	0.4917841466448296	1.8684165968529833	-2.766312391376653	1.8684165968529833	2.2241201954020835	1.1457106140514934	-2.4691258346133083	-1.1568744789425525	-0.28140574158865217	-0.3684171185782823	0.9713572269067159	1.2039795221754694	-0.3684171185782823	0.006276330863128621	-2.4691258346133083	1.87807850776472	-0.569087814040433	1.7662871017766033	1.5644209489096785	-2.4691258346133083	-2.766312391376653	0.17812658778978818	-2.4691258346133083	1.6281367632957862	-1.1568744789425525	-2.4691258346133083	-2.4691258346133083
243	1.0327364674495043	1.3488564752218184	1.5663767689816663	-2.92382197019423	1.9177746558195548	0.5472286516678038	1.7636239759922963	2.152491192691423	-3.323972359240087	1.4296178318662771	1.4635193835419584	1.0704767954323513	-2.92382197019423	1.2299045323604534	1.403415459472253	0.6078532734842383	1.9124696035898618	0.20238816537607374	1.805926355682986	0.17253520222639285	-2.92382197019423	0.9387075178012276	-2.92382197019423	1.659634262468249	1.106844439603226	1.0327364674495043	-0.7590230017785506	0.5880506461880586	-0.14591852889214163	0.20238816537607374	-0.684915029624829	0.9800927339640819	1.610501573890604	0.7013793314950618	0.3895997074642201	-0.3282400856860965	-1.3780622101847744	2.545324553893687	-1.1267477819038678	0.9245228828092715	-2.92382197019423	-2.92382197019423	-2.92382197019423	-2.225360070571978	-1.021387266246042	0.07722502242206808	-2.92382197019423
244	2.809156207228453	2.595962986767411	2.431306266153262	-1.3260103495139033	-0.12203754518796739	1.0411132646177137	-0.6328631689539579	-0.17333083957551754	-2.543342761269069	1.8589639236786164	2.8885833408597743	0.17806704726237044	-2.543342761269069	0.4931480939022661	-0.719874545943588	1.7574275044591934	0.6664198151763028	1.5643614083822617	1.1726896224064327	2.058379913831871	0.06028401160598751	0.2834275629201972	-2.543342761269069	-0.6328631689539579	1.6944145366304593	-1.731475457622068	-2.4246226381820133	-1.3260103495139033	2.99369752076072	2.476941560859881	-0.17333083957551754	0.21443469143324556	1.9574039964918688	2.4581792844043577	2.029724658071495	-3.117769818741958	-0.4097196176397482	-2.543342761269069	-0.6328631689539579	1.1307254233074007	-0.5528204612804215	-2.543342761269069	-2.543342761269069	-3.117769818741958	-1.5083319063078582	-0.4097196176397482	-2.543342761269069
245	2.3422653527172823	2.95386266631312	2.1719199869700434	-0.28481578585126055	2.292872597387706	0.8938392104903858	1.0589189608498337	1.1815212829421662	-1.6711101469711513	-0.977962966411206	2.3660760014110007	2.395063538284253	-2.7697224356392605	1.804988542864122	0.5261144303650678	2.7676118313792757	-2.076575255079315	0.0028662866005202403	1.8842379145182626	0.3657717802898883	-0.20477307817772417	1.2733288321952894	-1.6711101469711513	-2.076575255079315	1.1621031970850648	-1.3834280745193706	-0.3718271628408907	-0.5724978583030413	-1.1602845232051608	1.762877057513995	-1.1602845232051608	0.8137965028168495	2.0009621888264038	0.5261144303650678	0.7856256258501526	3.412362471077371	-1.6711101469711513	-2.5210341388610624	-1.6711101469711513	-2.076575255079315	1.3411514285340504	-2.5210341388610624	-2.5210341388610624	-1.1602845232051608	-2.5210341388610624	-2.5210341388610624	-2.5210341388610624
246	2.8098315562209235	0.9380293793193326	3.0592015934556414	1.6756283224501112	3.741389760225867	1.2313771893067909	-2.376156625353193	2.1644750394973267	-2.1530130740389835	0.8174013915307174	2.667268491566053	1.4976451672547548	-2.376156625353193	2.1374463671094075	-1.0544007853708743	1.2481843076231716	-2.8461602545989297	2.6753006632633176	1.1050834639824982	-2.8461602545989297	0.8915093636844391	1.328227015296708	-2.376156625353193	-2.376156625353193	1.7982306445424436	-0.9002501055436154	2.5610115168611896	2.0883136785317626	2.066494631137123	-0.28121089713739256	0.5211355753875448	-0.36125360481092894	-0.7667187129190935	-0.6489356772627097	0.5211355753875448	0.4860442555762745	-2.1530130740389835	-2.376156625353193	-2.1530130740389835	-2.376156625353193	-0.7667187129190935	-2.376156625353193	-2.376156625353193	-0.543575161604883	0.9824811418901662	-2.1530130740389835	-2.376156625353193
247	3.4779787034057423	3.1241379607028854	0.9456055163788184	-0.24001814927892084	0.13467530016249007	0.9456055163788184	1.9367975564260913	2.080585449217803	-2.093696162692633	-2.093696162692633	3.34097234282383	3.817285141262831	-2.093696162692633	3.7869556018280965	-1.9447662415173461	2.2747414636587604	-2.093696162692633	-0.24001814927892084	0.3578188514766998	-2.093696162692633	-1.9447662415173461	1.7809271857193063	-2.093696162692633	-0.07296406461575522	1.6387526969387638	-2.6379134220772906	0.30652555708914875	-1.9447662415173461	1.9672567639107998	0.7960737824078548	-2.6379134220772906	0.6942910880979127	1.9053813601927123	1.73153443038973	0.9174346394121224	3.028513266035141	-1.028475509643191	-1.9447662415173461	-1.2516190609574007	0.3578188514766998	-2.093696162692633	-2.093696162692633	-2.093696162692633	-0.3353283290832456	-2.093696162692633	-2.093696162692633	-2.093696162692633
248	2.594211945773893	2.9212864199363344	0.7660848323749629	-2.529752033629366	-1.8684855849207107	2.9039699699248738	-1.1434576725094754	-1.1434576725094754	-1.1434576725094754	-1.8366048530694208	0.64830179671858	2.1615958485997777	0.10930529598589267	-2.529752033629366	4.358820425935997	2.7685653329186706	-1.8684855849207107	-0.45031049194953	0.9042351708557801	-1.8366048530694208	-0.9203141211952657	2.5882417787873893	-1.8684855849207107	2.306529873322112	1.4592320129349083	0.17829816747284433	-1.8684855849207107	-2.529752033629366	0.8375437963571084	2.024124857971175	0.9359838691703608	-0.7379925644013108	-1.8684855849207107	2.8173554970881027	-1.8684855849207107	0.64830179671858	-0.33252745629314706	1.0255960278600478	4.672164283902261	-1.8684855849207107	-2.529752033629366	-1.4311397449612562	-1.8684855849207107	-1.4311397449612562	1.5811218305439452	-1.8684855849207107	-1.8684855849207107
249	-0.8432537055009179	2.7595230495596073	0.31989710430476315	-2.047226509826854	-2.4526916179350176	1.7445103297267903	3.0506053292995574	0.8795128922401858	-2.4329067999192544	2.334800124847028	2.079907875218238	0.8054049200864641	-1.5364008860608624	-0.010344582565813276	1.6332846946165662	1.3974559837750404	-0.43778859739275333	0.5430406556189729	1.1168410785463525	1.375949778554077	0.2881484059901833	-0.010344582565813276	-3.145838798494963	2.38359028901646	2.030310934078866	0.31989710430476315	-2.4329067999192544	-3.145838798494963	0.8244531150571586	0.8054049200864641	-0.2013998193285227	-0.2013998193285227	2.6532538559655627	1.4888901897346725	2.2107474761770494	-2.4329067999192544	1.844593788283773	-1.5364008860608624	1.7369631240914076	3.618046110067472	-2.4329067999192544	-2.4329067999192544	-2.4329067999192544	-2.047226509826854	-3.145838798494963	-2.4526916179350176	-2.4329067999192544
250	2.5139080342502464	3.456090180057143	-1.7792873867170194	2.018446472308999	-1.3092837574712837	0.4399160973379752	3.0409941788880177	1.552917123458185	-0.3442028614276964	-0.13062876112963728	2.1206630374768576	3.111061741504735	-0.39299302559712856	2.183428733026645	1.154569483118884	2.561917253436607	-2.4582946460054202	1.7529382573515404	-2.29011301048301	-3.388725299151119	1.302622583078024	0.9153397940530503	-2.002430938031229	1.3734486356466364	0.8739545778901956	2.1084429261420823	-2.6955781185911745	-0.6806750980489094	0.7544094272404136	-0.5555119550949037	1.8739648897537657	-0.9908300263527492	0.2488608605752658	-1.1915007218148999	0.3248467675531881	1.8893893600793978	0.8159673202398467	-0.13062876112963728	-0.6806750980489094	-1.7792873867170194	-0.9908300263527492	-2.4582946460054202	-2.4582946460054202	-0.4442863199846796	-3.388725299151119	-2.4582946460054202	-3.388725299151119
251	2.50200418127493	2.4630612073263225	0.7708693338633097	3.607536912787613	2.9637270920331886	1.698856105500656	-2.3846273476753224	1.0731502057362432	-3.1609562988610156	1.9630076805422427	1.759024626967109	3.1934137419363346	-2.0623440101929065	2.152249680180771	-0.9637317215247965	2.171762494404353	-3.1609562988610156	1.7878035915171524	1.2816949576293002	-3.1609562988610156	1.5395240669314005	2.200335866848409	-2.3846273476753224	-2.0623440101929065	1.40339189260682	-0.45290609775880597	1.1431087943431537	-1.551518386426916	1.6097283256046486	0.47662986086537007	1.338853371469249	2.0965390731667655	-1.215046149805703	0.2730309056241298	-0.8583712058669706	-0.11643386113759302	0.4499616137832083	-2.467809118301071	-1.215046149805703	-2.3846273476753224	0.3654042257551451	-2.3846273476753224	-2.3846273476753224	-1.0815147571811803	-2.0623440101929065	-2.3846273476753224	-2.3846273476753224
252	2.1111454205803817	0.9883188737916777	2.298240256126994	-1.2852786823291158	0.9119458950071033	2.2068904775387663	-1.6217509189503287	1.3537786472861426	-0.7462821815964285	3.5822557681264664	1.2574475383477104	1.6591602968373245	-2.1325765427163192	0.5300112843091336	2.804292601140327	2.381939275003641	1.8377153708358023	1.3839316854568304	1.2574475383477104	2.8114440022979523	0.9276942519752431	2.0210845966622006	-3.2311888313844284	-1.6217509189503287	1.2686208389458358	2.0263065406433522	-2.4993443608707997	-3.2311888313844284	0.06464803461989987	0.4063973283419564	1.4035401568452066	0.23454707141529774	-0.45860010914464766	-0.5231386302822187	-2.4993443608707997	0.20279837310071702	1.620841432535188	-3.2311888313844284	-3.2311888313844284	-2.4993443608707997	0.3241592301049847	-2.538041650824484	-2.1325765427163192	-0.8332935585860586	-2.1325765427163192	-0.9286037383903833	-2.4993443608707997
253	2.7577087329829952	0.8407861208009342	0.8605887480971139	-1.6849425235073214	2.4177008415294745	4.878913003024806	-1.7865223163252413	1.1914429924141032	-1.7865223163252413	1.6201109976019321	-0.991795342947376	0.260967625547992	-1.7865223163252413	-0.8740123072909922	1.9393984094690437	1.5922022094848556	3.404195832076878	-0.4321795550119534	1.7570768526750893	4.393272950009315	0.06425733130193745	0.5663492750991734	-1.7865223163252413	-1.4617989721931117	0.36275031985793404	0.5663492750991734	1.2462512289090988	-1.6849425235073214	-1.1253267355718988	-0.4321795550119534	-1.7865223163252413	-0.3631866835250017	-3.0712368846272113	-3.0712368846272113	-1.9726245959591022	-0.3631866835250017	-0.506287527165675	-3.0712368846272113	-0.4321795550119534	-1.7865223163252413	-0.506287527165675	-1.7865223163252413	-1.7865223163252413	1.8414180011088401	1.925975389136903	3.635625451975535	-1.7865223163252413
254	2.2890380469010054	-0.13576467881728949	2.729858909389681	0.14186705778099018	3.642955479296436	2.0856103587512127	-0.6138004797602896	1.2752222948929726	-2.675428442969504	0.9220256153305648	0.14186705778099018	0.9956374326738109	-2.675428442969504	1.543199296265421	-0.6804918542589613	0.7228969402202292	2.394752482222763	1.1507093470203902	1.7957567327859243	1.0761762951578233	0.7724938813596012	1.9486644043735857	-2.675428442969504	-1.0520554106914446	0.15690493514553072	-0.022435993510286245	-1.0520554106914446	-0.5820517814457089	-1.0520554106914446	2.011335511336361	0.5869413039842	1.0997067925680177	-0.022435993510286245	-0.33421561754112794	-1.562881034457435	-0.49243962275602193	0.3216601682215865	-3.3546405036854896	-4.047787684245435	-1.3397374831432254	0.3216601682215865	-0.6138004797602896	-2.675428442969504	-0.5214271596292743	1.6425717700786246	-0.9122934683162862	-2.675428442969504
255	2.717150802374276	1.183220442448321	2.8628626135556696	1.618538513706166	0.9825497469861695	1.183220442448321	-2.194591258104416	1.618538513706166	-2.194591258104416	3.860498984883777	1.7297641488163906	1.0879102626439963	-2.194591258104416	0.5770846388780049	-2.194591258104416	0.7312353187052638	4.244910683794109	2.0434217076714325	2.5465252853435127	1.3502745271114867	2.004200994518151	1.49337537075216	-2.194591258104416	-2.194591258104416	1.618538513706166	1.2702318194379503	-2.194591258104416	-2.194591258104416	0.17161953076984116	0.17161953076984116	0.7312353187052638	0.7312353187052638	-2.194591258104416	-2.194591258104416	-2.194591258104416	-2.194591258104416	1.618538513706166	-2.194591258104416	-2.194591258104416	-2.194591258104416	1.2702318194379503	-2.194591258104416	-2.194591258104416	0.39476308208405086	-2.194591258104416	-0.11606254168193963	-2.194591258104416
256	1.8188286554795123	0.8379994024677853	1.125681474919567	2.304336471261213	0.8379994024677853	3.2657476384158373	-1.8120925218711816	2.480227137724877	-1.8120925218711816	1.879453277295947	4.695214171400937	2.807440048933293	-1.8120925218711816	-0.9537600667602693	2.542747494706211	-0.9537600667602693	-1.8120925218711816	2.997483651821158	-1.8120925218711816	-1.8120925218711816	3.95151471167816	-0.9537600667602693	-1.8120925218711816	-1.8120925218711816	3.220627203135368	1.4441352060381014	-1.8120925218711816	-1.8120925218711816	-0.9537600667602693	-1.8120925218711816	3.140584495461831	-1.8120925218711816	1.4441352060381014	-1.8120925218711816	1.4441352060381014	-1.8120925218711816	2.657157845883955	-0.9537600667602693	-0.26061288620032386	-1.8120925218711816	-1.8120925218711816	-1.8120925218711816	-1.8120925218711816	-1.8120925218711816	-1.8120925218711816	-1.8120925218711816	-1.8120925218711816
257	3.0796416169957794	-0.07735880415433449	1.5320791082797665	-1.1759710928224436	1.2663759425467607	4.076302335224186	-1.869118273382389	2.042904732045757	-1.1759710928224436	1.714400665073721	3.242869514974154	0.3281063039538301	-2.215111775742974	0.5287769994159817	2.652670303666651	-2.215111775742974	0.9640950706738272	2.9349027713508673	0.6157883764056109	-0.4828239122624982	2.3935616036589265	-0.4828239122624982	-2.215111775742974	1.4981775566040851	2.4746871484712947	2.4746871484712947	-2.215111775742974	-0.770505984714279	0.6157883764056109	-2.215111775742974	2.2580161116627027	-0.4828239122624982	-2.215111775742974	-2.215111775742974	-2.215111775742974	-1.1759710928224436	2.3205364686440366	0.3281063039538301	-0.07735880415433449	-2.215111775742974	-2.215111775742974	-2.215111775742974	-2.215111775742974	1.3089355569655563	-2.215111775742974	-1.869118273382389	-2.215111775742974
258	1.589202975544902	0.7018997805439993	0.835431173168522	2.584631027977781	0.26006702826495953	-2.283151051431844	-0.5508631879513688	2.353301892077132	-2.283151051431844	0.26006702826495953	2.627190642396577	1.6737603635729648	-0.5508631879513688	0.835431173168522	3.852802621825994	-0.8385452604031496	-2.283151051431844	2.6061372331987447	-1.9371575490712596	-2.283151051431844	1.9748654563568868	1.4640398325908959	-2.283151051431844	1.4640398325908959	2.432290303395762	0.7018997805439993	-2.283151051431844	-0.5508631879513688	1.7264040970583872	-0.1453980798432042	2.252497192955166	-2.283151051431844	-0.5508631879513688	0.9532142088249049	1.0585747244827317	-1.9371575490712596	0.835431173168522	0.26006702826495953	3.867977419845229	-0.1453980798432042	-2.283151051431844	-2.283151051431844	-2.283151051431844	-2.283151051431844	-2.283151051431844	-2.283151051431844	-2.283151051431844
259	1.760036605232456	1.7292649465657024	2.8278772352338124	1.4824048686341769	2.422412127125648	0.460753621102195	-2.3228905669246105	2.0247291594595387	-2.3228905669246105	3.5568338684904686	3.499971006595925	2.3906634288110675	-1.0433237756740787	0.9025863733812347	0.460753621102195	0.828478401227513	3.0757133991383934	2.0247291594595387	2.7961285369192317	-1.0433237756740787	1.096742387822192	0.7484356935539767	-2.3228905669246105	-2.3228905669246105	0.7484356935539767	0.2094391928212893	-2.3228905669246105	1.7898895683821374	-0.6378586675659141	-2.3228905669246105	0.5661141367600218	-2.3228905669246105	-2.3228905669246105	-2.3228905669246105	-0.35017659511413335	0.9715792448681864	1.7292649465657024	-2.3228905669246105	-2.3228905669246105	-2.3228905669246105	-2.3228905669246105	-2.3228905669246105	-1.0433237756740787	0.2094391928212893	-2.3228905669246105	0.9715792448681864	-2.3228905669246105
260	1.2682877808636706	-1.8700059177173536	0.862822672755506	1.3736482965214964	0.16967549219556055	2.2899390283956516	-1.8700059177173536	2.0155021826938917	-1.8700059177173536	3.771543569319867	1.2682877808636706	2.403267713702655	0.680501115961551	1.6360125609889877	4.19502718293071	-1.8700059177173536	-1.8700059177173536	2.2491170338753963	2.2899390283956516	1.016973352582764	2.5367991063271775	1.3736482965214964	-1.8700059177173536	-1.8700059177173536	2.5974237281436126	4.534895008553061	-1.8700059177173536	-1.8700059177173536	-1.8700059177173536	-1.8700059177173536	1.3736482965214964	0.680501115961551	-1.8700059177173536	-1.8700059177173536	-1.8700059177173536	-1.8700059177173536	3.1819370677007623	-1.8700059177173536	-0.9289367964725495	-1.8700059177173536	-1.8700059177173536	-1.8700059177173536	-1.8700059177173536	0.16967549219556055	-1.8700059177173536	-1.8700059177173536	-1.8700059177173536
261	2.151471748006969	-2.2052370786826225	2.8053982154136334	2.316551498366418	4.588229053897387	3.748006255605162	-2.0643862968036997	2.4391538204587504	-2.0643862968036997	1.5324325396007463	-0.41347760945456713	-0.8189427175627317	-2.0643862968036997	0.502813122419588	-1.1066247900145125	-2.0643862968036997	2.6069472766897954	2.8510087266656856	0.27966957110537827	-0.2593269296273091	1.6234043178064725	-0.008012501346402523	-2.0643862968036997	-2.0643862968036997	1.1269674314925817	1.7265885540417036	1.3782818597734874	1.7650548348694999	1.321123445933539	-0.2593269296273091	-1.1066247900145125	-2.2052370786826225	-2.0643862968036997	-2.0643862968036997	-0.595799166248522	-1.1066247900145125	1.0136387461855785	-2.0643862968036997	-2.0643862968036997	-2.0643862968036997	0.9302571372465271	-2.0643862968036997	-2.0643862968036997	2.2833992910495176	1.5083349880216854	-1.5120898981226771	-2.0643862968036997
262	1.0176265257233732	-2.322910519198863	2.7019657463305915	1.9558961643163038	-0.2633073197386908	2.4447428813635192	-1.179598051612846	2.3899346448685246	0.20669630950704487	3.7832465786470615	1.6536152924433702	1.8884548835207715	-2.322910519198863	2.4177142089756	-0.7741329435046813	-0.7741329435046813	1.864924386110577	2.546095375623807	2.914746510609255	-0.08098576294473592	2.49670262029423	0.07316491688252214	-2.322910519198863	0.20669630950704487	1.7648409275535948	1.1717772055506321	-1.179598051612846	-0.7741329435046813	-2.322910519198863	-2.322910519198863	2.627064438157474	0.3244793451634287	-2.322910519198863	-2.322910519198863	-2.322910519198863	-2.322910519198863	1.9984557787350998	-1.8727452321727913	2.331947387218175	-2.322910519198863	-2.322910519198863	-2.322910519198863	-0.7741329435046813	-0.7741329435046813	-1.8727452321727913	-0.2633073197386908	-2.322910519198863
263	0.5062434302938259	-2.210405276063616	1.3171736465101542	-2.210405276063616	-2.210405276063616	0.9117085384019896	2.8811491848674975	2.904138703092196	3.127282254406406	2.9700966708839935	0.2185613578420451	0.5062434302938259	2.2109915225322507	-2.210405276063616	0.5062434302938259	-0.8800509308260649	-2.210405276063616	0.7293869816080356	0.5062434302938259	-2.210405276063616	2.52114645083609	-0.8800509308260649	0.7293869816080356	2.164471506897358	2.6463095937900962	2.115681342727926	-2.210405276063616	-2.210405276063616	-2.210405276063616	-2.210405276063616	2.255443285103085	0.9117085384019896	-2.210405276063616	-2.210405276063616	-2.210405276063616	2.255443285103085	3.773909419331458	-2.210405276063616	-2.210405276063616	2.487244899160409	-2.210405276063616	-0.8800509308260649	1.3171736465101542	2.164471506897358	-2.210405276063616	-2.210405276063616	-2.210405276063616
264	0.40081170871247274	2.5110249090590626	-1.8749427814776691	-1.8749427814776691	-1.8749427814776691	0.9604274966478954	2.5408778722087435	-0.29233547184747266	-0.9854826524074181	-0.9854826524074181	1.9589563267590226	3.234025052768689	4.649306950761832	1.9589563267590226	3.1253912117658937	1.8477306916487986	-1.8749427814776691	0.11312963626069195	-1.8749427814776691	-1.8749427814776691	1.4124126203909526	-0.9854826524074181	1.9589563267590226	2.5980362860486923	2.192571177940528	0.11312963626069195	-1.8749427814776691	-1.8749427814776691	-1.8749427814776691	-1.8749427814776691	-1.8749427814776691	0.11312963626069195	-1.8749427814776691	-1.8749427814776691	-1.8749427814776691	1.4994239973805827	1.4124126203909526	-1.8749427814776691	-1.8749427814776691	2.4485045520777287	-1.8749427814776691	4.2562643626522245	-1.8749427814776691	1.3171024405866278	-1.8749427814776691	-1.8749427814776691	-1.8749427814776691
265	2.728522550009017	-2.1261591400613034	2.942096650307076	1.3887482045240187	1.7634416539654296	0.9367630807809615	-2.1261591400613034	1.5558022891871852	-2.1261591400613034	4.304058910767436	0.9367630807809615	-1.009147068274352	-1.009147068274352	-0.31599988771440657	1.8240662757818646	-2.1261591400613034	3.3215862720119795	2.882673229836275	2.392050313387804	2.3230574419008523	3.0851974939477493	1.4757595815136488	-1.009147068274352	-2.1261591400613034	1.9865852052796393	1.9865852052796393	-1.009147068274352	-1.009147068274352	-2.1261591400613034	-1.009147068274352	1.6299102613409069	-1.009147068274352	-2.1261591400613034	-2.1261591400613034	-2.1261591400613034	-2.1261591400613034	2.081895385083964	-2.1261591400613034	-0.31599988771440657	-2.1261591400613034	-2.1261591400613034	-1.009147068274352	-2.1261591400613034	0.37714729284553883	-1.009147068274352	-0.31599988771440657	-2.1261591400613034
266	-0.8223772534121156	-0.8223772534121156	-0.8223772534121156	-0.8223772534121156	-0.8223772534121156	-0.8223772534121156	3.5578477593151376	-0.8223772534121156	5.122833909178404	-0.8223772534121156	-0.8223772534121156	-0.8223772534121156	5.218144088982729	-0.8223772534121156	-0.8223772534121156	-0.8223772534121156	-0.8223772534121156	-0.8223772534121156	-0.8223772534121156	-0.8223772534121156	-0.8223772534121156	-0.8223772534121156	6.085314023521933	4.465404811220537	-0.8223772534121156	-0.8223772534121156	-0.8223772534121156	-0.8223772534121156	-0.8223772534121156	-0.8223772534121156	-0.8223772534121156	-0.8223772534121156	-0.8223772534121156	-0.8223772534121156	-0.8223772534121156	2.2141130126140425	-0.8223772534121156	-0.8223772534121156	-0.8223772534121156	-0.8223772534121156	-0.8223772534121156	2.501795085065824	-0.8223772534121156	2.907260193173988	-0.8223772534121156	-0.8223772534121156	-0.8223772534121156
267	-1.184999917620467	-1.184999917620467	-1.184999917620467	-1.184999917620467	-1.184999917620467	1.1305243577447754	4.564511562229922	-1.184999917620467	5.179406545890119	-1.184999917620467	-1.184999917620467	-1.184999917620467	3.5582725936928274	-1.184999917620467	0.03191206907666544	0.7250592496366108	-1.184999917620467	-1.184999917620467	-1.184999917620467	-1.184999917620467	-1.184999917620467	-1.184999917620467	4.542771575593516	2.5968614265382026	0.7250592496366108	-1.184999917620467	-1.184999917620467	-1.184999917620467	-1.184999917620467	-1.184999917620467	-1.184999917620467	-1.184999917620467	-1.184999917620467	-1.184999917620467	-1.184999917620467	0.03191206907666544	0.7250592496366108	-1.184999917620467	0.7250592496366108	1.4182064301965562	-1.184999917620467	2.804500791316447	5.304911627640413	2.6709693986919243	-1.184999917620467	-1.184999917620467	-1.184999917620467
268	-1.761535658270617	-1.761535658270617	2.4541084902715435	1.8122546040991487	1.589111052784939	-1.761535658270617	2.9436567155902496	3.636803896150195	-0.4903304888948963	5.302683119489247	-1.761535658270617	-0.4903304888948963	-0.4903304888948963	3.147255670831489	-1.761535658270617	-1.761535658270617	2.2177197122073133	0.20281669166504823	-0.4903304888948963	-1.761535658270617	0.20281669166504823	-1.761535658270617	-1.761535658270617	2.07461886856664	1.589111052784939	2.148726840720362	-1.761535658270617	-1.761535658270617	-1.761535658270617	-1.761535658270617	2.5054017846590946	0.20281669166504823	-1.761535658270617	-1.761535658270617	-1.761535658270617	-0.4903304888948963	1.4555796601604163	1.4555796601604163	0.20281669166504823	1.7068940884413228	-1.761535658270617	-1.761535658270617	1.8122546040991487	-0.4903304888948963	-1.761535658270617	-0.4903304888948963	-1.761535658270617
269	-1.9081326672277017	1.4565422279782867	-0.3352172412497687	-1.0283644218097132	1.6796857792924964	-1.9081326672277017	4.304354371455656	-1.9081326672277017	4.040539780410518	3.6350746723023537	-1.9081326672277017	1.2742206711843318	3.275700671394456	-1.9081326672277017	-1.9081326672277017	0.0702478668583959	0.5810734906243864	-1.9081326672277017	1.8620073360864513	-0.3352172412497687	-0.3352172412497687	0.0702478668583959	3.6444644126521926	1.9673678517442776	0.3579299393101767	-0.3352172412497687	-1.0283644218097132	-1.9081326672277017	-1.9081326672277017	-1.9081326672277017	0.5810734906243864	-1.9081326672277017	-1.9081326672277017	-1.0283644218097132	-1.9081326672277017	1.168860155526506	-1.9081326672277017	-1.9081326672277017	-1.9081326672277017	2.903461210914612	0.5810734906243864	2.6605150323042226	2.6351972243199326	-0.3352172412497687	-1.9081326672277017	0.3579299393101767	-1.9081326672277017
270	-0.6415832818728209	-0.6415832818728209	-0.6415832818728209	-0.6415832818728209	-0.6415832818728209	-0.6415832818728209	2.952782654882749	-0.6415832818728209	5.762185350245247	-0.6415832818728209	-0.6415832818728209	-0.6415832818728209	6.5251282927407335	-0.6415832818728209	-0.6415832818728209	-0.6415832818728209	-0.6415832818728209	-0.6415832818728209	-0.6415832818728209	-0.6415832818728209	-0.6415832818728209	-0.6415832818728209	4.60144128047013	2.036491923008594	1.3433447424486484	-0.6415832818728209	-0.6415832818728209	-0.6415832818728209	-0.6415832818728209	-0.6415832818728209	-0.6415832818728209	-0.6415832818728209	-0.6415832818728209	-0.6415832818728209	-0.6415832818728209	-0.6415832818728209	-0.6415832818728209	-0.6415832818728209	-0.6415832818728209	-0.6415832818728209	-0.6415832818728209	2.4419570311167584	-0.6415832818728209	-0.6415832818728209	-0.6415832818728209	-0.6415832818728209	-0.6415832818728209
271	-0.6938142829130269	-0.6938142829130269	-0.6938142829130269	-0.6938142829130269	-0.6938142829130269	-0.6938142829130269	0.8102631138632477	-0.6938142829130269	6.290902037205239	-0.6938142829130269	-0.6938142829130269	-0.6938142829130269	5.298899483595387	-0.6938142829130269	-0.6938142829130269	-0.6938142829130269	-0.6938142829130269	-0.6938142829130269	-0.6938142829130269	-0.6938142829130269	-0.6938142829130269	-0.6938142829130269	3.2951697636512476	5.546461562257743	-0.6938142829130269	-0.6938142829130269	-0.6938142829130269	-0.6938142829130269	-0.6938142829130269	-0.6938142829130269	-0.6938142829130269	-0.6938142829130269	-0.6938142829130269	-0.6938142829130269	-0.6938142829130269	-0.6938142829130269	-0.6938142829130269	-0.6938142829130269	-0.6938142829130269	-0.6938142829130269	-0.6938142829130269	2.756173262918561	3.754702093029688	-0.6938142829130269	-0.6938142829130269	-0.6938142829130269	-0.6938142829130269
272	-1.1319034253188605	-1.1319034253188605	-1.1319034253188605	2.193212910672674	-1.1319034253188605	0.1137713689928388	1.9055308382208933	-1.1319034253188605	5.619102904925201	-1.1319034253188605	-1.1319034253188605	-1.1319034253188605	5.470357643664851	-1.1319034253188605	-1.1319034253188605	-1.1319034253188605	-1.1319034253188605	-1.1319034253188605	-1.1319034253188605	-1.1319034253188605	2.0596815180481514	0.1137713689928388	3.8273434356971463	4.376451246034154	0.1137713689928388	1.5000657301127287	-1.1319034253188605	-1.1319034253188605	-1.1319034253188605	-1.1319034253188605	2.5986780187808387	-1.1319034253188605	-1.1319034253188605	-1.1319034253188605	-1.1319034253188605	-1.1319034253188605	-1.1319034253188605	0.1137713689928388	-1.1319034253188605	0.1137713689928388	-1.1319034253188605	2.5116666417912086	0.1137713689928388	1.212383657660948	-1.1319034253188605	-1.1319034253188605	-1.1319034253188605
273	-1.0206579508743054	-1.0206579508743054	-0.8337429087411614	-1.0206579508743054	-1.0206579508743054	3.643593905737045	2.7216051527482525	-0.8337429087411614	5.979701690769734	-1.0206579508743054	-0.8337429087411614	-0.8337429087411614	4.27220256515942	-0.8337429087411614	-1.0206579508743054	-1.0206579508743054	-1.0206579508743054	-1.0206579508743054	-1.0206579508743054	-1.0206579508743054	-1.0206579508743054	-1.0206579508743054	4.977398084235539	0.7756950036929391	-0.14059572818121602	-0.14059572818121602	-1.0206579508743054	-1.0206579508743054	-1.0206579508743054	-1.0206579508743054	-0.8337429087411614	-1.0206579508743054	-1.0206579508743054	-1.0206579508743054	-1.0206579508743054	2.498461601434043	-0.14059572818121602	-1.0206579508743054	-1.0206579508743054	-0.8337429087411614	-1.0206579508743054	4.39200376497204	2.498461601434043	2.056628849155003	-1.0206579508743054	-1.0206579508743054	-1.0206579508743054
274	-0.7447759511268659	-0.7447759511268659	-0.7447759511268659	-0.7447759511268659	-0.7447759511268659	-0.7447759511268659	3.791370627716298	-0.7447759511268659	4.236056448977744	-0.7447759511268659	-0.7447759511268659	-0.7447759511268659	4.71562952923963	-0.7447759511268659	-0.7447759511268659	-0.7447759511268659	-0.7447759511268659	-0.7447759511268659	-0.7447759511268659	-0.7447759511268659	-0.7447759511268659	-0.7447759511268659	5.470334602799009	6.289522504254319	-0.7447759511268659	-0.7447759511268659	-0.7447759511268659	-0.7447759511268659	-0.7447759511268659	-0.7447759511268659	-0.7447759511268659	-0.7447759511268659	-0.7447759511268659	-0.7447759511268659	-0.7447759511268659	2.5184049519034106	-0.7447759511268659	-0.7447759511268659	-0.7447759511268659	2.769719380184317	-0.7447759511268659	-0.7447759511268659	-0.7447759511268659	-0.7447759511268659	-0.7447759511268659	-0.7447759511268659	-0.7447759511268659
275	0.6119812442282795	-0.08116593633166591	-1.628041867609106	-1.628041867609106	-1.628041867609106	-0.08116593633166591	4.3255533109325865	1.8647442127236475	4.093221333563971	-1.628041867609106	-1.628041867609106	1.7105935328963886	4.472710955268875	-1.628041867609106	2.5578913932835925	-0.08116593633166591	-1.628041867609106	-1.628041867609106	-1.628041867609106	-0.08116593633166591	0.6119812442282795	-1.628041867609106	3.1377098885365347	3.35282126815348	1.0174463523364432	1.8647442127236475	-1.628041867609106	-1.628041867609106	-1.628041867609106	-1.628041867609106	-1.628041867609106	-1.628041867609106	-1.628041867609106	-1.628041867609106	-1.628041867609106	3.0098765170266497	-1.628041867609106	-1.628041867609106	-0.08116593633166591	1.8647442127236475	-1.628041867609106	4.288281916135356	2.403740713456334	-0.08116593633166591	-1.628041867609106	-1.628041867609106	-1.628041867609106
276	-1.3055205028710137	-1.3055205028710137	0.015547815599178172	0.7086949961591236	-1.3055205028710137	-1.3055205028710137	-1.3055205028710137	-1.3055205028710137	5.516806026143905	1.6249857280332787	-1.3055205028710137	0.015547815599178172	4.760479943962428	1.1141601042672882	-1.3055205028710137	-1.3055205028710137	-1.3055205028710137	0.015547815599178172	1.8073072848272327	-1.3055205028710137	0.7086949961591236	0.015547815599178172	4.2640430576485375	2.848761159655394	-1.3055205028710137	1.1141601042672882	-1.3055205028710137	-1.3055205028710137	-1.3055205028710137	-1.3055205028710137	1.401842176719069	-1.3055205028710137	-1.3055205028710137	-1.3055205028710137	-1.3055205028710137	-1.3055205028710137	0.015547815599178172	-1.3055205028710137	-1.3055205028710137	-1.3055205028710137	-1.3055205028710137	3.6791094617288245	3.7767479312927406	3.151042031528328	-1.3055205028710137	-1.3055205028710137	-1.3055205028710137
277	-0.49231049381575165	2.5034217797382396	-0.08684538570758704	2.369890387113717	-2.4464549071457897	-0.49231049381575165	3.0772222026656184	3.145275665910634	0.7604524746796164	3.2804504442788867	1.3794916830858397	1.3794916830858397	1.6477556696805191	2.575742441317866	0.42398023805840346	1.3794916830858397	-2.4464549071457897	0.8939838673041391	2.7657860442057305	-2.4464549071457897	0.8939838673041391	-2.4464549071457897	0.6063017948523584	1.704914083520468	0.6063017948523584	0.42398023805840346	-0.08684538570758704	-1.185457674375697	-2.4464549071457897	-2.4464549071457897	1.522592526726513	0.42398023805840346	-2.4464549071457897	-0.49231049381575165	-2.4464549071457897	1.011766902960522	1.8590647633477264	-2.4464549071457897	-2.4464549071457897	-1.185457674375697	-2.4464549071457897	-0.49231049381575165	-0.08684538570758704	2.2157397072864584	-2.4464549071457897	-2.4464549071457897	-2.4464549071457897
278	-1.2118677796020938	-0.5992212870305371	0.09392589352940828	3.114350779673771	-1.2118677796020938	-1.2118677796020938	2.834765917454609	-0.5992212870305371	4.291127841191217	-1.2118677796020938	0.09392589352940828	2.2911504708656274	6.007428899167678	-1.2118677796020938	-1.2118677796020938	-1.2118677796020938	-1.2118677796020938	0.09392589352940828	-1.2118677796020938	-1.2118677796020938	1.598003290305682	1.3466888620247763	3.1849683468877243	0.7870730740893537	1.3466888620247763	0.7870730740893537	1.0102166254035634	-1.2118677796020938	-0.5992212870305371	-1.2118677796020938	0.7870730740893537	-1.2118677796020938	-1.2118677796020938	-1.2118677796020938	-1.2118677796020938	-1.2118677796020938	-0.5992212870305371	-1.2118677796020938	-1.2118677796020938	-1.2118677796020938	-1.2118677796020938	4.237060619920941	-1.2118677796020938	-1.2118677796020938	-1.2118677796020938	-1.2118677796020938	-1.2118677796020938
279	-0.8228014244564292	-0.8228014244564292	-0.8228014244564292	-0.8228014244564292	-0.8228014244564292	1.0460112135967963	5.773399032309136	-0.8228014244564292	3.6109605710583326	-0.8228014244564292	-0.8228014244564292	-0.8228014244564292	5.106454224143215	-0.8228014244564292	-0.8228014244564292	-0.8228014244564292	-0.8228014244564292	-0.8228014244564292	-0.8228014244564292	-0.8228014244564292	-0.8228014244564292	-0.8228014244564292	5.841801759193537	2.1446235022649054	-0.8228014244564292	-0.8228014244564292	-0.8228014244564292	-0.8228014244564292	-0.8228014244564292	-0.8228014244564292	-0.8228014244564292	-0.8228014244564292	-0.8228014244564292	-0.8228014244564292	-0.8228014244564292	-0.8228014244564292	-0.8228014244564292	-0.8228014244564292	-0.8228014244564292	2.655449126030896	-0.8228014244564292	4.041743487150787	-0.8228014244564292	1.0460112135967963	-0.8228014244564292	-0.8228014244564292	-0.8228014244564292
280	-0.540733596093296	-2.177951072634472	1.8571616767050743	-0.13526848798513225	-2.177951072634472	1.5993325674029744	3.0968525636330897	2.5947606198358533	2.8769930875200695	3.9535050291875136	-2.177951072634472	0.15241358446664943	1.710558202513199	2.454998677460695	-2.177951072634472	-2.177951072634472	0.5578786925748132	2.1673166050089137	1.8571616767050743	-2.177951072634472	2.4037053830731443	-2.177951072634472	1.4051765529620175	1.710558202513199	1.0687043163408045	1.5387079455865398	-2.177951072634472	-1.2338807766532414	-2.177951072634472	-2.177951072634472	3.1481458580206403	-0.540733596093296	-2.177951072634472	-2.177951072634472	-2.177951072634472	1.331068580808295	2.377037135990983	-2.177951072634472	-2.177951072634472	1.8571616767050743	-2.177951072634472	-2.177951072634472	2.9708118427377244	0.37555713578085914	-2.177951072634472	-1.2338807766532414	-2.177951072634472
281	1.6285283275628615	-1.6523320842519098	0.12445093078658775	-1.6523320842519098	-1.6523320842519098	-0.5686962497733576	-1.6523320842519098	0.12445093078658775	4.218795493008688	2.3757427293930826	-1.6523320842519098	1.3772138992819558	3.665410254823902	0.12445093078658775	-1.6523320842519098	-1.6523320842519098	0.8175981113465332	0.8175981113465332	3.1689733685100108	-1.6523320842519098	1.3772138992819558	0.12445093078658775	4.936635286159005	1.2230632194546978	1.6285283275628615	-1.6523320842519098	-1.6523320842519098	-1.6523320842519098	-1.6523320842519098	-1.6523320842519098	-0.5686962497733576	-0.5686962497733576	-1.6523320842519098	-1.6523320842519098	-1.6523320842519098	-0.5686962497733576	1.0407416626607429	-1.6523320842519098	-1.6523320842519098	-1.6523320842519098	-1.6523320842519098	2.1393539513288524	4.372946172835947	0.8175981113465332	-1.6523320842519098	2.5223462035849584	-1.6523320842519098
282	-1.0236620934525202	-1.0236620934525202	-1.0236620934525202	-1.0236620934525202	-1.0236620934525202	-1.0236620934525202	3.6734771837066487	-1.0236620934525202	3.7085685035179186	-1.0236620934525202	0.34127267353144486	0.34127267353144486	5.447218147432025	-1.0236620934525202	-1.0236620934525202	0.34127267353144486	-1.0236620934525202	-1.0236620934525202	-1.0236620934525202	-1.0236620934525202	4.030152127645381	-1.0236620934525202	5.905793080854138	1.439884962199554	0.34127267353144486	-1.0236620934525202	3.113861395771226	-1.0236620934525202	-1.0236620934525202	-1.0236620934525202	-1.0236620934525202	-1.0236620934525202	-1.0236620934525202	-1.0236620934525202	-1.0236620934525202	1.439884962199554	0.34127267353144486	-1.0236620934525202	-1.0236620934525202	-1.0236620934525202	-1.0236620934525202	1.9507105859655445	-1.0236620934525202	-1.0236620934525202	-1.0236620934525202	-1.0236620934525202	0.34127267353144486
283	1.8401876395987573	0.3361102428224836	1.4347225314905927	1.722404603942374	-2.202254985490284	2.2820203918777966	1.4347225314905927	3.226482000718648	2.6874854999859608	3.8770695668597974	0.3361102428224836	1.5888732113178512	1.2524009746966387	2.415551784502319	-0.3570369377374618	-2.202254985490284	-2.202254985490284	2.5333348201587027	0.7415753509306473	-2.202254985490284	2.0408583350609084	1.029257423382428	-0.3570369377374618	1.8401876395987573	1.2524009746966387	1.2524009746966387	-2.202254985490284	-2.202254985490284	-2.202254985490284	-2.202254985490284	3.3318425163764744	-0.3570369377374618	-2.202254985490284	-2.202254985490284	-2.202254985490284	-2.202254985490284	3.3318425163764744	-2.202254985490284	-2.202254985490284	0.7415753509306473	-2.202254985490284	-2.202254985490284	-0.3570369377374618	0.7415753509306473	-2.202254985490284	-2.202254985490284	-2.202254985490284
284	-1.0786861608044145	-1.0786861608044145	-1.0786861608044145	-1.0786861608044145	-1.0786861608044145	1.0470726766326237	-1.0786861608044145	-0.8988374724226889	4.891122698474564	0.19977481624542026	-1.0786861608044145	-1.0786861608044145	4.33760449040726	-1.0786861608044145	-1.0786861608044145	-1.0786861608044145	-1.0786861608044145	0.7106004400114108	-0.8988374724226889	0.48745688869720105	0.8929219968053657	-1.0786861608044145	4.869483523371083	-0.8988374724226889	0.48745688869720105	0.8929219968053657	-1.0786861608044145	-1.0786861608044145	-1.0786861608044145	-1.0786861608044145	-1.0786861608044145	-0.8988374724226889	-1.0786861608044145	-1.0786861608044145	-1.0786861608044145	-1.0786861608044145	1.8092127286795208	-1.0786861608044145	-1.0786861608044145	-1.0786861608044145	-1.0786861608044145	3.543813784067627	5.792004804995874	2.656510589066724	-1.0786861608044145	1.1806040692571464	-1.0786861608044145
285	-1.1486528461594308	-1.1486528461594308	-1.1486528461594308	-1.1486528461594308	-1.1486528461594308	0.11102099987578384	-1.1486528461594308	0.11102099987578384	5.522667051730824	-1.1486528461594308	-1.1486528461594308	-1.1486528461594308	5.347462962705733	2.6759703573373206	-1.1486528461594308	-1.1486528461594308	-1.1486528461594308	-1.1486528461594308	-1.1486528461594308	-1.1486528461594308	0.8041681804357292	-1.1486528461594308	4.632809576924824	4.04284663260011	0.8041681804357292	0.8041681804357292	-1.1486528461594308	-1.1486528461594308	-1.1486528461594308	-1.1486528461594308	2.4136060928698297	-1.1486528461594308	-1.1486528461594308	-1.1486528461594308	-1.1486528461594308	1.7204589123098843	-1.1486528461594308	0.11102099987578384	-1.1486528461594308	-1.1486528461594308	-1.1486528461594308	1.4973153609956746	2.595927649663784	2.4136060928698297	-1.1486528461594308	-1.1486528461594308	-1.1486528461594308
286	1.0895835050659697	-1.6634468985300552	-1.1076410722702494	-1.6634468985300552	-1.6634468985300552	-1.8007882528301948	0.838269076785064	2.388866489196231	1.9834013810880666	3.5173317410140217	-1.1076410722702494	0.5017968401638511	2.503276840373975	0.14512189622511862	-1.1076410722702494	-1.6634468985300552	2.1504554657512327	1.5665075771562789	1.5665075771562789	-1.1076410722702494	-0.7021759641620848	0.27865328884964136	3.700469957714532	4.991556174640614	1.0324250912260213	0.5971070199681758	-1.6634468985300552	-1.6634468985300552	-1.8007882528301948	-1.6634468985300552	-1.6634468985300552	-1.6634468985300552	-1.6634468985300552	-1.6634468985300552	-1.6634468985300552	-0.7021759641620848	-0.7021759641620848	1.5314162573450094	-1.8007882528301948	-1.8007882528301948	-1.6634468985300552	1.9834013810880666	4.712441858082112	1.3347059630989548	-1.6634468985300552	0.27865328884964136	-1.6634468985300552
287	-2.0568810427778548	-2.0568810427778548	1.0412151920318449	0.8870645122045859	-0.21154777646352318	-1.597842137583414	2.3911419089808605	2.5452925888081186	2.462600872963005	4.632639309995068	-1.597842137583414	0.3480680114718995	2.2733588733244767	0.19391733164464053	0.19391733164464053	-2.0568810427778548	1.3978901359705764	-2.0568810427778548	0.4815994040964222	0.011595774850686524	1.3465968415830263	-2.0568810427778548	2.7588666891061777	2.591812604443011	-1.597842137583414	0.9671072198781223	-2.0568810427778548	-0.9046949570234686	-2.0568810427778548	-0.9046949570234686	1.621033687284787	-2.0568810427778548	-2.0568810427778548	0.8000531352149567	-2.0568810427778548	0.011595774850686524	1.7694536924030597	-1.597842137583414	-2.0568810427778548	2.0397440221429717	-2.0568810427778548	-0.21154777646352318	3.978106965562902	0.19391733164464053	-2.0568810427778548	0.4815994040964222	-2.0568810427778548
288	1.5345832574683795	-0.5448582842114567	-1.2772261779246827	-1.2772261779246827	-1.2772261779246827	2.7132382538100255	1.2469011850165987	-1.2772261779246827	2.6740175406567444	-1.2772261779246827	-1.2772261779246827	2.6740175406567444	3.885958514631857	-1.2772261779246827	1.0645796282226438	-0.5448582842114567	-1.2772261779246827	1.7577268087825892	-0.5448582842114567	0.14828889634848874	3.11870336191819	-0.5448582842114567	6.084504969225993	0.14828889634848874	1.0645796282226438	-1.2772261779246827	2.3995806949549836	-1.2772261779246827	-1.2772261779246827	-1.2772261779246827	-1.2772261779246827	-1.2772261779246827	-1.2772261779246827	-1.2772261779246827	-1.2772261779246827	-1.2772261779246827	-1.2772261779246827	-1.2772261779246827	-1.2772261779246827	-1.2772261779246827	0.14828889634848874	2.5906359317176935	-1.2772261779246827	1.4010518648438568	-1.2772261779246827	-1.2772261779246827	-0.5448582842114567
289	0.22744246233740473	2.0427324289756537	2.2327760318635184	2.288865498514562	2.2327760318635184	1.1719040711782558	3.9198869826158367	1.9951043799863988	-2.3198312962525014	3.292167607378347	0.7664389630700912	-0.33217332559801793	-2.3198312962525014	2.440415396641763	-0.10902977428380822	-0.6198553980497996	-1.7184676867179087	0.5841174062761372	-2.3198312962525014	-2.3198312962525014	2.2327760318635184	-0.33217332559801793	-2.3198312962525014	2.501040018458198	0.7664389630700912	1.3260547510055138	-0.33217332559801793	-0.33217332559801793	-2.3198312962525014	-2.3198312962525014	1.4595861436300366	-0.33217332559801793	-0.6198553980497996	-0.6198553980497996	-2.3198312962525014	1.1719040711782558	1.9951043799863988	0.5841174062761372	1.2772645868360817	3.0351225043884558	-2.3198312962525014	-2.3198312962525014	-2.3198312962525014	-2.3198312962525014	-2.3198312962525014	-1.7184676867179087	-2.3198312962525014
290	-0.6711580681255036	-1.673546517720614	1.8743732034789318	4.642047910916284	3.9086943098782982	0.4274542205426064	1.8343678688652325	3.9635709201041323	-1.673546517720614	3.1682942444678073	-1.673546517720614	1.4082834735543326	-2.0574524292453944	4.385087737222804	-0.265692960017339	-1.673546517720614	-1.673546517720614	0.9382798443085969	-1.673546517720614	-1.673546517720614	3.317825978438771	-1.364305248685449	-1.673546517720614	-0.265692960017339	0.2451326637486515	1.9855988385891559	1.8137485816624972	1.3765347752397528	-1.673546517720614	-1.673546517720614	1.9678992614897552	-0.9588401405772844	-1.673546517720614	-1.673546517720614	-1.673546517720614	1.5260665092107155	2.840387370705517	-0.4480145168112939	-1.673546517720614	-1.673546517720614	-1.673546517720614	-1.673546517720614	-1.673546517720614	-0.4480145168112939	-1.673546517720614	-1.673546517720614	-1.673546517720614
291	1.753708141545193	-2.0554135317085507	1.1883943324951325	0.7421072298667131	-0.6441871312531777	-2.0554135317085507	2.412169764117248	1.9398104211790534	-2.0304814923730685	-0.9318692037049585	2.6423473420888377	3.0129436245461783	-2.0554135317085507	3.1680155388927576	1.4035057121120778	-2.0554135317085507	-2.0554135317085507	3.4032405111811714	-0.6441871312531777	-2.0554135317085507	2.1890262128030384	1.753708141545193	-2.0304814923730685	4.339419490455159	1.6071046673533171	0.8027318516831476	-2.0304814923730685	1.5530374460830414	2.159173249653357	-0.23872202314501312	2.6608663898560754	-2.0554135317085507	-2.0304814923730685	-2.0554135317085507	1.0605609609852475	2.1742111270178976	0.7421072298667131	2.7898000732319685	-2.0554135317085507	-2.0554135317085507	-2.0304814923730685	-2.0554135317085507	-2.0554135317085507	-2.0554135317085507	-2.0554135317085507	-2.0554135317085507	-2.0554135317085507
292	4.592589155211748	2.0695915094147246	1.4208960914256128	-1.8020231861885962	-1.0214509439435915	1.9229880352228492	-1.7145981245035369	0.1572040523980549	-1.8020231861885962	-0.21052072772726227	1.5812387415007922	-1.3091330163953723	-1.8020231861885962	-0.10516021206943638	0.9595505249229923	0.48262645283268313	2.1566028864043543	0.1572040523980549	1.2298408546629034	-1.0214509439435915	-1.8020231861885962	1.3299243132198866	-1.8020231861885962	4.92265990678092	2.362939319402183	-1.7145981245035369	-1.8020231861885962	-1.0214509439435915	0.924459205111722	1.3989171847068382	-2.4077453050634823	-0.3283037633836461	-0.4618351560081688	-1.0214509439435915	0.924459205111722	-1.7145981245035369	-1.8020231861885962	3.1757510037182173	0.7703085252844639	1.599587880168989	-2.4077453050634823	-1.8020231861885962	-1.8020231861885962	-1.0214509439435915	3.164408727114283	-1.8020231861885962	-1.8020231861885962
293	2.747389544159341	2.5823097937998925	0.623496239908671	-1.7743990328896997	-0.6757867442215897	3.0618828740617787	-1.0812518523297543	1.2701234048337238	-2.587941551119722	3.0658432752778757	1.5578054772855046	-0.8581083010155437	-2.587941551119722	-2.467546213449645	1.0588143111665165	3.0213915127070416	2.422802914772109	-0.1649611204555992	0.7513296114185559	-0.06965094065127442	1.0588143111665165	-0.06965094065127442	-1.7743990328896997	-0.3881046717698089	1.1960154326800017	1.6099912304560746	-2.587941551119722	-1.7743990328896997	0.3050425087901365	-0.1649611204555992	0.5281860601043462	-0.6757867442215897	-1.0812518523297543	-1.0812518523297543	0.9664409910355012	-2.467546213449645	1.3826013882604138	-1.7743990328896997	1.7519614917264619	0.3656671306065711	-2.587941551119722	0.24050398765256542	-0.2703216361134251	-1.7743990328896997	2.1475743033916146	-0.3881046717698089	-2.587941551119722
294	1.823060528681152	3.836602078625096	-0.2770003002014194	-1.5545669859093678	-1.5545669859093678	3.905049842439787	0.6392904316727357	-0.9701474807613648	-1.3756125888695294	0.1284648079067452	-0.12284962037416136	0.7644535746267414	-1.5545669859093678	-2.068759769429475	0.416146880358526	0.7644535746267414	0.416146880358526	-0.4593218569953743	3.9546878235315583	3.5552577367578637	-1.5545669859093678	1.2634447407457294	-1.5545669859093678	1.4277477920370059	1.3969761333702522	-1.5545669859093678	-1.5545669859093678	-1.5545669859093678	-1.5545669859093678	-2.068759769429475	-1.5545669859093678	-0.4593218569953743	-0.682465408309584	-1.5545669859093678	-1.5545669859093678	-0.4593218569953743	-0.2770003002014194	-2.068759769429475	1.0667344464996749	-0.9701474807613648	-1.5545669859093678	-2.068759769429475	-1.5545669859093678	3.244446209612313	3.930176792517208	5.113592342455788	-1.5545669859093678
295	1.1193136018450929	1.0961465425635586	2.1869156537706425	0.02830591256220316	-0.4600468553517292	0.66295688644054	0.9262475057681612	0.548181371848111	-2.3695893602361675	1.3192900938777683	2.1790104742635292	1.1785902117746332	-2.9228956219558997	1.475224895498528	1.917439545815434	1.2069609089038487	1.4536024314853626	0.7979931702444825	1.0724300159462428	-0.4600468553517292	-0.04231165465175035	1.3130204808641732	-2.9228956219558997	1.111650729099524	1.199943336245202	0.7549757851607914	-3.755883721356059	0.5879217004976249	1.9998584922308535	1.0148009031096064	1.6646512779162275	0.8290837573145136	1.4481229657207368	0.8592367954852009	1.185758701253246	-0.04231165465175035	0.1953599972253688	1.9839091908231756	1.0563006340163592	-2.9228956219558997	-2.9228956219558997	-2.657271432687949	-2.9228956219558997	-2.3695893602361675	-3.755883721356059	-2.9228956219558997	-2.9228956219558997
296	2.3878485756628467	0.6278378047493725	2.6728388564489163	0.8675106580147922	-0.410149862102303	0.4702088605457888	-2.144750917490409	1.527321418307146	1.91569209305601	-0.298924226992078	1.646985922063235	1.527321418307146	0.5408264277597423	-0.5353130050563086	-0.8454679333601485	1.7672720879377368	-2.8060169531635815	2.098971045806292	0.25314435530796153	-2.8060169531635815	-0.15232075280020307	2.008910221888111	-1.163921664478683	-1.2974530571032057	0.8837711788865725	0.4943064121248497	-2.8060169531635815	1.6086670577610982	-0.15232075280020307	0.3401557322975908	2.309596378763098	0.688462426565807	1.9715725514504667	0.05247365984580998	0.4702088605457888	-0.47077448391873755	0.22237269664120785	0.19062399832662713	-3.2433632061585183	-2.8060169531635815	-1.163921664478683	2.645514752174362	-0.6043058765432603	-0.06530937581057294	-2.8060169531635815	-2.8060169531635815	-2.8060169531635815
297	2.268181822286765	1.260919312206883	0.8905455239099895	1.2121291480374516	-2.1459537868150713	1.7129044359499406	1.35189109041261	1.236821760627823	-1.0904559449565943	-2.1459537868150713	3.020417919216717	1.867055115777199	-1.378138017408375	0.4676886730899552	3.458143889543103	-0.07885503327811438	-2.1459537868150713	3.028581229855878	-2.1459537868150713	-2.476750306076485	3.0407025903882228	0.742125518791716	-2.1459537868150713	3.020417919216717	2.2237300597159315	-0.27952572874026593	-2.476750306076485	-1.0904559449565943	1.5663009617580652	-1.0904559449565943	2.02305936425378	-0.27952572874026593	0.9244470755856709	0.41362145181967946	1.3299121836938346	-2.1459537868150713	-1.378138017408375	-0.8673123936423845	4.191477942340918	-2.1459537868150713	-2.1459537868150713	-2.1459537868150713	-2.1459537868150713	-2.1459537868150713	-0.8673123936423845	-2.1459537868150713	-2.1459537868150713
298	2.007920085053602	1.4041180048295065	1.735694270838513	2.2026257010472783	2.2178931731780667	0.9324035111801416	1.6117573696077514	1.4126286944974153	-3.35805592996825	1.9551500490735378	0.9460091632359204	2.040106771549503	-2.8261996038925616	1.6458903759772099	-0.8731492801802494	1.2269115487023226	-1.7486180175341488	1.0962913662852585	1.6117573696077514	-3.35805592996825	1.4939743339513676	1.445965114765007	-2.8261996038925616	-0.09995939194676762	-0.22256171403909963	1.0113919224987722	-1.7486180175341488	-0.793106572506713	0.19729213152116376	0.6309281165960252	1.5619249958598758	2.0886814416980606	0.8760505746290099	0.10767997283147679	-1.1608313526320302	0.5337643681423767	1.7718427849548242	-0.9601606571698795	-3.35805592996825	-0.7189986003529913	1.1305804397638903	-2.8261996038925616	-2.8261996038925616	1.2863349691731232	-2.8261996038925616	-2.8261996038925616	-2.8261996038925616
299	3.232543742700628	1.6231058302665273	1.3805441930952158	-2.5512814396291095	0.7068150983923722	2.0336860390414624	-2.260084425069884	0.2819319044271067	-2.260084425069884	0.013667917832426824	0.3931575395373308	0.9144544631706166	-2.260084425069884	-1.1649870785092187	3.45013343833204	2.252739605104147	4.118216650228769	-0.24869634663506446	1.6828250649681498	2.9167787015060216	-1.858134259069164	1.7113984374122055	-2.260084425069884	-1.858134259069164	1.0322374988270004	0.4932409980943131	-1.4526691509610004	-1.4526691509610004	0.6267723907188358	1.6828250649681498	-2.5512814396291095	0.7068150983923722	-0.06637478984110956	1.591853286762423	-1.1649870785092187	-2.5512814396291095	-0.941843527195009	-2.5512814396291095	2.511313593397857	-2.260084425069884	-0.06637478984110956	-2.260084425069884	-2.260084425069884	1.8307451950447717	1.5262560042766098	-0.1533861668307397	-2.260084425069884
300	2.231341709896706	3.213060247093316	2.000158812023079	0.5442307591443871	0.48480733867358694	0.8556669176042755	3.10769973143549	0.46418805147085074	-2.30840067076893	1.2081075574042197	1.9589630555848117	1.4681843637641117	-2.6018998010260272	2.659095130666708	0.2305732002893457	2.389044791328332	1.9257058338283288	1.1573352320307961	0.44313464227301846	-0.5737996153808238	0.5248126732872853	-1.4611028103817265	-2.6018998010260272	1.4605214910185422	1.5765936622712964	-0.5737996153808238	-1.3275714177572038	0.2305732002893457	2.195105861442661	-2.6018998010260272	0.7673743104585968	0.05872294336268702	-2.30840067076893	0.1193475651791216	-3.40701295943704	0.17650597901906995	-0.9221063096490392	-1.4611028103817265	0.35418715625652286	1.982058770379461	-2.30840067076893	-0.005815577774884062	-2.6018998010260272	-1.2097883821008208	-2.6018998010260272	-2.30840067076893	-2.6018998010260272
301	0.918199895128307	0.3304132302261875	2.3930476535896426	1.1487235537401395	1.4290255188942975	-1.6844897903160767	2.384536963921734	1.7494974141690696	-1.6844897903160767	-2.374914646145747	2.358561477518473	1.3600326474073463	-2.377636970876022	2.505164951710349	0.5127347870201424	1.2058819675800878	-0.0750518778819762	1.8120177711504035	-1.279024682207912	-0.5858775016479667	-1.6844897903160767	-0.5858775016479667	-2.374914646145747	0.8804595671454605	0.9896588591104516	-1.6844897903160767	-1.6844897903160767	2.1332225356408276	2.826369716200773	-0.43172682182070865	-0.7681990584419216	-1.279024682207912	0.3949517513637595	1.2332809417682027	4.123652699664367	-0.18041239353980298	-2.377636970876022	2.217482879258568	0.3949517513637595	2.646243549970254	-0.5858775016479667	-2.374914646145747	-2.374914646145747	-2.374914646145747	-2.374914646145747	-2.374914646145747	-2.374914646145747
302	1.8801100300439706	2.2653724308346153	1.6443876965229007	2.1032535813581803	-0.5278355786079016	0.7089270485410255	2.398903823459138	0.8858577567001031	-2.7250601559441208	-1.1156222435100203	3.2935330585521134	0.047528566295659935	-2.0319129753841754	0.6761372257180343	-0.0860028263288628	2.0540633371674084	-2.675038664053578	1.9193307431972517	-2.7250601559441208	-2.675038664053578	0.7089270485410255	0.8858577567001031	-2.7250601559441208	0.8302879055452923	1.9754202098482954	-0.0860028263288628	-0.3271648831457501	-2.7250601559441208	2.5682446687803715	0.8584587825119891	0.8858577567001031	-1.1156222435100203	1.740847962710463	0.49381566892407935	0.6761372257180343	-0.7791500068888073	1.7057566428991926	-2.7250601559441208	0.9125260037822649	0.7089270485410255	-0.6456186142642855	1.5790049372600485	-2.675038664053578	-2.675038664053578	-0.017009954841911146	-2.675038664053578	-2.675038664053578
303	2.7160256760143007	3.4082780019284025	1.4524712358861684	-0.8375350749010169	0.5795309448856276	0.7965954501234549	-1.5306822554609623	1.4461220082075097	-2.396818256203888	-2.916976616580852	2.239200982806061	2.218821820469409	-2.396818256203888	2.430130914136616	2.0066473005257732	2.0066473005257732	-2.396818256203888	1.519774917782275	-0.43206996679285226	-2.396818256203888	-2.2238294360209077	1.2261581098106795	-2.396818256203888	-0.08376327252463689	1.3243501359898935	0.5330109292507341	-3.6101237971407976	2.529760755085457	2.5510835245542784	2.361138042649664	1.1520501376569579	0.8206930017025158	1.599362355700623	0.6939412960633717	2.6758742973680665	1.2261581098106795	-2.2238294360209077	2.0317832737973154	1.9919950237389026	-2.396818256203888	-2.396818256203888	-2.396818256203888	-2.396818256203888	-2.916976616580852	-2.396818256203888	-2.396818256203888	-2.396818256203888
304	1.5502369467341799	2.049014231983996	2.5569265252116296	1.1143743614416444	0.23890562408774407	0.4752944021519747	1.798219149339276	2.2373781032339135	-2.4691445770144655	-1.2651717726885296	1.7601193031070057	1.3150450569037955	-2.5598785045244385	2.416179415004615	2.4085940436153583	0.7497312478537355	-2.4691445770144655	1.469195736731054	-0.4322626497534259	-2.8746096851226293	-1.1698615928842049	0.7629764746037555	-2.5598785045244385	0.4575948250525741	0.7889519610070161	0.7760485561711086	-2.8746096851226293	3.178655262890799	1.6196289401581798	0.4575948250525741	0.9861200259179652	-0.34888104081437454	1.9929247653329525	0.7089092533334798	1.299777584773007	0.2164327682356859	-1.1698615928842049	2.8308380688526324	2.2222033052146783	-0.30966032766109297	-3.5677568656825747	-2.5598785045244385	-2.5598785045244385	-3.5677568656825747	-2.5598785045244385	-2.5598785045244385	-2.5598785045244385
305	2.2065727784206017	1.6178682612282538	2.1352836946733	0.3774257771209264	3.3602175393991827	1.2409183234281107	2.4675246132747506	0.3774257771209264	-3.1779222843684867	-1.7916279232485968	0.4856393617611596	2.3435386334937593	-2.511443350890703	1.1787865423211041	0.6287402054018321	2.2470277331129154	-0.7800270115701169	0.7138980137421393	1.4664686147728854	1.2287969628957658	-1.3861628151404322	0.7138980137421393	-2.511443350890703	2.5225212890221993	-0.40533356212870597	-0.40533356212870597	0.5356497823358204	-0.40533356212870597	-0.28755052647232215	-0.28755052647232215	-3.1779222843684867	0.7539033483558386	1.7048796382178835	-0.2334833052020464	0.43299562827573723	1.5042089427557324	-1.7916279232485968	-2.511443350890703	-1.568484371934387	2.0205747468973385	3.370296818393885	-3.1779222843684867	-2.511443350890703	-2.484775103808542	-0.5388649547532287	-2.511443350890703	-3.1779222843684867
306	2.017014061244749	0.36312438623981436	2.0923634984865354	1.9068109211111346	1.8364301243493353	1.6158873547351824	2.4253735273792776	1.5205771749308576	-2.8363655516506476	1.8153767151515026	1.38295579705481	2.248815675302073	-2.8363655516506476	0.5301784709029809	-0.6484765254386655	0.5679187988858274	-2.8363655516506476	1.2610659794457733	1.2039075656058245	-2.8363655516506476	0.40757614881064796	1.5625413740298897	-2.8363655516506476	1.6909225406780966	0.10529527693771445	-0.4253329741244558	1.1639022309921252	0.2678142064354896	0.2678142064354896	1.3496193767872184	-0.16296870965696453	1.4915896380576052	1.8046814260347546	0.1624536907776637	0.21652091204793944	1.5347618099228142	0.31660437060492175	-2.7279180671185017	-2.8363655516506476	-0.6484765254386655	1.2233256514629263	-2.8363655516506476	-2.8363655516506476	-0.6484765254386655	-2.8363655516506476	-2.7279180671185017	-2.8363655516506476
307	1.5498159783378402	3.257492330355354	1.505852854916724	1.2513229897818436	2.446562114139025	0.31305335118891353	2.1048128204169685	1.2798963622258999	-2.567359066804493	-1.373345602381315	2.1762717843991135	1.8692467491042017	-2.567359066804493	1.4715637814380922	0.15271070111373408	2.0986208501690475	-2.567359066804493	0.4184138668467403	1.1115610474066848	-2.567359066804493	-2.567359066804493	1.459867741674901	-2.567359066804493	1.006200531748859	1.6993477123088043	-0.09241175691925108	0.34942099535978866	-0.210194792575634	1.4715637814380922	0.7060959392985211	-0.6801984218213697	2.258963500244227	1.884750935640167	3.3032145796934493	-0.9033419731355794	0.7784166008781463	-0.4978768650274157	-0.9033419731355794	-0.9033419731355794	-2.9827835148154147	0.23609231005278541	-2.567359066804493	-2.567359066804493	-1.373345602381315	-2.567359066804493	-2.567359066804493	-2.567359066804493
308	0.9466163009745312	1.5826050676945278	-0.3343175444875337	2.6257875514233064	0.30753634168486155	1.2949229952427466	2.9352513946961856	1.352081409082695	-2.6369026374815796	-1.9437554569216342	3.561576079010729	3.209536137576145	-2.2058469073102263	1.537484632414058	2.95780874212026	0.5819731873866214	-2.2058469073102263	0.45413981587673646	1.9063921447884247	-1.9437554569216342	2.4256923955453877	-0.4396780601453596	-2.2058469073102263	1.4739712266917326	1.567789981909387	-2.2058469073102263	-2.6369026374815796	-1.9437554569216342	-1.9437554569216342	-0.8451431682535242	0.7970845670035667	1.9063921447884247	0.40761980024184385	1.2132449642284797	0.6953018726936246	2.2903510476756255	1.1472869964366819	-2.2058469073102263	-2.6369026374815796	-1.027464725047479	3.84925815146251	-2.2058469073102263	-2.2058469073102263	-2.6369026374815796	-2.2058469073102263	-2.2058469073102263	-2.2058469073102263
309	2.7935332422798744	2.2339174543444518	0.6244795419103513	-1.671279586013295	-1.671279586013295	2.2827076185138835	-1.671279586013295	2.37367939671961	-1.671279586013295	2.3292276341487765	2.975854799073829	1.0299446500185159	-0.7618148192095395	-0.7618148192095395	3.7268215505226006	-0.7618148192095395	-1.671279586013295	2.999385296484023	1.4354097581266796	1.3176267224702967	5.420270087507093	0.3367974694585705	-1.671279586013295	0.847623093224561	3.0448476705607805	-0.7618148192095395	-1.671279586013295	-1.671279586013295	0.3367974694585705	-0.7618148192095395	-0.06866763864959413	-0.06866763864959413	-1.671279586013295	-1.671279586013295	-1.671279586013295	-0.7618148192095395	1.184095329845774	-0.7618148192095395	-1.671279586013295	-1.671279586013295	-0.06866763864959413	-1.671279586013295	-1.671279586013295	-1.671279586013295	-1.671279586013295	-1.671279586013295	-1.671279586013295
310	0.2480739293088421	1.9708405270499454	2.135143578341222	3.176597453169383	1.0365312896731123	0.6535390374170067	-2.612876027479566	2.2629769498511068	0.9900112740382188	2.2892942581684803	-0.4450732512511033	1.2035853743362783	1.2413257023191253	-1.3613639831252584	-0.4450732512511033	2.327515470988678	-2.612876027479566	1.5564067489590205	1.2413257023191253	-1.3613639831252584	0.7787021803710124	2.1501814557057624	-0.9558988750170938	-2.612876027479566	1.7521513260851163	1.952822021547267	-2.054511163685204	-2.612876027479566	-0.4450732512511033	1.795636438024855	2.072623221359888	0.9412211098687875	2.2629769498511068	1.5830749960411818	-1.3613639831252584	-2.612876027479566	0.9412211098687875	-2.612876027479566	-2.612876027479566	-2.612876027479566	1.0809830522439459	1.5008368978042097	-2.612876027479566	-1.3613639831252584	-2.612876027479566	-2.612876027479566	-2.612876027479566
311	0.5682935283350314	3.136315084833539	1.7500207237136483	1.5083007868265028	-0.3992904979266738	-0.16567564674516877	1.725174725127117	1.8927124857368347	-1.3978193280378015	1.3006614220482584	-0.011524966917910717	3.0175730004798806	-0.34799720353912367	0.41747063860044786	-0.45335771919694956	2.4793164183899044	-2.245117188425005	-0.5711407548533334	0.3939401411902539	-3.343729477093114	-1.0411443840990682	2.6626236825086185	-3.343729477093114	2.52556743604066	-1.7342915646590136	1.849227373797096	-1.2642879354132788	-0.5105161330368979	-2.6505822965331687	1.2101474145074267	2.467411515883586	-0.2526870237347989	2.3052447610680917	-0.2526870237347989	-0.16567564674516877	1.3197096170189528	-0.12485365222491396	1.554110322857797	-2.582436344427774	0.8609631422978516	-1.7342915646590136	-0.6356792759909045	-2.582436344427774	-0.5711407548533334	-1.3978193280378015	-2.582436344427774	-2.582436344427774
312	3.0159775686903565	2.911946840462532	2.033150313015957	-2.7951634242863443	3.9559380446504164	2.616482627568696	2.5708125907355077	-0.1561060946710855	-2.2473047933369648	1.247887843548206	-2.7951634242863443	2.375320570751808	-2.2473047933369648	0.7311971003298172	-0.3972681514879737	2.773181079474753	0.8424227354400422	-1.003403955058289	2.1676812059735635	1.5355699159999872	-1.6965511356182343	2.435945192568243	-2.7951634242863443	1.2823740196193754	1.2121697609461268	-1.4088690631664536	-1.4088690631664536	-2.2473047933369648	-2.2473047933369648	1.9584267668200206	-2.2473047933369648	-0.08711322318413384	0.7013441371801363	-0.49257833129229844	-2.7951634242863443	1.3319709607587473	-1.1857255118522438	-2.2473047933369648	-2.2473047933369648	0.2493590134370791	2.799547955315495	-2.7951634242863443	-2.2473047933369648	0.03804991976987182	1.1560802942950836	0.09520833360982106	-2.2473047933369648
313	3.2052643279595086	3.109954148155184	-1.0644331217404535	-0.8412895704262437	-2.274030323351125	1.2869421354230246	3.731357423856288	0.6847667330688054	1.2381519712535924	-2.4507274828603443	0.11422187460119293	2.933767579928745	0.034179166927656546	1.0457800786061364	-1.7575803023003989	1.0457800786061364	-2.274030323351125	-1.7575803023003989	0.9165683471261303	-2.274030323351125	-0.8412895704262437	2.4837464502703477	-1.0644331217404535	2.0036198133931635	0.7681483420078568	-0.8412895704262437	-1.7575803023003989	-2.274030323351125	-0.5048173338050308	2.7254222497134855	2.071061094188696	-0.25350290552412424	1.2381519712535924	2.2406203993687996	2.7532792042164513	2.624446332373483	-0.6589680136322889	-2.274030323351125	-2.274030323351125	1.8930779389933399	-2.274030323351125	-1.7575803023003989	-2.274030323351125	-1.3521151941922342	-0.5048173338050308	-2.274030323351125	-2.274030323351125
314	2.570341686616235	2.7379570960204944	1.611173930385688	-1.9441741311037255	0.763876069998485	3.0093027491525817	1.2057088222775239	0.04825603358648056	-2.4931417138289484	0.2530504462324936	-0.2701976975320539	1.161906199619131	-2.4931417138289484	-0.09834744060539435	1.1160966635878369	2.3777485795004507	-0.8455618424356155	-1.9441741311037255	1.1913200848254242	0.1760894050963655	-3.0427864197718355	2.110505174725944	-2.4931417138289484	2.280223559366573	2.1501704311183754	-1.25102695054378	3.2779818744787472	-3.0427864197718355	-2.4931417138289484	0.9825652709633141	-2.4931417138289484	0.9825652709633141	1.1767212854042715	1.1468683222545906	-1.433348507337735	2.0006386971474113	-2.34963923921189	-3.0427864197718355	0.7858549767172596	-3.0427864197718355	1.8170259845898369	-2.34963923921189	-2.4931417138289484	-0.1524146618756701	2.403950951894475	-0.4778370623102983	0.9084572988095925
315	2.7805516224205316	-0.31825283627327305	2.100208714106574	1.6715765467168753	1.9254917566978387	1.0608730353680045	0.18684211278373208	0.8268794680297291	-2.0818414285346316	0.7011100807406958	1.4735066329547815	1.2383868905938562	-1.1655506966604774	0.25353348728240466	1.7647537715710588	1.17625510948685	-1.4757056249643163	2.1103353829245033	0.09669101578943451	-1.3086515403011507	1.830181576893514	1.5200266485896745	-2.8983401573502325	-0.4078649949629609	0.4958469547043345	0.8085303293615325	-0.08941126384442644	0.37489434428667234	1.4735066329547815	1.6558281897487364	0.23727296641062434	-0.2100392516330407	-0.7381066818335373	-1.4757056249643163	-1.1655506966604774	-1.0403875537064708	-0.13593127947931904	-1.7941593560828508	-1.9276907487073736	-0.654725072894486	2.430847904659294	-1.2345435681474282	-2.8983401573502325	-2.2641629853285865	1.1698242191565593	-3.1804537172027416	-2.8983401573502325
316	1.3738209172600104	1.7125946508695025	2.2573218263111747	0.9355659863288555	-0.9615539985570258	1.9006468823724423	2.5745627010045	2.5399913569394115	-0.26840681799708044	2.67603216116936	2.9302662995536006	2.07500026951722	-0.673871926105245	1.4055696155745907	-0.9615539985570258	-2.060166287225136	-2.489762176679589	2.270567053061195	1.5507516254190885	-2.489762176679589	2.07500026951722	1.0968341339249772	-2.060166287225136	1.0308761661331802	1.8716593454991899	1.6033953589045105	-2.489762176679589	-0.5560888904488621	1.5507516254190885	-1.1438755553509807	2.947130105605605	1.1979302507963459	-2.7533134677850812	1.9651854035100134	-2.489762176679589	-1.6547011791169712	1.451379151605885	-1.1438755553509807	-2.7533134677850812	-0.5560888904488621	-1.3670191066651904	-2.489762176679589	-2.489762176679589	-1.1438755553509807	-2.7533134677850812	-2.7533134677850812	-2.489762176679589
317	1.6026826872507698	-2.3485610313306564	0.8703147935375437	-1.8512138126826203	-0.40265088227534385	2.4554600134025995	-1.8512138126826203	0.29049629828460155	-1.8512138126826203	-0.7391231188965568	1.694490236503893	2.128775783147549	-1.655413850770712	3.9318348076295377	-0.7391231188965568	0.48465231272555886	-1.655413850770712	2.1512486389996077	3.509372123152802	2.276411781953614	1.7785733537144344	1.810322052029015	-0.5568015621026019	-1.8512138126826203	1.928105087685398	-1.8512138126826203	0.9472758346736718	-1.8512138126826203	1.563461974097489	-0.5568015621026019	-1.2499487426625473	-0.5568015621026019	-1.8512138126826203	-0.7391231188965568	-1.2499487426625473	0.8294927990172889	0.3594891697715532	-1.8512138126826203	-1.8512138126826203	-1.8512138126826203	-1.8512138126826203	-1.8512138126826203	-1.8512138126826203	2.194733750939347	0.983643478844547	5.07321476231399	-2.3485610313306564
318	1.6770541328002913	-1.5216189847503898	1.6770541328002913	-0.4230066960822807	1.7555257482417863	0.2701404844776647	-2.2188673330545496	-0.01754158797411609	1.3687527731457747	0.08781892768371069	-0.01754158797411609	2.547407769487421	-1.5216189847503898	3.8183200564884663	-0.4230066960822807	3.9857430087323547	-2.2188673330545496	3.0885387427487405	3.0885387427487405	-0.8284718041904444	1.8456768452360839	0.3501831921512011	2.835089841939202	-2.2188673330545496	1.4228199944160504	-0.8284718041904444	1.081070700693994	-0.6053282528762347	-1.5216189847503898	-1.116153876642226	-1.116153876642226	0.6756055925858293	-2.2188673330545496	-2.2188673330545496	-1.5216189847503898	-0.01754158797411609	-0.8284718041904444	-2.2188673330545496	-2.2188673330545496	-2.2188673330545496	2.0337290767390237	2.102721948225975	-0.4230066960822807	0.729672813856105	-2.2188673330545496	-2.2188673330545496	-1.5216189847503898
319	1.1116793208934705	-2.67251031302479	3.628275481638454	0.37201212469863254	1.7933978056297937	1.3164737335394836	0.5855862249966917	4.068009046581433	-1.9793631324648455	0.41853214033352515	0.728687068637365	1.088689802668772	-2.0941999903527773	3.265025892057636	-0.8807508437967355	-1.9793631324648455	3.519852176450082	1.6041558059912653	0.27192866614165023	-2.0941999903527773	0.37201212469863254	0.9384075996194339	-1.2862159519049001	1.1986906978831007	-0.27461504022641936	2.8287478975199365	-1.2862159519049001	2.9693967579133234	-1.2862159519049001	-1.573898024356681	1.7583064858185233	0.7614768914603562	-2.67251031302479	-1.573898024356681	-2.67251031302479	1.5018769568708468	0.6596941971504133	3.156435304585417	-2.0941999903527773	-2.0941999903527773	-0.10756095556325374	-1.2862159519049001	-2.0941999903527773	-0.4752857356885709	-2.67251031302479	-2.0941999903527773	-2.67251031302479
320	2.3982181402083365	1.073292725464738	1.3786743750159198	2.3462584012776255	3.062470854768567	-0.4671523154824113	0.8321306686478502	2.106307731647034	-1.971229712258685	0.7029189371678433	0.5544989320495706	2.2259722354031233	-1.5657646041505204	1.2674487399056957	-0.718466743763317	1.096823222874932	-2.6643768928186304	1.812959921659576	0.9991847533110163	-2.6643768928186304	2.3462584012776255	2.5878965352279995	-1.971229712258685	0.10821182942115115	0.7368204888435246	0.5136769375293149	0.6678276173565738	-1.5657646041505204	-0.4671523154824113	1.2068241180892603	0.6314599731856987	0.10821182942115115	-2.6643768928186304	-0.718466743763317	-2.7471077232656205	0.33135538073536086	0.7029189371678433	-2.7471077232656205	-1.05493898038453	1.396066117727789	0.7029189371678433	-1.5657646041505204	-2.7471077232656205	-0.872617423590575	0.7696103116665158	-2.7471077232656205	-2.7471077232656205
321	2.2064060220029558	2.6265126801040686	0.04396756075215169	2.354215526491767	-2.1363763406536513	1.2632078372088769	-1.8278346161494392	1.2166878215739834	-2.1363763406536513	-2.1363763406536513	1.698525908466722	2.5666145385229995	-2.1363763406536513	3.948268520086388	-1.8278346161494392	1.449310116842737	-2.1363763406536513	0.6145124192197651	-0.03607514692138469	-2.1363763406536513	1.6534054731862526	2.2239503316538656	-1.8278346161494392	-2.1363763406536513	1.504369894025765	-2.1363763406536513	4.111019980686246	-2.1363763406536513	1.005378727906777	1.3708385014012423	1.3076595997797105	0.6978940281588164	1.0899361159348393	3.2410695860707923	-0.12308652391101393	2.2581416964021446	-0.03607514692138469	-2.5209817967093855	-2.5209817967093855	-2.1363763406536513	-1.8278346161494392	-2.1363763406536513	-2.1363763406536513	0.7371147413120971	-2.5209817967093855	-2.1363763406536513	1.6534054731862526
322	1.9962487924190286	2.5250929216876976	1.7285673866739169	-0.17850292906513232	2.0832601694086583	1.75783776897403	2.2839308648708094	2.0150110688745513	-2.7486077187185813	0.5791827726323842	0.5791827726323842	1.6777950613004937	-3.5797003107272882	1.3831443195326196	2.0150110688745513	1.6881578483360404	2.1728723280983453	-1.1818050379289176	0.995010667776095	1.5322874776292554	-1.0947936609392874	1.1024309163969321	-2.7486077187185813	1.8967632412042228	1.6777950613004937	0.37154340785413975	-2.481088022059178	-2.1934059496073974	-0.7464869666710712	-0.7464869666710712	-1.9702623982931877	1.0742600394302357	1.390112988848713	0.8270189365369651	-0.32160377270580565	1.8798852034168712	-0.3608244858590872	-3.5797003107272882	-1.500258769047452	1.2565815962241902	-0.053339786111126664	-2.7486077187185813	-2.7486077187185813	0.0038186277288225767	-1.1818050379289176	-3.5797003107272882	-2.7486077187185813
323	2.925303902241064	0.6864733240723808	2.6572810247494214	2.516699074128232	1.4367789184722746	0.8977824177395872	0.41820933747770184	2.11593985705748	-0.8939770514884673	-1.45359283942389	1.3189958828158912	0.6566203609226999	-2.8398872005437807	0.7154608609456332	0.5941000039413655	0.4559496654605484	-2.6624170783713783	1.775233316297479	-2.1467400199838353	-2.1467400199838353	0.6258487022559462	2.0199252038178916	-2.6624170783713783	-2.1467400199838353	1.7652829854443106	1.0519330975668462	-0.4419919277454101	1.9722971548286372	0.5941000039413655	2.965247768372708	1.4908461397425503	1.9222867342539756	0.9667752892265389	1.2544573616783201	-1.7412749118756707	-1.7412749118756707	-0.06729847830399915	-2.1467400199838353	-1.2304492881096802	-0.8939770514884673	1.4227926764975347	-2.1467400199838353	-2.6624170783713783	-0.13183699944157024	-1.7412749118756707	-2.6624170783713783	-2.6624170783713783
324	1.1775178030995512	3.3919545093168924	-1.5950709191402295	1.8389162853449168	-0.3423079506448614	1.3753435464294714	2.9267176579088106	3.1008536301163256	-0.20877655802033956	-2.002587310018951	1.5184443900701448	2.7616379075493622	-1.5950709191402295	3.454785088109307	-0.6787801872660744	1.6238049057279706	-2.002587310018951	-1.1896058110320649	-2.002587310018951	-2.002587310018951	-1.5950709191402295	-0.20877655802033956	-2.002587310018951	2.3561727994411976	1.5184443900701448	0.41983210140203475	-0.49645863047212035	1.8549166266913577	1.0076187663041543	-1.5950709191402295	1.267129961789239	-0.9019237385802841	-2.288218099700175	-0.09099352236395575	-2.002587310018951	3.6650252345876093	-0.49645863047212035	4.3568728698054695	-2.002587310018951	-0.9019237385802841	-2.002587310018951	-2.002587310018951	-2.002587310018951	0.6021536581959896	-2.002587310018951	-2.002587310018951	-2.002587310018951
325	2.1150810567233247	2.903538417087595	-0.7964048185611068	-0.7964048185611068	-0.7964048185611068	1.891937505409115	-0.7964048185611068	0.5056431442892242	-0.7964048185611068	-0.7964048185611068	0.5056431442892242	-0.7964048185611068	-0.7964048185611068	-0.7964048185611068	3.0705925017507614	6.636869633772365	-0.7964048185611068	-0.7964048185611068	-0.7964048185611068	-0.7964048185611068	-0.7964048185611068	-0.7964048185611068	-0.7964048185611068	-0.7964048185611068	4.376844155197116	-0.7964048185611068	-0.7964048185611068	-0.7964048185611068	1.891937505409115	-0.7964048185611068	-0.7964048185611068	-0.7964048185611068	-0.7964048185611068	-0.7964048185611068	-0.7964048185611068	-0.7964048185611068	-0.7964048185611068	-0.7964048185611068	4.266843259982787	-0.7964048185611068	-0.7964048185611068	0.5056431442892242	-0.7964048185611068	-0.7964048185611068	-0.7964048185611068	-0.7964048185611068	-0.7964048185611068
326	1.287014976164385	2.756393872398297	1.6825297534193808	-2.6025351734117024	-0.8431988908888739	0.8615492013495505	1.287014976164385	1.5317068636847972	-3.3281055406768747	3.2906334428403445	0.7827683234964367	1.1827539658399755	-2.6025351734117024	-0.8431988908888739	1.6555010810314617	1.7717608871473236	2.5355256349212225	-0.4377337827807102	2.1893473557878327	2.169062684616327	-1.0255204476828288	2.458791840689833	-3.3281055406768747	0.6037200920474515	0.9345743363644408	0.10588166380827158	-2.6025351734117024	-2.6025351734117024	2.096844476804528	1.0786137065873787	-2.2294932520087647	-0.1500517103289294	1.6691067330872404	1.2770646453112167	0.40956407760649327	-0.49489219662065853	1.0663436139955635	-2.6025351734117024	-1.0255204476828288	1.0026277996094564	-2.6349583601169293	-2.6025351734117024	-2.6025351734117024	1.114545715813442	0.9623539004715163	-2.6025351734117024	-2.6025351734117024
327	1.3667553417214902	1.3587871720723133	1.2926473695677685	-2.0832322041100975	1.3507550003750488	1.683765029267791	1.672136991272672	0.19403508089965893	-0.5791548073338229	2.3204336056672656	-0.035539360744841986	-0.3784841118716722	-1.8600886527958878	0.40167444567790334	-0.3340323493008377	2.055926373901796	2.536826594371745	-1.5236164161746748	2.5144097154572025	4.143798414310652	0.2440455014743197	1.3587871720723133	-0.6363132211737721	0.4817171533514397	-0.10223073524351367	0.624817996992113	-2.0832322041100975	-3.4695265652299883	-1.2723019878937682	0.6080108786757314	-3.4695265652299883	-2.3709142765618783	0.6413472989433231	-0.7614763641277777	0.1680595944963983	-0.9045772077684511	0.4817171533514397	-3.4695265652299883	-2.4856999962460344	1.4056707579711638	-1.1669414722359424	-1.8600886527958878	-1.5236164161746748	1.8136771635080007	2.3797982147168715	1.7562201084832134	-2.4856999962460344
328	3.4250993580959994	2.074235433955609	2.0805446031488737	0.9628841195100701	0.8183028906989618	3.9479831367626916	-2.988359599071357	0.44562760541378843	-1.602065237951467	2.4277408031330623	0.10268285428695823	1.2743202779699576	-2.3004414857860898	-0.28030939796914733	1.8558274873872334	-0.7911350217351387	2.0678862062769503	1.9316213267567672	2.086814216162469	3.4218152828948094	1.967467458529903	1.5442398940818984	-0.503452949283357	-2.988359599071357	0.9628841195100701	2.3248463799704298	-0.28030939796914733	-0.04392061990491758	-0.503452949283357	0.26973693895012474	0.8617880026387006	-2.2952124185114124	-2.2952124185114124	-2.988359599071357	-2.988359599071357	-2.3004414857860898	-0.28030939796914733	-1.8897473104032478	-1.0424494500160444	-2.3004414857860898	0.056162838652065616	-0.6857745060773119	-2.988359599071357	1.1387747859737338	-0.9089180573915216	-0.503452949283357	-2.3004414857860898
329	1.4401091439633422	5.528882661135988	-0.9802589846870866	-1.5638611624499914	-1.5638611624499914	1.5652722869173479	-1.5638611624499914	-1.2679410571388674	-1.5638611624499914	0.031341926991393265	-0.42064319675166395	2.4209383969750684	2.727196854999785	-2.3665533458069774	3.289438465012875	0.46665999824923876	-1.5638611624499914	0.1183533039810234	2.7809411310064758	1.3946467698865854	-1.2679410571388674	2.921713684887558	0.46665999824923876	-0.574793876578922	1.5252669523036495	-2.3665533458069774	-1.5638611624499914	-1.5638611624499914	-2.3665533458069774	0.4060353764328042	-1.5638611624499914	0.5238184120891871	-2.3665533458069774	1.0346440358551776	-1.5638611624499914	0.4060353764328042	-0.42064319675166395	-1.5638611624499914	1.297008300322669	-1.5638611624499914	-1.5638611624499914	4.264130039835394	-1.5638611624499914	2.002894506660044	1.2443645668372474	-1.5638611624499914	-1.5638611624499914
330	2.905168050861251	2.01362548867629	1.0103233798125055	-2.2630406303397654	1.0103233798125055	0.9066449503376637	1.1514019780724105	1.956467074836341	-3.872478542773866	-0.7369843268447163	1.6123183907167893	1.6369097938541115	-2.6651523116410667	0.5219706118985732	2.0962290172115	1.5828425725838358	0.43158655043030425	0.9717085436847253	0.09781337077825558	-2.486184181653975	-2.486184181653975	2.1214828845327034	-2.6651523116410667	0.6918696486939702	1.469855709190945	0.5818687534796423	-2.6651523116410667	-0.158906476069558	1.6205829005666827	2.642234148098664	-0.022330941063807508	0.25465584227122573	0.6493100342751745	0.9717085436847253	0.6048582717043409	0.9478030228311711	-1.6752539654376468	3.03827224518807	1.8379484746010037	-0.06581605300354632	-2.2630406303397654	-2.6651523116410667	-2.6651523116410667	-2.2630406303397654	0.8188693394552775	-3.872478542773866	-2.6651523116410667
331	3.0527009632668163	1.8868066675153843	-0.8322933697734101	-2.6240528390014664	-1.2377584778815747	2.40638508239097	-1.7358652692360392	-0.678142689946152	-1.7358652692360392	-1.7358652692360392	-0.05910348153992917	2.310421094129226	-1.7358652692360392	-1.93090565844152	1.7579737956724157	1.8645835307306742	-1.7358652692360392	0.9594660994546444	2.9053762485099575	5.472764631570853	1.2471481719064252	2.188131516370952	-1.93090565844152	-1.7358652692360392	1.3832803462310057	-1.7358652692360392	1.8645835307306742	-1.7358652692360392	0.5540009913464798	0.26631891889469905	-1.7358652692360392	1.4534846049042542	-1.93090565844152	-0.2261575662030948	-1.7358652692360392	-1.014614926567365	2.698957140136943	-1.7358652692360392	-1.7358652692360392	-1.7358652692360392	1.63862703803985	-1.7358652692360392	-1.7358652692360392	0.4669896143568506	2.179968205731791	-0.32146774600741956	0.26631891889469905
332	0.15856402748088616	-1.7260406547672575	1.8931650828689923	4.837604062035433	3.5258598574673603	4.0772315756277	-1.7260406547672575	3.655071588947366	-1.7260406547672575	1.8931650828689923	-1.7260406547672575	0.8517112080408316	-0.9400482611872238	3.0853034295479254	1.0058618878680896	-1.7260406547672575	-1.7260406547672575	1.0058618878680896	-0.24690108062727845	-1.7260406547672575	3.187086123857868	-0.9400482611872238	-1.7260406547672575	-0.9400482611872238	0.8517112080408316	2.278827563680977	2.723513384942423	1.2571763161489953	-1.7260406547672575	-1.7260406547672575	2.3557886048171053	0.6693896512468767	-1.7260406547672575	-1.7260406547672575	-0.9400482611872238	-1.7260406547672575	2.8211518545063385	-1.7260406547672575	-1.7260406547672575	-1.7260406547672575	-0.9400482611872238	-1.7260406547672575	-1.7260406547672575	-0.9400482611872238	-1.7260406547672575	-1.7260406547672575	-1.7260406547672575
333	1.0603715086724126	2.0211140031174017	1.6328907014437433	2.1203689612127428	1.4808744941451177	0.9397435208837983	2.6560792282946113	1.7870413812710018	-2.488650743317221	3.5046928783453346	2.480188561830947	-0.5265935479096289	-2.488650743317221	1.7069986735974654	1.3705264369762524	-0.5265935479096289	-2.488650743317221	0.4542357051020973	0.5342784127756337	1.01385149303752	0.4542357051020973	1.0828443645244716	-2.488650743317221	2.1961628005822766	0.7419177775538781	2.54404003381748	-1.1143802128117475	-1.1143802128117475	0.16655363265031653	-1.6252058365777389	0.16655363265031653	-0.5265935479096289	-0.08476079563059002	-1.1143802128117475	-2.488650743317221	-0.7779079761905345	1.645629727221173	-2.723818125245848	-0.23891147545784808	3.3629566016664585	-0.5265935479096289	-2.488650743317221	-2.488650743317221	-2.488650743317221	-2.488650743317221	-1.337523764125958	-2.488650743317221
334	-1.7203352085513108	-1.7203352085513108	1.691912009297429	3.8373115187690625	2.0666054587388403	4.330969338912688	-1.7203352085513108	3.4371514628905913	-1.7203352085513108	2.3850591898573743	-1.7203352085513108	-1.7203352085513108	0.39262902516716824	4.221270421656263	1.933074066114317	-1.7203352085513108	-1.7203352085513108	-0.012836082940995475	-1.7203352085513108	1.2399268855543717	2.849364797988472	-1.7203352085513108	-1.7203352085513108	0.39262902516716824	1.933074066114317	3.371554180404778	1.0857762057271136	1.933074066114317	-1.7203352085513108	-1.7203352085513108	1.2399268855543717	-1.7203352085513108	-1.7203352085513108	-1.7203352085513108	-1.7203352085513108	-1.7203352085513108	4.0898072820958	0.39262902516716824	-0.7059832635009409	-1.7203352085513108	-1.7203352085513108	-1.7203352085513108	-1.7203352085513108	0.9034546489331587	-1.7203352085513108	-1.7203352085513108	-1.7203352085513108
335	1.4662271796443664	1.0832349273882604	1.0142420559013088	0.32109487534136427	1.6332812643075325	1.208398070342267	3.0847149275983847	1.2655564841822153	-2.4745469655429	1.9587036647421607	1.4197071640094734	2.4182359941206006	0.5724093036222699	1.208398070342267	3.0099137145156862	2.2463857371939415	1.5106789422152005	-0.2385209125940584	2.112854344569419	2.99030524312731	1.6332812643075325	-2.4745469655429	-1.6248152737139492	2.2670050243966773	1.7424805562725245	1.9587036647421607	-1.6248152737139492	-2.4745469655429	-2.4745469655429	-2.4745469655429	-2.4745469655429	-0.015377361279848678	-2.4745469655429	-2.4745469655429	-2.4745469655429	2.3825179115185215	1.4197071640094734	-2.4745469655429	-0.9316680931540038	1.0832349273882604	-2.4745469655429	-2.4745469655429	-2.4745469655429	-1.6248152737139492	-2.4745469655429	0.16694419551410533	-2.4745469655429
336	-1.7587581070108955	-1.927222629143424	1.7676024176052652	-1.0656109264509501	-1.927222629143424	2.585047314842788	1.9301213471030403	2.660082500785702	-0.6601458183427864	4.626436291986829	-1.927222629143424	-0.6601458183427864	-1.7587581070108955	2.741051563319369	0.3206834346689398	-1.927222629143424	2.6356910476615427	0.8802992226043624	3.124043815575475	-1.0656109264509501	1.6085377229755782	-0.14932019457679502	-1.7587581070108955	4.025067075318842	0.3206834346689398	1.0138306152288852	-1.0656109264509501	-1.927222629143424	-1.927222629143424	-1.927222629143424	2.133062191099731	0.03300136221715899	-1.927222629143424	-1.927222629143424	-1.927222629143424	0.8061912504506408	3.2451881989345632	2.112442903896995	-1.927222629143424	1.131613650885269	-1.927222629143424	-1.927222629143424	-1.927222629143424	0.6391371657874743	-1.927222629143424	0.4384664703253236	-1.927222629143424
337	2.9911900199519734	-2.186620015178251	3.3448300601955516	0.4109731903596483	-0.0998524334063422	1.2864419277135477	-2.186620015178251	2.235522482410694	-2.186620015178251	3.0500305199749067	0.4109731903596483	0.9987598552617669	-2.186620015178251	4.15812155259756	1.5095854790277574	-2.186620015178251	3.1835619125994294	1.9370294938546975	2.7333609106498735	-2.186620015178251	1.8460577156489708	0.4109731903596483	-2.186620015178251	0.5932947471536023	1.1994305507239185	0.5932947471536023	0.1878296390454386	-0.5053175415145068	-2.186620015178251	-2.186620015178251	1.8925777312838634	-2.186620015178251	-2.186620015178251	-2.186620015178251	-1.1984647220744522	0.1878296390454386	1.8925777312838634	1.745974257091988	0.5932947471536023	-2.186620015178251	-2.186620015178251	-2.186620015178251	-2.186620015178251	-1.1984647220744522	0.5932947471536023	0.1878296390454386	-2.186620015178251
338	2.9356514308716473	-2.3746595916404525	1.9591418390044377	2.3054180757222715	-0.3095417023139264	-0.715006810422091	2.5430897275993907	2.5038690144461095	-2.3746595916404525	2.441993610728022	2.353046124711526	1.1567953664794999	1.2998962101201732	1.5362849881844038	0.20128392145206409	-0.715006810422091	-2.3746595916404525	3.197016195006055	0.537756158073277	-1.4081539909820364	2.868512128034019	-0.715006810422091	-2.3746595916404525	2.441993610728022	1.5362849881844038	0.6712875506977998	-2.3746595916404525	-1.4081539909820364	2.05758191181769	-0.021859629862145624	2.5991791942504343	-0.715006810422091	-2.3746595916404525	-2.3746595916404525	-0.021859629862145624	-1.4081539909820364	1.8107218338861641	-2.3746595916404525	-2.3746595916404525	2.4630470199258543	0.6712875506977998	-2.3746595916404525	-2.3746595916404525	-1.4081539909820364	-2.3746595916404525	-2.3746595916404525	-2.3746595916404525
339	0.45730215325126	1.4869215704324183	0.9681277770172505	3.6297849385497503	1.6810775848733757	2.1059607788386416	3.3804637339704158	1.9389066941754756	0.2341586019370503	2.8430021529558123	1.5104520678426123	2.0667400656853605	1.3601698647932743	2.1800687509923637	-0.4589885786228951	1.116547782135524	-2.352221927114269	1.4128135982786967	-1.557600867291005	-2.352221927114269	1.9977471941984093	0.8847461680782001	-1.557600867291005	1.4128135982786967	1.0814564623242537	0.2341586019370503	-0.0535234705147305	-0.17130650617111431	-2.2507480478509505	-2.352221927114269	2.0259180711651052	-2.352221927114269	-2.352221927114269	-2.352221927114269	-2.352221927114269	-0.30483789879563705	1.8601258163223613	-2.352221927114269	-2.2507480478509505	3.229890875491041	-2.352221927114269	-0.8644536867310597	-2.2507480478509505	-1.1521357591828405	-2.352221927114269	-2.352221927114269	-2.352221927114269
340	-0.7451132588218972	-0.7451132588218972	-0.7451132588218972	-0.7451132588218972	-0.7451132588218972	-0.7451132588218972	-0.7451132588218972	-0.7451132588218972	6.21061737282291	-0.7451132588218972	-0.7451132588218972	-0.7451132588218972	5.066488245330338	-0.7451132588218972	0.15383335959428557	-0.7451132588218972	-0.7451132588218972	0.846980540154231	-0.7451132588218972	-0.7451132588218972	-0.7451132588218972	-0.7451132588218972	4.49763878144797	1.2524456482623956	0.15383335959428557	-0.7451132588218972	-0.7451132588218972	-0.7451132588218972	-0.7451132588218972	-0.7451132588218972	-0.7451132588218972	-0.7451132588218972	-0.7451132588218972	-0.7451132588218972	-0.7451132588218972	0.15383335959428557	-0.7451132588218972	-0.7451132588218972	-0.7451132588218972	-0.7451132588218972	-0.7451132588218972	3.7914195193206717	5.442100390288821	-0.7451132588218972	-0.7451132588218972	-0.7451132588218972	-0.7451132588218972
341	-0.921923285926324	1.5843795289178688	-0.921923285926324	-0.921923285926324	-0.921923285926324	2.395309745134198	-0.921923285926324	-0.921923285926324	4.06928617870587	-0.921923285926324	-0.921923285926324	0.1980851677979789	6.275727411147013	-0.921923285926324	2.277526709477814	-0.921923285926324	-0.921923285926324	-0.921923285926324	-0.921923285926324	0.1980851677979789	-0.921923285926324	-0.921923285926324	4.640736424288296	-0.921923285926324	-0.921923285926324	3.935754786081347	-0.921923285926324	-0.921923285926324	-0.921923285926324	-0.921923285926324	-0.921923285926324	-0.921923285926324	-0.921923285926324	-0.921923285926324	-0.921923285926324	-0.921923285926324	-0.921923285926324	-0.921923285926324	-0.921923285926324	-0.921923285926324	-0.921923285926324	3.6320723722831247	-0.921923285926324	3.9822748017162395	-0.921923285926324	-0.921923285926324	-0.921923285926324
342	-1.145860615608722	-1.145860615608722	-1.145860615608722	2.7732593794231315	-1.145860615608722	3.258767195204832	-0.4047944509248147	1.8977906420692312	5.825686996653667	-1.145860615608722	-1.145860615608722	-1.145860615608722	5.406346542051886	0.6938178377432953	0.2883527296351307	-1.145860615608722	-1.145860615608722	-1.145860615608722	-1.145860615608722	-1.145860615608722	0.2883527296351307	-1.145860615608722	1.6746470907550215	3.620557239810335	0.2883527296351307	1.2046434615092858	-1.145860615608722	-1.145860615608722	-1.145860615608722	-1.145860615608722	1.2046434615092858	-1.145860615608722	-1.145860615608722	-1.145860615608722	-1.145860615608722	-0.4047944509248147	2.6862480024335014	-1.145860615608722	-1.145860615608722	-1.145860615608722	-1.145860615608722	0.6938178377432953	-1.145860615608722	2.234262878690444	-1.145860615608722	-1.145860615608722	-1.145860615608722
343	1.2330222898064935	0.45983240157301175	0.9706580253390031	2.9855610458812674	1.2330222898064935	2.7285159428913763	-2.19192108328673	2.9447390513610125	1.7125953700683803	1.440661654584738	-1.3319270676550428	1.2330222898064935	-0.6387798870950974	1.3761231334471669	3.211367714614961	-2.19192108328673	-1.3319270676550428	0.7475144740247934	-1.3319270676550428	-2.19192108328673	1.307130261960216	-0.6387798870950974	-1.3319270676550428	1.6125119115113975	1.307130261960216	2.8875806375210638	-2.19192108328673	2.1645804938114375	-1.3319270676550428	-2.19192108328673	3.221949823945498	-2.19192108328673	-2.19192108328673	-2.19192108328673	-2.19192108328673	-1.3319270676550428	1.2330222898064935	3.8385569273831086	2.133808835144684	-2.19192108328673	-2.19192108328673	-2.19192108328673	-2.19192108328673	2.3569523864588935	-2.19192108328673	-2.19192108328673	-2.19192108328673
344	0.6893212887659219	1.3824684693258673	-1.5650832103305383	1.0257935253871349	-1.5650832103305383	2.215377592260971	-0.9201166236681786	0.8716428455598768	5.017419581414248	2.215377592260971	0.6893212887659219	2.0243223554982617	4.993386381970092	-1.5650832103305383	-0.2269694431082332	0.1784956649999314	-1.5650832103305383	1.3824684693258673	-1.5650832103305383	-1.5650832103305383	2.3379799143533035	0.6893212887659219	2.635231437821235	-1.5650832103305383	1.0257935253871349	-0.9201166236681786	-0.9201166236681786	-1.5650832103305383	-0.9201166236681786	-1.5650832103305383	-0.9201166236681786	-1.5650832103305383	-1.5650832103305383	-1.5650832103305383	-1.5650832103305383	-1.5650832103305383	2.2987592012000224	-1.5650832103305383	-1.5650832103305383	-1.5650832103305383	-1.5650832103305383	3.970232504553575	2.9717036744424483	-0.9201166236681786	-1.5650832103305383	-1.5650832103305383	-1.5650832103305383
345	-0.9770865209642876	-0.9770865209642876	-0.9770865209642876	2.2355987533532993	-0.9770865209642876	-0.9770865209642876	1.5424515727933539	2.2355987533532993	5.879742313625844	0.8493043922334085	-0.9770865209642876	-0.9770865209642876	5.6614887476058255	1.9479166809015176	-0.9770865209642876	-0.9770865209642876	-0.9770865209642876	-0.9770865209642876	-0.9770865209642876	-0.9770865209642876	-0.9770865209642876	0.8493043922334085	4.283291596718554	2.7952145412887215	-0.9770865209642876	-0.9770865209642876	-0.9770865209642876	-0.9770865209642876	-0.9770865209642876	-0.9770865209642876	-0.9770865209642876	-0.9770865209642876	-0.9770865209642876	-0.9770865209642876	-0.9770865209642876	2.2355987533532993	-0.9770865209642876	-0.9770865209642876	-0.9770865209642876	-0.9770865209642876	-0.9770865209642876	3.682517736289624	-0.9770865209642876	-0.9770865209642876	-0.9770865209642876	-0.9770865209642876	-0.9770865209642876
346	-0.1280176026292219	-1.4397460112805396	-1.4397460112805396	0.9705946860388872	-1.4397460112805396	0.5651295779307226	3.0908582222389787	1.8178925464260907	5.190102391214994	2.5110397269860365	-0.1280176026292219	-1.4397460112805396	5.175287305429854	-1.4397460112805396	-0.1280176026292219	-1.4397460112805396	-1.4397460112805396	0.5651295779307226	-1.4397460112805396	-0.1280176026292219	1.9514239390506134	-1.4397460112805396	3.13007893539226	2.5800325984729877	-1.4397460112805396	2.705195741426994	-1.4397460112805396	-1.4397460112805396	-1.4397460112805396	-1.4397460112805396	-0.1280176026292219	-1.4397460112805396	-1.4397460112805396	-1.4397460112805396	-1.4397460112805396	-1.4397460112805396	0.9705946860388872	-1.4397460112805396	-1.4397460112805396	2.2698776701691483	-1.4397460112805396	0.9705946860388872	3.609652015654146	-1.4397460112805396	-1.4397460112805396	-1.4397460112805396	-1.4397460112805396
347	-0.689692518742115	-0.689692518742115	-0.689692518742115	-0.689692518742115	-0.689692518742115	1.606212347693817	-0.689692518742115	-0.3396978013614964	0.7589144873066127	-0.689692518742115	-0.689692518742115	-0.3396978013614964	3.156809760104984	-0.689692518742115	-0.689692518742115	-0.689692518742115	-0.689692518742115	-0.689692518742115	-0.689692518742115	-0.689692518742115	-0.689692518742115	-0.3396978013614964	6.81725856325414	-0.689692518742115	-0.3396978013614964	-0.689692518742115	4.171161705155353	-0.689692518742115	-0.689692518742115	-0.689692518742115	-0.689692518742115	-0.689692518742115	-0.689692518742115	-0.689692518742115	-0.689692518742115	-0.689692518742115	-0.689692518742115	-0.689692518742115	-0.689692518742115	-0.689692518742115	-0.689692518742115	3.936968317654559	-0.689692518742115	2.992506708813708	-0.689692518742115	-0.689692518742115	2.0581974714368743
348	-0.9629006353243925	-0.9629006353243925	-0.9629006353243925	1.3779554303983037	-0.9629006353243925	-0.9629006353243925	3.537439679751676	0.2793431417301937	6.14581119866349	-0.9629006353243925	-0.9629006353243925	-0.9629006353243925	4.904315955014464	-0.9629006353243925	-0.9629006353243925	-0.9629006353243925	-0.9629006353243925	-0.9629006353243925	-0.9629006353243925	-0.9629006353243925	0.9724903222901391	-0.9629006353243925	4.484035761121159	3.169714899626358	-0.9629006353243925	-0.9629006353243925	-0.9629006353243925	-0.9629006353243925	-0.9629006353243925	-0.9629006353243925	-0.9629006353243925	-0.9629006353243925	-0.9629006353243925	-0.9629006353243925	-0.9629006353243925	0.2793431417301937	0.2793431417301937	-0.9629006353243925	-0.9629006353243925	0.2793431417301937	-0.9629006353243925	3.8057036663463553	3.223782120896634	-0.9629006353243925	-0.9629006353243925	-0.9629006353243925	-0.9629006353243925
349	-0.4463988866201616	-1.5450111752882716	0.8528840975100991	0.06442673714582892	2.168560891416037	0.6522134020479484	3.291270731663207	0.8528840975100991	0.8528840975100991	2.23917845862999	0.9398954744997292	1.6738646495799294	2.613871908071401	2.2616513144820485	-2.4997949506456143	-2.4997949506456143	-0.8518639947283262	0.6522134020479484	2.943625194443869	-0.8518639947283262	3.2507793703084698	1.22757754695151	2.731654943727784	0.6522134020479484	0.06442673714582892	-1.5450111752882716	-0.4463988866201616	-2.4997949506456143	-2.4997949506456143	-2.4997949506456143	0.06442673714582892	-1.5450111752882716	-0.4463988866201616	-2.4997949506456143	-1.5450111752882716	0.8528840975100991	0.8528840975100991	-2.4997949506456143	-2.4997949506456143	-0.4463988866201616	1.4995112624351519	1.546031278070045	-2.4997949506456143	1.3453605826078938	-2.4997949506456143	1.0199381821732656	-2.4997949506456143
350	-1.2646174069349696	-1.2646174069349696	0.9326071704012495	4.190703708422731	-1.2646174069349696	1.3380722785094141	2.804409347302841	3.1298317477374686	4.782754772111308	-1.2646174069349696	-1.2646174069349696	-1.2646174069349696	5.443466676918099	1.3380722785094141	-1.2646174069349696	-1.2646174069349696	-1.2646174069349696	-1.2646174069349696	-1.2646174069349696	-1.2646174069349696	4.382594716232837	-1.2646174069349696	1.625754350961195	-1.2646174069349696	1.3380722785094141	-1.2646174069349696	0.9326071704012495	-1.2646174069349696	-1.2646174069349696	-1.2646174069349696	2.8785173194565625	0.23945998984130412	-1.2646174069349696	-1.2646174069349696	-1.2646174069349696	-1.2646174069349696	3.6067558198277783	-1.2646174069349696	-1.2646174069349696	-1.2646174069349696	-1.2646174069349696	-1.2646174069349696	-1.2646174069349696	0.23945998984130412	-1.2646174069349696	-1.2646174069349696	-1.2646174069349696
351	-0.8377231560438787	-0.8377231560438787	-0.8377231560438787	-0.8377231560438787	-0.8377231560438787	1.8780651445350909	-0.8377231560438787	-0.8377231560438787	5.942809236980901	-0.8377231560438787	-0.8377231560438787	-0.8377231560438787	5.785075608139692	-0.8377231560438787	-0.8377231560438787	-0.8377231560438787	-0.8377231560438787	-0.8377231560438787	-0.8377231560438787	-0.8377231560438787	-0.8377231560438787	-0.8377231560438787	4.795835876619369	2.1012086958493006	0.4917707834152001	1.1849179639751455	-0.8377231560438787	-0.8377231560438787	-0.8377231560438787	-0.8377231560438787	-0.8377231560438787	-0.8377231560438787	-0.8377231560438787	-0.8377231560438787	-0.8377231560438787	1.1849179639751455	-0.8377231560438787	-0.8377231560438787	-0.8377231560438787	-0.8377231560438787	-0.8377231560438787	4.423596416139526	1.1849179639751455	1.1849179639751455	-0.8377231560438787	-0.8377231560438787	-0.8377231560438787
352	-1.0471550714312166	-1.0471550714312166	-1.0471550714312166	-1.0471550714312166	-1.0471550714312166	1.590371567543829	3.130816608490978	-1.0471550714312166	5.279251021657765	-1.0471550714312166	-1.0471550714312166	0.491759278875719	5.862397307003382	-1.0471550714312166	-1.0471550714312166	-1.0471550714312166	-1.0471550714312166	-1.0471550714312166	-1.0471550714312166	-1.0471550714312166	1.590371567543829	-1.0471550714312166	4.666146548771357	3.130816608490978	1.8780536399956098	-1.0471550714312166	-1.0471550714312166	-1.0471550714312166	-1.0471550714312166	-1.0471550714312166	0.491759278875719	-1.0471550714312166	-1.0471550714312166	-1.0471550714312166	-1.0471550714312166	1.1849064594356644	0.491759278875719	-1.0471550714312166	-1.0471550714312166	-1.0471550714312166	-1.0471550714312166	3.582801732234035	-1.0471550714312166	1.1849064594356644	-1.0471550714312166	-1.0471550714312166	-1.0471550714312166
353	-1.4820231843680078	-1.533653608818713	-1.4820231843680078	-1.4820231843680078	-1.533653608818713	3.8839528306538433	4.338059745984354	-1.533653608818713	3.623922289532573	1.7368526405001932	-0.38341089569989784	-0.09572882324811705	3.5678328228815293	-1.533653608818713	1.4624157947984324	-1.533653608818713	-1.533653608818713	-0.7888760038080624	-1.533653608818713	-1.533653608818713	-1.533653608818713	-1.533653608818713	4.270549454457625	0.5974183573118284	1.6534710315611418	3.452450748762684	-1.533653608818713	-1.533653608818713	-0.38341089569989784	-1.533653608818713	-1.533653608818713	-1.533653608818713	-1.533653608818713	-1.533653608818713	-1.533653608818713	1.6090192689903082	0.30973628486004756	-1.533653608818713	-0.38341089569989784	0.5974183573118284	-1.533653608818713	3.8311827946737793	4.431479821270262	2.389177826539883	-1.533653608818713	-1.533653608818713	-1.533653608818713
354	-1.0432127349571285	-1.0432127349571285	-1.0432127349571285	0.12426131204709634	-1.0432127349571285	1.9160207812751509	-1.0432127349571285	0.12426131204709634	2.3214858893833155	-1.0432127349571285	-1.0432127349571285	0.12426131204709634	5.947307207530115	-1.0432127349571285	2.4268464050411414	-1.0432127349571285	-1.0432127349571285	-1.0432127349571285	-1.0432127349571285	-1.0432127349571285	0.12426131204709634	-1.0432127349571285	5.549211329528498	-1.0432127349571285	-1.0432127349571285	1.2228736007152055	2.3214858893833155	-1.0432127349571285	-1.0432127349571285	-1.0432127349571285	-1.0432127349571285	-1.0432127349571285	-1.0432127349571285	-1.0432127349571285	-1.0432127349571285	3.620768873513576	1.5105556731669871	-1.0432127349571285	0.12426131204709634	-1.0432127349571285	-1.0432127349571285	0.12426131204709634	-1.0432127349571285	3.589997214846823	-1.0432127349571285	-1.0432127349571285	0.12426131204709634
355	1.4053310691225143	-1.8369867205162222	2.370411965166101	3.5885694044839935	3.257715160167004	0.7121838885625689	-1.8369867205162222	3.825699197772943	0.7121838885625689	3.5885694044839935	2.4169319808009937	-1.8369867205162222	2.658094037617882	-1.8369867205162222	-1.8369867205162222	-1.8369867205162222	-1.8369867205162222	3.3148735740069526	0.01903670800262347	-0.6741104725573219	4.2385444131787295	0.4245018161107881	-1.8369867205162222	-1.8369867205162222	2.2703285066091183	-0.6741104725573219	0.7121838885625689	-1.8369867205162222	1.1176489966707335	-1.8369867205162222	2.4613837433718277	0.9353274398767786	-1.8369867205162222	-1.8369867205162222	-1.8369867205162222	-1.8369867205162222	2.8223970889091583	-1.8369867205162222	-1.8369867205162222	-1.8369867205162222	2.5839860654641598	-1.8369867205162222	-1.8369867205162222	-1.8369867205162222	-1.8369867205162222	-1.8369867205162222	-1.8369867205162222
356	-0.9939629914654615	-0.9939629914654615	-0.9939629914654615	-0.9939629914654615	-0.9939629914654615	3.057170527962346	4.235825524303992	-0.9939629914654615	5.781750031015767	-0.9939629914654615	-0.9939629914654615	-0.9939629914654615	5.49224480400247	-0.9939629914654615	-0.9939629914654615	-0.9939629914654615	-0.9939629914654615	-0.9939629914654615	-0.9939629914654615	-0.9939629914654615	-0.9939629914654615	-0.9939629914654615	4.18318179081857	1.2654110587342906	-0.9939629914654615	0.5722638781743461	-0.9939629914654615	-0.9939629914654615	-0.9939629914654615	-0.9939629914654615	-0.9939629914654615	-0.9939629914654615	-0.9939629914654615	-0.9939629914654615	-0.9939629914654615	2.1817017906084466	0.5722638781743461	-0.9939629914654615	-0.9939629914654615	3.2113212077896045	-0.9939629914654615	3.6633063315326613	-0.9939629914654615	0.5722638781743461	-0.9939629914654615	-0.9939629914654615	-0.9939629914654615
357	-0.6999111782029912	-0.6999111782029912	-0.6999111782029912	1.584408566813761	-0.6999111782029912	-0.6999111782029912	-0.6999111782029912	-0.6999111782029912	6.36353205992529	1.584408566813761	-0.6999111782029912	-0.6999111782029912	5.627459834648311	-0.6999111782029912	-0.6999111782029912	-0.6999111782029912	-0.6999111782029912	-0.6999111782029912	-0.6999111782029912	-0.6999111782029912	1.584408566813761	-0.6999111782029912	4.985605948475916	-0.6999111782029912	-0.6999111782029912	-0.6999111782029912	-0.6999111782029912	-0.6999111782029912	-0.6999111782029912	-0.6999111782029912	-0.6999111782029912	-0.6999111782029912	-0.6999111782029912	-0.6999111782029912	-0.6999111782029912	-0.6999111782029912	-0.6999111782029912	-0.6999111782029912	-0.6999111782029912	-0.6999111782029912	-0.6999111782029912	3.9823038396121313	-0.6999111782029912	1.584408566813761	-0.6999111782029912	-0.6999111782029912	-0.6999111782029912
358	-0.9684745897800866	-0.9684745897800866	-0.9684745897800866	2.4493357303490315	-0.9684745897800866	-0.9684745897800866	-0.9684745897800866	1.1500527462187708	5.865570989375727	3.1424829109089765	-0.9684745897800866	-0.9684745897800866	5.408026732222673	-0.9684745897800866	0.7445876381106062	-0.9684745897800866	-0.9684745897800866	-0.9684745897800866	-0.9684745897800866	-0.9684745897800866	-0.9684745897800866	-0.9684745897800866	3.270316282418862	4.985914390681352	-0.9684745897800866	2.24866503488688	-0.9684745897800866	-0.9684745897800866	-0.9684745897800866	-0.9684745897800866	0.7445876381106062	-0.9684745897800866	-0.9684745897800866	-0.9684745897800866	-0.9684745897800866	-0.9684745897800866	0.7445876381106062	-0.9684745897800866	-0.9684745897800866	-0.9684745897800866	-0.9684745897800866	-0.9684745897800866	3.1424829109089765	-0.9684745897800866	-0.9684745897800866	-0.9684745897800866	-0.9684745897800866
359	-0.8281567670234891	-0.8281567670234891	-0.8281567670234891	-0.8281567670234891	-0.8281567670234891	-0.8281567670234891	4.315884805848825	-0.8281567670234891	5.760904452981499	-0.8281567670234891	-0.8281567670234891	1.287362709471843	5.702179166968715	-0.8281567670234891	-0.8281567670234891	-0.8281567670234891	-0.8281567670234891	-0.8281567670234891	-0.8281567670234891	-0.8281567670234891	0.18875042080373383	-0.8281567670234891	5.441023848850364	1.5750447819236246	-0.8281567670234891	-0.8281567670234891	-0.8281567670234891	-0.8281567670234891	-0.8281567670234891	-0.8281567670234891	-0.8281567670234891	-0.8281567670234891	-0.8281567670234891	-0.8281567670234891	-0.8281567670234891	1.5750447819236246	-0.8281567670234891	-0.8281567670234891	-0.8281567670234891	0.8818976013636792	-0.8281567670234891	1.7981883332378343	-0.8281567670234891	1.287362709471843	-0.8281567670234891	-0.8281567670234891	-0.8281567670234891
360	-0.6214626450130831	-0.6214626450130831	-0.6214626450130831	-0.6214626450130831	-0.6214626450130831	-0.6214626450130831	3.012670075112105	-0.6214626450130831	6.231545899980306	-0.6214626450130831	-0.6214626450130831	-0.6214626450130831	6.2062280919960156	-0.6214626450130831	-0.6214626450130831	-0.6214626450130831	-0.6214626450130831	-0.6214626450130831	-0.6214626450130831	-0.6214626450130831	-0.6214626450130831	-0.6214626450130831	4.334425915094425	4.068722749361418	-0.6214626450130831	-0.6214626450130831	-0.6214626450130831	-0.6214626450130831	-0.6214626450130831	-0.6214626450130831	-0.6214626450130831	-0.6214626450130831	-0.6214626450130831	-0.6214626450130831	-0.6214626450130831	-0.6214626450130831	-0.6214626450130831	-0.6214626450130831	-0.6214626450130831	1.6263757139922141	-0.6214626450130831	-0.6214626450130831	-0.6214626450130831	-0.6214626450130831	-0.6214626450130831	-0.6214626450130831	-0.6214626450130831
361	-1.11678191168403	-1.11678191168403	-1.11678191168403	-1.11678191168403	-1.11678191168403	3.4894386978722647	-1.11678191168403	-0.8010207432761263	3.4894386978722647	-1.11678191168403	-1.11678191168403	2.3344734726530234	3.881110483848093	-0.8010207432761263	-1.11678191168403	-1.11678191168403	-1.11678191168403	-0.8010207432761263	-1.11678191168403	-1.11678191168403	1.5968745295222444	1.5015643497179196	6.044859131987923	-1.11678191168403	1.8380365863391317	-0.8010207432761263	1.1448894057791872	-1.11678191168403	-1.11678191168403	-1.11678191168403	-1.11678191168403	-1.11678191168403	-1.11678191168403	-1.11678191168403	-1.11678191168403	2.4570757947453554	0.5852736178437645	-1.11678191168403	-1.11678191168403	-1.11678191168403	-1.11678191168403	3.9525694478302382	-1.11678191168403	4.391936107614084	-1.11678191168403	-1.11678191168403	-1.11678191168403
362	2.399775244724859	-0.46649896159224546	2.358275513818106	-2.412409110647559	1.3942533791227611	1.730725615743974	1.371780523270703	1.0840984508189218	-2.4146833895445994	-0.3329675689677227	1.3942533791227611	2.5002457750884934	-2.4146833895445994	4.386646751411238	1.0840984508189218	1.3011629560567495	1.7147252743975332	0.42080423340865725	1.850270766393757	0.36017961159222267	1.6984647535257529	0.988788271014597	-2.4146833895445994	1.053326792152168	1.2764703434663778	0.22664821896769993	1.6819354515745424	-2.4146833895445994	-1.313796821979449	-0.6206496414195035	-1.7192619300876135	1.2764703434663778	-1.7192619300876135	-2.412409110647559	-0.8029711982134575	1.3011629560567495	-0.014513837849187361	-2.412409110647559	-2.4146833895445994	-0.014513837849187361	-1.313796821979449	-2.4146833895445994	-2.4146833895445994	0.07249753914044188	-1.7192619300876135	1.6651283332581608	-2.4146833895445994
363	-0.9882547534118808	-0.9882547534118808	-0.9882547534118808	-0.9882547534118808	-0.9882547534118808	-0.9882547534118808	3.1634042654062005	0.5984549079446637	5.771775784318015	-0.9882547534118808	-0.9882547534118808	-0.9882547534118808	5.017295515741262	-0.9882547534118808	-0.9882547534118808	-0.9882547534118808	-0.9882547534118808	-0.9882547534118808	-0.9882547534118808	-0.9882547534118808	-0.9882547534118808	-0.9882547534118808	4.45918461898526	4.416167233901568	-0.09469227261528168	-0.09469227261528168	-0.9882547534118808	-0.9882547534118808	-0.9882547534118808	-0.9882547534118808	-0.9882547534118808	-0.9882547534118808	-0.9882547534118808	-0.9882547534118808	-0.9882547534118808	-0.09469227261528168	-0.9882547534118808	-0.9882547534118808	-0.9882547534118808	1.6970671966127737	-0.9882547534118808	3.594187181498655	4.568746821496786	0.5984549079446637	-0.9882547534118808	-0.9882547534118808	-0.9882547534118808
364	-0.7960373859251098	-1.2015024940332744	1.7942297795207165	1.1010825989607715	2.499799480079219	3.7184784317948507	-2.0033582378161965	2.3248580305828868	2.8148805267191146	3.606608535951507	-2.0033582378161965	-2.0033582378161965	3.2701362993302943	-1.8946496745932198	0.30257490274299936	-2.0033582378161965	3.4283603045451883	0.18479186708661643	-2.0033582378161965	1.0497893045732205	1.4011871914111094	-2.0033582378161965	0.9957220833029448	-0.10289020536516436	0.590256975194781	2.4360836656931113	0.18479186708661643	-0.10289020536516436	-2.0033582378161965	-2.0033582378161965	0.5032455982051509	-1.8946496745932198	-1.2015024940332744	-2.0033582378161965	-1.8946496745932198	-2.0033582378161965	1.9120128151770999	-2.0033582378161965	-1.8946496745932198	-2.0033582378161965	-0.7960373859251098	-2.0033582378161965	3.991454356856936	0.8779390476465618	-2.0033582378161965	2.8415487738012755	-2.0033582378161965
365	-0.0655986665849726	-1.972805853004255	2.309307087988699	0.1575448847292371	2.9425561269675753	2.044614533761617	2.824773091311192	1.113056329756673	-1.972805853004255	3.8613129513369238	-0.758745847144918	1.4925459514615769	-1.972805853004255	2.518398885847258	0.49401712135045006	-1.4518930277048634	4.702965066311554	1.9154028022816103	1.0330136220831365	0.49401712135045006	3.4079193766568086	-1.972805853004255	-1.972805853004255	1.4384787301913011	-0.0655986665849726	1.6836011882242863	-0.758745847144918	-1.4518930277048634	-1.972805853004255	-1.972805853004255	0.3398664415231911	0.1575448847292371	-1.972805853004255	-1.972805853004255	-1.972805853004255	-1.972805853004255	1.2561571733973462	-1.972805853004255	-1.972805853004255	0.3398664415231911	-0.3532807390367543	-1.972805853004255	-1.972805853004255	-0.0655986665849726	-1.972805853004255	1.9820941767802824	-1.972805853004255
366	-1.511714157815125	0.19838522003179815	0.48606729248357894	-1.511714157815125	-1.511714157815125	-1.511714157815125	-1.511714157815125	2.3186487562318896	3.9518031952833055	3.632372424516945	-1.511714157815125	-1.511714157815125	3.9976127313146	-1.511714157815125	2.2352671472928383	-0.9002270686363119	3.4817995660375702	-1.511714157815125	0.19838522003179815	-0.9002270686363119	-0.20707988807636646	-1.511714157815125	1.8723616536034697	4.524722948845091	0.19838522003179815	1.4976682041620597	-1.511714157815125	-1.511714157815125	-1.511714157815125	-1.511714157815125	-0.20707988807636646	-0.9002270686363119	-1.511714157815125	-0.9002270686363119	-1.511714157815125	-1.511714157815125	-1.511714157815125	2.2352671472928383	0.7092108437977895	-1.511714157815125	-1.511714157815125	3.2269073164087803	4.919855861716051	-1.511714157815125	-1.511714157815125	-0.9002270686363119	-1.511714157815125
367	1.527642238873443	3.0317196356497167	0.6521735015195427	3.677464577315078	1.8759489331416583	-0.9572644109145578	3.3865410109391263	3.120273032991162	-2.163829272802168	0.14134787775355218	1.8153243113252238	2.476722793570589	-2.163829272802168	3.5425452594157076	1.2399601664216622	2.7563076557897506	-2.163829272802168	1.345320682079488	0.14134787775355218	-2.163829272802168	1.9331073469816071	-2.163829272802168	-2.163829272802168	2.2207894194333884	1.6076849465469794	1.2399601664216622	-2.163829272802168	1.9871745682518829	-2.163829272802168	-2.163829272802168	0.8344950583134976	-0.9572644109145578	-2.163829272802168	-2.163829272802168	-2.163829272802168	1.2399601664216622	1.1221771307652784	-2.163829272802168	1.4406308618838128	0.8344950583134976	-2.163829272802168	-2.163829272802168	-2.163829272802168	-2.163829272802168	-2.163829272802168	-2.163829272802168	-2.163829272802168
368	2.785512387339081	2.8102049999294527	3.157075943771564	0.48292729434503556	2.141155370948568	2.0923652067791356	3.0669248467772663	0.19524522189325388	-2.427693659792671	0.48292729434503556	1.0425430822804582	1.3992180262191902	-2.427693659792671	3.139684201059695	-0.9033670667748552	-0.9033670667748552	-0.9033670667748552	1.4945282060235154	1.9870046911213093	-2.427693659792671	1.7356902628404032	-0.9033670667748552	-2.427693659792671	1.3992180262191902	1.2938575105613639	-0.9033670667748552	1.5815395830131447	0.7060708456592453	-2.427693659792671	-0.9033670667748552	0.7060708456592453	0.19524522189325388	2.4288374434003486	-2.427693659792671	2.3155087580933453	-2.427693659792671	0.48292729434503556	-2.427693659792671	-0.9033670667748552	-2.427693659792671	-2.427693659792671	-2.427693659792671	-2.427693659792671	0.7060708456592453	-2.427693659792671	0.48292729434503556	-2.427693659792671
369	2.1080895562938604	-2.3722332263629076	1.9854872342015284	2.9931277446639113	1.794431997438819	1.1525781112664237	2.1458298842767074	2.4875791779987644	-2.3722332263629076	-2.3722332263629076	2.910436028818798	1.8457252918263696	-2.3722332263629076	2.7620160237005247	-0.4568598011676759	-2.3722332263629076	-1.1500069817276213	2.460910930916603	1.3348996680603786	-2.3722332263629076	2.2839802227575245	-0.4568598011676759	-2.3722332263629076	1.3348996680603786	1.794431997438819	0.6417524875004332	-1.1500069817276213	3.2194408707393998	-2.3722332263629076	0.4594309307064792	2.4053410797617922	0.23628737939226951	-0.4568598011676759	-2.3722332263629076	-0.4568598011676759	2.0688688431405793	2.2172888482588524	-0.4568598011676759	-2.3722332263629076	-0.051394693059512164	-2.3722332263629076	-2.3722332263629076	-2.3722332263629076	-0.051394693059512164	-2.3722332263629076	-2.3722332263629076	-2.3722332263629076
370	2.264687809758237	1.7595928607012312	0.6021400720101884	-1.7957552007881823	0.15015494826713116	0.8433021288270766	2.7475395814818215	1.0946165571079822	-2.2545288623508544	-1.7957552007881823	0.9768335214515984	2.5480502210655014	-2.2545288623508544	3.7415790662303543	-0.1863172883540818	0.5068298922058627	-2.2545288623508544	1.9654449149053796	2.940443247606313	-0.6971429121200723	1.638232003696964	-0.6971429121200723	-2.2545288623508544	0.9768335214515984	1.7877637376679276	-1.7957552007881823	3.8637270149714382	-2.2545288623508544	-1.102608020228237	-2.2545288623508544	-1.7957552007881823	1.0946165571079822	-2.2545288623508544	-2.2545288623508544	-0.6971429121200723	1.8418309589382034	1.2487672369352403	-2.2545288623508544	-2.2545288623508544	-1.102608020228237	0.5068298922058627	-2.2545288623508544	-2.2545288623508544	2.0328861957009123	-2.2545288623508544	2.7475395814818215	1.0946165571079822
371	-2.0003944772111977	-2.0003944772111977	0.5025057376248148	3.0674550950863515	0.5025057376248148	-2.0003944772111977	2.944852772994019	2.2942652068528697	-2.0003944772111977	2.1119436500589153	0.5025057376248148	1.8888000987447056	1.4187964694989699	3.335719081681031	-0.19064144293513063	-2.0003944772111977	-2.0003944772111977	1.1956529181847602	-2.0003944772111977	-2.0003944772111977	4.352653339334873	2.20725382986324	-0.19064144293513063	2.20725382986324	1.4187964694989699	0.9079708457329794	-0.19064144293513063	-2.0003944772111977	-2.0003944772111977	-2.0003944772111977	2.006583134401089	2.2942652068528697	-2.0003944772111977	-2.0003944772111977	-2.0003944772111977	2.448415886680128	2.8538809947882924	-2.0003944772111977	-2.0003944772111977	-2.0003944772111977	3.6160210468351894	-2.0003944772111977	-2.0003944772111977	0.5025057376248148	-2.0003944772111977	-2.0003944772111977	-2.0003944772111977
372	0.04001346815732276	-2.0394280735225134	2.5953009147071224	3.3811069257497723	1.9859236172126358	2.828106376933069	2.5038667087474904	2.36729117374174	-2.109823126772797	3.0845359058807458	0.5255212839390229	-0.6531337124026226	-2.109823126772797	2.8950458596081785	1.5440908649335965	-2.109823126772797	-0.4299901610884129	2.7808534920825236	-2.109823126772797	-2.109823126772797	3.969385111920082	0.7937852705337027	-2.109823126772797	1.7672344162478062	1.5159199879669005	0.7331606487172682	-0.6531337124026226	0.35846719927585724	0.15779650381370658	-2.109823126772797	2.6610522922699027	-1.346280892962568	-2.109823126772797	-2.109823126772797	-2.109823126772797	-2.109823126772797	2.835769249678638	-0.24766860429445803	0.04001346815732276	1.911815645058914	-2.109823126772797	-2.109823126772797	-2.109823126772797	-2.0394280735225134	-2.109823126772797	-2.109823126772797	-2.109823126772797
373	1.1598110769165046	2.3704920999775587	2.426216821815659	-1.5386696731695553	3.067928064809722	1.0901311562785145	1.499026799483468	1.4426738629323363	-2.7797049474835642	0.8974468124490134	1.2945436708866613	1.3194412225083885	-2.7797049474835642	1.2690103688814962	-0.48884754867087743	2.1394376839624702	2.215863751165818	0.12633809041935606	2.3704920999775587	0.4072404758857582	-1.6928203529968133	0.689807447670769	-2.7797049474835642	1.2067680600042752	0.38662118868302287	-0.11728399223839414	-1.4051382805450325	0.4274431832032777	0.4274431832032777	0.15300633750151782	-2.7914326416649224	-0.018843919425141742	1.532700014590056	0.8848680302421537	0.29960981169339274	-0.22648328420338615	1.1598110769165046	-1.2873552448886487	0.7349278829512382	-2.7914326416649224	-3.4845798222248687	-3.4845798222248687	-2.7797049474835642	1.2428079964874725	-1.086684549426498	0.07076823926454523	-2.7797049474835642
374	1.516207998936141	0.607352245549504	1.875863571013011	1.0727154952387377	-0.7425744713995117	-0.49126004311860605	0.9224332921893996	3.6899415631967614	-0.49126004311860605	0.5696119175666574	2.1477972864966532	0.5696119175666574	-1.3021902593349344	0.8668634410345888	0.8668634410345888	1.6155804727493446	1.0491849978285428	2.107305925141916	0.08410410178495642	-2.439950569568527	0.08410410178495642	0.7455025840303211	-2.439950569568527	0.6788112095316494	1.2235383849733212	0.4470095954743245	-2.688484620454825	3.610464626401118	-1.0790467080207247	0.144728723601391	2.073689314342931	0.01956558064738534	-0.8967251512267698	0.5696119175666574	0.7127127612073307	-0.8967251512267698	0.08410410178495642	3.5099940960374827	-2.688484620454825	-1.0790467080207247	-2.439950569568527	-2.439950569568527	-2.439950569568527	-2.439950569568527	-1.5898723317867152	-2.439950569568527	-2.439950569568527
375	0.9325447678688255	0.9478122399996138	1.9455433038139431	0.42171914410283495	3.9988071922286546	1.8821214773764474	1.713984555574449	2.4314807651446806	-2.5814548829834747	0.09036200814839201	1.3120343895737294	-0.5337923009246017	-2.5814548829834747	1.1401841326470703	-0.676893144565275	0.8525020601952891	0.5867988944622837	0.22389340077291475	0.7471415445374623	-1.2959323529714988	-1.2959323529714988	0.19214470245833493	-2.5814548829834747	0.8690313621464991	1.2690170044900384	-0.676893144565275	2.575268657936393	2.0860336667627695	1.0756456115094988	0.9922640025704474	-3.2418425020268113	0.7284494115253102	1.5030896263364384	0.6083050996832471	2.051462322697681	-0.9392574090327654	-1.8555481409069214	-3.2418425020268113	-1.6324045895927108	1.3014522802431925	-1.8555481409069214	-2.5814548829834747	-2.5814548829834747	-0.022966677158611226	-2.1432302133587022	0.42171914410283495	-2.5814548829834747
376	1.341316780924593	1.4927164273799614	1.2077853883000707	-1.9167797570968892	0.7912704440053213	0.8077997459565314	1.9386728968428626	2.5110564136082867	-1.6936362057826795	1.2612740732510566	2.328137663604586	0.41049794848752796	-1.6936362057826795	-0.1675799022876303	3.5004311393915577	2.3770984908002877	1.1036451290474734	1.517207447388257	0.45812599747678284	0.22328640639938158	-1.1058495408805609	0.7912704440053213	-2.5560507748510304	1.0009909749873902	2.3633525698956523	1.0913750364556591	-3.30307411821678	-0.9051788454184093	0.6672177953353424	-2.20446182954867	-0.9051788454184093	1.0913750364556591	-0.4698607741605638	1.1628340004378042	0.029130391958424262	-1.9167797570968892	-0.41270236032061547	-0.6640167886015211	3.4596553887151	-2.5560507748510304	-2.5560507748510304	-0.1675799022876303	-2.5560507748510304	-1.1058495408805609	-0.21203166485846392	-3.30307411821678	-2.5560507748510304
377	0.45112513734228976	1.917462206135717	2.2498050494149187	-1.3406343318857648	0.7388072097940706	-1.6283164043375455	1.917462206135717	2.52009537915483	-2.7000573941744612	2.443555302032496	1.2804044922268152	2.2566779287026804	-2.7000573941744612	1.8056708001475998	2.296951827840621	1.9459001414562507	1.2984229977294937	0.21751028616078472	2.7326568211385034	1.6675204616667831	-2.7269286930056555	1.3506087509000637	-2.7000573941744612	0.6403671369808182	0.8284193684837575	1.1850943124224904	-2.03378151244571	-1.117490780571555	-1.6283164043375455	-1.6283164043375455	-0.32903342020728577	1.164891605104971	1.2048969397186702	1.4627260490207696	0.6052758171695478	1.761707676726484	-0.16197933554411925	-1.6283164043375455	-0.24202204321765564	0.045660029234125155	-2.7269286930056555	-2.7000573941744612	-2.7000573941744612	-0.935169223777601	-2.03378151244571	-1.6283164043375455	-2.7000573941744612
378	1.192944863686788	1.3532875137619675	0.49979768312684314	3.775300379625275	0.45534592055600864	0.13689218943747417	2.013490538602559	2.551689273038448	-1.5370842441341974	-0.23780126000393587	2.0417943147654105	1.4418409111034123	-2.601060068582231	2.3410372096182677	0.43235640233131	0.33471793276739437	-2.601060068582231	1.2662761367723379	-2.601060068582231	-2.601060068582231	1.3896551579328422	0.7142075544722983	-2.601060068582231	0.9196515286871065	0.9886444001740582	0.7142075544722983	0.10514349112289434	1.2355044781055842	1.8416402816758999	0.9338361636790635	1.9794239840389527	0.19751681125390963	1.0018896269240791	-0.03300684735792281	1.7145814035569944	-0.843937063574252	0.5629765847483741	-1.9425493522423611	-1.026258620368207	2.361515740961808	-2.6356965328023065	-2.601060068582231	-2.601060068582231	-2.230231424694142	-2.601060068582231	-2.601060068582231	-2.601060068582231
379	2.242006004313174	2.5147846712623805	0.00247904728626569	1.3747871664314162	-0.5853076176158529	1.1551585572246514	1.775546383502168	1.717277475378192	-2.5234264607237025	-1.7892804219417897	3.628300365433065	2.7325081551072508	-2.5234264607237025	1.622966795906951	2.601045015546787	0.5133046710522562	-2.5234264607237025	1.6338958664391412	0.47940311937657487	-2.5234264607237025	-0.05467936655368266	1.0039275875007272	-2.5234264607237025	2.26539888388788	1.4688161160796924	1.4295954029264113	-2.8878927106098997	-0.11530398837011813	2.060867179768269	0.2901611197380465	0.6956262278462111	0.5133046710522562	0.44431179956530453	1.286494559285738	-1.2784547981757983	1.9873046125912524	0.8256793560944082	0.6674553508795151	0.2901611197380465	-2.1947455300499534	-2.5234264607237025	-2.5234264607237025	-2.5234264607237025	-2.1947455300499534	-2.8878927106098997	-2.5234264607237025	-2.5234264607237025
380	0.642622936869369	2.3599986859755964	-0.8454541185604638	-0.4559893517987401	-0.894244282729896	2.5185522347756115	2.0528228188428144	0.3441299483133724	-2.6426731099934173	-1.4920812834855157	1.2748094176396276	1.1339039645623896	-3.196829375723942	1.4853018514002785	2.1738086524037215	1.0658505013173745	-2.7913642676157773	0.09900749028038813	1.741235225537479	3.1185286257983935	0.7639837938736367	1.457130974433582	-2.6426731099934173	0.7251439605573733	1.393227172454102	-0.3636160316677257	2.9934860301292057	-2.6426731099934173	0.540840242559427	-0.3636160316677257	-1.9440664072285738	0.3441299483133724	-1.9440664072285738	-0.48877917462173137	-2.280538643849786	-0.894244282729896	1.4033282684406059	-3.8899765562838873	-0.25239039655750073	0.42751155725242374	0.001843741826739631	-2.6426731099934173	-2.6426731099934173	2.6037772835677995	0.08031535726823513	0.7349962570003843	1.830335220323525
381	1.0422789812539257	3.2084299219654877	1.7426464097873584	2.547965388835901	0.4457586363830526	1.307982146986932	2.5796135997866827	1.329961053705707	-3.191827523343333	-1.2459173742880196	2.0811720352204133	0.4717341227863132	-2.093215234675224	0.4717341227863132	1.329961053705707	1.9019226774634292	-2.458203391896415	1.138905816942998	-1.8055331622234423	-2.093215234675224	1.4716115707687338	0.3345330012728276	-3.191827523343333	0.7971565232209405	1.4429014648863023	0.521744543360974	-0.48377732224112346	-0.30145576544716857	1.5956642194387127	-0.19609524978934267	0.4970519307706027	0.8155056618891372	2.6193134696333673	3.000534966131539	0.5693725923502289	-0.6268781658817968	0.636813873145762	-3.191827523343333	-1.5823896109092326	-2.4986803427833877	3.4428058345183525	-2.458203391896415	-2.458203391896415	-2.093215234675224	-2.458203391896415	-2.458203391896415	-2.458203391896415
382	2.522343484278458	-1.0411347032942064	2.493594070992472	2.6999305039903003	1.872767552012153	2.5182866835828435	-2.3718592132592855	0.9447807803748063	-1.3776069399154194	0.5964740861065909	3.0650443165748977	1.6857839821123868	-2.987044852349519	0.3087920136548101	1.4556064041407972	3.1783730018819005	-2.987044852349519	3.3319232613969154	-0.9076033106696837	-1.3776069399154194	1.4074043023229192	-0.15383150829330283	-2.3718592132592855	-2.987044852349519	1.5238146541673308	0.6505413073768667	2.830066307613685	-0.2789946512473094	2.5060165909910292	-0.2144561301097383	0.008687421204471413	-0.7898202750132999	-2.3718592132592855	-1.3776069399154194	0.8841561585583717	0.7018346017644168	1.2470616522477398	-2.3718592132592855	-1.8884325636814099	-2.3718592132592855	0.2710516856719627	0.5964740861065909	-2.3718592132592855	0.414152529312636	-2.3718592132592855	-2.3718592132592855	-2.3718592132592855
383	0.6369954169375243	2.196422908796963	0.794624361141107	2.3830088643773757	1.3301425974974697	0.3891592530329433	1.7517370875355178	2.7345643432099167	-1.2848171805387283	-1.690282288646893	2.4488762893650002	1.7517370875355178	-2.6091331129447584	1.8434042760613414	-0.3685264486645732	2.4763829351548337	-1.1306665007114702	1.7109150930152626	-1.690282288646893	-2.6091331129447584	0.25562786040842056	0.5343412628774411	-2.6091331129447584	0.21926021623754544	2.1491700239464175	3.1597929404369207	-1.9779643610986737	1.5773837003907398	1.659621798627712	-1.1306665007114702	0.8937152637853387	1.4877715417010524	0.10147718058116162	0.2907191802196909	0.6846234659267791	-0.08084437621279239	0.3574105547183626	-3.076576649766783	-0.7739915567727378	1.9985971654670434	-2.6091331129447584	-2.6091331129447584	-2.6091331129447584	-1.1306665007114702	-2.6091331129447584	-2.6091331129447584	-2.6091331129447584
384	2.229929768055447	3.0942928889968373	-0.6848334429648766	-0.24300069068583774	-2.188910839741151	0.008313737595068815	1.143293670434053	-0.8026164786212604	-2.058114179905772	-2.058114179905772	4.439130536438382	3.479244457271899	-2.058114179905772	1.6177516500291684	-0.24300069068583774	3.3345480807837684	-2.058114179905772	0.9246044694692239	0.7014609181550133	-1.0902985510730412	2.9498244569824204	1.8715321708052683	-2.058114179905772	-0.24300069068583774	1.0097622778095303	-2.8820580203010966	1.79077081416081	-2.058114179905772	2.705190638099153	1.106926026263178	-1.7834457316329866	-0.24300069068583774	0.16246441742232687	1.487389832165925	-0.8026164786212604	1.897065472810433	-0.3171086628395594	-2.058114179905772	-1.7834457316329866	-2.058114179905772	2.8736841932858157	-2.058114179905772	-2.058114179905772	-1.272620107866996	-2.058114179905772	-2.058114179905772	0.45014648987410766
385	-0.5725212566282343	-0.9779863647363989	1.2992809202733566	4.123403292628321	3.9600782365250216	1.1620797987598719	2.3806514025069605	4.142996986528722	-0.9779863647363989	0.9315561401480394	-1.2656684371881797	-1.2656684371881797	-0.7548428134221892	2.87216123697366	0.2747766037589692	-1.2656684371881797	-1.5791745611977737	2.0900665703972185	-0.9779863647363989	-2.364280725856289	1.003015104130185	-0.7548428134221892	-1.5791745611977737	0.8137731044916565	0.03361454694208099	0.5260910320398757	5.240115622940049	2.5915463317449716	-0.2848391841764535	-2.364280725856289	-0.5725212566282343	1.4643606706328054	-1.5791745611977737	-1.5791745611977737	-1.5791745611977737	-1.5791745611977737	1.6247033207079848	1.1620797987598719	-1.6711335452963443	-1.2656684371881797	-0.7548428134221892	-1.5791745611977737	-2.364280725856289	-0.5725212566282343	-1.5791745611977737	-2.364280725856289	-1.6711335452963443
386	2.8365850315259102	2.0443986426017737	2.554676170985449	-0.2719797725246078	3.3619447207158144	1.4019966610470633	2.1989406352886522	0.655360795536132	-2.739784295314024	-2.246060798546617	1.3485079760960774	1.3374581399094922	-2.739784295314024	1.0423410889701934	0.4485663822234516	1.6498328249516452	0.7984616391768053	0.923624782130811	1.148447594964741	1.0273032116056529	-2.246060798546617	0.7596218058605411	-2.739784295314024	0.5633418968158797	0.7088494804871184	0.01570229992717298	-0.9110597318142775	0.20494429956570137	1.1143145885952825	1.4428186555673186	-1.082909988740937	-0.09429859528715578	-0.026857314491622652	0.16985297975443103	0.698378180619823	0.8079403831313492	-1.457603438182347	-1.082909988740937	-0.8109762732572952	0.036321587129908295	1.7649021547364319	-2.739784295314024	-2.739784295314024	-1.7760571693008824	-1.457603438182347	-3.162351530420773	-2.739784295314024
387	2.0598132104847564	1.6012382770626439	3.127294580557693	-0.3692129809087872	2.1193103093494017	0.5557358137084822	2.600086035577048	0.36649381406995385	-2.6272338065064114	-1.4252656551581007	1.3856419313838169	1.9633529442971942	-2.6272338065064114	1.9883542465026118	-0.4601847591145143	2.0937147621604377	-3.5047071968379377	2.2729451263847196	0.8647406556290846	-2.8115600162779915	0.5728302470677828	0.8520016298516548	-2.6272338065064114	0.9141334109586614	0.7437880452114225	-1.8952692844038364	-0.9397578393763997	2.619976194056268	2.1512846139819155	0.7579726802033786	0.6541758865217346	-0.4136647434796208	-0.7966569957357272	-0.07071999235279058	2.6067601426647413	0.48427684972633767	-0.7321184745981553	-0.24661065881645516	0.0506408646514771	0.6696800730576999	-1.1068119240395662	-2.6272338065064114	-2.6272338065064114	-0.28583137196973585	-2.6272338065064114	-2.6272338065064114	-2.6272338065064114
388	0.39057020148059163	0.11863648599694976	2.3158610633331693	0.8724082883733297	1.3713994544923183	0.6041443017786507	2.018876598219075	1.7886990202474853	-1.9608050556828855	-0.4567276589066118	1.2378680618677955	2.522197496330998	-2.6769311885015625	0.48154197968631873	0.7472451454193241	1.5507403831481348	-2.6769311885015625	0.5649235886253692	2.133539506539215	-2.6769311885015625	0.11863648599694976	3.2940827529378147	-1.9608050556828855	0.956965676401393	1.4731821488022603	1.752767011021422	-2.6769311885015625	-2.653952236242831	-0.16904558645483103	0.5649235886253692	1.7027565904467603	2.8349854899138553	0.43709021711548424	1.622713882773224	-1.9608050556828855	0.8425553252236488	0.5649235886253692	-1.9608050556828855	-1.9608050556828855	0.17926110781338522	0.5241015941051144	-1.267657875122941	-2.6769311885015625	0.17926110781338522	-2.6769311885015625	-2.6769311885015625	-2.6769311885015625
389	2.4150432015335372	1.9407751735013439	-1.2119608488623115	1.8699491209327315	-0.6241741839601929	1.6094180375469014	3.016331685869528	1.9577247318151172	-2.821398761296412	-1.895157698569089	0.12304021787002828	2.838083454463209	-1.895157698569089	1.5974418465001854	-0.2564494038348757	1.5480490911706095	-1.895157698569089	-1.0296392920683575	2.5676729685200885	-2.821398761296412	-1.895157698569089	2.3770982699694136	-1.895157698569089	1.8607324658278075	0.5108057488787923	0.2696436920619041	-2.821398761296412	1.4127077433008468	-2.821398761296412	2.215553841117217	-1.722786472628302	5.136128640934361	2.1484145382795883	0.47443810470791714	0.397477063571789	2.4150432015335372	0.4366977767250697	-0.04881003905663128	-2.821398761296412	-1.2119608488623115	-1.722786472628302	-1.895157698569089	-1.895157698569089	-0.4235034884980413	-1.722786472628302	-1.895157698569089	-1.895157698569089
390	4.227523877509755	3.287460516462798	1.4974947696887702	1.6653756423279304	-0.26251600122470453	1.9485018982438507	-0.1447329655683216	-0.09066574429804497	-2.1699877302468344	-1.2433452542364307	2.407312987057308	3.2320958250768768	-2.1699877302468344	1.2275751535768293	-0.47015536600294894	0.8360962874434055	-2.1699877302468344	-0.3270545223622756	-0.26251600122470453	-2.1699877302468344	0.3660926581976698	2.4742836131634913	-2.1699877302468344	-0.3270545223622756	-0.39604739384922727	-0.7325196304704402	-0.09066574429804497	-1.4256668110303856	1.7932090138378154	2.588912782722853	-0.6372094506661155	1.3343431290025354	3.4010456449049418	0.9538793230997884	0.260732142539843	2.6450678855525815	-0.6372094506661155	-2.1699877302468344	-1.2433452542364307	-2.3419575429045407	0.9902469672706635	-2.1699877302468344	-2.1699877302468344	-1.6488103623445953	-1.4256668110303856	-3.0351047234644852	-3.0351047234644852
391	3.60124072087735	1.1813665413602044	2.2873589373259366	0.9010645762060463	3.280065899644455	4.665678829732866	-2.0553254213078693	1.8745137219201498	-2.0553254213078693	-1.9321487678501699	0.4192264893133073	2.2345164559515567	-2.0553254213078693	-0.6793857993548027	0.319143030756325	2.3651366383686208	-1.0158580359760148	1.3449959651420063	2.3651366383686208	-0.32271085541607025	-1.0158580359760148	2.5394900255133983	-2.0553254213078693	-2.0553254213078693	0.6705409175942139	0.7759014332520398	-0.54585440673028	-0.8335364791820608	0.319143030756325	1.9798742375779756	-1.9321487678501699	1.769153206262323	-1.9321487678501699	-1.9321487678501699	-0.32271085541607025	0.5101982675190344	0.5101982675190344	-2.0553254213078693	-2.0553254213078693	-2.0553254213078693	2.3985845724361607	-2.0553254213078693	-2.0553254213078693	0.8712116130563645	-2.0553254213078693	-2.0553254213078693	-2.0553254213078693
392	1.828260238345933	1.7931689185346626	1.4959173950667308	2.3927900410837846	3.211100364597736	1.570025367220453	1.9695203083421133	3.197162856753954	-2.7134760484014597	1.4262374744287412	1.622211120391023	1.3288633104035648	-2.7134760484014597	0.21882232591183204	1.821339795501359	1.3841259890786142	-2.7134760484014597	0.2855137004105046	-0.8458884110805958	-1.3567140348465871	0.10962303394684003	0.9624003600986697	-2.7134760484014597	-0.37588478183486007	0.7635495013535047	1.1142063729666738	-0.44042330297243115	1.0856330005226176	0.4068745574147723	1.041181237951784	-0.37588478183486007	0.46244440856958313	1.20823532261495	0.540405950039295	-0.25810174617847714	-0.2040345249082014	-0.25810174617847714	-0.6635668542866417	-2.0498612154065317	-1.0690319623948055	0.6127266116189212	-2.7134760484014597	-2.7134760484014597	-0.6635668542866417	-3.1484735040746417	-3.1484735040746417	-2.7134760484014597
393	-0.1291247155292643	-1.5260109325208884	3.6775377742410558	4.798128969627941	-0.1291247155292643	2.3557819342587365	-1.5260109325208884	3.981749148644047	1.662634753698791	-0.1291247155292643	-1.5260109325208884	-0.1291247155292643	-1.5260109325208884	-0.1291247155292643	1.950316826150572	-1.5260109325208884	-1.5260109325208884	3.5344369306003824	-1.5260109325208884	-0.1291247155292643	4.445586262974119	-1.5260109325208884	-1.5260109325208884	-1.5260109325208884	2.4358246419322724	1.8167854335260492	0.9694875731388457	2.0680998618069557	-1.5260109325208884	-1.5260109325208884	4.240323136937757	-1.5260109325208884	-1.5260109325208884	-1.5260109325208884	-1.5260109325208884	-1.5260109325208884	2.6434640067105173	-1.5260109325208884	-1.5260109325208884	-1.5260109325208884	-0.1291247155292643	-1.5260109325208884	-1.5260109325208884	-1.5260109325208884	-1.5260109325208884	-1.5260109325208884	-1.5260109325208884
394	1.6738082870805955	2.619255603246206	2.3122305679512944	0.47573520488184773	2.10459120317305	1.3479306168907788	2.069362511289306	1.4191068953586736	-1.1535053348484325	1.0098176908121057	0.12742851061363236	1.2443899379499386	-2.3574781391743684	2.6837941243837773	-0.8911410703809413	1.0977864637580632	-0.16025356183814843	-0.565718669946313	1.955555624012562	-2.762943247282532	-1.846652515408377	1.188300471298895	-2.3574781391743684	0.5869608399920727	0.7780160767547812	0.07027009677368312	-1.3766488861626422	1.619083387391349	-1.846652515408377	0.07027009677368312	0.7027926555171939	0.04041713362400223	1.9098855871793736	0.1814957318839081	-1.846652515408377	0.2815791904408904	-2.762943247282532	1.5275161938658588	-3.4560904278424784	1.4997366297587833	-1.2588658505062584	-1.2588658505062584	-1.664330958614423	-0.411567990119055	0.9747263710008358	-2.762943247282532	-2.831111536470682
395	-1.1969192720519182	2.407218953606927	-0.01826427571027267	2.555521663551762	-2.583213633171809	0.2789872477576587	3.195985480769146	1.4057704133924651	1.3680300854096181	0.6154594843788725	0.834513050441557	2.8461319957826317	1.4241195520606618	1.2234488565985107	-0.3319218345653141	0.7666904541027959	-2.654950035142038	0.4848393019618076	0.4372112529725536	-0.9737757207377085	1.817389387075008	2.2957932184460104	1.1424797940648435	1.1424797940648435	-0.28062854017776306	1.3964680207301514	-1.8900664526118636	-2.654950035142038	0.41251864038218145	0.3612253459946313	1.9759126143148755	-2.583213633171809	-0.6373034841164955	0.6554648189925709	-2.654950035142038	1.4598376346627409	0.2789872477576587	-2.1777485250636444	-2.1777485250636444	-1.0791362363955352	0.33455709891246954	2.5227318407287713	-2.654950035142038	-1.1969192720519182	-2.654950035142038	-2.654950035142038	-2.583213633171809
396	-0.6119550160308291	-0.6119550160308291	0.8017383192771756	2.088660206583863	-2.1020208841445385	1.7341151889029556	-1.4228852322471583	0.7171809312491124	3.546928067328843	0.08119216452911626	-2.1020208841445385	2.624542410187191	2.7122813244951978	0.854382052762598	-2.8091795933670483	2.6630910803044263	-2.1020208841445385	0.2818628599912669	2.778069065033201	-2.1020208841445385	-0.729738051687213	2.825610009802201	3.1283566117153776	-0.6119550160308291	0.18655268018694215	1.3955130260239175	-2.1020208841445385	-2.116032412807103	-2.1020208841445385	-0.6119550160308291	2.4378444787934375	-0.10112939226483864	-0.729738051687213	-1.0174201241389937	-2.1020208841445385	3.5205413121556477	0.7461684681223648	-2.1020208841445385	-2.1020208841445385	-2.1020208841445385	-2.8091795933670483	2.6375577782992616	-1.7105673046989391	3.6800253379582686	-0.32427294357904834	-2.1020208841445385	-2.1020208841445385
397	1.9034838125567282	1.8613230017324502	1.5162010235317545	-0.11371542024588699	1.5941625650014664	1.5815837827946062	1.9570680586908344	2.12110757064734	-1.1784261572383148	-0.047024045747214416	1.7660128219281255	0.9963255642458457	-0.7729610491301511	-1.4015697085525245	0.984896868422223	0.3476301462567344	-0.345517034303211	-0.9961046004443608	1.2194691155600554	-0.9961046004443608	-1.5351011011770472	1.5162010235317545	-2.99984062208208	0.015496311234119098	0.9498055486109527	-0.18517438422803156	-2.7878640696724153	0.723681369158605	-1.5351011011770472	1.6951384823414686	1.562413866686886	0.36913635147769774	0.3031783836859008	1.5878929519878708	-1.6892517810043062	0.36913635147769774	0.12990666241186322	1.5428692706139158	-2.99984062208208	0.7674839918169982	1.07286564136818	-3.4810112502323607	-2.99984062208208	0.901015384441521	0.7086434917940649	-2.99984062208208	-2.99984062208208
398	1.358467906108332	1.0927647403753262	1.0483129778044926	-0.25097000632576894	-2.4555038898449686	1.8284715353540673	-2.0427294755538234	2.4116178206996843	-0.6564351144339327	2.753061070042918	1.6708425911504845	0.15449510178239567	0.25985561744022245	-2.4555038898449686	2.5319815029495594	0.03671206612601274	-2.4555038898449686	2.500565306716181	1.4537780859126568	-2.4555038898449686	1.0483129778044926	2.146925266472602	-0.6564351144339327	0.7298592466859581	3.5667423196311363	1.5407894629022865	-2.4555038898449686	-2.4555038898449686	-1.349582294993878	-0.9441171868857134	2.0516150866682774	2.6577508902385927	-0.25097000632576894	1.1353243547941219	-2.4555038898449686	-2.0427294755538234	2.274758637982487	-0.43329156311972294	-0.43329156311972294	-2.4555038898449686	-2.4555038898449686	-0.43329156311972294	-2.4555038898449686	2.5523903745807663	0.15449510178239567	-2.4555038898449686	-2.4555038898449686
399	3.4773373383866706	-0.4563539665206049	2.7851216902648366	0.16268524188561884	1.0209121728050121	2.825273068911071	-1.709116935015973	0.6262579808010633	-2.2760859068226065	-2.2760859068226065	-0.06688919975888208	1.617117408172727	-2.2760859068226065	1.3511538596755894	1.3113079511283896	1.9880613219126584	-1.554966255188715	1.3274373330582732	0.8935727504284108	-0.7282876820042468	0.2126956624602796	1.860415761465397	-3.5008764042440284	-2.2760859068226065	0.8031886889601418	-1.709116935015973	4.361620792986517	-0.6105046463478638	1.0942434458905614	2.594948158188197	-1.3036518269078083	1.7721231543197185	-0.28200057937582734	-0.004368842777547677	-0.24277986622254577	0.3277649922450667	-0.7282876820042468	-2.2760859068226065	-1.8914384918099278	-2.2760859068226065	1.3113079511283896	-2.2760859068226065	-2.2760859068226065	1.1812548228801916	-0.32282257389608215	-2.4022641155759183	0.8166117092922827
400	2.249329903433435	3.2940830224288153	-2.4351863106700433	-0.6298685538646049	-2.4351863106700433	1.8878279187463867	2.908188010514748	1.1618909153634505	-2.4351863106700433	-2.2393064662987046	2.0373596527173508	2.4241326278133624	-2.2393064662987046	0.5939068777575116	0.9387473640492408	3.028551692764623	-2.4351863106700433	1.0928980438764988	-0.2933963172433911	-2.2393064662987046	-1.5461592857387592	0.9387473640492408	-2.4351863106700433	1.5218936493948574	2.405084432842668	0.06327862669534046	0.9795693585694956	-2.4351863106700433	2.191510332544609	0.32564289116283174	0.15858880649966522	-0.042081888962485436	0.5332822559410761	1.1946807381864417	1.474265600405603	3.261951744246022	-0.8530121051788138	-2.4351863106700433	-1.1406941776305954	1.652513831811922	-2.4351863106700433	-2.4351863106700433	-2.4351863106700433	0.7051325128677357	-0.8530121051788138	-2.4351863106700433	-0.15986492461886925
401	3.8951968119025	-0.11404841980159652	0.9304966475962368	-0.9790458572882015	0.7701539975210574	0.5524305136761871	2.0714113159550362	0.438020162498443	-1.6721930378481469	-3.0584873989680377	-0.11404841980159652	2.2838468529967737	-2.271518072607104	2.1288984068727177	2.1726212178865496	2.422151524373954	-2.271518072607104	1.686444729395213	-0.16811564107187227	-2.271518072607104	-2.3653402184080923	1.2455776942361325	-2.271518072607104	1.1311673430583884	0.5790987607583489	-0.9790458572882015	-3.0584873989680377	2.761595531384325	0.3754998055171095	2.8737577884799737	0.6550846677362703	-0.013964961244614216	-0.660592126169667	-1.4490494865339363	3.094245295736067	0.8535356064601087	-3.0584873989680377	3.393561555469189	0.07700681696111289	2.2497802984331674	-1.2667279297399823	-2.271518072607104	-2.271518072607104	-2.3653402184080923	0.8535356064601087	-2.271518072607104	-2.271518072607104
402	2.105256176617478	2.154285603857797	3.1345165918202698	0.8373030426281352	2.623092344869686	0.4755129980226318	-2.5433732110801532	2.7651946861807697	-2.5433732110801532	-0.8854635551129686	1.3445508450462418	2.5289790532992074	-2.5433732110801532	1.4847801863548917	-0.09700619474869843	1.9178968257935662	-0.7901533753086438	1.3228108584098357	1.3445508450462418	-1.578610735672914	-1.1086071064271783	1.9118177797171843	-2.5433732110801532	-3.1880486481070136	1.512431717685402	-0.24360966894057423	-2.0894363594389045	1.5826359763586506	0.3954702903490954	0.80093539845726	1.5826359763586506	2.818304511494718	1.671763756254658	1.7535937745022898	0.7037716500036124	0.9863386217886223	-1.242138499051701	0.8550026197275358	-2.5433732110801532	-2.5433732110801532	-0.7901533753086438	-2.5433732110801532	-2.5433732110801532	-0.6230992906454773	-2.5433732110801532	-2.5433732110801532	-2.5433732110801532
403	1.8379864374451387	2.747719768773135	1.8951448512850875	-3.1924514839472957	-1.2465413348919832	1.9255423284694588	2.0856631752832206	0.2732844188524304	-2.4775277104480677	2.4739752041651357	0.6576961177627618	1.4803773505146096	-3.1924514839472957	-0.24801250478085635	-0.1967192103933053	1.9195363044092466	3.7143032947012573	0.33390904066886495	2.8596376849771206	2.115816213453908	-0.6275021264857594	1.9074149438769017	-3.1924514839472957	0.13975302622790764	0.4711101621823497	-0.1967192103933053	-2.4775277104480677	-2.4775277104480677	-0.3020797260511321	1.0702283930940188	-3.1924514839472957	-1.583013571513196	0.10338538205703252	-0.4844012828450861	-0.24801250478085635	0.30405607751918406	0.9972032580791295	-2.4775277104480677	-0.9952269066110775	1.6358622533550045	-2.499304303387351	-1.4006920147192412	-2.4775277104480677	0.9346829010977951	2.4387602978740692	1.3401480092059592	-2.4775277104480677
404	-0.044774470349486784	4.988926096677765	-1.3091715042950325	-1.3091715042950325	-1.3091715042950325	4.090392086392868	-1.3091715042950325	-0.7379216509094322	-0.7379216509094322	-1.3091715042950325	3.579566462626878	1.9011356787058258	0.8715162615246674	-1.3091715042950325	1.3415198907704031	1.459302926426787	-1.3091715042950325	2.8455972875466773	-1.3091715042950325	-1.3091715042950325	-1.3091715042950325	0.36069063775867694	-1.3091715042950325	-1.3091715042950325	2.9509578032045036	-1.3091715042950325	-1.3091715042950325	-1.3091715042950325	2.8455972875466773	-1.3091715042950325	-1.3091715042950325	-0.7379216509094322	-0.7379216509094322	2.5942828592657716	-1.3091715042950325	-1.3091715042950325	-0.7379216509094322	-1.3091715042950325	1.2079884981458804	-1.3091715042950325	-1.3091715042950325	5.527379561828277	-1.3091715042950325	1.2079884981458804	-1.3091715042950325	-1.3091715042950325	-1.3091715042950325
