# Supplementary material for: Self-supervised learning reveals clinically relevant histomorphological patterns for therapeutic strategies in colon cancer
Source: Nat Commun. 2025 Mar 8;16:2328. doi: 10.1038/s41467-025-57541-y (PMC11890774; doi:10.1038/s41467-025-57541-y)
Supplement: Supplementary file 4 — Source data file [file 41467_2025_57541_MOESM4_ESM.zip › SSL_Source_data/figure4c_shap_values.csv]

	0	1	2	3	4	5	6	7	8	9	10	11	12	13	14	15	16	17	18	19	20	21	22	23	24	25	26	27	28	29	30	31	32	33	34	35	36	37	38	39	40	41	42	43	44	45	46
0	0.02574418283739105	-0.05920508912726262	0.016745182374279844	0.029362651351239066	0.04559981293347111	0.01171560798561257	-0.026314790444203585	0.17091186094672142	0.0003593128806757389	-0.0011937092337537948	0.009472879267686625	0.029948707424885347	-0.0010078281352485217	-0.013582183030924044	0.18498128174165465	0.006772130336448532	0.006923630623503187	0.0067217871418574935	0.030860499338772746	0.08776147306258572	0.008721344530022424	0.004571529265815876	-0.011434092046925567	-0.07601802665641723	-0.07627558864049776	0.09124703639478876	-0.01481646850251648	0.04372633780701755	0.05256570993824761	0.015391022886930672	0.05674272676024748	8.656502526335901e-05	0.010345920736591584	0.000536041458722235	-0.06293914322907801	-0.0716465964688305	0.03034490799039017	0.049506321235231826	-0.1890673041728673	0.028307639882980767	-0.12209132120720882	7.957951511894483e-05	0.012991121688591054	0.008238483814518898	0.017414417019312626	-0.09347962605193427	0.0005103569619077961
1	0.0183519235469132	-0.05260256757393496	-0.15229553761006104	-0.022458405711660752	-0.0612768073195374	0.006506113244326209	-0.028904493427678597	-0.1147900373029737	0.00038999919191951146	-0.03539617067128918	-0.023136126945713244	0.03602652194545143	0.0027390254991584333	0.02767087333856927	-0.028750893625503704	0.02195040981642344	0.0016828336500116629	0.07030022790918192	-0.040846593643531146	-0.014055187116257379	0.009971390877129041	0.050324548045765784	-0.012646433020819808	-0.14990665264610356	-0.055236020808432484	0.0855820045993741	0.03026975337847294	-0.07451351029986228	-0.032263985994759395	0.01803132376365026	-0.053881668090117754	0.03445820730097508	-0.0002280874347527509	0.018396257190759747	-0.07454197349436312	0.018682609531660347	0.012618440338996733	0.018195984484421356	0.11777839575020414	0.03374408758501342	-0.14976590072305113	-0.002718501365236217	6.677586113164186e-05	-0.006562221348354524	-0.007925325078508776	0.05725366054772944	0.0011384320513616035
2	-0.06180426450867301	0.05002014531002922	-0.007912832577443563	-0.037942610389239816	-0.07318130073514698	-0.0028906521101877366	0.020434157109332957	-0.24383031718498227	0.00033468918968549213	-0.036214121011294245	0.04647929651200512	-0.06503209165665244	0.0017828963700955048	-0.14140838171471198	0.014169603987508089	-0.010031497156411214	0.013572912887078608	-0.08548452786929728	-0.022548243334031576	-0.028629188361773306	0.013483031147820467	-0.08438066811142572	-0.010461270345456384	0.08806368258016586	-0.16501226772417682	0.128533633202348	-0.0036575196576595277	-0.01771671066685155	0.046326381359764815	0.013272359865066325	-0.028634295162117657	0.027026812553590063	0.008802756926056832	0.03773369639540507	-0.053628656061202415	0.012262087298132104	0.015094318785561774	-0.018610974396087658	-0.314471415574192	-0.028036133808161844	-0.09988434139560971	-0.0021135362783130233	0.011104951143553981	-0.005141345410237053	-0.004801111584256286	0.11646686680494382	6.3691479761443515e-06
3	-0.06631579202144622	0.07406092333080565	0.0014287746508867042	-0.03464048000457975	-0.08286444762728473	-0.004441322895170701	-0.007899351707594846	-0.2537806913353001	0.00014110180072999108	-0.037601625141337816	0.00439042908182423	0.0113356180744093	0.000964337009260939	-0.13065703385889285	0.008514365117034833	-0.01658993811040512	-0.00044080292380349606	-0.008684696294920736	-0.0068826962040602095	-0.028898614313896176	0.016046019226028302	-0.06224242581493182	-0.010505876120191552	0.05858354676050724	0.14791519306609038	0.20803457947056447	0.024293403788057978	-0.06770019909700307	0.04661246675922698	0.013369504701936472	-0.07397631105073041	0.00754224564716024	0.008873514000254695	0.038091182845527316	-0.05405556007933562	0.0713266353556911	0.04098318444427277	-0.1435822968059176	0.08163846276923278	0.024145281725874313	-0.10090257478568236	-0.0021258854442097047	0.00635652285133045	-0.005170349782651488	-0.004864886224432813	-0.07249035661094672	2.947797343031862e-05
4	0.05176328478384207	0.08877881875079904	-0.14181040512451934	0.02438483653907337	-0.02395922576284379	0.004067844229389794	-0.0259721197795237	0.041481217975740045	0.0003017137894639585	-0.035494949522211446	0.0027051327233343124	0.04595435112080736	0.00270154392757803	-0.1348047932956717	-0.005504624497816246	-0.01818486573585245	0.013231348671377093	0.057542647840779504	0.058445650876564184	0.06264289667610042	0.020575563657551848	-0.0037552650730113836	-0.012438752338470317	-0.13504828983561723	-0.0746027459308324	-0.019629278394327078	0.04143843671423493	0.04288404075317335	0.016932433027944054	0.015041657086236953	0.00677189918572981	0.004914991123267047	0.010091454285482861	0.044244590882292996	-0.07255434480031829	0.04135886783844487	0.02150767181016295	0.048022797328546266	0.09460153025482046	0.027588286675512507	0.1544939295044904	-0.0023384514216105634	0.012680093707306914	0.0006583251357895628	-0.0029384793985924996	0.568348435210341	0.00042724978330643945
5	-0.0009878739803020169	0.07296958100930198	-0.137878802357861	0.0270186847507947	0.04080415931748301	-0.010222457276151837	-0.02402585477954338	-0.253360982036013	-0.0002463202486403858	-0.05338942418360286	0.046018127681390485	-0.0865745307341432	-0.0012874526706795474	-0.0503597029354518	0.025490415507839766	-0.01629221462699753	0.008862036825764485	0.01273437519242022	0.04233651341182016	0.08719321120473447	0.024741808292907903	-0.08348831058593223	0.005932470525954142	-0.12518654813252456	-0.04574877739087646	0.046894721171982054	-0.011889677256905132	-0.00746774501748205	0.04569323729966668	0.01305736575299643	-0.07039887540047486	0.02669108693154233	0.008646162352120141	0.036942532558013025	-0.05268386215063795	0.07001162435229837	0.03818888007023043	0.03959683341093696	0.0792186604246745	0.023502579567706607	-0.09763085896018771	0.0017558210218136783	-0.02068030930851862	-0.005077154975683069	-0.004659970041595155	0.2445572358079227	-4.4773677207599405e-05
6	0.03334242064056035	-0.031560662697193	-0.09769771683303008	-0.010185966865222417	-0.009815020270342449	0.0031471772857414758	-0.02723667768219612	-0.16881144863769545	-3.712123311149559e-05	-0.04849741010241411	-0.03923624727699252	-0.09731827619818345	0.001223897443836859	0.15111916766014621	0.01996420005642814	-0.003597467654746116	0.01860254992248691	0.06651136260216625	-0.000520272098831316	0.02869331117408741	0.015707728761609762	0.03105726131433028	-0.011865663419805104	-0.14145581574030452	-0.054725666182121435	0.24770207774101194	-0.015995257202983386	-0.011211547440721425	-0.0566173539488263	0.016330922056155963	-0.04263140588571614	0.03180293262631785	0.011030512089030291	0.04898899904862	-0.06706954011799322	0.08380279835829556	0.03589473074747552	0.05349744711146546	0.10459633035125604	0.0302429165492619	-0.1319429689966514	0.003594558962109976	0.013827880583234567	-0.00605453523793213	0.004077530480262289	-0.10323852758280758	0.0007339402890936548
7	-0.006965788677598617	0.07342702712537004	-0.09444827570512072	-0.016856549898955332	-0.07960813287550014	0.00133246067334673	-0.02415418337714956	-0.20195761274827634	0.00018334704666550308	-0.04245558257536648	-0.005740556933187338	-0.08700393149221669	0.0003272386967279217	0.035983992763218745	0.03860005120905337	-0.016417008148208574	0.026553630957297247	0.010059561625548798	-0.012647373742067883	0.11070225945414158	0.00826744000128012	-0.084031359857268	-0.010422627607725544	-0.12583679025408873	0.03077735735941403	0.11571767710720149	0.0521739224951977	0.0384154864425028	0.046078540735413245	0.013188201648437004	0.05163323668648341	-0.010988642128730453	0.008741458874917379	0.03742399983220418	-0.0532588218837461	0.07056282324217537	0.019264295637246028	0.0401524063329384	0.08023294271022292	0.023771974055805535	0.3050453259621969	-0.0021028379868519324	0.011030028068156342	-0.005116218431434112	-0.004745862533906298	0.5198782603681795	-1.3650418696637204e-05
8	-0.09048574869100538	0.0821416202831522	0.018257274395772793	-0.019353084079576623	-0.028195669266646357	0.005105610385432404	-0.0015010806307110699	-0.2564794786353233	-2.9158990631839368e-05	-0.041847533691307774	0.05164524866302098	-0.014768204021275058	0.0003423544171932658	-0.16061957931507648	-0.02351741144912994	-0.018794391468082906	0.009775992037898413	-0.010687395239595438	-0.022844286405814825	-0.035308576821571604	0.007228980826522902	-0.017821691050505985	-0.005515524144667964	0.11622944692466783	0.03460354368739379	0.17016114026022364	0.007952395325153665	-0.06377772493046156	0.04795122408730502	0.015680695428905107	-0.046685312125689965	0.01673274184138153	0.010556908599723839	0.046596208898984595	-0.024659239713137084	0.02553973566579574	0.024161109914095334	-0.17643708562522115	0.09955556269807152	0.02890408312891706	-0.10566747161445107	-0.0024196867271850443	-0.001123817077429857	-0.0031731284230553185	-0.006382160448584024	-0.0030355793730444123	0.0005792643009603207
9	-0.0580410021729255	0.08563294974215943	-0.14168045578887672	0.0036448065961588866	-0.061701911839989375	0.004585057853366424	0.014371606253339438	-0.13868318726356485	0.0003742851747421533	-0.042581973701262474	0.05378720779184589	0.01681076857550154	0.00039838288686343986	-0.13210466066992024	0.02946875900055227	-0.019746843093735336	0.02287719714697317	0.015150927053625909	0.013353153613464517	0.02491811900381882	0.007278422448496658	-0.021589302757111465	-0.004876314097741899	0.06687457422325613	-0.000373935037024482	0.19475488838284052	-0.0164321352289565	0.03659232450568736	0.05635949789192364	0.016679263784832254	-0.0026479815634418047	0.008033254320339637	0.011284232640078358	0.050270873124752494	-0.06860033154702534	0.06737699926477407	0.02327400103759884	-0.07181028086678787	0.07437058542957935	-0.051332691527308814	-0.09107597495476165	-0.0025466259108216597	0.014137996869522782	-0.006158539048649341	-0.007037710858085971	0.25782195376305606	0.0008168038613205395
10	-0.026141798627050055	0.01008040585951457	-0.10372520987978376	-0.014216284402894625	0.0038406136788659722	0.00023137012330047245	-0.03030037363886154	-0.0705358885479725	0.00024062724198084529	-0.015648576829166976	-0.05149291891088128	0.02039229992272114	0.0026122888528493375	-0.04992164860022226	0.15254110422609107	0.002022126102295214	0.007924482894567736	-0.019328371043729718	0.03668869024740935	0.0450335912555624	0.0012222170953217954	0.015108909874484993	-0.0132998989918072	-0.14230588695427998	-0.0385773032630049	0.26208772802581404	-0.01620977425519343	-0.061206506174126575	0.0014538826504466441	0.01650196577168938	-0.027641100425131782	-0.019735188979022534	0.011155094653178882	0.02332927083726266	-0.0807960347764389	0.05442673385130087	0.020282396549936098	0.02388826919985567	-0.24419878683753488	0.03667439651033121	-0.16468282291276853	-0.00289941425670963	0.01660867061543616	0.0002932447815718983	-0.008859611220044824	0.17739538914312397	0.0014769718739204036
11	-0.06076018396265661	0.026101646351663343	0.08640521540609894	0.02008991758158239	0.026628203344785557	0.006935476047560052	0.028043247875980802	0.19712918573864546	-0.0004985682668159873	0.01952821428132025	0.03122108324837385	-0.0639344749108435	-0.004174812452873422	0.10069173052214468	0.06889731127951601	-0.009712505035241565	-0.0032193060203466383	-0.06253126413678337	-0.022017843633221297	-0.00890087292040775	-0.01600118599296519	-0.054856163141656936	0.017633194200887096	0.11211778401041943	-0.04732156539777478	0.16276967509546864	-0.0032380799645695874	0.021468738867502266	0.025378202614240175	0.006159073375137416	0.035329026198573546	0.015919008211214072	0.0036216751910460596	0.011557281694270385	-0.022369242977366754	0.013538189237855497	0.006049112110309873	0.010304379376965095	-0.024700280437889008	0.009298817384301574	-0.025325712748299034	0.0034755673550892333	-0.0010203356425840773	0.01172281290440803	-0.00013130821656607774	0.0023750030119993565	-0.0016857402960141655
12	-0.0547778288044502	0.0421509751796184	0.11607818489797758	0.01816519834290347	0.022690311578331894	-0.004320292177922682	0.016678569911177936	0.1803546393689715	-0.0005198953937025297	-0.014468305316933425	0.027110661379622952	-0.0576453689351805	-0.0029445770281204082	0.05167394508891228	-0.04193575944095372	-0.007884749342649556	-0.0022267715067657056	-0.05634786667240175	-0.018978768345246658	-0.0035862467697108254	-0.007905511232423166	-0.04690253391948255	0.023281595334959746	-0.006258084184281326	0.0951544527399013	-0.09782065368260501	-0.0008347814632354797	0.016848782126603574	0.019734956544836674	0.004242819627617482	0.012394752803310097	0.012926668210859017	0.002225939576435504	0.004505597098309294	-0.013948245516911827	-0.000705302405294795	-0.0198030800860657	0.0021673257784800663	0.010885440706840152	-0.01105980913385435	-0.005240306128215435	0.0027720561671948146	-0.05853437629970817	0.0020675018143389737	0.001126693723351142	0.3948290972944921	-0.00214157896747092
13	-0.07344376702233688	0.06305566279983048	0.154728035283705	-0.0029395802665977515	-0.005808419535370847	0.002461634276788188	-0.012883824219689227	-0.0800246051383511	-0.0004826633206919806	-0.03578261421151733	0.03993585791552331	0.025030591963105746	-0.0032919344069240694	-0.11240224502495802	-0.06533367490634426	-0.013587649610700867	-0.005323643460983873	-0.025082920290962263	-0.028461186233295716	-0.02016875997004961	0.008621224937022975	-0.03633848046548854	0.018470259003645347	0.14587419645391783	0.12971880834162197	0.043561588249051354	0.0023572926358707653	0.031263811795416804	0.03734281828058136	0.010221848474130624	-0.027546541384365943	0.022263264266496968	0.0065808656986479416	0.026508020143967533	-0.04022315133125604	-0.10792136898166213	-0.01566824060987214	0.027556279748656754	0.057236811050425565	0.017664176251370844	0.21499860013929264	0.0002659995741263837	-0.009279943329165508	-0.0016855008481445166	-0.0027984805378701884	-0.03980848159075946	-0.0007192868678347203
14	-0.050572577430429574	0.03744135569453264	0.10737075564673744	0.016812231491385925	0.01992220030381028	-0.0046842669000801635	0.03155860679422591	0.16856309869575065	-0.0006432131927236707	0.008914318909950187	0.024221271372803034	-0.05322448939090304	-0.0032230811230391987	0.08451391071944551	-0.036664440367060826	-0.006599942283492673	-0.0015290768670094047	-0.05200129412771809	-0.016842473325554295	0.0001496295418060841	-0.013329291163369098	-0.018113445334131287	0.02189590605891916	0.04487084243317638	0.08736744507976732	-0.08650693291561984	0.0008545990662793993	0.01360121842989978	0.015768079343515495	0.0028958035291705257	0.02775980333354256	0.010823225408609598	0.0012448177680689106	-0.00045133132738715484	-0.008028768955473659	0.003655669092461083	-0.017614748272055825	-0.003552554589800637	0.0004429351360074704	-0.0322424587290995	0.008878578751262524	0.004415158741392368	-0.0432006269970303	-0.002043234238899707	0.00201099668538797	0.036257285429283734	-0.002462007318643997
15	-0.04490537419132765	0.031094441223330056	0.09563619643305141	0.009305918087031195	0.016191757629662913	0.0043226781885991345	-0.012278508426508995	-0.04206242531179998	-0.0006125433457947884	0.013439049743768328	0.02032738752394705	-0.04726669504172615	-0.00476326892422285	0.07551444725396557	-0.02956055194924593	-0.004868473203604394	-0.000588829312069409	-0.0461436395398377	-0.013963497260039787	0.005184279899287522	-0.011842958629331057	-0.03377696022334296	0.010855844080124518	-0.037542945880991496	-0.02129180610055313	-0.07126000728043458	0.0031312912203059645	0.009224642129407937	0.01042212084426088	0.001080498493328604	0.02354916522119577	0.007988522604440168	-7.73901562133539e-05	-0.007131531470391861	-5.139168142594998e-05	0.01955424860305808	0.024526906622071153	-0.011260946233319424	-0.013629898122181638	-0.001158099472884033	0.027905881284424457	0.001063702225420145	0.00025096937711348717	0.0023210054546236015	0.0032027267783289472	0.05510545943914338	-0.0028938322984503914
16	-0.04944965671333702	0.036183754467148874	0.10504562646201362	0.009818360520849088	0.01918303652478373	-0.006523009650417072	0.02079872464399897	0.16541442478051227	-0.0006620383964169616	0.015184317229201974	0.02344972275184242	-0.052043989871014995	-0.003794326776963683	0.08273072357373332	-0.03525684950791562	-0.006256862563429594	-0.0013427727211914517	-0.05084063667239358	-0.016272022305609674	0.0011472138794783317	-0.013034783709772924	-0.03981865071229509	0.015820669881201455	0.12680883939550538	0.08528809441841487	-0.028023088206323803	0.0013057113130678418	0.012734027332208098	0.014708811253373404	0.0025361122411425045	-0.004961756875849276	0.0102615468572495	0.0009828305747676092	-0.0017749710167400499	-0.00644810176724153	-0.12515191091502237	-0.01703040196044055	-0.00507992396527097	-0.0023455083602087487	0.0018390468312075073	0.01264871920739706	0.004140508457489995	0.0015468506700533507	0.002168679304995202	0.0022471305161481415	0.039991932693917674	-0.002547570725411675
17	-0.07529611741892915	0.06513017981322293	0.04015991695435572	-0.030136045037715796	-0.024712677872965216	-0.0004816840264705195	0.018350788024202584	-0.26179374547246503	-7.280812137912089e-05	-0.055698828779793666	0.041208591041088045	-0.019100637981308503	0.002141030306517501	-0.14869188649095805	0.03198031113123967	-0.014153587923039678	-0.005630967525042644	-0.07755569042024119	-0.0003528555721367889	-0.021814357664876965	0.022678060823535195	-0.07418190058985777	-0.009333016736149752	0.17310127995270877	0.13314886886466884	0.24607939216273872	-0.009077617432188809	-0.028689563025395735	0.03909016841581828	0.010815188938767107	-0.042876260442299884	-0.03887975118121355	0.00701303519559186	0.028691473050479355	-0.042830592309443125	0.06056555172253929	0.03783035136341845	0.030075801586067284	0.06183657872544457	-0.018828726226315616	-0.07412925689615939	-0.0018011778207381343	0.008917419017171219	-0.00440771197249255	-0.0031880027796453896	-0.04596909047122331	-0.000578142966891796
18	-0.06230375786631796	0.05057954674423781	0.13166143760456053	-0.049708531821072224	-0.03463098231524207	0.0020240299554157145	-0.017744717839765896	-0.3111035401718576	-0.00012890231929128094	-0.05412674190508674	0.03228165885143548	-0.06555719700016585	-0.0010614441945850696	-0.12932650677405594	-0.05136957680028529	-0.010184104583369939	-0.0034754008748196312	-0.06412671119894801	-0.022801989204943897	-0.010272158646010113	0.029138272421947175	-0.05690836736258228	-0.007422106798459993	-0.03452843479456137	0.10909047274014187	0.12067806598380593	-0.0038581817056503554	0.02266078522260923	0.02683427921522924	0.006653507289414132	-0.06887012775256643	0.01669109509226343	0.003981804440171017	0.013376765163794177	-0.024542038068765887	-0.036934329995662415	0.048724011681665395	0.012403910958617268	0.029573873136768368	0.010316869584631202	-0.030508171609949664	-0.0012721399556899255	0.005212421448504903	-0.0031651656023825776	-0.0004558992704000411	-0.002758666684642461	-0.0015681242971420858
19	-0.06482656451838717	0.05340493298371244	0.0013973185032751865	0.011718872249367187	0.029304902752662194	0.00309615510209265	0.011935812757328546	0.12417283695487705	-0.0005810844550752567	-0.02392891367529249	0.03401505637783777	-0.03658171084873772	-0.003215009773668569	0.059374392858278814	-0.05453193682160338	-0.0109548836658026	-0.0038939605569266846	-0.0667342989872006	-0.024083591374972783	-0.012513378675858392	-0.003328010715662897	-0.0602624759333961	0.012567166588504843	-0.09737615081367337	-0.048702568844094934	-0.0439154650126854	-0.004871671758603269	0.001375487585054818	0.0292140808730471	0.00746160670401756	-0.026836459783933276	0.017952988620566015	0.004570397226782734	0.016350516527014417	-0.028093239535156505	-0.094140420589199	0.013835126640960297	0.01583537104475775	0.03583852182842982	0.0119807671518632	-0.03897834699917752	0.004067459844279059	-0.046184614962012135	0.001603742416822503	-0.0009864086732037061	-0.011149101395603414	-0.0013758935114047421
20	-0.030281312643434553	0.07181664804004398	-0.027004519745126486	0.01028386821641682	0.006565453266478644	-0.010106510034056696	-0.023702419371782895	-0.07594361746934226	-0.0004318880041731945	-0.03243904680038111	-0.048064316361775355	0.061892080172773235	-0.0028381863007662642	-0.01854112181577474	0.044683903879531084	-0.015977688915880514	-0.006621517410341712	0.015076125148399427	0.0047954994297038965	-0.02711835692328749	-0.008007518546922419	-0.08211962608547932	0.009047345358251626	0.1548317346551902	-0.01566320911001083	0.2025075373264819	-0.011476110403729856	-0.019292503711699827	0.04472213049902526	0.012727611029724539	-0.0423622161925562	0.026176156040980763	0.008405979958764171	0.03572905740862236	-0.051234751514408504	0.06862239980664034	-0.03358727983087628	0.03819658469069852	0.07666229488550551	0.022823606075188036	-0.09417450162213632	0.004397557298878917	-0.038641222655104696	-0.004978700656263437	-0.004443489274311656	-0.06582562347199702	-0.00012321577035810807
21	-0.049282692629347286	0.03599676509758935	0.10469990921005087	0.016397233379995442	0.01907313223554497	-0.00650420465283306	0.016031921475028202	0.16494625686087377	-0.0004919736700779883	0.015120193358027306	0.023335003246902002	-0.05186846454853387	-0.0030793154812003764	0.08246558623693459	0.011125511827158065	-0.00620585095564294	-0.001315071655055131	-0.05066806161352755	-0.01618720346617033	0.0012955420317750023	-0.012990994182632276	-0.0395966695055035	0.02624432129570714	0.26251501633338525	0.0849789213190308	0.01606363187352152	0.0013727859888799346	0.012605087002702919	0.014551311508575786	0.0024826307036567726	0.026801440297168584	0.010178032372747607	0.0009438763983232352	-0.001971779468932004	-0.006213076582329807	-0.1603904875474452	-0.016943517067173827	-0.005307024440671953	-0.0027601145804131933	0.0017289269641388605	0.013209291328108427	-0.0007419332195133945	-0.019085254358407362	-0.0019198739153992255	0.0022822406251271606	0.04054722742672749	-0.00256029291996789
22	-0.07203532574841379	0.061478296341252944	0.15181170480629858	-0.009632299388954454	0.009860022697787501	-0.0024158879623713122	0.024783558300484183	0.0006271627545857552	-0.0005240325419748219	-0.010143685514707386	0.03896813071443208	-0.0757877600645972	-0.00271543807546236	0.004105938012558048	-0.0635681815525926	-0.013157336383214998	-0.005089968505593919	-0.07418531697798861	-0.027745688915442324	-0.018917523855148617	0.010110737241813498	-0.06984663007646198	0.015848195207813925	0.19778101987186664	0.05906141026934576	0.1097230820060838	0.006995554124190869	0.0017962151397944276	0.03601421433232718	0.009770699921772548	-0.04300216502132523	0.021558769957708047	0.006252264070173019	0.024847823887980368	-0.03824057422286817	0.05616522118085219	0.020340615251663658	-0.02434451215328073	0.05373936118571739	-0.04552582055695651	-0.06318134008519594	0.0016442740602289029	-0.03400066248101956	-0.004095860623437929	-0.0025023059029650806	-0.03512424051212533	-0.0008266061396184105
23	-0.043280320881094264	0.029274482782448367	0.09227134723146321	0.01446607414988568	0.015122064526999485	-0.005828163533523994	0.01953548433172981	0.14811558389740548	-0.0005913959163333615	0.012814935223883137	0.019210828161016824	-0.04555831561357729	-0.004545897206309802	0.07293387844817488	-0.027523533529075755	-0.004371979705643105	-0.00031921618243034333	-0.04446397488398758	-0.013137959620403455	0.006627950592592437	-0.011416757291097531	-0.031616427932288124	0.025070075612329816	0.07477025914008106	0.07386412445542967	-0.06688799767905206	0.0037841257782332293	0.007969672172528456	0.008889183487145656	0.0005599652897151785	0.02234177753559931	0.007175680187979856	-0.00045652926125668117	-0.009047058565045996	0.002236097014360853	0.01736129289308492	0.01963361238884399	-0.013471304116807015	-0.017665240301687896	-0.0022298907840818012	0.033361902475439055	-0.0004975217312027099	-0.00021244287213863033	-0.0013458268997172864	0.0035444517616639248	0.06051011607034451	-0.0030176567994024757
24	-0.042053416227802974	0.02790042602636933	0.08973090802429692	0.014071338811082693	0.014314453209274236	-0.005689978491030036	-0.011382482694599148	-0.060077672273583335	-0.0006113404496711587	0.012343732830822013	0.018367833122375086	-0.044268500284576365	-0.004344144628359935	0.07098556582604403	-0.02598559790394348	-0.003997130351999336	-0.00011566002752814007	-0.04319583902084131	-0.012514684085281946	0.007717912552782662	-0.01109497805971817	-0.029985240139993145	0.012856812546352759	0.2712573686653736	0.07159222318635061	-0.06358715893709065	0.004277011612751187	0.007022178037942008	0.00773182577782919	0.00016696611505161995	0.021430207705578054	0.006561989463578633	-0.0007427768134403749	-0.010493269031580956	0.003963136064426911	0.01570562563091888	-0.013181540877235776	-0.015140109906507899	-0.020711897335325875	-0.0030390862355695073	0.0374811628994252	-0.0004475632139858886	-0.0005623160987086748	-0.0012284897896069884	0.003802451895911555	0.06459059658658708	-0.00311114349024084
25	-0.04321152620988039	0.029197437037687235	0.09212890040030398	0.014443940655015839	0.015076780360114613	-0.0058204152585951815	0.013079465971789222	0.14792268338051118	-0.0006672186946343161	0.012788514088696407	0.019163559967549086	-0.04548599343169697	-0.0042907174806595515	0.07282463318131421	-0.027437298811980794	-0.004350961252441013	-0.0003078024358834028	-0.04439286830734721	-0.01310301148046511	0.006689066649561928	-0.01139871457166804	-0.03152496440449247	0.019823509962696467	-0.06296612312123002	0.07373673501207119	-0.0667029139275363	0.0038117627415789348	0.00791654453356227	0.008824288433666425	0.0005379291445788941	0.022290664234678553	0.007141269484997386	-0.0004725796578261321	-0.009128150093458087	0.0023329350883742436	0.017268456758969066	-0.013784199004538015	-0.013564876950942328	-0.3018324161271211	-0.002275263776093482	0.03359287654970976	0.002722824781242986	-0.00023206087059016826	-0.0013392476045051178	0.003558918276532181	0.060738915687948494	-0.0030228987602523736
26	-0.04937617554440065	0.03610146013698169	0.10489347572882209	0.01642730989005429	0.019134667465693853	0.009202801661996083	-0.013683141000286433	0.1652083833063731	-0.0004549593610064087	0.015156096207662215	0.023399234508374823	-0.05196674088688833	-0.003988344079896025	0.08261403619420175	-0.035164740225274556	-0.006234412270648586	-0.0013305814362644984	-0.050764686104153287	-0.01623469339437975	0.0012124933441181051	-0.01301551186660417	-0.03972095641680834	0.02622771714376726	-0.07277992734805667	-0.12277706799108375	-0.08328815818380533	0.0013352309885988358	0.012677280480378191	0.014639495355736248	0.002512574928224215	0.02687089655422688	0.010224791994780399	0.0009656867774209408	-0.0018615867413800352	-0.006344666795455251	0.025587447202536168	-0.016992163775511236	-0.005179871259321943	-0.002527977242024036	0.0017905828959589442	0.012895427922940688	0.006907279526365916	0.0015258962351680492	0.010382030600127993	0.002262582533058695	0.040236318822335505	-0.0025531697842336772
27	-0.05808332817032227	-0.0382140246802075	0.122922579990781	0.019228685557334	0.024866160118355404	0.010691332251313159	-0.016418746820664624	0.1896232720264101	0.00024205114191589716	0.01850014673601937	0.029381839957508694	0.035071621497929015	-0.004085923398802893	0.09644090963411692	0.11292715005073539	-0.008894660175934677	-0.0027751879946680542	-0.059764450251430845	-0.020657983499074013	-0.006522798162330265	0.029526211398681175	-0.05129724397179587	0.02456479154866505	-0.08664126586173297	-0.06815873132134989	-0.10671370037464326	0.03695248640129554	0.019401499856250344	0.022853084073304282	0.0053016293070441995	0.0038324817798877065	0.014580060179752427	0.0029971413969579344	0.00840194533305166	-0.018601195906752778	0.0373374617702925	0.022355504244982515	0.006663385406929627	0.019093676665277323	0.007533317901000576	-0.016338326404543083	0.004303771146418068	0.004008892428308679	0.004417331278644924	0.00043159547112556	0.011277779504132956	-0.001889709193846198
28	-0.07620224244794026	0.0661449833797632	-0.027329717948059978	-0.03627187972290681	-0.0539561258425415	-0.0033038674124861557	0.014944777522272887	-0.26767694569232675	-0.00028676671701824175	-0.05153526430214792	0.041831181314746516	-0.02199660608922096	-0.0024960509226701517	-0.093713006330517	-0.06879144777949003	-0.014430431262523311	-0.005781303026885769	-0.07849226657772876	-0.02986250967142956	-0.022619344270925747	0.027303414865148645	-0.07538660715091827	0.006288795136518211	0.043613147054967105	0.03236215392797761	0.05341261265130211	-0.009441636094848077	0.03339408270045286	0.03994492985560686	0.011105436748642127	-0.04683751161152576	0.023643037973965074	0.0072244420647654215	0.029759565422147815	-0.044106089394849286	0.06178833748827769	-0.002156971187467832	0.03130829075346103	0.06408667386167714	0.01948350733097077	0.18349027343026048	0.0004150957919894442	0.00917581634798704	0.0041782743323453215	-0.0033785476426897686	-0.048982711388089545	-0.0005090987830420025
29	0.0066826831005155855	0.05916186034246633	0.007983960154610805	0.02305203979860661	0.03268857643985347	-0.00883385345127385	-0.02015233751253699	0.13309242167853022	-0.0003706752760473846	-0.038762981794748505	0.037546978316127466	-0.03992583785817937	-0.002043342224081432	0.11531200779760384	-0.060975472459527925	0.02083750157120536	0.014657801746495319	-0.07204744636111018	0.03272068252508086	0.11536638039933864	-0.018415840361475717	0.11955402526916692	0.011582527861530523	-0.10555940240978183	0.12328069382758045	0.042628133207738964	-0.0069367305219510495	0.028578802625840248	0.03406309764848335	-0.0011562176857938676	0.04216951140585951	0.020524187303217707	0.00576969729736	0.022409748479753907	-0.03532906754078652	-0.03757088851987694	-0.02770721359498497	0.02282721738929399	0.048603193412841236	0.015371077932432373	-0.05623693761252935	0.006757116165450513	-0.05254818964215866	0.0012995204167367256	0.004671109186463531	-0.028245214650671896	-0.0009842094810431686
30	-0.05394337405124842	0.041216437855790475	0.0732126352810289	0.017896726967530356	0.022141030832670466	-0.007029132534236251	0.032170869276233374	0.1780148251017133	-0.0006226144430299209	0.016910164757519476	-0.002437363442320641	-0.056768126739423816	-0.003136340892761069	0.08986670287436918	-0.015985736444609672	-0.007629803023843489	-0.002088326843974662	-0.05548536933337121	-0.018554859909133657	-0.0028449308605649187	-0.014213347102739724	-0.045793114044846185	0.018523200797832214	0.07440313310679048	0.015521486928010975	-0.04212466754290369	-0.0004995549839032119	0.01620436287029433	0.018947802759819242	0.003975529069689699	0.03026424937540338	0.012509278692774947	0.002031254007453985	0.0035219858660161295	-0.012773634319190338	0.03175073057367338	-0.019368845905663474	0.0010323207724669205	0.008813317631689608	-0.07574319565409933	-0.002438673229318416	0.0066515116174583	-0.028277165793831625	-0.0023656060981927024	0.0013021673738683962	0.025046577328561092	-0.002205162077472159
31	-0.07151370087529457	0.060894108988857186	0.15073162390877287	-0.03719525325475062	0.033706717506989496	-0.002198907473374495	-0.020638289915865936	-0.2078892566209709	-0.0004916289074009223	-0.02525709828923705	0.03860972700401166	-0.07523938839159675	-0.003089106983452785	-0.09050327460825924	-0.06291432024953772	-0.012997967237447502	-0.0050034255511852465	-0.07364616244227372	-0.027480700090879624	-0.01845412087785617	0.019886906272938785	-0.06915312213115678	0.0033954690057327224	0.11104772369897904	0.014195499689260921	0.2746907212467286	0.0167291513005477	0.029773291445053335	0.03552215770294181	0.009603614285517205	-0.05412663730630353	0.021297856165106866	0.006130564439571743	0.024232960011568955	-0.03750631461846786	0.05546130566203974	0.03776585419987788	-0.05730038587687854	0.052444059155240974	0.016391216088519376	-0.06143001516337525	0.0008145757874046166	-0.02584173710101	-0.004045974142846888	-0.002392615808522429	-0.03338940306910103	-0.0008663524908251036
32	-0.045454384405298184	0.031709298450938436	0.16461273260015827	-0.014163981200475842	0.016553144198015964	-0.0035611038089384687	0.024839859519866676	-0.1665564821416984	-0.0004974107887242083	-0.017057090396659272	-0.018907179520932394	0.03620993752152473	-0.00298041034716938	0.07638627011867474	0.014061316889753562	-0.015046166070998132	-0.006115668309456879	-0.02365897537929819	-0.03088631413718268	-0.024409736897400693	0.010283377297571481	-0.07806602781181063	0.01451044696696926	0.056289202887221015	-0.028865246487151504	0.02236468825787282	0.011870396217404558	0.034950454917236785	0.04184602804493454	0.011750984804654484	0.04829958206720292	0.0246510982439877	0.007694637838099273	0.03213513874505784	-0.04694295718822831	0.06450796860050477	-0.03200067500768144	0.034049503465487435	0.06909117171357484	-0.03495045971383745	-0.08393789549846684	0.003338885230415864	-0.034919555305043384	0.003398808024176932	-0.0038023436602184395	-0.05568538771587513	-0.0003555357339964711
33	-0.08866839957941883	0.08010630252783131	0.18625228890761478	-0.008776829397704269	0.044998816520919846	0.0012659402512889058	0.023986830536827677	-0.01403240999838043	-0.00032512198206600257	-0.03305063773843329	0.018149098409309568	0.034788051262320076	-0.0015881770993718537	-0.13676756724239744	-0.08441788387586097	-0.00672793120606376	-0.007849567260202446	-0.019814667265218917	-0.02368283912937514	-0.03369407369396396	-0.013439159772530813	0.039287050959218695	0.01687172300966972	0.09712938990205772	0.15359979107014402	0.024838892779457784	0.013364561841149886	-0.010447182889400462	0.05170444435656052	0.015098566492468966	-0.02851776297041756	0.017558399194144387	0.01013290520772484	0.04445401366036211	-0.06165394049523186	-0.11479955476365689	-0.013015878183622353	-0.01557312046865833	0.09504271042504653	-0.020458090055967708	-0.11902591005849819	0.002999418751061695	-0.040145109817113875	0.0026569526898261465	-0.005999998465983159	-0.09044307356941794	0.00044078739969140215
34	-0.05220861898474185	0.03927362028404126	-0.00916965436188242	0.0173385995473753	0.02099912643004768	-0.0068337488082566315	0.003623972987903924	0.1731505653689521	-0.0005540524465111482	0.01624391841431761	0.025345380658392046	-0.05494442049555241	-0.004229863771923037	0.08711192874965391	0.16035011445410846	0.01740993845568615	-0.0018005130598405777	-0.053692316297252976	-0.01767359306457379	-0.0013038029272186725	-0.013758374378954918	-0.043486731654400215	0.011060758020563536	0.17979376721713985	-0.016854023653156865	-0.09090850506015924	0.0001973501882675358	0.014864674210666557	0.017311382077404274	0.0034198564609409024	0.028975355102436384	0.011641564082216551	0.0016265205262550868	0.0014771481295824582	-0.010331725134055628	0.029409735970884643	-0.018466112783690553	-0.0013272507646797272	0.004505563389473098	0.003658699006181346	0.0033856651751367913	0.006723613164702188	0.002333616804888603	-0.0021996998513567137	0.0016669610347650886	0.030816083728543546	-0.0023373455443353912
35	-0.004785010659738446	0.07784099336856837	-0.02782035766319214	-0.03210144811103814	0.04366736546762557	-0.0009338428045418598	0.022538200563366105	-0.09212025738401028	6.547047220405271e-05	0.029469746540492652	-0.033856090590894256	0.09421066394537952	-0.000715142648020254	-0.10752226586102216	-0.05153592007506863	-0.01762115956768096	-0.007513978777350762	0.06158762362512277	0.0034377602418277317	-0.03189713131822581	0.032822280604386425	-0.010088014654959407	-0.0022425366376858866	0.03371154077497705	0.04387957597054542	0.11599799816950795	0.005048167221409677	0.041459179584864086	-0.00638562128613627	0.01445065684389769	-0.058339924843365566	-0.0009238087867290575	0.009660989328770356	0.04206974983605514	-0.058806694658252244	-0.052192269996755004	0.03525587928691162	0.04551321285683614	0.09001990474187546	-0.04232869758514577	-0.11223477983293637	-0.002263322775838443	0.012153947152755147	-0.0031778567962338	-0.005574652085918083	-0.08371587700585251	0.0002866625747244861
36	-0.0597138520283718	0.04767901359792398	0.08245876957796609	-0.0037195684958515663	0.02593945421504771	0.004000800460575911	-0.010279061028645725	0.035709222493276696	-0.0006065446241551892	0.0024293928878241764	0.030502158084133667	-0.04057633728526654	-0.0033641130669572984	0.029992069325416752	-0.04812310736744861	-0.009392825059938445	-0.0030457087446959575	-0.061449769297667566	-0.021486300212543247	-0.007971328800541933	-0.010173868389727	-0.05346504943667961	0.020178591947723482	-0.05553142448882022	0.10429465560452297	0.08518319507136445	-0.002817735818649871	0.020660694519552554	0.02439118188088501	0.00582391482349707	0.0022503111055212897	0.015395638933093796	0.003377556828500794	0.010323920820812965	-0.020896385159937025	-0.05891607629636027	0.01185778977199808	0.008881184196150246	0.023142603342109696	0.008608717269595664	-0.021812714639041032	0.0034823379125492977	-0.031098687549235383	0.009249328284180543	8.872011146155451e-05	0.005854928742102372	-0.0017654678525055422
37	-0.07485564299185785	0.06463687590344172	0.09092961320582568	-0.03530268581623823	-0.01939206840909511	-0.005755181045761468	0.024938377310069624	-0.37879687090202596	-4.85610884315825e-05	-0.03391259451626816	0.04090594506474951	-0.04487709911021541	8.996552772980449e-05	-0.15968826729402893	-0.06710347368082076	-0.014019012221626067	-0.005557888267850981	-0.02074208405398017	-0.029178428398828216	-0.021423047412155644	0.0038733867276665506	-0.030754915420218337	-0.009268231971182274	0.07313465533823756	0.13233322731731997	0.05486037794496827	0.03244589232039625	-0.1037848419386217	-0.012760478847579752	0.010674097219997375	-0.011280630206443695	0.022969476590474797	0.006910268671550701	0.028172265037890408	-0.042210563251710874	0.05997114604743905	0.021334772601369102	-0.11051390221745172	0.06074278997195483	-0.032076314521350915	-0.07265038983803439	-0.0017832420755364072	0.00879181006409772	-0.004365586452623158	-0.0030953774391087097	0.18022952533563852	-0.0006117058818872346
38	-0.06107874993659899	-0.07568013686605055	-0.055595094215446804	0.008819538208535382	-0.002523554436348228	-0.0013395577672222047	0.015957744963123053	-0.05759376449840934	-6.291705007550296e-05	-0.04123749533135057	0.031439967034325125	-0.027108007528686882	-0.00020298037847035454	-0.01106956627461479	-0.00552396083025	-0.020361997395401593	0.02385396210127111	-0.026323783150750374	-0.004222244799681708	-0.03986675682838657	0.004150483929556964	-0.10119830502658653	0.00779793249145197	0.0754775514997149	-0.054526765761171034	0.1136783620051837	-0.017240995744218796	-0.026637753891707118	0.05825880375048263	0.01732420322649216	-0.019480230536125395	0.033353998074431415	0.011753985118922393	0.05264420678787855	-0.07143452477816377	0.0879873952273848	0.027894647499609248	0.010737685046065292	0.11229656805932724	-0.07665918348786113	-0.14235414560627085	0.00021711548343399668	-0.03801251884202078	-0.003048009888652025	-0.007461107326214066	0.0013155056449282124	0.0009702221331109543
39	-0.06560134182918842	0.05427263529090254	0.02683061741496784	0.011473328361643994	0.029814900757186263	0.006252667486956259	0.022851220625504806	0.059496198651576945	-0.0005623425110001093	-0.007888554633546	0.034547398827844356	-0.03577938524169126	-0.0037713980811819973	0.10837944199327545	-0.05550312690114948	-0.011191597067608135	-0.004022504115604336	0.06307434258313736	-0.024477183282619615	-0.013201678124496552	0.0002937665572157874	0.02774745164706547	0.008091811981025357	0.06967643513282107	0.05663936070624198	-0.1269400078396999	-0.00518292394953377	0.025207390172508354	-0.03323057979862092	0.0077097815258149825	0.01543057273251017	0.018340527821627584	0.004751159528163971	0.017263783139141807	-0.029183846427280814	0.04748277262074032	0.014232277170285907	0.01688920424893179	0.03776245351873968	-0.03778397554523384	-0.04157961638488272	0.002228764473372353	-0.03310605816248017	-0.0034805356447990586	-0.0011493330289492614	-0.01372588167976832	-0.0013168576550086747
40	-0.06052150106484947	0.04858353018944207	0.12797108151735903	-0.01213057367459356	0.026471090068624005	-0.0077700203925277125	0.007197249454308876	-0.20090575329480115	-0.00040984517508468806	0.019436546234966486	0.031057086398153827	-0.06368355332575013	-0.0032065397503772694	-0.022924018316803997	0.03179009810599689	-0.009639581577229713	-0.0031797060622013548	-0.06228456009028969	-0.02189659117040261	-0.008688830950838264	-0.004855973706931563	-0.0545388307164449	0.011870727058079561	0.2781053078677883	0.02754214000938739	0.09551481990302374	-0.003142193606199941	-0.011348864756155517	0.0251530494280345	0.006082619038125327	-0.03471976084836895	0.01579962038424266	0.0035659883900691696	0.011275934888660416	-0.022033263580768882	0.04062769547357159	0.010803422256809584	-0.12591282002141385	0.025148162299844956	0.00914139592963891	-0.024524348916006217	0.0005210866427425604	0.004704179886266643	-0.0029947164464535067	-8.111668822551599e-05	0.003168822573649795	-0.001703927262879058
41	-0.05899723121096884	0.06691501101619339	-0.09352047481593011	-0.04098484823522293	-0.08711706974843768	0.0027740947798323436	0.0022161584585242765	-0.30396053211446306	5.2666840951658136e-05	0.010285639640227226	0.042303599556755604	-0.0620811251192915	0.002183333891226912	-0.09185276348251939	-0.030871292966806924	-0.014640498539967624	-0.00589537681906855	-0.010687684853669279	-0.032452130591677	-0.023230163895581808	0.007313719532236864	-0.03516717754568505	-0.009567415587848144	-0.011053767433740445	0.0013967469464801017	0.07083510830805798	0.0530171063761941	-0.10844082362922129	0.04475358600744915	0.011325675268082052	-0.03987574485190367	-0.03235118669476004	0.008413759802641921	0.030570028325080944	-0.045073929909341316	-0.009131325911703379	0.025439731233319995	-0.08575323383017998	0.07674509914318238	0.01993698413108273	-0.07947997076250077	-0.001866071443209033	0.009371886890571382	-0.002848940310383679	-0.0035231320877606555	-0.05126943117133047	-0.000456708417603785
42	0.06767868957050126	-0.1066802666331361	-0.04425040330104009	0.02966100286351201	0.046210227138347486	0.008676824868898845	0.020655151677597898	0.28054426812750893	0.00036276515373467736	0.012555432400529582	-0.04254915403879078	0.09837378212170009	0.0025448413260375944	0.019252496575302855	-0.00772001409421236	0.031062312335175556	-0.00815489988974753	0.06247726267807889	0.016492604475464627	-0.0353290080518502	0.027622298326301958	0.11152134463360637	-0.003661948190672161	0.011508425541322963	-0.045005161515686634	-0.10928993549326042	-0.015189004781006783	0.044442479181085424	0.015024651063149413	0.009787284355827451	-0.013579707804947716	-0.000726624686862058	-0.011736451995530087	0.00953068214331632	-0.06424448547156383	-0.06277299248160448	-0.017204635310450418	0.05076764922414924	-0.001514083840191378	0.02891925141846634	0.195686222632745	-0.0024206231947013538	0.013255565218191125	0.006750488701504835	-0.006386996635852271	-0.09656376221393269	0.0005810166998312839
43	-0.014280284449728228	0.07433760913672974	0.06625670003729378	-0.010201807205445043	0.041608227267215976	-0.0044131187972241024	-0.018926539853429233	-0.2774411156961298	0.00033673797408266434	-0.04365807260413425	0.034866232537519595	0.0741967784512563	0.0007119830403979815	-0.04882047157165276	0.128425889358264	0.004488240102620092	-0.006994978801386484	-0.04496261754398519	0.03890106415152145	-0.0291180936054521	0.012365473072654518	0.05669717859194471	-0.010542212797341627	-0.016909076358939033	-0.08659139257475476	0.3049798541586294	-0.012380400571097221	0.03904338708125466	0.04684551714024503	0.013448640656756486	-0.07634618751754144	-0.05069782907808016	0.008931154002619426	0.038382397823874315	-0.05440332387389202	-0.012084338572629116	0.04909897518776119	0.017520372306000197	0.08225195035116631	0.02430822470086744	-0.10173204626506593	-0.0021359452998434792	0.011261887680185897	0.007748581244950795	-0.004916838208771883	-0.07331201920617728	4.8302843861195574e-05
44	-0.0860220496869089	0.06473888533840759	-0.0579744280776444	-0.04226992503761503	-0.03322170930948053	0.010099795197520163	-0.02171687543603308	-0.16546150442397914	0.0003048305512682439	0.029230232731184146	0.04857828163803726	-0.05333029814231455	0.0014874289579222065	-0.07403141700590418	0.10463852956034195	-0.014046840890706427	-0.005573000197000716	0.04078891241600064	-0.02352115713822518	-0.021503965760834815	0.0166469775890147	-0.07371738209912762	-0.009281628697090306	-0.13111827151658068	-0.02838582106653722	0.35091789973826865	-0.008937256779029179	-0.10196393961280156	0.03876058401179943	0.010703273324675858	-0.05646712264811693	-0.02771862589172832	0.0012682998087999594	0.028279631136037542	-0.042338777953819504	0.06009406213599057	0.06173204850230959	-0.0640866290638693	-0.04012177337443188	0.018655442453463424	-0.07295620211723532	-0.0017869509762716569	0.00881778451529425	0.005993882715674942	-0.003114531267943767	-0.04480707916890012	-0.0006047654666044233
45	-0.08346055375895695	0.09925138995354017	-0.11521673856223	-0.03254449951989684	-0.06316781938093656	0.005746269237835116	0.021905952288668314	-0.11652892104606125	0.0002879573386937762	-0.012930922548888089	0.062142232052265524	-0.01347609100909456	0.0002717630084027832	-0.1127470382895559	-0.04993327005246971	-0.02015687416738666	-0.010685767704183606	0.0475790952374832	-0.010890022154392926	-0.017477479559212077	0.012382675129636127	0.04719294776358647	-0.007253578806759961	0.04544031740140257	0.017353982922025078	0.10536922642253747	0.03610877499443806	-0.05745074889219134	0.008767942757290838	0.020574325425917733	-0.06718818352477997	0.009592323248974698	0.01159734613490249	0.051852818577118875	-0.07048946292487858	-0.0062155360383932936	0.012709489388832623	-0.029255949977087626	0.11062939131400466	-0.06077037577469015	-0.057739024028586036	-0.0026012733158479705	0.017605632101129517	0.004323210373266389	-0.0073199257559360175	-0.147297461771905	0.0017433615920033469
46	0.048195137142125054	-0.07530760812409402	-0.018077457024282765	0.031146986132362785	-0.0273707044706888	0.006122156081748256	0.003074559868836511	0.07922798882797123	0.00043584676977857334	-0.006285097114490953	-0.02279789134624786	0.01871666571902445	0.0038514641589946336	-0.007645536275158109	0.027804450454628305	0.010610997042891089	0.014454728575107137	-0.0038287561758571023	0.03125777119910451	0.1229328862594666	-0.008593621677116626	0.059343276508315425	-0.01445775849264234	-0.07791013181129239	-0.0023405854888694727	-0.021120851774425853	0.022309192455752032	0.08245634883354559	-0.027290243884137543	-0.017175867111398128	0.07201700936674651	0.00495734796828778	-0.014258908013324667	-0.045936303257551325	0.04796625755666927	0.015326508167351061	-0.013035345797984718	0.11772085077895858	0.02330341477035417	0.03196547197167836	0.09047671709728555	-0.003219969143293088	0.018853604586860542	0.003344215047626773	0.008551445594051684	0.36094262382221703	0.004331742693845106
47	0.09726811265439524	-0.06272616262997847	-0.04708847633566136	0.028480974539877423	0.042137957469188816	0.000582485505557074	0.031723888198909214	0.10154242083046845	0.00034911085729935826	0.03714290922599318	-0.04254670057452796	0.03478149260807016	0.0024474834445202425	0.007051986365782805	0.05614090853534879	0.032856648425398934	-0.010828731663162283	0.05368744188326909	-0.009402538772471375	0.1550874530709933	-0.007794858690792601	0.012318435681039871	-0.01103103509890982	0.018196392377155403	-0.07825214158952991	-0.1773063438748773	-0.02166335484736648	0.0416100246086623	-0.08384176553768777	-0.0254118042638884	0.06940573020739486	0.007542406608515509	-0.006491280445520854	-0.05646291008008306	0.09025331981206519	-0.017543948723413673	-0.035177426703657276	0.07268841082578958	0.0842503203719291	-0.04123402430887592	0.3735762565966672	-0.002271276380450272	0.012209648431804632	-0.005511828137997688	-0.005615726784926625	-0.08436550654772729	0.00030154604638889666
48	0.0005514910958839707	-0.06107924386012551	-0.10179365664697149	0.01631068763645709	0.008076872649971128	0.0072671111788681466	-0.022402759973212227	-0.059999542384119545	0.0003129578409688286	-0.014983780096833422	0.0424685169295478	-0.08114348766763824	0.0023816930061367403	0.126686565607909	0.021202701713984983	-0.01692359487039457	0.028089722384649435	-0.07945102447420736	0.048742965121501586	0.0807876605474259	-0.007071153729852621	0.016342104797530215	-0.009602718000801602	-0.057467121973347524	-0.03941479159165347	0.2167931944543544	-0.009814276124705734	0.034110423519919955	0.04081993534603158	0.013719316779834113	-0.04501484828902471	-0.026469155333818634	0.007440855864721302	0.030852954344467477	-0.045411795175197986	0.06304008354142086	0.01577822306671588	-0.018263274723865054	0.06639005993705806	0.020095289200291473	0.014112439390056302	-0.0018758449614746503	0.00944033352511994	0.008285544261938243	0.04231972608783493	0.1464020190650547	-0.0004384193663787816
49	0.04154589053366851	-0.026137107536618076	-0.08840111720243718	0.030711374576650352	0.048359241933732706	0.006055504269648967	0.015460490523818959	-0.107358442901622	0.00037491917279615096	-0.036833512264028215	0.023563507602247062	-0.034939032965030176	0.002631501927947614	0.026860112528349283	0.004095108559732459	0.0005065383916202464	0.027002061241052124	-0.004907557018874228	0.034895256843248686	-0.0382293442995563	0.0015596345962831004	0.04111677224252198	-0.012050658412227232	0.05267925139507086	-0.03830084984845493	0.20854903429356791	-0.01650055023309148	0.04016053698495688	0.05652014489559739	-0.004554765647310548	-0.03660369283932859	-0.02441078032810803	0.011323965223355815	0.050471614327113966	-0.06884005315287578	0.08550014299504893	0.02494874177532825	-0.08076923946910765	0.10771967952547772	-0.045451587243414866	-0.1361659217286491	-0.002553560401372205	0.014186561012710075	0.003199473223572371	0.02082952216583054	-0.07812313966527032	0.0008297802787632115
50	0.08081514006350875	-0.06825137091418347	-0.08069465645422283	0.028948293525118872	-0.05447987419608411	0.0021549905268175734	0.012939002822688155	-0.1659718733824292	0.00041488797003039635	-0.015787494349323708	0.004167198649193214	-0.03625613028080939	0.0029164874959669274	0.09429894264341197	0.03187476932092828	0.003475245779915863	0.02063718909072794	-0.012266018138324442	0.029297804321885373	0.03995682955207526	-0.026643947217583102	0.02973794673914764	-0.013629727664943091	0.07175763769489639	-0.03456783481061646	0.048335300373470634	-0.028499805413055357	-0.024558631781393826	0.06664772726860009	-0.00404553132458656	0.0557858423468333	0.0048988053047608286	-0.009765734962771552	0.02463792656026244	0.020026186182135926	0.03551722790080595	-0.006338013042472909	-0.0656081116786079	-0.07203421943291302	-0.03266641142720394	-0.1722119504749461	-0.002990727747537244	0.017248164088123043	-0.004078830774446933	0.026261604700130715	0.028367998932995974	0.0016478455619710834
51	-0.009865456231917136	-0.016530624927035695	-0.0941419999764831	0.013078382418467122	-0.04297955073090301	-0.005562074003214542	0.003894235758741717	-0.035668398247261805	0.0005102615977117874	-0.021084565129024624	-0.033039353794637696	0.027788435634267784	0.0035965206553224237	-0.05961377212475778	0.04279613932043992	0.01745981251100214	0.004829043539744158	0.00845805934576172	0.02990897974896365	0.02148369147572424	-0.0015262323985695946	0.048616345038576134	-0.01620623545541656	-0.059314612607784235	-0.020947196809871494	-0.06053189274450872	-0.002703961141911382	-0.005918856893326814	-0.014377831351016484	-0.005589653808386744	0.004015975071595143	0.0008686989552004653	-0.010412113325973818	-0.03567327550732704	0.08901370906972005	-0.021037694106703666	-0.003220537319018281	0.008495967527368701	-0.04525922076340953	-0.016408571495133358	0.018862961949517056	-0.0037040372310810964	0.022243666445965548	-0.00013993780615682258	-0.013014915399829647	0.08675747921161528	0.002982651854776638
52	0.030880102212125372	-0.062091921200636724	0.00018024845706964988	-0.02124623879660608	-0.0263539361957502	0.0005341482173463974	-0.02161809467371542	-0.16961723137727563	0.00037406811687801624	-0.017490342837896945	-0.06723249541344935	0.02818988219601314	0.002885166716926745	-0.12736479844955478	0.05825207402522642	0.005178526644216758	-0.005520836491241046	-0.0029848879695936943	-0.030990207905195227	-0.04671893664056879	-0.012901018357557036	-0.021795443230723764	-0.013456183160575346	-0.054850062703567556	-0.03450296245789531	-0.04142765224107919	0.028308543755070876	-0.05110603925990875	-0.09411476575020913	-0.01974430744746273	-0.0012599110378999484	-0.005678320843852352	-0.01051009518300442	-0.08147994866027404	0.09599642319511593	-0.013910068483612079	-0.034342910588916496	-0.07998202873632165	-0.11132219563352833	0.037375214785436	-0.30926380162713296	-0.0029426817291086046	0.009808845237156864	-0.0089725687433761	-0.01791509887524323	-0.1392041325985473	0.001557937703990455
53	0.04366001232768666	-0.046663009262711885	-0.1372879391957606	0.013463189411434217	-0.056524776558897684	0.0037807730495837883	0.007655744250388194	-0.003391908292284691	0.00045044751239111373	-0.0011056472520052673	-0.05205659718988566	-0.017725992302546404	0.003170034189373383	0.004462930773380647	0.0159433680136972	0.007807792585439503	0.008930120566812671	0.02441029460721189	0.02270538191705965	0.04547774909728064	-0.00595752934447138	0.004940368326371766	-0.01503459806055137	0.01620175576542451	-0.06748833981114391	0.08081981423341923	0.0031866471055336854	-0.017534944520550145	-0.06512974889816048	0.013184172449446852	0.03505340999662651	0.006726890975157452	0.0035351272815484433	-0.04485704160774704	0.014881615449505864	0.11287804059197852	-0.02272314269315295	0.07047078367838999	-0.15292629369674438	-0.04713885746291886	-0.20428147407425637	-0.003379667916879146	0.019972018989580363	-0.003867320014093825	0.01083634763175162	0.027487707198637402	0.0023756639879691536
54	0.050442636685597744	-0.021424400789880328	-0.11670728260216331	-0.01076933571214477	-0.02170353616706434	-0.001913402055614223	0.012202845708617663	0.07660900534580256	0.0004566678738039839	0.017774626044324983	-0.02827865810267959	0.018752229313040738	0.00321438661809779	-0.019390717944746692	0.022783702611690004	0.02660529508403121	-0.0073532138433559935	0.047742391022747854	0.01187348551404509	-0.039259555970893846	0.008801857191875432	0.02091049618480683	-0.015280349299706345	-0.003285728576164	-0.01093155277715822	-0.12094782269188031	-0.013247822033736945	-0.03245336230818202	-0.05332183233773977	-0.016735251255692495	-0.017169588732599737	-0.016977742938293332	-0.005936939561874967	-0.018168561348976424	0.08255690225469994	-0.06893259043089606	0.013637453293039928	0.026450098374921256	-0.0065600638156120255	-0.004973269412794615	0.2628552504473777	-0.003447704462365238	0.02044849761665113	-0.006285730866081094	-0.014750721081542259	-0.18045306347400314	0.0025029798461636494
55	0.007114987632158587	-0.08832166743024744	-0.14405918370872714	0.004868033673467534	-0.06840541732916677	0.00013787939926718923	-0.02806171831233693	-0.015308319261540384	0.00042948328125416745	0.0001208169104874833	-0.03990694596219966	0.03952440647135312	0.003020555002305144	-0.07386586053432329	0.01757735242439685	0.02231324595280799	0.003368360843388597	0.05723315519332053	-0.023451680311371147	-0.002305465120493898	-0.008597365777457405	0.032305971366381955	-0.014206352651982345	-0.053858165819425	-0.04683407262722271	-0.05625848213140461	0.01086340393632049	-0.05479757749665657	-0.06092690553733696	-0.005084649098652033	0.02085559900414788	0.0010498925297442135	-0.009771275852507356	-0.08090964076434297	0.0902629320995553	-0.03567243400303361	-0.02438494516860698	0.04447893049828257	-0.027476228004820063	0.04073916708558314	0.111527728206305	-0.00315036711413427	0.018366162447373383	-0.004172729669477786	-0.010155603865792716	-0.15616732955310858	0.0019465765280231363
56	0.0174074515111021	-0.05100697212554826	-0.04539897351497647	0.000144065005355061	0.009524971899974423	0.0018777986890677952	0.01537099073424276	-0.049663693999949195	0.00041772195240093266	0.04381129567115885	-0.02714575862073154	0.025705649692364406	0.002936694360609144	-0.031042978598312766	0.10306907700057477	0.015527707409376978	-0.010604091487684028	0.046617505632804965	0.0057450578627945195	-0.01906626450419776	-0.006891910770840853	0.009340070880662335	-0.013741691364972395	0.027503042837770053	-0.05166135936989326	-0.05557096002384197	-0.01443787780137647	-0.052670967123347956	-0.013867934890345688	-0.01450781933550331	0.03947205967876618	-0.023765306113724717	-0.007874744582161902	-0.059123077342824445	0.0865302227487396	-0.018411873536023977	0.021455607006841813	0.025868284310530426	-0.3951425432849597	0.03629060809652636	-0.11892727472244777	-0.0030217250413699386	0.01746524665606928	-0.0005326304282698684	-0.00949125924765519	-0.14566018280961313	0.0017058503744997045
57	0.030693708143213767	-0.04501446972568453	-0.02475744081442385	0.002962806789639489	-0.016716497459241243	0.0001359340538631553	0.005179999761138964	0.05280578481599787	0.00040494924242928676	-0.001714242232669695	-0.03651328207109176	-0.006213299985223533	0.0033542953460242745	0.061299167959993385	0.09476718260267036	0.0019575757415534654	-0.0014431843404240133	0.0110395260537846	-0.018301652634853623	0.06465918209483448	-0.00351087978429159	0.003422088823351363	-0.016055565995733167	0.009088499402855048	-0.04865925290445931	-0.0251115933291715	0.020504366277814406	0.035969657666239455	-0.07727181515555769	-0.01556357858858184	0.03425252840142938	0.010564272556576517	-0.0038893054389389356	-0.0993506308075421	0.09854685502449291	0.05246158577198601	-0.00414364218446846	-0.07380937383881529	-0.21422939407942493	-0.04755986461415	0.03895959914492152	-0.0046983087310115265	0.021951538611582187	-0.0062596215265299515	-0.004983359169045078	0.0141001272280459	0.002904594825932185
58	0.024333878149887002	-0.06250586041835336	-0.11814008652524069	0.027390698907940735	-0.022406747670786258	-0.0011996046100210631	0.026246478381596078	0.038465780749830876	0.00041925196559090133	-0.03688556891735691	-0.025003011200359887	-0.05062873546615694	0.002947603662569416	-0.01304280807966746	0.013969056413772963	0.0005500560392590996	0.008140421481138046	0.04713518657974729	0.018738537981348787	0.07990988295623506	-0.015109385151832553	0.013475103263471701	-0.013802138437481118	0.08620018778481173	-0.0010303445008413993	-0.12652240631519118	0.019765851046865755	0.021769494412746254	-0.07055622063120784	-0.014820733038514422	0.05906623040070182	0.0071072414056449415	6.787065129974651e-05	-0.09314028940292864	-0.035947150707185474	0.0363611613251489	-0.006959806824844979	0.02342445968474971	0.008878911363872578	-0.030570735914451374	-0.17639276810909282	-0.0030384598908559106	0.017582445406392568	-0.007313704996048049	-0.009577682817739342	0.43877547789331023	0.0017371660697460527
59	0.018093425912661044	0.0070603101882894485	-0.08846563370238403	-0.008290261161774426	-0.05725068754601268	0.002171860508748185	0.009251634103992025	-0.13891543605154558	0.0001961280350746917	0.00519707574323823	-0.04659197149434895	0.010340509369710439	0.0028126959900080005	-0.0343722381970097	-0.04884629366480551	-0.0034836140790649784	-0.006128830962806039	0.06777049720982019	-0.0129691848964853	-0.0641067898018496	-0.0033205776601319464	0.03695533723125457	-0.014622329284036029	-0.07728250148737999	-0.05307889757602778	0.018911638753820258	0.030105173478618567	-0.07680078317885633	-0.0648872275636673	-0.004282625122777141	-0.007277723927756594	-0.002745767096472737	-0.0081280431903758	-0.035727830674127416	0.08919082837371015	0.047009615251122835	0.0027756094999769917	-0.020669576858778092	0.051459153303969905	0.016129624013601632	-0.1590840168977619	-0.003265530777785362	0.012412779892864542	-0.001581804593169412	-0.010750342107392919	-0.16557359522886544	0.002162080718687118
60	0.04735189738853037	-0.030173341124372192	-0.11344796360716516	0.00720219979029376	-0.051967019949981895	-0.0004923097101141316	0.009894567350532906	-0.10566575666257998	0.0002996050803036676	-0.006096566050917094	-0.008158365092421346	0.034111262120936556	0.0031638581436278087	-0.0470935164392177	-0.013054524709629908	0.008852388292463553	0.0030705814370041674	0.0040034910467198715	0.01680786783047946	-0.05166031731858981	-0.03447394545825798	0.06613109282434154	-0.015000377366472393	-0.02240206992614781	0.04730567288976788	0.04027905465939511	0.022621955451273268	-0.05838456019956402	0.0024503877149568143	-0.016313288621250432	0.004072553170934265	-0.010815152733216099	-0.021572549184368413	-0.020888734835544265	0.01184423427776407	-0.06770107736606026	-0.015381252496282357	-0.14886657723717842	0.15752103976394266	0.0263342072626248	-0.03716568252542354	-0.004077314395509012	0.019905669662561	-0.0003850621254366124	-0.0008728767209991358	-0.2318779497227476	0.00235793534070098
61	0.10138183760114268	0.047579024245823005	0.06506724416908018	-0.017227372384871566	-0.03809134697252979	0.0024902038273335184	-0.026141014104082465	-0.054780818165463055	0.0003572537430473094	0.014081577553111893	-0.03050674927749043	0.10404968067084844	0.00250554385866245	-0.06998330163899373	-0.08486903136583311	0.020795007084945354	-0.004566632713006386	0.04028834039755817	0.007150705327256447	-0.03401380983536628	-0.0017099905263368038	0.1342428391043501	-0.01135274056423943	-0.13590407884889835	0.09083417261235631	-0.015758486419087787	-0.011741528297807136	-0.010537252368771996	-0.06031723498784811	-0.029924301987945358	0.015099064607991809	-0.025929814890854087	0.0016816071144183375	0.03650783843566425	0.03596947879767259	-0.1964690663357282	0.010256526991981218	0.04875399142834017	0.0959364355271056	0.027942838980735372	0.00259293873684147	-0.002360340950786852	0.012833392096204377	0.0031869919008142415	-0.006075681811291085	-0.09164006680678097	0.00046821136024493263
62	0.02679432724579791	0.015987985539762793	-0.011089033750348257	-0.03023327018397389	-0.060320407321494074	0.002897839168451375	-0.037805965683702765	-0.16445854753691128	0.00041332197893794164	0.018947746234889665	-0.025875571591142198	0.05922012246832571	0.002905321664321592	-0.06592069519748138	-0.02218661310946891	0.00525819496151417	-0.010408003318464682	0.032513810756255826	0.02203212447161417	-0.0669980213050193	-0.005658424762799486	0.07789907260710319	-0.013567859193656454	-0.1598799178670566	-0.020462139608555946	0.025032113850638728	0.028364429028044414	-0.03213362381558642	-0.04397672121110693	-0.00953649255200123	-0.007610559854365133	-0.04569468913908682	-0.010181535169092912	-0.020980628694704396	-0.04152914857838808	-0.0029939017913463246	0.003959449073807334	-0.04657839172958599	0.13275175015211801	0.03787599874513865	0.06117770191014492	0.0004459468290079491	0.017128209436586057	0.004708760982159654	-0.009242724517731532	-0.14172940530819567	0.0016157934854725622
63	-0.06404336658854394	0.05252780010793342	-0.08100123650928082	-0.05378952019533312	0.02878936186652767	0.005726954499577798	-0.018291266631334673	-0.2774602927960822	6.819587943988347e-05	0.00913018943012427	0.03347692819700381	-0.06738600577546205	-0.0012764084257579176	0.05769830909402577	-0.0535501914230474	-0.010715597559103698	-0.00376401993057182	0.08554166113534065	-0.023685721738143522	-0.011817598487447671	0.027645459475031407	-0.05922120275973601	-0.0032130318466477943	-0.09612934004841253	-0.039794092645673344	0.05402590374132994	0.007638433464882551	-0.08039769498902297	0.028475278424467936	0.007210734609596045	-0.0398325343953208	0.017561237473787305	0.004387670321565125	0.01542732413348226	-0.026990779449817683	0.04538033654774918	0.027962357067986367	0.014770084319910693	-0.04148973027677779	0.01146421502962327	-0.036348805878849456	0.002617579781090068	0.005708501168295493	-0.0033315360368259767	-0.0008217135842251988	-0.00854431553509363	-0.0014355709953364868
64	-0.002815228452772995	0.07129127763213722	0.04576763711921877	-0.041108777649827816	0.03981772495370702	0.006691984676405379	-0.018725853680253146	-0.23816918146895608	0.00010333153438611028	-0.014397094474198744	0.04498847485662437	0.0826090295210919	0.002287058974691767	-0.11889526537459094	0.016982489556651974	-0.015834365318106104	-0.006543687743073685	0.05362136541276234	0.004898891143429349	-0.026701610120730135	0.030822891256484387	0.015588201672931845	-0.010142143252736635	-0.06282676609002613	0.008118010848475295	0.08863685757410761	0.012806589257065303	-0.026598081383315264	0.044279614941245105	0.012577347850429623	-0.05700380524130191	-0.013064728729438277	0.008296533247347169	0.035176099039645824	-0.05057441837591903	-0.05687033875471703	0.03556219143770843	0.037558517031139424	0.07549740599613959	0.02251421030784172	-0.04099297315154337	-0.002025185533737248	0.010486206597146013	0.005596789406516421	-0.0043448429591794405	-0.0642654523191024	-0.0001589603934839378
65	-0.043515535713509995	0.07777482062773008	-0.21666795459705215	-0.03276231703362355	0.0005961678559899802	0.004517782640543286	-0.025373881661256877	-0.054339360951567106	-2.6808128053961398e-05	-0.022105886544856707	0.04896618142072738	-0.022359378473215653	0.0012974319584145026	-0.06993028435642325	-0.011464853371751339	-0.017603107322733784	-0.0075041757844068625	0.1014399162810468	-0.006629896275721814	-0.013394296479409595	0.025447438401763434	0.04099710074941693	-0.010993615946947125	-0.13201701208086558	-0.056613571889494715	0.08758344455598085	0.015533658275937445	-0.03184043512740527	-0.05204527173240677	0.007779232439948311	-0.08224085035111324	0.028837236258568592	0.009647204028416203	0.04200010226875038	-0.058723522760896596	0.017678707532080576	0.02189025089464723	0.04543284539563579	0.08987318180236226	0.026332432137724404	0.24278623292766852	0.00040104450109215895	0.012137097724778013	0.002012322775509387	-0.005562227143539021	-0.08351936650619353	0.00028216038037382347
66	0.022704348875392553	-0.06575742388783852	-0.16319978355667056	-0.005996183087882537	-0.05865915522511409	-0.0015690205728052541	-0.03137831408997388	-0.12659767648676618	0.000419312372345633	-0.011611214730429708	0.03221700524275606	0.011281613768142967	0.0029480343748876157	-0.007345349878929662	0.013661436893922263	0.014932582334402256	0.0029673932659496026	-0.07009295319263087	0.02861523892489932	0.03280478093571006	-0.006654173715199069	0.10730843310934197	-0.013804524960360665	-0.1624415234841333	-0.04541496722073245	0.07077029327083387	0.016545092002842914	0.056172664523915464	0.018013789195685075	-0.03582950401736991	-0.014754780899061288	-0.029420791953512104	-0.006753390305003269	-0.13472519523204482	-0.1055620209981892	-0.015439548553865704	0.00151337608963415	0.06035653050610521	0.1373309547447913	0.038937268710646	0.23824887148215884	-0.003039120602773376	0.017587072553539324	0.0025238032586997893	-0.007869453536048097	0.08822501914575105	0.0001241031557168943
67	0.03351997103281358	-0.08955199561061762	0.0787033474964785	0.0005624050683119671	0.028317663905678074	-0.0006820025712568276	0.02923872351115086	0.08593874256259479	9.551421177734811e-05	-0.000711777705931434	0.036392489940570136	0.027750883475215104	-0.0010006262173300595	0.014448775230620853	0.08133137184777242	0.015345817163096482	-0.011192942375387888	-0.06518410651233796	-0.01451148864319263	-0.03540059997861121	-0.010825032976742751	0.0618393380931788	-0.010220904952137903	0.04563922241968905	-0.008495331028882523	0.24677501347112632	-0.02254524565003862	0.031811578022149865	0.05351649048644815	-0.032731640837600995	0.014657518499933565	0.006047155759708172	-0.013064827230203937	-0.03661634843756689	0.09877802418922574	-0.05970400170840656	0.00171096943159052	0.07567430405768343	0.18759119915354625	-0.020587421831020504	-0.07029152989290006	0.0003005273245719007	0.013278545926992926	0.003348149343046254	0.007377842916265418	-0.15746426987050421	0.001976290346777038
68	-0.04709081839840446	-0.07118000041333886	0.1856884442116084	-0.008578819693658984	0.044819569028340826	0.0003211620154313923	0.016800182742907406	-0.052728067786612876	-0.0002831690891455595	0.0066286700914104674	0.05020946377348634	0.058927834822991264	-0.00161949864817539	-0.025405937067132428	-0.04587087677617834	0.01590638782562758	-0.011339292429678072	-0.09109590001620815	0.00036403620877167967	-0.033452159119362654	-0.00719222093739848	0.06181816912287773	0.011755282556353419	0.20214065179645863	0.000489914746436327	0.013738523380952158	-0.013939954539231508	0.042041379991364425	0.05144757144893912	0.02183606412335375	-0.03152238589203173	0.02271824659858234	-0.024955637883545104	0.06924755069611234	-0.061270628111519274	-0.09903092663336431	-0.01159497163568928	-0.09770319361233701	0.1472739767217939	0.02686862284783017	-0.11811164958929192	0.004825105281743197	0.012653104567473317	0.0073503642211298235	-0.005942735923799856	-0.08953742021241153	0.00042003824158218966
69	0.022516258332716487	-0.1020125775752152	0.03298040618295263	0.0009070619568936657	-0.05805180413101334	-0.001294792994112045	0.03219461722263602	0.17515002930820672	0.0003645643140549763	0.018422682348142542	0.06885504084718293	0.07338972333108403	0.0032090986498716162	0.052827933315584774	-0.01786986523285821	0.007623022203423362	-0.008235080839991612	-0.0937790735351751	0.03676113168602495	-0.026156897464541577	-0.012818554856792804	0.10852126091476513	-0.010051961405569148	0.04946474757925383	0.04246289189638539	-0.006388963159372853	0.048091637863740586	0.044815697962400744	0.05389635603729219	-0.03009981830063773	0.05779078375123677	0.00795353646252033	-0.022327919968785116	0.015079145214663036	-0.06492476768759124	-0.09747640235453206	-0.01883718308489154	0.0514249933071879	0.161753241215614	-0.041814464914769346	0.3823924841146459	-0.0016233047669905597	0.013393380592945226	0.0013926868418167207	-0.006959331628516289	-0.007561929273007866	-0.014562972754764019
70	0.06705558344332001	-0.10693913547613268	-0.13376816870822325	0.018488496680889244	-0.047966927292292454	0.006687371940758404	-0.003780921108298095	0.07683249415476738	0.0003952369540626416	0.02618206924215743	0.020760797457323982	0.059698063181571406	0.0027763717973405848	0.054273561077587865	0.15818527469080507	0.017838927270405862	0.0067069878628646384	-0.010258874926574178	0.00874314564869802	0.058327677397985535	-0.007396253906577703	0.07296157342008289	-0.012853364170253272	-0.1070534688208804	0.05571666517087489	0.027238217803429044	-0.018693050794580304	0.007549695704160542	0.03494841236793757	-0.03166544414075814	0.03482305601664349	-0.014368934651867027	0.0007852640049367358	-0.050286976248879	-0.07652242870884367	-0.03978783148821712	-0.009800751061797508	0.03386960707103427	-0.004448295178803314	0.0346720199044195	0.31568391160887793	-0.002775790519135683	0.015742899604698678	0.0017243861484117378	0.006768060720210298	-0.12557289675396271	0.0012456364624884413
71	0.002322976099789092	-0.031421972243186144	-0.06612793357044681	-0.038933634016251314	0.02348948650467621	0.0033866855906682413	0.011271280140997009	-0.13860607984163686	-5.021300627846958e-05	0.010781526260695904	0.04962878739283248	0.021802275251684218	0.0022206218676097986	-0.03938933876959111	-0.023875762896274313	0.014741825429824607	-0.009938846164162449	-0.03253442681943127	-0.011659636239368188	-0.044881328290304855	0.004022407839342795	0.07361679177884686	-0.011135454185433644	-0.01072638969735747	0.03990195472233723	0.044494983419476664	-0.005041113238511284	-0.0009435500995632138	0.0629570311325464	-0.012701336780824213	-0.045164647285077866	-0.013532602675821015	-0.015576423458893675	-0.022651781665604692	0.0583558584953451	0.013434279097497323	0.017478987464793434	0.06448967239114178	0.05145325906656849	-0.04744544399569032	0.034485312760079656	-0.0028314151124110543	0.016321820028106157	0.00246701718855636	-0.008648084631498253	-0.13232469520201048	0.001400324934006166
72	0.07454001833035859	-0.06904839114460078	-0.006253079350633505	0.015177695951748487	-0.022738031012703115	-0.00039271441420479954	0.00495256985901353	-0.1546238551556205	0.00039758054731069137	0.012486624200706722	-0.00039365245980772513	0.020272003986176495	0.0027930820888476615	-0.04922641539539573	0.048759922124840135	0.017489056492790138	-0.002590225680096743	-0.046750147514681296	-0.0006472240559050241	-0.04363707038546421	-0.026256027289811197	0.0942321834284642	-0.012945953797532373	-0.007017456187513508	-0.011654851484549776	0.013142482151588596	-0.018945948955292245	-0.040389065932269264	-0.016835609252085763	-0.03454733466919113	-0.026606383714682193	-0.003658853685912697	-0.015360619246045686	-0.06513462662431846	0.02315585697402329	-6.159602069688158e-05	-0.04326330312007242	-0.22898730167688197	-0.003754544258098932	-0.01548061112235754	-0.15660317813120034	-0.0028014240760997713	0.01592241844919622	-0.006509915322281043	-0.0003769732841335777	-0.12766657838388276	0.0012936041874833915
73	-0.011301278777168909	-0.06498377251133242	-0.01043048586234453	0.027591220727286713	-0.006364887226197077	0.0016268389720932096	0.007111739240454576	0.035355586054629976	0.00044224855935104076	-0.01981026499932684	-0.04019717862564041	-0.03267822783693168	0.0037486818154775373	0.1377162433147498	0.12688316381247855	0.013370264532391693	0.01131257597541251	-0.06708199367930485	0.011660385150491493	0.06683519788304203	-0.01927667451674015	0.05352164452269871	-0.014710677513876724	0.09461332894492978	-0.011942876493016997	0.10472722838096012	-0.03340825879220354	0.04501905620179235	-0.028551680923892014	-0.022777511670391992	0.05265192830863835	-0.006283143644609216	0.0003296703089901411	-0.12121655790498469	-0.01947797047706964	0.05780333005639665	-0.008784577360835658	-0.06599870165032455	-0.21385011923863845	-0.05684771360966442	-0.06725691566454442	-0.0032899900984334853	0.0193439805801294	0.002692487504432665	0.00832268620971251	0.09706069608172965	0.0022078511113036827
74	0.05774998733003658	-0.015457517361943954	-0.05993251865794621	-0.003733215321266575	-0.0058911328477874204	0.0041210915817593684	0.006522585063611537	0.05203957514360273	0.0004120837483454247	0.041051741139371566	-0.013679980171313017	0.013006601560229415	0.003834808248931027	0.09404680183394079	0.12662871064963668	0.002110535924644593	-0.010352820628840407	0.022908022818106128	-0.0015208295712642404	0.02471507807096238	0.004396362591048411	0.0366813923446019	-0.014452314378331124	0.029602662570390615	0.011471115120221285	0.3032058011280344	-0.023060403581016263	0.004060153408689339	-0.023432439215216365	-0.020387762513077494	-0.0158256442135745	-0.008791907234198934	-0.00020339899143665964	-0.016628532652098644	0.05778832304292927	-0.02231016783243633	0.0004202403327691574	-0.03198553586095964	0.0153499112726799	-0.0036382215896936187	0.2251593848643217	-0.0032184619332697923	0.018843049180826403	0.00015454382788852167	0.011943567730752284	-0.16172913559178864	0.002074001432901737
75	0.04962888506370787	-0.009103151152847754	-0.06562400815494387	0.02496750128525186	0.028019852418096375	0.0015287612400682999	-0.0031007938156134432	0.0365244062334479	0.0003914845648399362	-0.010018698330486776	-0.03039158449523142	-0.00033520096807385243	-0.0005743538112062147	0.06863264731353856	0.14010151578471944	0.0040564222937932905	-0.005734566146065401	0.06538640082174785	0.011565042175528794	0.026360333602773088	0.01286478755890979	0.011182069485606527	-0.009424857201640748	0.018278696751502906	-0.07402093381265205	0.11858422363477557	-0.01828812885109517	0.023101429377682926	-0.02527608853321899	-0.004486574629488866	-0.05148548862105844	-0.008926108341664999	0.012362116389213572	0.02942751501322751	-0.07510360925887594	0.10786738134854615	0.000535573568070146	-0.06760232940708032	-0.1984545913929648	0.0420043081903474	0.022759917705639218	0.0007228785032393533	0.018913173678808765	-0.0016478240572392264	0.006060522065101772	-0.16254697938776472	0.0020927388119442412
76	0.055899891475864695	-0.0581107250164901	-0.06412920744587633	-0.009486302297695006	-0.06212571522654148	0.0009792818175264253	0.011572403532862157	-0.008135347854520828	0.0003540300873490741	-0.007687274886634518	-0.0021443020308026355	0.005770647502947669	0.0032651546707125863	-0.016882861924054922	0.0177620333932551	-0.007962854655358582	0.01827598434928609	-0.00454347799796407	0.026642943149907238	0.03681628482730189	0.0028195046059865565	0.03235743347704939	-0.0070823015152597	0.006196100903599918	0.009921481577946895	0.01508142338064596	-0.014246399990452619	0.034269717792967766	0.01997610885021936	0.0029484649822480555	-0.0024899162530015785	-0.005005445555754771	0.01582127584159154	0.01065344547827511	-0.10244233610091816	-0.045598643766214496	-0.0023581931431168593	0.08767752354457099	0.1346008218226147	-0.06121443058688327	0.21854065288620653	-0.00232508152082958	0.01968351134428833	0.0051398311130868134	0.004431886755432599	-0.17153122738448282	0.002298574279492941
77	0.03640263175364555	-0.09074506605005596	-0.11686327728559098	-0.020779988165302556	-0.06881356605682172	-0.0038620088945402037	0.008827317194275864	-0.20979960439099163	0.00039376356591095047	0.03415127788781253	-0.05367265763107172	-0.04092143839190475	0.0027658662433003418	0.01911183860520959	-0.007357687971456606	0.0040920994881997515	-0.00482340570372861	-0.0359879029300347	-0.011952206596261328	-0.03730347252435061	-0.033657124529497526	0.03976165899602424	-0.012795154214279009	-0.011746806508975126	-0.008944451508400347	0.030557971664809568	-0.005129646856324734	-0.06323929147993397	-0.05487099234890852	-0.026570366691281648	0.03281943216799851	-0.0008712056284243409	-0.025478579184439982	-0.15313411730593252	0.042584651800889474	0.06191353173332722	-0.03955332651996595	-0.043962153910068504	0.01735327296029978	-0.04662243132877466	-0.04113435663872686	-0.0027596750182290316	0.015630038322697545	-0.007322849054499536	0.0025254692943411624	-0.12425662495243342	0.0012154797457784548
78	0.0898268376099199	-0.05606603407962235	-0.05140325095074645	0.003912884657532903	-0.008825039783486671	0.005081787710393675	-0.029844530762093167	0.004896885739714879	0.0004011380284613366	0.03522856849567256	-0.014358093075565157	0.029550332792894145	0.002818447645397167	0.14489181700139583	0.040951943178863734	0.030004934262703536	-0.0098650162838966	0.018309629911528437	0.028322486805217307	0.05053728032668274	-0.00611245828029827	0.09048841369490687	-0.013086501161750821	-0.15466983000548415	-0.02170081130505396	-0.2839011552769967	0.04930128688178447	0.052402568885539055	-0.026216928037170635	-0.02909767784498269	0.06570232105701991	-0.021081715832814107	-0.001966328296678716	-0.06861589410421573	-0.03841310783678726	-0.055703151140239174	-0.01160768133365422	0.0647876239136282	-0.001338286456463962	0.03571746593732385	0.47177845698492893	-0.0028403347939928354	0.01619492090074599	0.002513810310516836	0.011871788771550758	-0.1308447036582238	-0.009547926953781037
79	0.029882702651477473	-0.03990656242276333	-0.06439402114850917	0.0018594313816708715	-0.06437578213888433	0.004218015055846063	0.004761195550038385	0.013098755616978638	0.0004496689413579152	0.004301307774715786	-0.03277550864985913	0.03835349161578433	0.003164482821219379	-0.02823082563608461	0.09785664029718152	0.007058299129667339	-0.015306836371420846	-0.003374945144362597	0.01895044370300983	0.0037835678135466457	-0.004868622752762554	0.015630724830779687	-0.015003838626579164	-0.06817266289849949	0.018446967062249114	0.09853324222795945	0.00960781268509837	0.00208151402055046	-0.06265740139353693	-0.01765320299702992	0.05631871940940678	-0.004859399576709944	-0.008283160838878725	-0.051687424896860165	0.13717645154615865	-0.04394598104653844	-0.015486127818085607	0.08251895562428051	0.20665683184684286	-0.027690748308718437	0.12583482571275065	-0.0033711521281661965	0.019912380580761214	0.002953429623420241	-0.011295801102091715	0.01667143928744063	0.0023597285088757776
80	0.03806208506355595	-0.03102719372942464	-0.07224561466826844	-0.01688297539956831	-0.05555568552876444	0.0020498535419530327	-0.018885350658466284	-0.08384158201761693	0.0004375843284489285	0.022970857108406018	-0.0425981049951687	0.04714504475441492	0.0030783170991436196	0.019286539374399357	0.11111237086306266	0.004307374805796524	-0.01210697548250327	0.005194270154733119	0.021121049659982186	-0.04490076601273463	-0.004770499530510695	0.061910039033683265	-0.014526405178585878	-0.17618195398481998	-0.006403918577023849	0.1595809533420765	0.0021205157392279596	-0.022086380488150002	-0.05765634536614254	-0.02083059443573689	0.012040288991201442	-0.023046526247492788	-0.009027628021655203	-0.10408820143141381	-0.024880503819464307	-0.05574444601212889	-0.0010567548890054175	0.0047516874214080015	0.03017095810712348	0.042174364658090394	0.21524722685187464	-0.0032389740662663188	0.018986701285716258	-0.0038748177155216944	0.001268725635682803	-0.16340451275873294	0.0021123855071841753
81	0.039638932673809565	-0.1094934723440297	-0.0828144472263159	-0.011656345893204384	-0.058093887978216255	0.0046992631001914874	0.016982107060061157	-0.025805600422659787	0.0003819080192068381	0.011861963909111874	-0.051102466432643455	0.021981877347139505	0.0031087508727844237	-0.010374766360161406	-0.09317035813269152	0.004456790273351755	0.005267423346830192	-0.007441764167314922	0.01638794877879359	-0.008493790314901288	0.0011222402600085425	0.024714413209032643	-0.01469503489739665	-0.02850288507369598	-0.014666649663243247	-0.027776836077209134	0.027543577875987164	-0.02475074287093237	-0.026796565653469828	-0.01155769707743257	0.01650457617570538	-0.0036871684808926337	-0.001035443354588062	-0.053639239096491	0.009669825901281254	0.018151226799989015	-0.02267772923745001	0.07966317178024454	0.1677634121988439	-0.005712927026174001	0.10073517601914046	-0.0032856594200152216	0.019313651648931212	4.448357412703691e-05	0.003421357551441291	-0.16721764987687143	0.002199747171936335
82	0.024737338363528778	-0.08508174170049508	0.03451526444561872	0.010779975478379401	0.04166805980777045	0.0003632169519691003	0.02238148420173875	0.07742549241553298	0.00039474843030287146	-0.03741490194617407	-0.004710028310875301	0.06736497866343986	0.0027728885246176855	0.017648491868133765	0.10545350571243355	0.025211167791038797	-0.0017740869286983387	-0.028459355326822356	0.0163969572387793	0.11178214134483785	0.006801509047750629	0.076648065329338	-0.01283406379341806	0.09455450683208655	0.0021657511037950993	0.22032760656907874	-0.018640333984435258	0.06641220279307539	0.038199534599361214	0.01765668378984868	0.02604127401021426	0.006436636790039562	-0.004069141525453573	-0.031517565275523254	-0.07633771252643493	-0.09569871409608358	0.015630490141230313	-0.15603516535880552	0.08247766441252244	0.03297269420230424	-0.0709593185073076	-0.0027704471850756897	0.015705478767725344	-0.0014978105331797677	-0.007679377580990426	-0.12513646725729038	0.0012356375544515922
83	0.02814472541354841	-0.09432678128646921	0.004391739373704677	0.03873659218116064	-0.011700075384352155	-0.0038500186969463493	0.021743011721943574	0.15189870786310408	0.00018054824824731143	-0.023562172753812345	-0.019839370870561937	0.025012318774648157	0.0019190128485484363	0.02067498476766869	-0.0012582165703528777	0.019966075417582777	0.011906651406648901	-0.07633175278142623	0.025955416530597603	0.12719542100754316	-0.017619897611901837	0.049832565394670826	-0.00395976556513646	0.05009298958982082	0.007060551525244957	-0.20983935352090768	-0.021699188289490367	0.056957265075476236	0.03797314798987559	-0.0017119246667454391	0.06947200252130278	0.007850535586116139	-0.017120615269572443	-0.05036766501894478	0.10640208740507931	-0.05156012935366738	-0.041470053283380416	0.08913613187423862	0.05889610655333989	-0.06634935609340444	0.14751369268527487	-0.0026611044840325346	0.008579739890464524	-0.008560363240211318	0.013874179707434934	0.30242635160807185	0.0018158168712621783
84	0.0525235613646853	-0.04657979683824734	-0.07061587102469187	-0.0036679796928391836	-0.04337227773613585	-0.001372355237265957	-0.03258321374364004	-0.18078280962743498	0.0003825095175862436	-0.028720470323222013	-0.014954540604684624	0.002995171663911067	0.0032776337292667866	0.15635422905100815	0.03309022494128741	0.025234977360452937	0.01870160905393708	-0.04523601437124071	0.02026661903226027	0.01939921578426334	-0.014622543963360827	0.06918348024553209	-0.014368585483475138	-0.1467039261243293	-0.027397226341938828	0.10077871823103506	-0.0173196276213024	-0.025900517589283367	0.01279168377106576	-0.013743119200905507	0.005159874189005472	-0.001910659064489846	-0.01433372166473699	-0.09355188560813489	-0.10310409423462055	0.014230864879599148	0.0004499054661170336	-0.07629141398602263	-0.07880767427395494	0.04146666068924365	-0.09920945717256606	-0.0017284374548902867	0.021127962023960674	0.0015230339841338998	0.013564148451300485	-0.1142026643255974	0.002030624170020032
85	0.026639840400002224	0.08370056052817708	-0.12153417416383283	-0.004732883616907198	-0.027041421087281185	0.002628962692360292	0.0037873047485885007	-0.12525965840146297	0.000511528661263095	-0.054762968493647354	-0.004542823321219101	0.013454274241340186	0.002075228540105954	-0.041829874491881865	0.010946678406454672	-0.01921967793505842	0.016456223344773747	0.04479453742221913	0.007155096629770088	0.08606998126530714	0.0008121790202710356	0.05236116064244857	-0.01177183330767946	-0.022775605851536408	0.002230734323158098	0.17152079551017682	-0.0043631606726522755	-0.004681449500133232	-0.040707939879047396	0.005842217596891849	-0.025030814738497758	-0.010478388320503844	0.010881671625097298	0.0674367740332876	-0.057705499257557025	0.04472908175521493	0.043899559946888767	0.1051201215141905	0.19884131981311898	0.006410510091153029	-0.12980107248822897	-0.002476367313868511	0.008210509920638214	-0.001791379131080978	-0.006674875280574123	0.14789790878648784	0.0006853299085688581
86	0.002984364604197766	0.028590375657779298	-0.11629356881041879	-0.04758976682883264	0.059581846212682435	-0.11539505795927682	0.019241136085611468	-0.05694311852757996	-0.018068840368214278	-0.11649514378129174	-0.014707960759424505	0.00804102925814076	0.00364626640806278	0.008012180860553168	0.0027317056243332605	-0.02076038767997772	-0.0642869311370767	0.07976811015429484	-0.06287208257226937	0.09506697153435435	0.0023924568900840853	0.028459522001215525	-0.0029097602407282055	-0.0003357026219973112	-0.03952640025169994	0.018766400113843864	-0.012118541844698861	-0.08613244354682566	-0.003022833194670304	-0.04239474971553779	-0.017861784203521663	-0.024374613219688535	0.015438275924584105	0.005153717874715875	-0.024769688832767464	0.001649698640155544	-0.004887808359762871	-0.009471700232790752	0.006295711826638392	-0.06563035099222726	-0.08934724273190607	-0.0025232104736284877	0.01650935297089075	-0.030794233868881398	-0.07007849979271004	0.05367233750477187	0.055667485663066896
87	0.03210323724921697	-0.013660314753336452	-0.05091864834530123	-0.01246610653490394	-0.030584214455699775	-0.005787221937303635	-0.06327248005402256	0.011556944166333495	-0.01771923641740305	-0.07393003749656264	-0.06404431609682913	0.016980039875306566	0.0035735958810027718	-0.010228823374891078	-0.0038175602687779892	-0.007887935220042303	0.018298930843345128	0.10375759549428347	-0.09992393411284811	0.14938750801396944	0.0042096453200784366	-0.0074404147833940695	-0.001968463518181903	-0.10781386220802336	-0.09255576595303523	0.015433300669890107	-0.00892467949802998	0.011550265444032487	-0.013842576675168927	0.007279218753193972	-0.047761459308993226	-0.010232250094073293	-0.010116270880485632	0.0027410797787108753	0.0582398514750603	0.0114042181960646	-0.018527243555139367	0.007984826509094226	0.058824486832078596	0.03479679448530612	-0.03986066477139913	-0.002447140351836574	0.015836330973877176	-0.029987772567822674	-0.0663365506516639	0.11138279510848392	0.04942548835368395
88	0.08590650297532137	0.021442193576228008	-0.1328611369208969	-0.007079974955205903	-0.0506563346978123	0.052243946308505616	-0.051555339592377535	-0.05117096112451343	-0.003954120387626988	-0.14611954568040017	-0.06599693406673066	0.06187399680342668	0.002826529568512899	0.061258087157407305	0.014863232798593303	-0.014908328782119696	-0.07022284085809631	0.09990928221902899	-0.16840243432078436	0.05903281580071494	0.004013207896909654	-0.00724102659650115	-0.002101416067961273	-0.08744397302891042	-0.09459329023606826	0.03886711572025705	-0.010212426876568034	-0.04321650707655886	0.006106619357797792	-0.027038703311916303	-0.06946296495314513	0.0670591610590759	0.009453583288511539	0.0030818505249333287	-0.013550135033594174	0.00850992627129915	-0.02102038626616117	0.003956525795470728	0.07259861487237115	0.022714375637941906	-0.046850348855192146	-0.0016651255835822005	0.008917541722240721	-0.021697202859278678	-0.027868628931244345	-0.042601987163163144	-0.014743385894905392
89	0.011334504791532436	0.007526119982600855	0.005651121426851683	-0.00476681898916748	-0.06401259059579353	-0.05892020783271651	0.023448658016450023	-0.007925339117226688	-0.008142158570851177	-0.12168691829582415	-0.05875489014590629	0.06245598770096476	0.0029278005073212513	-0.005634064484327692	-0.008643590572122321	-0.006029791833980771	-0.0327076160820777	0.08540176194423191	-0.15195108475135038	-0.06936501469379663	0.0049682809458798495	0.004622126674331687	-0.0017117984017665684	0.027011135223095874	-0.07473242654164158	-0.022879874942271054	-0.01646234845273189	0.05686437551065569	0.008652928157143209	-0.039296817652370065	-0.032859500498747175	0.021396848177557087	-0.0010039405372259287	0.004735738915495664	0.03395299094462302	0.002960543969088831	-0.020454355909968594	0.007484955221653015	0.16963592885397455	-0.04197435274839467	-0.0807739103346645	-0.0023501002456490163	0.01771425449169467	0.003615726989806821	-0.06156307147952984	-0.05111428123132453	0.04146278147933955
90	0.037298063627751434	0.02138890111749224	-0.1992854175768341	-0.06996037980121131	0.06494461577231687	-0.14055150441023928	-0.05145948628842918	-0.12246857908458268	-0.005083279449036919	-0.14217309039265	0.02939149939398983	-0.07047394030533079	0.0028204181137127075	-0.041376458006135944	0.014826049577582068	-0.014864699422406053	-0.05786831722913103	0.07695046015834471	-0.10494458631142656	-0.06314172391012171	0.004108309266713001	-0.05350324072754725	-0.002095389549892835	-0.03619628424915342	-0.07095525627699227	-0.03300822959703283	-0.01015405542857902	-0.1208919020290458	-0.0012070805475809133	-0.026924218053990045	-0.06358273653871688	-0.001948213623819292	0.009408965093043606	0.003066403953485461	-0.013466488925946752	0.008486249210800639	0.008295445415951357	-0.0190234506507044	0.0719742565456549	0.02261553413561474	0.05058745933456939	-0.001658728229251874	0.008860941836691874	-0.02162938097895072	-0.027553938038445625	0.11537962933183907	-0.015268326141845173
91	-0.042744991662399014	-0.018072133954213948	-0.07675202812829485	0.09817287518990778	-0.015069055725630604	-0.04575752654190228	-0.06292601295179141	0.01886998907812802	-0.01761296473827655	-0.07705502623361203	-0.03497457342265999	0.06095389360744326	0.0019315691405013256	-0.0678206742821028	-0.0032795186158995323	0.024652056886519707	-0.046832075955493276	0.07415841029669604	-0.16864737690030132	0.037549309084437	0.004896755046698559	-0.015375901426777003	0.0008390935554330788	-0.0861789833180582	-0.10033543877232894	-0.0927608229416917	0.024027065334823176	0.058818129463663146	0.005926089165142123	-0.04061960682519107	0.0004901332714153071	0.015975257056798964	0.009114875738362034	0.004914212177804073	-0.0013010128937122577	-0.007956863710612659	-0.005714679902596087	0.007865712662184709	0.14666361106863018	0.0344395263737142	-0.08443464628329925	-0.0016165617142908178	0.0006290638636564011	0.008668746252376045	-0.0651990829042252	0.31466060851418126	0.04752806261340871
92	0.05915590595875756	0.002288780394012212	-0.08458297569445247	0.08407236693029992	-0.05401262321121174	0.07158075065027404	-0.054134365729437195	-0.04773526120216283	-0.007640746958192517	-0.11610274344769604	-0.05613818648314646	0.04701928017666952	0.002327194625571354	0.018511964143807076	-0.010851636036390083	-0.016082219033260618	0.0005752380837699509	0.1895630009264064	-0.0760744581226708	0.04338847364334711	0.011342742215803251	0.01634979807083092	-0.002263565383362952	-0.03715685379970124	-0.12184469606130055	0.013887963489798576	-0.011782967315142428	0.043308837520161146	-0.005742463666057609	-0.017684712878875256	-0.04615324318699011	0.01757012452510339	0.005808064371004701	0.0018197921240271822	-0.01580071471108533	0.006575397744249985	-0.015230538580134049	0.004843183496842393	0.08939758138856588	0.025373802151454943	-0.05537498784061033	-0.0018372526083881193	0.010440416554644477	-0.02352201634849486	-0.03633569270675193	-0.05642348286357851	-0.0006193592678852995
93	0.050629748085093185	-0.009353918397861278	-0.1022720096294207	-0.011769385621503725	0.011898472018334461	0.000786444880176444	0.015431179263454085	0.06758540865445269	-0.019006361762965284	-0.05865309729760487	-0.027431288321327657	0.0322281569760555	0.002992577674404068	-0.04231779498353058	0.007690595760192792	-0.016093737621481096	-0.04539325612201783	0.10209412257994781	-0.10618366686433918	0.06983665926829884	0.0044487900855885	-0.006994539987181722	-0.003256027438202777	-0.00157601775731733	-0.008560403913893313	-0.12734563697471474	-0.019903171303276967	-0.07011551157763676	-0.0009142720660465411	-0.030149265502457424	-0.043001742298166536	0.02377518130728562	-0.007919662020895956	0.006041235500150855	0.03940115115772028	0.00257817853092219	-0.0006257906232342278	0.010270120527463912	0.17625369254045514	-0.044127127906221385	-0.05545863433661462	-0.002890784905512595	0.019761427141015815	-0.011091361407681346	0.007275612987043699	0.05648993048980209	0.08582911234080995
94	0.0881939807915815	0.0032980069927436685	-0.10705745625466763	-0.06652728850035902	-0.0601468285117828	-0.04411524183300569	-0.0558868960997541	-0.055274813316505855	-0.008197529432225103	-0.055319498163599365	-0.030864377199450222	-0.014578004295498331	-0.0012547439821368796	0.07030696012884483	-0.017519295953016566	0.013091051038603543	0.0022662003847773453	0.20144644025873717	0.07387231154393706	0.06544850219241909	0.0075269475286697165	-0.026597649630309056	-0.0023737510056348232	-0.1001220182773039	-0.06577973052275807	0.14118988300304833	-0.012850199545502866	0.05162410994010832	-0.012254473445851614	0.005341970191865713	-0.052776962641730006	0.0841307332515796	0.011469854266826566	0.0037798723386360937	-0.017330055255155095	0.00957987922287498	-0.016691281229830386	0.005445695634040402	0.10081301397628388	0.02718096713733258	0.06101925532118657	-0.0019542184018671053	0.011475258488050213	0.007989756570160513	-0.05181073523799924	-0.06581562923623903	0.008978366501283409
95	-0.05205420442441646	0.012220646524778844	0.03905614522673401	0.05333427393907245	-0.029071503378385766	-0.06276155786388499	0.03171732113134361	0.1127570137675207	0.03278862147283963	-0.011753157827967983	0.015997778147695506	-0.04662767070620039	-0.006142059624926632	0.022450809604501194	0.008429173830168077	-0.007358851746031526	0.004818086609030124	-0.07528423784654062	0.04508314406806039	-0.002208728983875138	-0.0048935645526080275	-0.009877670830548973	0.004827629389334505	-0.05860949154557619	0.032768904030805804	-0.0598024461175621	-0.00011202868027941396	0.009499697508302238	0.001991570474274154	-0.007228560982063914	0.028133181123638974	0.028232202909630095	0.001733001453524459	0.0004090279761498641	0.0009237048987102049	0.004412927697659981	-0.006334482419132587	-0.001745712509064578	-0.03543824106093971	-0.023260109258261115	0.007972975726308467	0.005510137468342306	-0.03161262284541291	0.00043204695982553747	0.02658442021382192	0.046286275000411894	-0.10557727311234863
96	-0.05246047183392695	0.012347689809843094	0.07687130828522118	0.05370076008243111	-0.029368872991431916	0.010138527591170166	0.04334333212442828	0.11337324699142928	0.02558210801569331	0.047892459894578375	0.016183373162445145	-0.046958105293914476	-0.0053216053505308475	0.040961194219990595	0.008517814486999894	-0.007462859279456266	0.005030948027773619	-0.07594282017667073	0.04570553054651172	-0.003053069394140647	-0.004929585632460918	-0.030750266100885403	0.007570199473738988	0.00649345964871222	0.07107703252852338	-0.0602773406061556	-0.0002511797099443401	0.009902799331722362	0.0020482626242405546	-0.007501481083770542	0.028426906951350712	0.028767113623074915	0.0018393662612352923	0.00044585088179653897	0.0007243018959131577	-0.0024145469633687377	0.01668114323331549	-0.0016671539892863993	-0.033949840361013964	0.0058468030674295405	0.007217686487516366	0.0037802519092853203	-0.03812510044915757	0.044089502903611064	0.02583423218066928	0.04506168038891085	-0.10432587403984261
97	-0.04596996827581847	0.010318053972854733	0.06761752742015019	0.047845799625886636	-0.024618114042111006	-0.09087228341379391	0.02257656471390318	0.1035283422839064	0.03528415977108531	0.025303953650755127	0.013218318433956664	-0.04167910230949172	-0.005641666363460163	0.03643150218362433	0.007101696715572354	-0.0058012412171641	0.0016302868784986934	-0.06542134870996716	0.035762321816640165	0.010436061923790872	-0.004354115039745157	-0.025642515476664306	0.005228588365009496	0.008691700910492553	0.061702617669579816	-0.05269045498405787	0.0019718887223550085	0.0034628689855000076	0.0011425522658418837	-0.003141326048592411	0.02373436089611077	0.020221412423298814	0.00014008852754654084	-0.00014242963129469863	0.003909952206163542	0.0035676336349653075	0.01434805176654442	-0.0029222001490425684	-0.057728439905581075	0.0020824382761748085	0.019284141676938236	0.003433456980396661	-0.05021386117367825	-0.007540226753673919	0.0378191908173814	0.06462572982315996	-0.12431814992163252
98	-0.049658733769474404	0.011471562413785542	0.07287675380148127	0.051173365184623565	-0.027318125762933354	-0.09604852693062615	0.07241469707248566	0.10912352368213134	0.03370609096813217	0.05849706537040594	0.014903456030959553	-0.044679332395725614	-0.004275827970581925	0.03900587434612957	0.007906522770042196	-0.006745593117897788	0.00356299385427572	-0.07140104512972725	0.0414133726065511	0.0027697473305544735	-0.004681173802754686	-0.02854541724447678	0.0054116686850881335	0.029351548385318154	0.0670304042958865	-0.057002330270243595	0.0007084462098156955	0.007122892068457209	0.0016572970907074048	-0.005619344787317583	0.026401288324928822	0.025078213967679303	0.001105843651482585	0.00019190942851056523	0.0020994429237788876	-0.00479764656638134	0.015674023968719204	-0.0022089163605651272	-0.044214283923356516	0.0042218499293995215	0.012426380467042678	0.0010422116223065777	-0.06383426652481251	0.016421744064590044	0.031007746764359172	0.053506840537739284	-0.11295588553765172
99	-0.05807697356454269	0.002652120966616764	0.08487898839479907	0.05876730002689919	-0.033479901607580756	-0.02326742163596562	0.06117376358986	0.12189245106126934	0.03106868663439142	0.06815605731372854	0.018749157907008065	-0.02174031206899031	-0.005564159514220979	0.04488092447414367	0.009743239886242056	-0.008900726255251545	0.007973681062143377	-0.08504748550383764	0.05430980116114372	-0.014725773786547491	-0.00542756418697059	-0.035170214409002795	0.005235548971471842	-0.005552601570035966	-0.07623538532414503	-0.06684258717677974	-0.002174892960465258	0.01547553796606381	0.0028320113349283157	-0.011274503944259811	0.03248756153759198	0.03616206305159887	0.0033098217115117845	0.0009549143913197229	-0.0020323733482296067	0.00524968203637886	0.018700063975517996	-0.0005811105313074042	-0.422345030023963	-0.07043413624452985	-0.0032239172874510545	0.004608595318719755	-0.03714509325075834	-0.01235837913344608	0.01546315075042216	0.02813209757279207	-0.08702572913063253
100	-0.03016414151616249	0.021532607365999965	-0.09281682277616221	0.033587662359300476	0.014402863108497654	-0.01606443038166815	-0.051717960358574046	-0.0982634315945449	-0.01417512443208568	-0.16727845092507304	0.02960143700145932	-0.02882355021118782	0.00013546453859128693	-0.059305364681626796	0.014926316319363291	-0.014982348556222835	-0.04954119937846352	0.12598498381454393	-0.17131412545712882	0.14164161732928465	0.00933752005305472	-0.013204001149512468	-0.0021116404102158185	-0.03720548379957021	-0.04048259435900403	-0.006554662620387758	-0.010311457470245913	0.039046071351009966	0.0061469658595919695	-0.02723293428357121	-0.060366316338506455	-0.08805424751776474	0.009529280680614129	0.0031080565416325943	-0.013692045573499501	0.008550095796614931	-0.03530847386675265	0.004012434090729641	0.07365787548509559	0.02288206605839031	-0.04738787086919488	-0.001675979071360008	0.009013566756073699	-0.02181226666709272	-0.028402520534288732	0.34920840382782964	-0.013852793900174756
101	-0.043883400570346065	0.00966556644959647	0.06464262106138967	0.045963546377572634	-0.023090839600091305	-0.08794431670610865	-0.030373569296352137	0.10036340137566098	0.03413816263956131	0.0518705141912552	0.012265112355871537	-0.039982007924476336	-0.006480826497621869	0.03497529635395349	0.006646443038788795	-0.005267064083361098	0.0005370420065400616	-0.06203890505518385	0.03256577812187526	0.014772549151767012	-0.004169112698484676	-0.024000475316807796	0.005564239983443728	0.06902119711152657	0.05868892988291561	-0.05025142226765099	0.002686560974879374	0.0013925595610283538	0.0008513844130817067	-0.0017396229903004913	0.02222580074085545	0.01747413958315171	-0.00040619544102375103	-0.0003315501069843579	0.0049340753730004565	-0.0023487325166809516	0.013598009298360964	-0.003325672508679865	-0.06537278636450397	0.0008722699225596871	0.023163266846867932	-0.00025143106967912834	-0.05208586898483921	-0.006709847901436967	0.041672116467740855	0.07091518230897995	-0.13074526868682024
102	-0.07303525971530259	0.018781601516170265	0.10620563908020393	0.07226088694604707	-0.04442869951840648	0.08786846430570987	0.05820111319965817	0.02551574844357369	0.025309139766506294	-0.020629653729904662	0.011342559770380711	0.036852620654991085	-0.004184187184207612	0.033565919636729426	0.013006884171857622	-0.012730160786257499	0.01581098707657089	-0.05876523505796144	-0.04302924876305105	-0.04581339039015014	-0.003990059719096836	-0.04694175027517936	0.005443535941523062	-0.025508033595539086	-0.023584259521563088	-0.0040507140086171985	-0.007298269512891911	0.030317270976041373	0.004919349334105624	-0.021323099726383916	0.04330219957630125	0.05585684370470371	0.007226048297409938	0.002310690283429283	-0.009374156384069954	-0.00550095804133669	0.024077004218044835	0.002311321376628766	0.041427923069134884	-0.06403127954073923	-0.031032774941215997	0.005374183084310394	-0.05394352072699223	0.009019375752925125	-0.012157886537046253	-0.016956029578685063	-0.04095069338534739
103	-0.07505033227476712	0.019411731897304045	-0.05503713144150012	0.019804446506982237	-0.04590364270420094	-0.08045696658710816	0.049918142333204144	-0.026961394401404437	0.0183974110224641	-0.1397681099583048	0.026503092105104258	-0.06533140092764152	-0.003825711696183118	0.014737300343258855	0.0054822755425893484	-0.013246034621262564	0.01686677248745479	-0.11256225500745279	0.08031235196352375	0.0750399985960858	-0.006932481133691574	-0.04852752679179444	0.004767936685001913	0.08091450187826472	0.1037041964276197	0.02021023491282591	-0.007988453896219445	0.03231664233596045	0.005200540473389704	-0.02267677416593061	-0.021355266368535263	0.05850998268458126	0.007753614132850811	0.0024933306453958095	-0.010363188508736947	-0.013434302137983573	0.0031741006930915182	0.00270096896787403	0.048810340013485984	-0.05831870731040921	-0.03477898392554594	-0.0014213841026540352	-0.06666787149523982	0.019756104695736985	-0.01587879371457704	-0.02302997727997112	-0.03474379646741718
104	-0.04874882794269806	0.011187027098801903	0.07157946322095	0.0503525563541132	-0.026652115304592865	-0.030116839901614605	0.03273202319844778	0.10774336325586657	0.02875102933030514	0.05745304984412429	0.014487784034171013	-0.04393926723250804	-0.00658233925428184	0.03837085533096504	0.007707996754288947	-0.006512650335689887	0.003086254050204351	-0.06992603658715375	0.040019430907087705	0.0046607930829296	-0.00460049839124572	-0.02782936000591433	0.006880464122444687	-0.010325345395768126	0.06571620199611036	-0.05593872228161419	0.0010200989039036144	0.006220076116875135	0.0015303252579212119	-0.005008093220064315	0.025743438751339852	0.023880189308120896	0.0008676213475655944	0.00010943819005451022	0.0025460402876686505	0.003953705693988922	-0.0012153638583156739	-0.002384861694145263	-0.04754781360783709	0.0036941223922356244	0.014117980785429987	0.004368401586815076	-0.001974079018791733	0.04344966602679513	0.032687922054239996	0.056249531057232724	-0.11575860926355339
105	-0.0571984228122465	0.01382928750305704	0.0836264020480224	-0.049387265554009865	-0.03283684166445976	-0.10662856152314786	-0.037862554213916946	-0.12055366804334049	0.029297063020523935	-0.1025981057904523	0.018347809839174656	-0.050811682621262254	-0.006260545927477661	0.01355591571405528	0.009551555015832719	-0.008675810609556984	0.00751336956485332	-0.08362330530124197	0.05296389426321859	-0.012899892888233355	-0.005349668825288983	-0.03447883228228858	0.004152224099529994	0.09401729273538403	0.07792018693934216	-0.0658156307917777	-0.0018739797222062156	0.014603832774046727	0.002709414912384245	-0.010684315917708622	-0.027079100999624135	0.03500532195273891	0.0030798084747995303	0.0008752850863344291	-0.0016011655919182083	0.005127623372554143	0.0025656093485937614	-0.0007509928428951422	-0.016591889939046468	0.008594721728254531	-0.0015906089949120031	0.0009006711225221342	-0.05502554938814057	-0.012008747552639833	0.017085427717417632	0.030780275821911868	-0.08973187186036194
106	-0.03849313696453657	0.01519018909459105	0.08983120237598093	0.06190061574454382	-0.03602229754639692	0.01283726738376218	0.06641268385137386	0.12716100836199642	0.025890665741070927	-0.04037929806022863	0.020335923975438923	-0.0355978769541843	-0.005406234999524073	0.04730501518474308	0.010501083445422674	-0.009789950705176367	0.009793564408664815	-0.09067811139175858	0.024308095853965754	-0.02194455988929655	-0.005735530580011419	-0.03790365649310641	0.0048927378279434155	0.1430971283150751	0.08420587418862062	0.02754951076279676	-0.0033645808007200253	0.018921903680080086	0.003316707435383229	-0.013607865954898263	0.0349988045117816	0.040735344132878326	0.004219199950891521	0.0012697360868262164	-0.003737192409282305	-0.0026817424489807896	-0.0018211387234229452	9.053462973519639e-05	-0.0006479785363646392	-0.0022539772709947907	-0.009681350088557448	0.002901658095469364	-0.05338591585236326	-0.004564716979249469	0.00904933129759276	0.017662284147392786	-0.07632674786221387
107	-0.006901175463382326	0.02033972259767863	0.09025074890455978	0.07675565253526549	-0.048075786122418154	0.013274157310573317	-0.019381399858231545	0.15213921662093238	0.013579942245805304	-0.003742054112538937	0.003337061076120959	-0.0005602527851893025	-0.0025669949525309087	0.05879761916563715	0.005402449313252314	-0.009865284895603333	0.018421623788433	0.05078948536372372	-0.1177961509851693	0.12497863073630995	0.0005324768698542343	0.036351478786165965	0.005635480236874937	-0.06818256526910309	0.05045394159281846	-0.0435866954344157	0.019287661533940157	0.03526110920210688	0.005614649632535307	-0.02467032554647831	0.0469045970120245	0.06241725072599522	0.0085305584030885	0.0027623044363645427	-0.011819732490018144	-0.005147791751644622	0.02005440862551584	0.0032748015459009338	0.059682398361664626	0.02066962314618987	-0.04029601215209041	0.004008273085748903	-0.039728750100357	0.05206102148712297	-0.02135856006307995	0.6673777860111711	-0.025602922149216834
108	-0.05703029227384086	0.013776711649275459	0.08338669134681052	0.05782310863823431	-0.03271377761359925	0.018358303227187865	0.06263062831321967	0.12030482731623131	0.028166333950456063	-0.05345970688494178	0.018271002817432824	-0.050674934893436475	-0.0048580763914100895	0.04415045050326325	0.009514871784520292	-0.00863276791850268	0.007425278558532464	-0.08335075623834118	0.05270632456584971	-0.01255046932027678	-0.005334761787687984	-0.03434652068969745	0.006933603079257144	0.046590079400712005	0.028630541247471795	0.03829998344899646	-0.0018163931745540749	0.014437012288284473	0.00268595331671096	-0.010571370102790889	0.031730825158387564	0.03478395340545914	0.003035790244517822	0.000860046219501652	-0.0015186442440690549	0.00038638625065880346	0.0183238214904931	-0.0007835036619208517	-0.017207852738876893	0.008497209312855207	-0.0012780385464893902	0.004303070177282901	-0.049795808883282756	-0.011941837649289353	0.01739588707243072	0.031287064568782996	-0.0902497534203776
109	-0.05733315374204008	0.01387141901427372	0.08381849353813475	0.05809631423842271	-0.03293545869235849	0.04629761169306882	0.025996967400355175	0.12076421267320832	0.029863017842631522	0.045476855269043735	0.018409358928067585	-0.050921265024862536	-0.0060214164014069475	0.044361816103534776	0.005430649212012836	-0.008710302747877156	0.007583961042764513	-0.08384171171929787	0.024029135170253853	-0.013179902472744231	-0.005361614537563999	-0.03458485980150867	0.005508036713050954	0.03487095631090178	-0.017713277569111535	-0.06597312059899382	-0.001920126538735511	0.014737513896872431	0.0027282157954928326	-0.010774824725950479	0.03194978989281214	0.03518271500985316	0.0031150823587113557	0.0008874967090226506	-0.001667293839819857	0.005146341787197199	-0.0018865945343602883	-0.0007249403903351878	-0.08578766648179773	0.008672863025592533	-0.0018410864366739826	0.005161177155232189	-0.056951929319718445	0.021944534015095808	0.01683664199436775	0.03037416209788344	-0.08931686894200169
110	-0.05382356786016701	0.01277394156663576	0.033688148335531416	0.05493038321731684	-0.0303665984510157	-0.10189281155584991	0.03837385607541905	0.11544081391676761	0.03152078658502104	0.06327574831441547	0.0023468198155639384	-0.04806676934842929	-0.0053522363561049596	0.04191249255294471	0.008815218916354041	-0.007811822184654866	0.005745134170291764	-0.0781524755320775	0.047793742683893775	-0.005885974596685665	-0.005050442461384305	-0.006914731695546387	0.005846032761873862	0.01688385162341646	-0.041022967878392665	-0.024872817836906147	-0.0007180550022845164	0.011255274280023016	0.00223847439739569	-0.008417174288316513	0.029412406893470737	0.0305618297406398	0.0021962382212506676	0.0005693979721770659	5.527102026282125e-05	-0.006313678205115881	0.005793673186653887	-0.001403576838793278	-0.028956003710503313	0.006637372033664354	0.004683563060535625	0.006967463010762143	-0.0002886777559111077	0.011347376295543863	0.02331722416332608	0.040952957883447785	-0.10012721802402116
111	-0.044915444406259476	0.009988295362069813	0.06611404888130948	0.04689453359521994	-0.02384624963040116	-0.04318018750094253	0.03956589027338324	0.10192882278365947	0.03547093643857539	0.053054669470614525	0.012736580621513154	-0.04082141313257231	-0.005293410216736702	0.03569555491368842	0.006871617496185564	-0.005531275120837386	0.001077775301841094	-0.0637119061828674	0.03414683068382083	0.012627665522344272	-0.004260617290176882	-0.024812649980902074	0.005965153604915428	-0.051629243230807934	0.06017953950724603	-0.05145779993464781	0.0023330746772712574	0.0024165618372812107	0.0009953998633683986	-0.002432923762327707	0.022971954438745272	0.018832976870247688	-0.0001359962038062875	-0.00023800863182945562	0.00442753058234828	-0.0011542416500350573	0.013968990169929104	-0.003126109771926603	-0.061591792044584856	0.0014708351100158044	0.02124460050795033	0.004233022140076933	-0.003247206225011536	0.015402346272803019	0.03976640875585723	0.06780433637178043	-0.12756633119684627
112	-0.07146460034475235	-0.018799847976304705	0.10396628469134692	0.07084402484545027	-0.04327904695382938	-0.037308078771218	-0.045886512899921364	0.02463331536659128	0.023404526426524547	0.010466896454378616	0.006590276167780249	0.00861355568330829	-0.005867696066975681	0.05422408650606333	-0.019087195760755772	-0.002086883218541603	0.014988049341100124	-0.10674958179171046	0.07481914474003185	-0.042549108918703483	-0.0009696833654971665	-0.045705708062346126	0.003926662945216831	0.07028248593363147	-0.08937659219640187	0.05995714722936672	-0.00676030150574043	0.028758849991686698	0.004700173356666111	-0.020267970751914936	0.04216663415099725	0.053788839959357605	0.006814834210291642	0.0021683302504786083	-0.008603249864060372	0.0071096495252296835	-0.004348859939549107	0.0020076084222106494	-0.284265340523275	0.016868824951272322	-0.028112771779225092	0.006272994469204991	-0.020171503834016346	0.02257626715622881	-0.009257605007288453	-0.01222165769294401	-0.04578869326798055
113	-0.08620919240619307	0.02290120266331073	0.12498826282599859	0.00663449476428382	-0.05407143032791528	0.030910201347144957	0.0473844245002709	0.05522863816877258	0.015148716632259756	-0.11678041851866741	0.03160079071985826	0.025982437423656357	-0.0018825694013292582	-0.026407012788125527	0.01588121280231545	-0.00370711660953107	0.022713391594800597	-0.052161218234171636	-0.12793147570643332	0.02743631154162804	0.010340291473641064	-0.01920525620838273	0.005595027301095306	0.0286819485053461	0.015711165503110067	-0.09972692731103347	0.03476490414744582	0.043388553990618375	0.006757691643321413	-0.030173012285714375	0.052826774261019525	0.07320226095844926	0.010675113579683492	0.003504737526981644	-0.015840148180888837	-0.0041438723310886945	-0.002073877027121867	0.004858719045324743	0.08969192401747648	-0.03452791107986335	0.03449140338918273	-2.2696639639582275e-05	-0.013472481266589042	0.005132064460996155	-0.03648404813138085	0.2319341512604954	-0.0003718855245336564
114	-0.03703318474699625	0.022519578798544517	0.05487598345920723	-0.02788058915558077	-0.05317816516291753	-0.14562529737828314	0.004382073708687628	-0.10232169319329261	0.020435363465005425	-0.11827555288576412	-0.0016741733814036753	0.015339814499612825	-0.005005527382736446	0.013680353299409804	-1.0995713993999096e-05	-0.015790360283940326	0.022073979623994808	0.0989295164354557	-0.05042977496637095	-0.07065630334354438	0.005013881865117124	0.010905014005257346	0.0007988246745924004	0.04647350296914926	-0.030561444119527346	0.013075999043698461	0.005032834790922693	0.04217768105333431	0.006587394745211922	-0.02935319072699875	-0.06976280923431072	0.00845482435495305	0.010355605555522875	0.0033941256236631927	-0.01524116379115924	0.008988592778606835	-0.03443525040593649	0.004622738010097838	0.08522093425096139	0.02471260158744252	-0.053255547398650196	0.0008939778937454807	-0.005865029128278855	-0.023068321650725837	-0.03423056691536489	-0.052987110132023764	-0.004130948824678797
115	-0.04669572280464036	-0.003251881940143327	0.06865226583627218	0.04850048905473714	-0.025149333968568572	-0.09189069517813273	-0.03195534951521537	0.10462917893137717	0.004894782740959729	0.055097340518890744	0.013549864650384958	-0.025630256643598574	-0.006155680703112594	0.03693800287037835	0.007260044042055956	-0.0059870398725510926	0.0020105416935494625	-0.06659783763697669	0.03687415061422415	0.008927735480978506	-0.0044184629574573015	0.008507378493036481	0.007574729932427015	-0.05336999166029853	0.03320319500905328	-0.053538804661489706	0.02968088854247656	0.004182968523575058	0.0012438269032446132	-0.0036288694625688234	0.024259071578541777	0.021176974852649653	0.0003300982085997256	-0.001930877789159542	0.003553739453299576	-0.0024612905541913648	0.014608933173203543	-0.0027818635131916297	-0.055069566652680216	0.0025033616715526424	0.017934895902377398	0.0075709698186540815	-0.0026559476561572584	0.019146329372663282	0.03647905781684236	0.06243811874616358	-0.12208265545918207
116	-0.05234345404633369	0.012311097349313887	0.0767044711586393	0.053595200550272004	-0.029283221193129837	0.12428080998140892	-0.03513189502292034	0.11319575244765048	0.026946385678625385	0.06157748267325462	0.01612991596281274	-0.04686292974329566	-0.006559403556603659	0.04087952805405605	-0.0018025786153985555	-0.00743290183967769	0.004969637246494508	-0.07575312775878094	0.04552626367195712	-0.0028098728086604157	-0.004919210428906755	-0.030658178072233498	0.005948638733285352	-0.05889231856046392	0.0027581056699618424	-0.060140556062048524	-0.00021109983828459383	0.00978669333245377	0.0020319335025643483	-0.007422871513463323	0.02834230467779092	0.02861304251921092	0.0018087298523460963	0.0004352447272031205	0.0007817362302468392	0.004453113676979668	-0.024201090823113502	-0.0016897813129797847	-0.03437854656013413	0.005778935045230098	0.007435233535710457	0.0052748742973775815	-0.0007802469262748149	0.06409778424662002	0.02605030992124968	0.04541440214010712	-0.10468631631858058
117	-0.0700144673375796	0.005497864446422693	0.025905725037172	0.06953588729684364	-0.042217614308449294	-0.025347820461831864	0.032620509068110475	0.13999944192723615	0.0230363851642296	0.020696372101451616	0.024202559486894055	-0.061235517488928956	-0.0033718337920389135	0.02567392010227232	0.012347798519783413	-0.011956815061642832	-0.02609635881112069	-0.0404338678810353	0.04839879857321209	-0.039535315861339924	-0.006485983854351925	-0.0321337773816298	0.005050552668045494	0.07242770093845202	0.01944705253854689	0.03682780820099364	-0.006263615095815587	0.027320016243990154	0.004497816101347816	-0.008682494825584294	0.04111820765196538	0.05187952687320267	0.00643517511174643	0.0020368943793058333	-0.007891499747471423	0.006908179892700299	0.022991143181800937	0.0017272012326153268	0.0303609524382627	-0.0705898634227334	-0.025416838437058952	0.006815196627529571	-0.0666707741954444	0.02402408477599334	-0.00657987993509665	0.2241374962434275	-0.05025544363413202
118	-0.06517196645465763	0.016322682627108835	0.09499461484143075	0.06516755887263857	-0.03867311977105779	0.035446162122416414	0.05133433146352497	0.05526087086680533	0.02857210492338582	0.04490343972411163	0.021990361309654167	0.022694773067306512	-0.004931710378238585	0.030737596190183004	0.01129124697535171	-0.010717098164226379	0.011691060840119696	-0.09654886819032425	0.06517906494195384	-0.029471207625034045	-0.0036307379468639976	-0.019221979232971437	0.006096037961367965	0.06885013421914299	-0.03842732382496459	-0.07513607304655506	-0.0046050055981355295	0.022515247537165002	0.0038220745088888147	-0.016040739521735233	0.0007278068132004961	0.009479309231974839	0.00516736070381239	0.001597984073110699	-0.005514717375817756	-0.008486793644903696	-0.005596510766760547	0.0007908236338179598	0.012619973135453644	0.01321922068743426	-0.016414174870914778	0.004603873664756292	-0.030518461560427357	-0.004293364924637362	0.0023619798544347453	0.006745961598111747	-0.0651714840834496
119	-0.032387072324923494	0.02141499581160081	0.08198897251516497	-0.09857421148119078	-0.004544391387558314	0.15158725642958903	0.008825310055371356	-0.01399926775487571	-0.005644836621841446	-0.07866280005569173	0.029429620614923012	-0.04987757844084406	-0.0006333865321324189	-0.03505693619610782	-0.0010246986278037175	-0.014886062572519584	0.020223247398344402	-0.08176156161399675	-0.032966905390868245	0.2775722406841799	0.010994009770089495	-0.05356891023716781	-0.0020983404391793	0.006895855124066456	0.11295680552247878	0.08830873723897228	0.038288719976326206	0.038672895924936994	0.0060944825514313485	-0.026980275850091155	0.031022048920284907	0.033493185051344854	0.009430812427357613	0.003073967379278149	-0.013507446307989442	-0.0002425426812754372	-0.039821278266514534	0.003939707778451537	0.07227997408874426	0.007928628358255327	0.04453601988125709	-0.0016618606988042218	0.00888865601492685	0.047810834767270764	-0.027708026680275794	-0.04233982268913873	-0.01501128873928952
120	0.00039832024105126236	0.02686431638899366	-0.0768268942730527	-0.048418233754536036	0.04953758934488623	0.0664237737866766	-0.008427321664639395	-0.0654082506676621	-0.017116586879048212	-0.09484687385574568	0.0007633365768736969	0.013222532990917243	0.0034483259591867625	-0.03685170145897976	-0.010049805649426152	-0.010937213829549073	-0.007508854449735494	0.11020262933966452	0.1168226469767569	-0.09953179658793146	0.00801095418812142	-0.004186944777094847	-0.002714570759562881	0.06025281256114494	0.036509251290324174	0.08790326121392297	0.007946296548742387	-0.092948731678659	0.0006400440817580583	-0.03868675152460184	-0.0782210333042249	-0.04082924955733421	0.013993162456925407	0.004653427618817621	-0.02206052241733956	0.010918896187741355	-0.014572984312704332	-0.013547253828969924	0.13612256567013134	-0.013730118142444953	-0.07908559064559217	-0.0023160101867623025	0.014676171327907267	-0.015524100965267618	-0.05988615466167119	-0.09486686976640052	0.0386654932558534
121	-0.06404314424240912	0.015969690290681217	0.09338520606532395	0.0641492697127894	-0.037846872288251614	0.09515921122499285	0.056326748940796166	-0.035215965831159615	0.02817298805625735	0.07500157323069723	0.021474681808351093	-0.017032327954780473	-0.005926730454133484	0.049044687048986055	0.011044957117987652	-0.010428111129523155	0.0110996210839799	-0.09471898386920459	0.06344975152662091	-0.027125190722139658	0.0016579632024564042	-0.03986533732685575	0.004650815515353716	0.057012298487210775	0.017935056177832413	-0.07381656910740163	-0.004218371648510247	0.02139522096987846	0.0036645542238646	-0.015282425500566988	0.0018256550071638887	0.04401740300534056	0.004871823934840007	0.0014956708851946044	-0.0049606721005209615	-0.003929953304607046	-0.020423872270881688	0.0005725471981228768	0.008484421694527762	-0.07158909975196145	-0.014315588448617056	0.0016960314097473929	0.003105404940119113	0.013936275542628005	0.0044463924737143876	0.010148522488062911	-0.06864852171030245
122	-0.053624735996105885	-0.0029779546788690344	0.07853124812338658	0.05475102075473491	-0.03022106239990007	-0.1016138016407289	-0.0076325792491701945	0.11513922240896302	0.025371937027113795	0.06304761091042188	0.01671524359874831	-0.0479050509248309	-0.00716269914654665	0.04177372872620153	-0.024106557136696703	0.014685412543102067	0.005640957385039733	-0.07783015789282784	0.04748913970373832	-0.005472744852568311	-0.005032813337597864	-0.031666492545857974	0.0033126184579093617	0.07453315736336899	0.07275861164853333	0.05233078589569538	-0.0006499529149237876	0.011057991689589222	0.002210728618158725	-0.008283604104512062	0.029268654152099716	0.030300038389006023	0.00214418208164274	0.0005513764257806433	0.00015286110457037803	0.00463112452309541	0.017099652330110234	-0.0014420242666689448	-0.3509028744092383	0.006522053451407922	0.00505321015439258	0.003931118391170092	-0.017018165301118948	-0.010586548815039164	0.023684374669461494	0.041552288333353525	-0.10073966688023277
123	-0.057257641174618054	0.01384780559019796	0.08371083213016749	0.02350957339150818	-0.032880186862945755	-0.019810886778609395	0.004720870000329209	0.062607856142899	0.03219792826155361	0.06721596471173101	-0.016239265732430223	-0.050859847437580805	-0.005878196356643117	0.04430911623637736	0.00956447545792145	-0.008690970958774004	0.007544396677378162	-0.02168870323222566	0.053054614579821004	-0.013022965660524457	0.001363139774248436	-0.034525434618249216	0.004533228955615733	0.03352794611391701	-0.011439219148660064	-0.02115545721864266	-0.0018942626587799382	0.014662589714163283	0.002717678475253915	-0.010724097305786972	0.031895195330586726	0.03508329162424993	0.003095312425102157	0.0008806524678154418	-0.001630230978412857	0.00513585068801207	-0.020867211661051925	-0.0007395419935710257	-0.016374937631431198	0.00862906721721562	-0.001700701487666664	0.004584481485913661	-0.03217149938915844	-0.012032314329624053	0.016976078786752703	0.03060177642529671	-0.08954946539109511
124	-0.04185140017934646	0.009030142591120224	0.06174551359234628	-0.022638235156990878	-0.02160350599706064	-0.0850929213359769	-0.029230678206557725	0.09728122908564679	0.032956944110251477	0.049539020211125065	0.011336834247141872	-0.038329295460428146	-0.006994389731357277	0.03355717279749919	0.006203095024342758	-0.0047468565952916465	-0.0005276126420736124	-0.058744918087481876	0.02945282951226414	0.018995629821376935	-0.0039889484848857956	-0.022401377315762923	0.006045485493730484	-0.04863323419045834	0.05575405518664202	-0.04787617442862748	0.0033825433255874047	-0.0006236077308277384	0.0005678310977000285	-0.000374576864529165	0.020756692013980345	0.014798712626853838	-0.0009381931494232637	-0.0005157247587531779	0.005931415967310752	-0.007287794069887851	-0.005232596686148018	-0.0037185933759924157	-0.07281722008823574	-0.0003062504586731324	0.026940946258545206	-0.00017515326848257934	-0.004264823697738466	-0.005901184876509527	0.04542428152209767	0.07704015485448695	-0.13700430730301794
125	-0.01748743924223149	0.01859262342106971	0.11182427420358501	0.07581585403969422	-0.047313226554931344	0.09888138526740169	-0.02533560469040084	0.1436647777118196	0.004469694865996747	-0.00143945942151187	-0.029688510945446056	0.03029588646124414	-0.003857590979964096	0.058070543757908086	0.0008872920582832351	-0.012575448590860771	0.017875772752245906	0.013278620885496886	-0.09797015896324142	0.17474963013852504	0.0035945807404331705	-0.01695151045685695	0.006264618443024466	-0.00912140126358321	-0.045260274182095835	-0.05596120100804649	-0.008648054055828719	0.03422741531196237	0.005469271155846368	-0.023970463066973653	0.046151381383012814	0.061045552797245564	0.008257801879874729	0.0026678776430015113	-0.011308393533724708	0.0020332976736739975	0.006847947807626676	0.0030733500584714927	0.055865619026493826	0.017429278988188128	-0.038359186699884154	0.00546670315134429	-0.0019676923251678636	0.030986540972798782	-0.019434815884128515	0.5922563677540867	-0.02881194652029583
126	-0.053239199566814624	0.012591204615709044	0.07798157280155335	0.054403235636392634	-0.02993886693920178	-0.10107279938779265	-0.035635703771489155	-0.023644475856632107	0.016592282722686775	-0.035896563013436425	0.016539119111265873	-0.04759147772629384	-0.004771047154942221	0.024279872203736008	0.008687719667972726	-0.007662219476240592	-0.00749253552117188	-0.03719580333494424	0.04689851231171981	-0.004671489375855878	-0.004998630338468281	-0.03136309175118276	0.004312821636100634	0.18630990021644542	0.07220177065783746	-0.00467737953717709	-0.0005179024726452396	0.010675459313119749	0.0021569293505945713	-0.008024610547483853	0.028989916541955225	0.02979242305579577	0.002043244848659945	0.0005164325163584469	0.0003420889872128508	0.0011485771504558492	0.008089157345947128	-0.018116839198645002	-0.031096894553527165	-0.008016077844877706	0.005769958555542563	0.0003238526799843003	-0.05684862126932912	-0.010433119191446873	0.024396282168877122	0.042714394430951305	-0.10192720966298681
127	-0.0645161815338274	0.016117613087471797	0.09405963500548266	0.06457598770330117	-0.0381931144750786	-0.010528670368838451	0.03856029377037189	0.13165954975892477	0.026919455628127996	0.05161177403890664	-0.0202676156440607	-0.02055257238530902	-0.00415132718536534	0.05133212801892549	0.011760079864217739	-0.010549212258352574	0.011347466189476343	-0.03923486146594066	-0.004030324142055205	-0.028108298132079934	-0.006247151456445066	-0.04023759758353536	0.0051419786563632885	0.0642278775983888	-0.009990667939916154	-0.07436951231016656	-0.0043803920927543444	0.02186457241243247	0.003730563705395703	-0.01560019990890667	0.039170702356564883	0.044640226074863745	0.004995669755016355	0.0015385456202619825	-0.0051928469049371635	-4.111315372828037e-05	0.021014716610926208	0.0006640167783643618	0.010217440438232295	-0.06660070084507616	-0.015195009163623669	0.00541200647871812	-0.07107327867216132	0.02923365121261871	0.003572911345399066	0.00026890863031305245	-0.06719145571415255
128	0.06625272223057319	-0.027157072392900966	-0.08227672121884118	-0.014323693336497509	0.04171858997250064	-0.006202689825975408	0.045472026691543224	-0.02745876658271939	-0.004956780433523502	-0.0017873896199901242	-0.016428530950343533	0.04780440579325296	0.003744076544150425	-0.051046784440761016	0.003267960862618883	-0.001302883193662113	0.03367467792968094	0.03239060005040857	-0.03907682464158559	-0.11667186795175902	0.002869418604132535	-0.0304364117048631	-0.0030062110158176683	0.027001985608583617	-0.03783735752327209	-0.12418159128469394	0.030743245317131608	-0.051183946339282714	0.009677050597091836	-0.04422701699454799	-0.03516832628639996	0.02824200852575013	0.016152363144939424	0.0054009309041425	0.027887257381029373	-0.010852837917463698	-0.003212333288790622	-0.010895488477394095	0.16633703119201174	-0.03291265316543435	0.00795913028229504	-0.0026255962587010797	0.01741519989097051	-0.031879682025061876	-0.07511493711504487	-0.11972608386736486	0.06406883667824928
129	0.017665630324270785	0.02170343164788605	0.01062675263908802	-0.04813816376911895	-0.05126781340951775	0.07047605673529272	-0.05202520968055611	-0.1006719382197437	-0.014269366861301092	-0.018750139057265653	0.02985099080589874	-0.009167583554019185	0.0028564877409248926	-0.06815488860893948	-0.006782511384187737	-0.015122198625425909	0.020706522537971825	0.060174026884882235	-0.08293030012300523	0.35869561754371926	0.011149714348346437	-0.05429478346820963	-0.0021309578830018537	-0.08826082776032798	-0.08437722939105688	0.0378746102083943	0.054625601818617066	0.03958808803042667	0.006223194963725096	-0.027599906692720944	0.050057511149341205	-0.09471984942409498	0.009672300375720106	0.003157569165702859	-0.013960165803085154	-0.001985850033456088	-0.03795216863440863	0.004118065039428456	0.07565920110096727	0.023198893787042076	0.09359718627277544	-0.001696485227116512	0.00919499270325427	0.023293027093802054	-0.02941123446968518	-0.04512011108218604	-0.012170144181178042
130	0.08821013894926819	0.024514767865002098	0.028923432537920218	-0.06201967097800163	-0.05784829472030932	0.03304449573172042	-0.05708175747947436	-0.0704545903896652	-0.015820359211553114	0.1063551282766931	-0.020799676462863546	0.0662210398272581	0.0031788852175474655	-0.03485792197300286	-0.012165451771159434	-0.01742377753549676	0.025416925102247866	0.16679620133152556	-0.078315850360377	-0.08391649851307954	0.01012612063215766	0.03895341420086462	-0.002448874693579445	-0.0029858880900352643	-0.10396563791154478	0.022873734384703574	-0.013577830060128377	-0.06067782595080044	0.007477733480625612	-0.03363934565967673	-0.06581528057691004	-0.06489242952891267	0.012026043322408921	0.003972421900433413	0.03563852902894894	0.009875026119326263	-0.028639288620851956	0.00585648365560279	0.10859596585140477	0.028413077966896922	0.20171376945266645	-0.002033964757047968	0.012180805553758365	0.00326036802875806	-0.04601211806761352	-0.07221912053285058	0.015522020208495168
131	0.05604651671377799	-0.030131948175665797	-0.014592382133087936	0.10701216621224678	0.03490744788797735	0.050053373399335285	0.031135974375047927	0.03706254966136439	-0.019303438589608625	-0.052688785995520945	-0.04106620587482327	-0.02528505372570757	0.0039028965269382377	-0.02223117365558623	0.0027039148591028834	0.007367022019311382	-0.042410650350193965	-0.010308220463202266	-0.01632177494187719	-0.12587619746921613	0.0030986310993864896	-0.07725807259397637	-0.003162823725423478	0.023953465187462226	-0.07841406487309774	-0.12935851436677676	-0.020492973813987004	0.068540555245416	-0.008835264350607806	0.01969785423051712	-0.017953873610479645	-0.024542319310638726	-0.01133222581280001	0.0001753882449025447	0.04966129126018236	0.01267999811602224	-0.006378961468300295	-0.002244162892756027	-0.3049559015126388	-0.023331874711532235	-0.10265149160940104	-0.0027918459877513575	0.01888607599860261	0.005989865938932335	0.18250207537070806	-0.1330756431120932	0.07771059689858947
132	-0.08197841498584171	0.0029378396940508656	-0.03350559922981734	-0.05683998784433164	-0.05097469006541143	-0.1414009736096096	0.019090464717201237	-0.12456452687987263	-0.003916535566649094	-0.14683306944436553	0.029668045982399	-0.0032374313166263907	-0.00014407344291142535	-0.02958210959065421	-0.01770438348478538	-0.015019676260422141	-0.030385688235600405	-0.12379306690223527	-0.084564808583419	0.05948558979819972	-0.007546749014208232	-0.007069580666160882	-0.002116796481386729	0.09270729914622299	0.11371061903092464	0.12210186662106767	-0.010361397972662908	-0.05716670880855497	0.0061673123454155316	-0.027330883734838173	-0.10326893275547452	-0.10961376123057243	0.009567454396966357	0.003121272070205236	-0.01376361016175382	0.008570353034318978	-0.02109869843653069	-0.018110064250637287	0.07419205391648095	0.022966631277447323	-0.04765893982316689	-0.0016814524166411959	0.009061991573659075	-0.021870292618052293	-0.028671758694962534	-0.04391300298522627	-0.013403673986685271
133	0.12062293403807962	-0.02781964442585886	0.04727877289650572	-0.010959031190386192	-0.0690801225887238	0.0784148756117494	-0.05028040979371071	0.031101491569189215	-0.013734185274014174	0.12396176273160375	-0.027756474705638995	0.035064865377160706	0.0027452420644080494	-0.023719652319924685	-0.02693589033571231	-0.011750699242133438	0.019081162670335886	0.15339278472064427	0.08678701757449192	0.1300835246959966	0.012369562208289867	-0.036202228369116414	-0.002021258294037178	-0.010428669542412523	-0.018265460111041663	-0.09603553718186637	0.05498906081337769	0.036510097052892126	-0.008408070629050409	-0.04394770088399768	0.04781468962128434	0.06407464085308318	0.01604350562875268	0.005363245036666787	-0.0026760295942155343	-0.008276862095552468	0.0007142710407581684	0.0035182106080237515	-0.4920832118586662	0.021399700280170054	0.11064528443517414	-0.001580035374558321	0.008164715500136525	0.0008631594523995725	-0.023682974602470076	-0.03576939385308052	-0.010099103453676827
134	-0.01997043209555652	0.005995404009486377	-0.10619149656682436	-0.0647890199110602	0.05671190834937957	-0.028969106569492642	0.029971616422481546	0.030855610995253375	-0.01706381360988762	-0.07354796920427682	0.026440777637887925	0.021840125792250694	0.0007474628236554127	-0.03270046057720049	-0.009080557227250272	-0.02010753886629933	0.03090950074204136	0.07769614794447474	0.04385274323775029	-0.1057034601733565	0.009116673237477555	0.03138119697375526	-0.002819582314729112	0.013611862253740933	-0.037619111689586995	-0.02229905230455214	0.000163060108385105	-0.07945631110470697	0.008940590975942308	-0.038481256676010045	-0.06997025481558945	0.04010549671898163	0.01477063064693324	0.004922582787900533	-0.023518048595436398	-0.001967609231645738	-0.007632711519821584	-0.010626199389359485	-0.3324649925625214	-0.05736183005560227	0.009466113091449194	-0.0024274835316616893	0.01566241942940419	-0.028475852782975465	-0.06536961620175549	-0.09394481278817449	0.04781253157442889
135	-0.02890617124186188	-0.03565536285328491	0.012502564067345606	0.0017981412279004113	-0.010699917631695779	-0.0012276511818454978	0.03944487109102255	0.0029014453461711836	-0.018755314123559762	0.02831996117645636	-0.03246558063544365	0.0015930429480531059	0.003558838500364863	0.01948832571781763	-0.010182987397666547	0.015275004533220084	0.03433045658504639	-0.021031712408706122	-0.03891120238767907	0.0007766271481584675	-0.008091507020939163	-0.009225910610225926	-0.0030504711519129925	0.0398890167719604	-0.0361281075000835	0.032864503068756455	-0.019404752999492833	-0.05618539733268635	-0.009016418819936317	-0.04075697165945018	0.06421758867182288	0.00981237445019628	-0.02933518152196825	-0.00383377764408836	0.06927449117614115	0.0037136448524502466	0.0008419011871855783	0.0006530852219071747	-0.0866918145685146	-0.055606599526759296	-0.09674480538080553	-0.002672579901676736	0.017830882480634146	0.007412555644619773	0.06143813941800593	-0.12349878731187873	0.06792411870134933
136	0.037022996826108844	-0.022595791721098664	0.018473274063680677	-0.06055652854671738	0.009104366233956268	0.006163644157779945	0.03125846664176664	-0.04112270979554665	-0.019838666599674135	0.1611191639825253	-0.009097251756803986	-0.004206968715986788	0.004014151853139606	0.010208169401493375	-0.007657717372848319	0.0126937431898759	0.03762062515401117	0.05747714327958309	-0.04068148808110059	0.08374255263125521	0.0017244174110874727	0.012799394710204953	-0.003272532829961587	-0.01817100843603891	-0.038597435447345806	-0.04005864833974467	0.030125950107337394	-0.0072593112328742885	-0.004864633447690374	0.021081098307220873	0.03683410635506134	-0.12919119272100807	-0.015892558599780938	-0.00466515513480243	0.005673284606416764	0.0008743244302540689	-0.004992833660366016	0.010510122024281343	0.05936321492311512	0.04192197426127956	0.24787369677350185	-0.003825640079347978	0.019916442570135622	-0.012024635562338902	-0.08902164883677263	-0.14242717144211267	-0.08960889892457033
137	0.04523106463381165	-0.037205903440215835	0.0439280063960926	-0.009403748824851055	-0.07017126705573332	0.07045944418843088	0.03753325564654237	0.050176295892878545	-0.01872483305197966	0.010288472051313923	-0.015328244601677463	0.041340814073462705	0.0037826245183361943	0.001968938978590314	0.0034764593982074253	0.00953883850445624	0.03423788480820321	0.04806404015039792	-0.06570469411305699	0.08797287127093574	0.004804100166252553	0.029760656106344246	-0.003745173145285694	0.0074587022004476925	-0.03459628004211892	-0.017088076862481726	0.018376859974963355	0.06521282001184438	0.007359522502987277	-0.01717415266342013	0.009121063673244474	-0.08342315576760606	-0.02873894370493917	-0.0001245978959109703	0.01383054846324713	-0.006158575803052485	-0.0039138351095280065	0.012944845408070293	-0.1944100909306769	0.03817744691887402	0.18923085034651713	-0.0026659475429116806	0.01777220341931805	-0.006436400396769562	-0.0770998485327671	-0.12296622063178968	0.05554896691477677
138	-0.007277696325914351	-0.01835679315519878	-0.0868333350596799	0.03765091441023256	0.021023070632240053	-0.0568342449633618	0.014736633884956971	-0.07126412488925984	-0.019481915053650257	-0.11816320133056013	-0.01863944862172886	0.012200786986303122	0.0039399955891189125	0.03252428421397703	0.0035700248819058506	0.009537621049872479	-0.031942360253645774	-0.008742101243737697	-0.11751904146925159	0.12510767790615865	-0.0038577260970066854	0.04340485913716074	-0.0031994071864585236	-0.027230117927050067	-0.046030135061538024	0.00116613317024218	-0.024148517113827848	-0.022342201316619386	0.006550822071024423	0.033431309807518086	0.044654533506063895	-0.05696999554380554	-0.02123072692744292	-0.00654793518354862	0.010698659216635103	0.004933533045599534	-0.017390584822017986	0.011824226258563709	0.1863525088621747	-0.018196223718195105	-0.10457478556466293	-0.0028306805785078557	0.0192296607492051	-0.00022167852219151578	0.03550735217689721	-0.022594147466509416	0.08089720164304512
139	0.018642912512120635	-0.015740408114168877	-0.09515344705396421	0.056880340156469714	0.020322107330588653	0.035363161206188855	0.017332877355707592	-0.0030382938885344926	-0.018840685994647305	-0.06246140166114701	-0.04364664339424632	-0.04476254088653138	0.0038067063240067762	0.020656047602384913	0.008576939436766714	-0.00035713804567243476	-0.07919575914098527	0.027589306461792855	-0.0027424077055317815	0.11434020795015024	-0.0020194100549947008	-0.017732943432415195	-0.00306797036972974	-0.006160700473783591	-0.06381831895165539	-0.014405963794544752	-0.007431387491842044	-0.024923152035638624	-0.012053248367337257	0.054281453210777396	0.048083166789256816	0.06456357066420211	-0.017169131048641	-0.0070497837606165	0.044030991696672205	0.012592466636587096	-0.008313540846663397	0.009638641039674553	-0.007859352134468712	-0.022324161039271696	-0.09766478776892482	-0.002691155917812005	0.026535646859837336	-0.010231056987601985	-0.08212951458985802	-0.0022651688004091796	0.06944838920340965
140	0.06560339418293683	-0.008682154174007618	-0.09711901666276694	-0.018481248777964053	0.05368383935840236	0.07302311820824206	-0.06805126819894573	-0.005014070289496633	-0.019185031689393988	0.010799165546948576	-0.006989674024178931	-0.014938614953240694	0.0038782838421382985	0.0340951429451652	0.0005409755267183111	-0.004944199131419752	-0.049504982203203214	0.051510481094394246	-0.10808109152353496	0.22836922134659954	-0.005798818887940933	0.027278716590101393	-0.003138553106641407	-0.11612163877186912	-0.01590498561921935	0.043356028551229935	-0.021195860044107367	-0.03488523541406437	-0.0027732022939600262	0.03846213592626972	0.010298952046955018	-0.02063612873143314	-0.015008699620546202	-0.004322154256825063	0.031213981385692806	0.012584643401624887	-0.006136414573642649	0.0018875389230084694	0.18004791456469957	0.039724559936167164	0.10501613309217006	-0.002766081898702906	0.018658131067609246	-0.015624926593625327	0.2906057224432797	-0.13100683232303986	0.07559650307660334
141	0.069596041262763	-0.028820120296221895	-0.03441265447331623	0.09769168407115132	-0.004569413626300298	0.05898159772105314	0.011839127108468586	0.05356632868478446	-0.01752093914462921	0.07951263574510092	-0.005309081668219859	0.007627771717905687	0.0035323767606421225	0.05864254222719752	-0.005431733047883946	0.0034643014749145364	-0.07699221826598236	0.008536554466933442	-0.1652766749329694	0.2614170359706972	-0.009253352341014237	0.04378437915241297	-0.0027974534266517045	0.007349740912073162	-0.01346462941778851	0.0019923935465637984	-0.016954082343162386	0.05828886247526718	-0.004703696398309936	0.016569813064620628	0.07385938422145374	-0.020841722992556037	-0.005912365101818223	0.001161568597102644	-0.01850450854637475	0.0014141899557507712	0.012306657391645656	-0.012394038757649313	-0.22487382145841192	0.014844771635775736	-0.10960779474819207	-0.002403992962752749	0.015454589216626357	0.008599789120632865	0.3161209836915518	0.05588309117894237	0.04588499334429088
142	0.0747418916098586	-0.014220563505364594	-0.07756276115133795	0.09472694080274643	0.02246355555407043	0.11330769960144502	-0.06077747767025939	-0.025551811053358305	-0.016953945597467684	-0.03646564280720599	0.03695975107984412	-0.023043311447998118	0.003414518481820667	-0.0009525216931597549	-0.0023503726849405404	0.000825007487701527	-0.047970667738481194	0.02536800777516691	-0.14638123581029444	0.17958951933265474	-0.0032865071631970376	0.03969836990281294	-0.0026812331370400836	-0.10347637711725004	-0.06333745741416233	0.0035264368810260386	0.032572735118428085	0.024738521118212245	0.009368318008550433	0.03197798282507957	0.06635260438790527	-0.06197169230576636	0.013746342561715327	0.005200401712982421	0.007582534336579622	0.002528064051477925	0.00406184290760811	0.007127055799943244	0.15823153861239736	0.03222401114072839	-0.09030479347509379	-0.0022806211642143388	0.0143630708613016	0.029197067301810896	0.3142231134919148	0.5191897158600534	0.03576161748538482
143	0.08021939502120587	-0.01892043741975504	-0.07463555869148883	0.035509790726813165	-0.0009517020031277774	0.09813379520103188	-0.003352094369192747	0.0023509754594652973	-0.01820821314834442	-0.06866940035263064	0.019267450658574787	-0.0238604569441624	0.0036752371715978805	0.003791807522096892	-0.00284107790091195	0.002924572537565533	-0.06903449269528725	0.029556403856289725	-0.16658891345410748	0.1355821741534649	0.0017298439242370406	-0.004814537542012417	-0.0029383283698571202	0.008469781231044776	-0.06168755795241114	0.010606902749256648	-0.01831856417608354	0.0622415828841522	0.010657360791874538	-0.012036660787007793	0.007895230994967155	-0.05692098126432092	0.00560125657268436	0.005226940860643052	-0.029556434096980166	0.007830100040636914	0.005626337935573565	0.01026250486253075	0.19207418141341928	0.0004564152851697499	0.10400452778394556	-0.0025535365163816457	0.01677765928320433	0.0073189257688372564	0.27104448201294284	0.2508103625304811	0.05815591440236882
144	0.11240017697201701	-0.018204860594596722	-0.0699307563001691	0.07180894420384135	-0.051250509136574786	0.10874885224900303	-0.05669200092110462	0.13226678284276283	-0.01570080937942838	-0.009181156544006763	-0.019937924882338476	0.03161211692355516	0.00315403495687317	0.0618246128961756	-0.017410166827306478	0.027513662182041543	-0.06815731445955744	0.06739033612043922	-0.1164654731131118	0.351038355163083	-0.0012860615770290385	0.0641121037791802	-0.0024243698007424506	-0.08823771153901593	-0.05764653763387575	0.023652012401333238	-0.013340481385245417	0.04782074636605786	-0.004587645416016035	0.038272918441943915	0.05004041891237353	0.036972316463882667	0.019485228727355385	-0.0005699039658747247	0.0024858872993912236	0.0072582592404410225	0.005439722703628815	0.006790052743011435	0.03959245969346499	0.02801117086318451	-0.004367988003573776	-0.002007951978105433	0.011950660366403933	-0.0070947070205233985	0.24195067974477702	-0.1580978848504496	0.013387519929739933
145	-0.026218364860658688	-0.02732086314757724	0.03015772586126126	-0.027986661213711794	-0.017791613260018498	-0.031228640179065497	0.02769119876382171	-0.017361791895474932	-0.015451619935691746	0.049601693767391666	-0.026951976140430534	0.030234207563245196	0.004447183822856013	-0.02856032077724438	-0.011474236629694897	-0.005521290852277656	0.03831503272653133	0.06766177378241159	0.05074177419735208	-0.10824183173356391	-0.00399379153062155	0.02079383286698258	-0.0033194001279651204	-0.00038806557084859023	-0.042964780556529816	0.013531417439306487	-0.0256915457780564	-0.10422785339047938	-0.00310786409686308	0.04161577578294633	-0.015395268684048677	-0.0319407433083491	-0.014850193550397664	-0.003994875818885714	0.041092528816665114	-0.0032659310952988297	0.012887216556101855	-0.021510673848137866	-0.41741256893811673	-0.02030381479153817	-0.11088314711777007	-0.0033615955487533546	0.020356611117351223	-0.02475686790012964	-0.09146895119015419	-0.14642210756775373	0.09134919458976905
146	-0.0015415079278752347	-0.020461214363298914	-0.07022674527301853	-0.06728290977344965	0.048937064638775965	-0.07698841452032221	0.04048808602619948	0.006937048172628572	-0.01922780293028334	-0.04091396915865862	-0.04419225735879873	0.02292455634244812	0.005086676921779418	-0.010169124493662368	-0.004117230471177137	0.00920424745865337	0.0006248926391110403	0.07544652291787364	0.05685555054066854	-0.046946815859051666	-0.0038810443103890853	-0.009300881653744965	-0.0031473202011314387	0.006280259004423014	-0.020941621321258094	0.02105272364218622	0.026392236320852004	-0.04494942188245234	-0.008806651930620135	-0.04418306353469016	0.013673985297542482	-0.004309359416298406	-0.019735298517725774	-0.008864605068858333	0.03807516470401003	0.005100918546590493	0.010791491077017911	0.005519367993064564	0.04342592202869694	-0.013268790114285061	-0.10183642836190865	-0.002775388468311482	0.02984939603484746	-0.02491365890457501	-0.08248333375861425	-0.13175413340475506	0.07636016141035581
147	0.038564224792845714	-0.019409321829808486	-0.03806809618215329	-0.0014053868931981593	0.04633325278474494	-0.00833721989283732	0.009663924917256593	0.006849846571643295	-0.020832156842327098	0.09107168142952507	-0.03179850506831566	0.023512895622560655	0.004220663991789622	-0.01133188736822484	-0.01646418010299458	0.010217795547683404	0.038088286987437124	0.05996696534433693	-0.0690839565058911	-0.09793629853543354	-0.0019480220392441316	0.01958216319726093	-0.003476174871930899	-0.028149223455158544	0.004153388216122299	0.0007995963687687103	0.017239686577533407	-0.07219894471952311	-0.009942464200645231	0.044264109183509336	0.036021922800117706	-0.05580435215138211	-0.008267075846034765	-0.0061398278074275645	0.034621612483527665	-0.002948908772929232	0.02234896677430929	-0.00568445179384053	-0.3084621551176411	0.05046768027173696	1.0163209041103017e-05	-0.003124478909661779	0.021829009020177658	-4.1155337874663125e-05	-0.15992379588458067	-0.2581666705830338	0.10500506882354535
148	0.0377290141231474	-0.010949667380041779	-0.06790918419842511	-4.1700303451412765e-05	0.0458091059750447	0.022638366158577207	0.012625250028237145	-0.003108953793009554	-0.025524635893954928	-0.0040328768164539265	-0.03179071619973422	0.005391291240622675	0.004337543038185667	0.009430922179979529	-0.005865329965991567	0.02202255918398982	0.007685378326964723	0.030424735594099417	-0.017132469634251697	0.07951641662562021	-0.002520060130342208	0.005240600524664936	-0.003591429538446318	-0.0235339449358839	0.021931413969365387	-0.01233057281272053	0.0009521308703705125	-0.07598210699712783	-0.010145367099718142	0.018742520451113392	0.013278947127963164	0.03876858454667376	-0.004497912973762302	-0.0011271651052681276	0.03451311498432501	-0.0010503323009441658	0.012410274211361379	0.001533611503335853	-0.015389145151234889	-0.024709299532789386	0.1684485105241092	-0.0032468256663727548	0.022911458431195818	-0.019742236696783648	-0.04842559820330534	-0.24177268763171292	0.11504433402007656
149	0.012274544552310421	-0.008925248386426509	-0.021225289481006993	-0.03509491981362284	0.06961637931505016	-0.0028960249972631636	0.016262816777768606	-0.08015565516521532	-0.019591448710702102	0.08236528096517406	-0.021513165226442775	-0.051695166807741645	0.0036269475471510963	-0.05633015016817439	0.014951391737012803	-0.003344307074713014	0.049267842268227266	0.08336299140431028	0.030047431247638694	-0.12934577615683937	-0.004894123740284173	-0.01071713742455068	-0.002890709872501457	-0.0037976165875735378	-0.041785663768605874	-0.04591064371681868	0.035250304759111464	-0.14438593671880895	-0.006128618444436473	0.03627432704502532	-0.003363143169461004	-0.06331346954031648	-0.009246847045923757	-0.0010122844497712873	0.06104225757068751	-0.001413631051728529	0.02006764487936315	-0.024122743689304012	0.1379674133166706	-0.005465307895557576	0.03712607924732721	-0.0025029878584654423	0.01633043561777938	-0.04372353717435315	-0.06908373344218295	-0.10988084615061082	0.05400810210401643
150	0.04053057389598993	-0.02921299026713121	-0.04066988233465238	-0.007915595698630939	0.01951635326269805	-0.012286172831701952	0.03230273275051322	0.04987965083030515	-0.020204709269666367	0.020971940106639726	-0.03749750637094138	0.031776109299934185	0.0040902394193500944	-0.021615742350618167	-0.008560192545562926	0.017643236786894553	0.038732305898977706	-0.05428359225075643	-0.06072283970678764	-0.1977455680578876	-0.0023059142205440206	0.008886874502296022	-0.003347562934500954	-0.0019185313859852431	-0.03584720273530252	-0.029061659352705084	-0.03233736358521777	-0.015582630203433426	-0.010023211948690441	0.05294567663428561	0.01670896726017929	0.009262181175074262	-0.017000686341342167	-0.006027742149532044	0.04009408661374365	-0.004404639197393205	0.01037379507118168	-0.006830948836437936	-0.19858233481168128	-0.005797196160246022	-0.027491148838147027	-0.0029879529546215466	0.02062111071870388	-0.0324786544161078	0.019211929299020564	-0.14882268575387086	0.09380231767831741
151	0.049917333804379196	-0.019250540503803724	-0.09223687379971222	0.01326311089830467	0.04519691663613801	-0.04358216936928129	0.01428584038059113	0.0179504095147126	-0.02038475355051634	-0.004977615314752479	-0.024625159653639005	0.03283482670146416	0.0041276643762280804	-0.044099282980360456	0.013231227166361525	0.016987125243608892	-0.021811425399500154	0.10722476268032617	-0.07958696825459247	0.012164769717972904	-0.0006797068091066904	0.010606724858701662	-0.0033844677609633743	-0.06092425401771384	-0.03339083842823093	-0.055711982320791754	0.007541734271941403	-0.0659329320562754	-0.007115166572266858	0.02751014932573744	0.007854145851344835	-0.0011896404728269586	-0.011805672388769192	-0.003307467087012081	0.03703683432589315	-0.00312298209051515	0.011428191924562531	0.009762314359466708	0.1466172451693796	0.012680155510565266	-0.04041961307270471	-0.0030271286857322015	0.02096771367089408	0.001200952506702807	-0.15256448791604	-0.17482745789131204	0.09701691497914297
152	0.051738969586693065	0.014834250906884824	-0.04170854278492821	0.01605749353919887	0.026603741589853153	0.037860638572072204	0.0018992877478958728	-0.00850831883443476	-0.01963293888444002	-0.02359533863217196	0.010161780237760577	-0.024276041388241427	0.004450974563384338	0.02681505027829805	-0.028069280381392975	0.004813602600130063	-0.016226522454630757	-0.05047410450614189	-0.008687123798051432	0.047429851410638435	-0.0066530513811845025	0.011760586242801498	-0.0032303635058743515	0.015360661823752605	0.019795869580268344	0.0586482832332879	-0.021147148369999938	-0.03472978706612608	-0.0055993124846107	0.037546274603776957	-0.028858294341177093	-0.0661463598960577	-0.010715334962752572	-0.0009781656324190022	0.007193892215583875	0.004940788125086234	0.011942975356018898	-0.022918597139642265	0.10115271401595546	-0.04315955280444617	0.07322520419260439	-0.00286354176664657	0.019520396480191382	-0.009873387270544508	0.026993416560679058	-0.13883268736971455	0.0835936538520519
153	0.10613264566992942	-0.0305516827609481	-0.1039584135287066	0.0030839320381512462	-0.022938334725491016	-0.005986957123426488	-0.06222707874761078	0.009471063046353968	-0.017398581003142937	0.11685156636219247	-0.03937368303144011	0.05295673382913253	0.0035069427499244354	0.07449980792985163	-0.010549592145338727	0.024584135141479696	0.02522392489172287	0.12069087000418825	-0.12174349852026833	0.1506861203373897	-0.0024567824114084336	0.06445755815961797	-0.002772372896703835	-0.050416388929254374	-0.00996589653182728	-0.04110333359568727	-0.013451662630733885	-0.006372557350306179	-0.0077132632317048425	0.06681374457752706	0.029175600207002838	-0.07899209925289163	0.011929602969799204	-0.002495169284068481	0.02198638776677561	0.0021904489999661214	0.017053386750039333	0.007625422195180945	0.14211097310799273	0.03371880310259673	0.17427715654934098	-0.0023773691253976327	0.015219037757488302	-0.029248089329187592	0.1550052000622195	-0.09979388403093543	0.04370035215769481
154	-0.019321280885344867	0.023702427760133288	-0.1060798197449245	-0.06477328049861386	-0.03975280083363525	0.10440756087436673	-0.05562065989027846	-0.059869169915201415	-0.00508504549403857	-0.003462292270990452	-0.02325547325955876	0.03773348192856774	-0.000938462523609164	0.0013192985441472737	0.01161308092998925	-0.01675873262134246	0.024055846733270915	0.2098429151173134	-0.0262677353253959	-0.0785176175169413	0.010414085237625683	0.030838371191347524	-0.0023570121217278465	-0.09451140763182522	-0.07094047094965214	-0.07686030633591005	-0.005110231165833519	-0.046456671664332615	-0.004507662550309327	-0.03189424009247481	-0.07546783989707082	-0.07427591457509078	0.011345925526285456	0.0037369688969990456	-0.017097724999230995	0.009514115283824575	-0.012242970982637807	0.005354164810787486	0.0180240157098625	0.026906431092830262	-0.019156457377654063	0.0006705886752957537	0.011318050146087909	0.039856073291620844	-0.041215266150453254	-0.0643888183281662	0.007520324933702765
155	-0.014260689073788718	0.024160263467737298	0.008406109064036693	-0.05641501026848735	-0.057018507963893475	0.07266166181769756	-0.05644413597451766	-0.08122334236679317	-0.002517693511300482	0.10505438255062809	0.015865870351282584	0.059303514887636424	0.0009101025481144049	-0.028386867587972063	-0.019293998038132153	-0.017133552609959597	0.0248229518834784	0.18220500801084763	-0.049065747419503064	-0.08156043232606032	0.01106125968980033	0.028826000866836798	0.00027785767935338513	0.024619753366865463	-0.077637108366953	0.06735527669182065	-0.013189539944084477	-0.05147783196188334	-0.001350732781262249	-0.03287778336137746	-0.0747232039987161	-0.1089934784111199	0.011729240606478921	0.0038696704487121126	-0.01781632901547477	0.0043728116720238505	-0.012994308434690039	0.005637272221563309	-0.17389850979945984	0.027755578800253762	-0.06300963612727722	-0.0019914092005053965	0.011804299969520742	-0.025156315373094217	-0.04391877675961965	-0.06880198459823848	0.012030088512046608
156	-0.07899624685042626	-0.00029517799175395894	0.11470446635825508	0.07763818065610402	-0.04879187607711842	0.06705747103884249	-0.05012265956649801	-0.031291168926927015	0.02254207913816948	-0.02770994125885127	0.028305703037526143	-0.0685407813146469	-0.004867368111290733	0.05948038732957277	-0.010629044559961028	0.0028875775405192722	0.01893421121168718	-0.010403194590835293	0.08635734553062627	-0.05820203443452928	0.005305702414601154	-0.051632793965058266	0.0003567302743926734	0.07092123972843108	-0.13743343297882854	-0.013017635097432229	-0.00933997278087349	0.03623181082664593	0.005751168891128728	-0.025327539110654978	-0.059987318085330435	-0.0244651798611776	0.008786693418213599	0.002850976955947908	-0.012299910964803772	-0.0011476702048465349	-0.017602105244105	0.0034639767823787205	0.06326658700443792	0.021237032236316646	-0.042114809409994715	0.0060796521541952855	-0.02662481672880443	0.04856480891865923	-0.023165073207359034	-0.03492398013050137	-0.022589452494521618
157	0.04004829107819475	0.012328770994973082	-0.0611142744624378	0.01981384160105548	0.041470954715108414	-0.06669033489485174	-0.06066784782606155	0.041496988663477404	-0.016920318890775252	0.11367074052525414	-0.000977557064640841	0.045613569644489455	0.0009328566432591036	0.04091897166780059	-0.014518707977963613	0.021027306085665654	0.02875753016246378	-0.14935165039363169	-0.12478109776034607	0.19808694816237024	0.0009657008726710575	0.06557002040262327	-0.0010708348721448035	-0.10328578899685177	-0.05548008641004439	-0.016366510377375028	-0.015761638833821916	0.054834513958422204	0.002039820239511168	0.045344918222979605	0.011275228790421218	-0.09866010528691556	-0.02827250879633416	-0.003849102028812646	0.012368140488326568	-0.0031724343296544166	-0.017364251689378572	0.007089365547696067	0.13195463243903732	0.03211096361858721	0.3569907967835516	-0.002273304348521312	0.014298336142947964	0.00873480829922096	-0.05778542087869058	-0.09143766647715948	0.03516123006925409
158	0.051265784774529456	7.756756819052927e-05	-0.07241963900972233	0.10974002836397834	0.04452354152552384	0.045573347840559296	0.03274391060787602	0.0475718204088341	-0.01982512971007133	-0.027175698900734162	-0.02985179812010244	-0.03340848495809509	0.00401133800363965	0.02068861893839232	-0.0013611475372024631	0.012730330985201247	-0.06167015876199481	-0.04241922473777544	-0.01091806924789918	0.22828250436881792	-0.010437556381826687	0.019603155547891982	-0.0032697580872190248	0.01976383865512429	0.01602096281563032	-0.04337948536972252	-0.021528715093912947	0.07154095847300954	-0.007883532926955702	0.059068874200948605	0.06770635879053834	0.0379885069673445	-0.008433582774695258	-0.006972591880353621	0.03212920105777438	0.006075733160440762	0.02770461962928792	0.004262734279121656	0.027689016972028323	-0.06076633796960078	0.03818866473819865	-0.0006853680549890426	0.019890382725981624	0.0031025619647498002	0.13089570470582096	0.14523630146865357	0.08702512141326031
159	0.012466632809891581	-0.015697706295543026	-0.08674146458110168	0.039191826134987715	-0.00027604651749103034	-0.08702348349415533	0.041142949226104536	0.009547683986299025	0.006725244891380813	0.016106814224006186	0.04623191726588276	0.012760757571684109	-0.0009297473693582967	0.03451732574660969	0.0009377154826980397	0.009711133716428367	0.03745420625043159	-0.17625872090085498	-0.10076356115167977	0.007779741439112857	-0.010416351531247339	0.04966388237908484	0.0018291270406471459	0.07173675255039638	0.013669736621631925	-0.01567294539707057	-0.021446799815302158	0.03795399260979019	0.010683666016771249	0.02918261222925874	-0.05365193551855037	0.011874378642180017	-0.017230972975368342	-2.658365568449874e-05	-0.019945664149024038	0.0007637796466106652	0.026843675458248045	0.011051771405560941	-0.017065756563908373	-0.038348281797162265	0.06837474021934645	0.003361368342228345	-0.0024724951836353586	0.002968275315107612	0.13368089182800033	-0.14146976124641625	0.0862884491520161
160	0.017817325191636535	-0.030707398319621916	-0.014147482798650825	0.09515761173527397	-0.03707768629616805	-0.03608877754988778	0.04072628881133626	0.10835245206258717	0.009577961449530905	0.0025395535536875046	0.03717785039825814	0.019357797261565148	-0.002547820323809571	0.05797148685796043	-0.01269892750472435	0.006199844821682643	-0.0018489972685702643	-0.07057698351767125	-0.06512801027466267	-0.15206513184643458	-0.009004284201282992	0.0472583381148662	0.001962983820363682	0.06818997111926497	-0.006004373388780628	0.0991654764297458	-0.015991921068656243	-0.005837183459281733	0.008461269210238416	-0.01875770705852028	0.02894082553410111	-0.0014526277614696384	-0.007793649962322657	-0.0018220410521159135	-0.021832132653916127	-0.005367986559731966	0.03394848266124808	-0.004734641352417004	0.1344177995484232	0.03250090498263473	-0.0782205067293808	0.005900712646818256	-0.019032870083171692	0.030378028095130218	-0.05902691350175154	-0.093464258623704	0.037232181148668955
161	0.02076293678664317	-0.023625126568435236	-0.03316416455643486	-0.07400391824636217	-0.010855214451889516	-0.0644871684058492	0.03074938738707304	0.00909160055577464	-0.01620472724726493	0.022846397839006806	-0.01907369676473624	0.039648181662857364	0.0040370961491833285	-0.040751992097966094	0.00931023204491396	-0.005878406176152867	0.037955853804223574	0.030890976187304447	-0.055256653308977055	-0.13365366679378052	0.004905608427491537	0.01299234205106969	-0.0032951582471813226	-0.0046564974540071104	-0.009205147631979221	0.0010103417578572892	0.011350650566452635	-0.030503323179418063	-0.0038462044230790212	0.0277203227187706	-0.02494187944034486	0.026620254422099927	-0.01188758300068868	-0.00011511009096432322	0.03343137511397722	0.002551162865493425	0.03146822347015732	0.001711691778246973	0.20344965279128507	-0.051028152302603255	0.02619903625852914	-0.0029323235929318786	0.02012893608804691	-0.004628591718211171	0.16214034188454005	-0.14435574638582044	0.0892376039929719
162	0.05733747965866429	-0.00698455471532679	-0.07277772544335269	-0.03115282358029592	0.04593908218454849	-0.05026793377134057	-0.002661387921530106	-0.017694917650303836	-0.013548704464525368	-0.014073981709436259	-0.006811302046444661	0.00982359631427673	0.004240348589857449	0.0180028043052993	-0.012498045740777034	0.023926830825287827	0.012138162251935827	0.047317310489237464	-0.024537628046428644	0.017933563814836014	-0.0013219597681220266	0.025996179028833687	-0.0043323594401684104	-0.0295124258735259	0.013325487492273613	0.025602022438687606	-0.007506443864735977	-0.04255053652907671	-0.0021609525276319553	0.022481422068227334	-0.025820777419731	0.04662720801543665	-0.0012404747170570735	0.0008635211558911803	0.010709046971483279	0.0028350249061350843	0.005174808097776917	-0.005600829924437585	0.21703716629512182	-0.026701107301552417	0.08663369530457551	0.00019024566344276564	0.023110951950162474	-0.027970089358832346	0.04124723640639101	-0.11971702570560216	0.11689455290468134
163	0.031907346923230044	-0.01845738186853199	-0.12217945867814098	0.06325121349550149	0.07142361516637952	0.015345280018265486	0.0070120136637242675	-0.003385101381990249	-0.019348982520305612	0.12292991481692368	-0.027084537249094383	0.01684410579588613	0.003912363529357657	-0.037027319071541484	0.0201588279917857	0.00683335981235401	-0.030088842116316038	0.04374711995360654	-0.09870376452976572	-0.11393873371398282	-0.00450019950431692	0.008407056438399356	-0.003172159155856657	-0.020780878348389802	-0.02118111084662707	-0.05114421444498818	0.02143698008818409	-0.08957753453075508	-0.004895144609231561	0.05325419738637642	0.00016253608616065423	0.00025487408609235903	-0.017049782748394242	-0.009849974017635465	0.03458132903030693	0.0002981849882612325	0.03586002073953086	0.008649791104993794	0.004837169195063136	-0.03273574685715271	-0.047981547373408914	-0.002801755865334036	0.018973752545501883	-0.04077329621952487	-0.04712699657544675	0.026889933885783597	0.07852376017151405
164	0.03647927499232408	-0.005537566397368269	-0.07521604342681801	0.026556710369164425	0.059188014809448644	-0.04975309659960425	0.003013960515751069	-0.0769051742751419	-0.018039113091520738	0.08269262538185321	-0.0323966019560334	-0.020068268627125296	0.0041237461963194435	0.00040135592739961	0.008891201598784102	-0.004584364629837181	-0.05131374212600731	0.027740067765134595	-0.03252246280447836	-0.0013518394103879416	-0.0069550407859794	0.0051463305315914394	-0.00338060403574798	-0.02762028846919288	-0.005807636592744638	-0.010151814038497515	-0.012009886950265938	-0.08758110923765905	-0.009550512928832817	0.050707975640697275	0.019031804010902542	-0.006567406705595399	-0.024208353498757607	-0.004026391091834153	0.051201455007878684	0.00549945240239829	0.02325418688956687	-0.017118915179165358	0.20512483482922744	-0.035262385994790715	-0.04503539151289526	-0.003023027209729355	0.020931426315160817	-0.0036568626096918403	0.07945765393281849	-0.15163908641329552	0.09668036494384422
165	0.0718403776468769	-0.01894399249780966	-0.04417852448357964	-0.02388539556450163	0.04418973404182535	-0.034103112033183905	-0.008412806277977537	-0.05214613668765359	-0.020554254870435124	0.11804733875329772	-0.023596541560554508	0.03742599003228638	0.004162897817461458	-0.024949535255493874	-0.009957429744141554	0.011985740383093673	0.039793884632054854	0.05086713728915733	-0.04811215264717184	-0.14094443706305865	0.0014785328993731617	0.026633696359785776	-0.0034192115293697743	-0.06682652798188761	-0.0460666353601659	-0.024477041651514896	0.007723588858016682	-0.06115725105478116	-0.0061056688485867676	0.03108735514004941	0.009693914329703335	-0.0500543575412636	-0.008457191658425053	0.0006065700854591113	0.04315058285436944	0.000530645311907775	0.018386302279990302	0.001352285797998803	0.19664020533645737	-0.03887923127860575	0.03308593964163201	-0.0030640103800614197	0.021294020386145536	-0.02272285017176946	0.10446370128457808	-0.15492996251583177	0.10004327317794007
166	0.03896582943679542	-0.022546530581782055	-0.0388234609212724	0.029649630358307845	0.03691846508590409	-0.04878571847488974	0.0031066328269810763	-0.009007486110896384	-0.020964635044630163	-0.009209825801893796	-0.03847037990352096	0.034580644516755944	0.004991306627910941	0.011657805287802903	-0.004416375891869554	0.011106563810084109	0.0034596646518626566	0.05634399663279005	-0.04511131907140979	0.042204974508316014	-0.0033698914406610795	0.029208667505711598	-0.0035033297753966812	-0.011511649883826195	-0.06047696688961822	-0.06567634333803415	0.007648833899576786	0.024230058752640067	-0.006344702102987443	0.02257828524323944	0.024665795276272835	-0.05621430374885149	-0.01271389581412441	-0.010619747359149913	0.022701414213889375	-0.00417431494171464	0.020578772389672033	0.011053740955928395	0.018951689007385825	-0.02088435037105867	0.06088054774847461	-0.0039311729238579885	0.022084042591931634	-0.019284035789936878	-0.02638892795370245	-0.040186547615140136	0.10737039844984997
167	0.09357827184913667	0.009064350600687054	0.039902273305249626	-0.087073234294552	0.04114140777442367	-0.005485174333601681	-0.00645104108700376	-0.04447782738034685	-0.022839219967154423	0.12588565843441785	-0.005370673231395553	0.03471614815435573	0.003704944431784561	-0.0010386545892182093	0.004355072105703664	0.01606769725544645	0.046733380786964436	-0.002226052925295063	0.022636907699478327	-0.11440398672795334	0.0011217534464506714	0.0478579251068482	-0.0029676227598397754	-0.021145425443752388	0.012161871695687877	-0.018943696815138533	0.012256584557854746	-0.08386835753465118	-0.004650466626928458	0.07867135904986722	0.008582956157710982	-0.11568183885660024	0.006663380174995409	0.0016389249638415191	0.027538921058083067	-0.004197747253811383	-0.020951283175440358	0.0008781675225670579	0.16233921708786467	-0.04583295729985164	-0.1407536973376383	-0.002584633509783699	0.017052786496196244	0.01887454607363699	-0.0730999472673179	-0.11643684756831867	-0.028398729343622208
168	0.05423955128197945	-0.008149085960384017	-0.09020157926212788	0.025255616354490695	0.0679889540374887	-0.06446580245010537	0.02463753334886678	0.005856215743187947	-0.01830273859242883	0.05982340232895282	-0.02016312027923964	-0.010052932420335916	0.004187658762097238	-0.000365786942849264	0.0002283418745281037	0.0033929561121816476	-0.030379635581072574	0.04248909460022556	-0.07114319733578982	0.20583002521503077	-0.003361048344322972	-0.009522665040613668	-0.0034436283474788667	-0.031078567761612143	-0.006545135278893446	-0.07873804848351099	0.01148506859069474	-0.05242118680170686	-0.009857479271766549	0.05379628783756553	0.039844994193170453	0.005474436021814582	-0.01598356534937489	-0.004491782535339809	0.03977491940948682	0.0059323933619998765	0.024595460439855867	-0.01579421979977677	0.248002874545208	0.03675843395402192	0.06843094577528297	-0.0030899296646783145	0.021523338392783812	-0.03680233646399851	0.15153887357229062	-0.04426536752508197	0.10217010170179164
169	0.09538480975141725	-0.03408846038813223	-0.0014814705229360381	0.11848757010944351	-0.041721192410533334	0.09675514319156045	0.002372236010415122	0.1505254387936987	-0.01686735938864235	-0.018169845462833175	-0.04222997707436326	0.039577366416814246	0.003396520214304165	0.07235084253115882	-0.004950752286334027	0.016348713688127292	-0.04731703374165202	0.023007913548192604	-0.08614970879460018	0.3451899613718028	1.592605613122619e-05	0.04370514846794577	-0.002663485008659481	-0.0755078040118458	0.0039228688623988315	-0.08890833686137269	-0.015656495502122683	0.05452992786351211	-0.0047286491923880045	0.03962885880285093	0.06094509343629895	0.12332773863270399	-0.011631108141406051	0.001411284064397622	0.05008788336679314	0.00023890146698271212	0.020510003564297153	0.007030006270781407	-0.10952616788280586	0.0039965133875962625	-0.00280131958383497	-0.002261780921031498	0.014196383891540192	-0.012267916418087705	0.21353716206637469	0.20556647984384027	0.03421566561252477
170	0.04799154024754017	0.003050508527713858	-0.1244467738598857	0.07843184468862045	-0.021984043704487526	0.17560250405394662	-0.0450937339579246	0.013592494339324728	-0.016225571181751837	-0.0647370391671623	0.04584092053799647	0.006546007410791904	0.0027667349109086795	-0.004948450829746707	-0.003583410342392012	-0.005909337315181685	-0.09335886285021816	0.01864627346711805	-0.09354800807560183	0.1948712521315573	-0.00029158438973973886	0.04050190083774356	-0.0022032873055125345	-0.06267612607982681	0.034719540084717025	0.045976153482164585	-0.011199127916320079	0.008404833655574477	-0.0017930892594573626	0.003878203965580966	-0.010935733857229244	-0.0010453041361570717	0.010207801684264575	0.0013501251300758938	-0.031139722093402388	0.00256794877422276	-0.01649448926671755	0.010886270601445572	0.06648987422255036	0.024385175600539186	-0.05220600219835475	-0.0017732653743026822	0.0025720909222021527	0.04335117288728914	0.1700624482600262	-0.07929900265358093	-0.005869885145687831
171	0.07874893762945595	0.0022802129179333368	-0.10218448518580595	0.044065828130410836	0.009876012638078423	0.003692114363255801	-0.0442713898417305	-0.08248299133647598	-0.019566456450058112	-0.051550128804504845	-0.008125456748447415	0.07783492154458622	-0.017671344958465805	-0.01895656626361598	-0.002350514613161759	0.006684045660909657	-0.06551784862511448	0.10673230738379483	-0.027718023344486985	-0.05469266260727764	0.002283718114430245	0.018724671200959976	-0.008819261939899096	-0.05912026138078881	-0.05647570931445304	0.01995564157934953	-0.054847934368493015	-0.0006990153050704819	-0.03345107106576088	-0.00875381078660295	-0.0019868143339699233	-0.025395110855378423	-0.011368078581818592	-0.04918335661575722	0.023859802620409834	-0.04008944282615927	-0.027342635892379286	0.0031992392328910714	-0.07959689578211647	0.17475313503646833	-0.05225073038378736	-0.007021561466982335	0.015958430207310345	0.0032013138255098093	0.012030577862669735	-0.14888448701361215	0.1477159749993448
172	0.032323497709928276	0.0008109048367726265	-0.0106791148285024	0.029420823613985837	0.023120046315049162	0.025048657436348477	-0.052593130835768956	-0.09004033088495453	-0.013628560646481413	-0.04002921273207692	0.010399597825260488	0.044753892288880937	-0.01171628899594606	-0.04769444455507522	-0.0030070861735971128	0.10952154092545523	-0.028047183376760536	0.00022248869243432485	-0.06888155458072262	0.3377255463404645	0.005989277186380026	-0.0759162613287242	-0.00515778389619834	-0.11749414108928476	-0.09717089324937465	-0.19227137846295078	0.10445327246979655	-0.000522524915241282	0.05133067824519131	0.04033646350180784	0.003523020719704257	0.020706699006502523	-0.012956205776062091	0.043843918364262074	-0.01677846923761473	0.049798809279954795	0.04848602656604069	-0.002552949119812803	0.04460484852728963	0.08524001476591299	-0.06195036993414098	-0.003995081413672946	0.006604887598491005	-0.02958464682245452	-0.0019613380862916843	0.7542573104455953	-0.019406946209275463
173	-0.12383110955011241	-0.007676965556987807	0.1827661338103505	0.07541762975704257	0.036218658345690734	0.031281206590965026	0.05931085992976065	-0.046917972656586454	-0.012945747836764165	0.011965350434442265	0.014492365771989138	0.027738705423278203	-0.011138703405010445	-0.06152213397490282	0.0020182935228432062	-0.05541205089864083	0.017681240723134085	0.08833888168873853	-0.06450533464131766	0.13902499061327953	0.0020007393544527624	-0.07157236436150242	0.0012477787313660569	0.20881882315679529	-0.09765664264738158	-0.18197539881828667	-0.01459064576627181	-0.0004546325491635576	0.04684069493092229	0.03637590063836743	0.0033234217020216826	-0.013451157098198347	-0.01131347335943433	0.03769245191880726	-0.014348882488066813	0.04586032883637283	-0.06660700742725185	-0.0019533737899865926	-0.2214818601336664	-0.34285624660186564	-0.051917223737333304	-0.0004900339195657085	0.005697680097997257	-0.08904409013845976	-0.0013344695454961645	-0.008036567128407317	-0.035616330606787844
174	-0.05587497014410305	-0.010001117100783765	-0.20221373466503287	-0.09774859631376173	-0.02860736388154649	0.018725951738543016	-0.03132425114396224	-0.11282285720147041	0.002375864732043688	-0.07495829880514296	0.00328843584275888	-0.11673193742739263	-0.006553844478190568	-0.042656854989000355	-0.0023044103059050927	-0.07506711913945315	0.008404645394118572	0.10930661651875864	-0.004105101758206523	0.03518637408959808	0.004896434319437341	-0.056607900388910684	-0.00645397679721515	-0.015345873284559391	-0.01289697368530789	0.20021397811972164	0.013663466679225683	0.0014472338974348055	0.07475962451374005	0.054792179658966066	-0.0063103549331408534	0.034397983806055	-0.018952038781551606	0.06629624545812725	-0.025646253348520276	0.06417392649081673	-0.08066837745485059	0.013638754078340953	0.09844862820358137	0.11692838477872021	0.14076527124273697	-0.005066479879906513	0.009916117485494662	0.04284462485978611	-0.004249354715756158	-0.06594248286216127	0.03975592230511826
175	0.04283596014096881	-0.007025131692661994	-0.22052128412577696	-0.05524846968748097	-0.030846862624063144	-0.07595353720658227	-0.06546065554828719	-0.05057493743231114	-0.012055278206605746	-0.03238990493148116	-0.008352188363276832	0.07174936805230894	-0.014839532127309254	-0.03800951304215017	0.011092612039501324	0.04248652621083252	0.014169484062419916	0.1602816612467495	-0.056289670047887985	0.015090505717710844	0.005208282851105744	0.05219301845671476	-0.007078116168909085	-0.018295868450140272	-0.09197697023647114	-0.06905828734046418	-0.009948812949360075	0.0014519625033219353	0.07560986693393255	0.061752857805434144	-0.0056980784915861855	0.01342141427355217	0.000844037639872771	0.07710743051741814	-0.02991624526018432	-0.007299122779860912	0.024758713264139785	0.016010581783980543	0.12437534234499108	0.13218688475529267	0.2583237954253813	-0.005582376830911488	0.011510532128243905	0.029367566955007807	0.00712665863363629	-0.08782879560472633	0.06824387001198967
176	0.12779846214885066	-0.004662483619812733	-0.13849041070827256	-0.10770905467224687	-0.016469009521949123	0.0469759199610429	-0.05036965349336817	-0.13967254939107662	-0.01675351597842268	-0.07349915598217743	-0.004734886170617301	0.10513159959785204	-0.011176600089762153	-0.0002928615481601251	0.0027208939538902474	-0.07898415859800403	0.032697985462137605	0.12142043553019358	-0.04517581585374675	-0.10672807076127958	0.0038506926431892165	-0.018890796969122985	-0.00678306726512644	-0.14262676242095304	-0.0830281353132595	0.005662514210469462	0.08467058661403788	0.0006108730572633319	-0.0076125668168134375	0.03663576204182083	-0.004096875920123848	-0.005233492951751612	-0.020474321065111958	0.07199666768943307	-0.027897695414052997	0.0678236255791938	-0.05573818673369604	-0.0019927132707766846	0.11211902759697553	0.12497374631918183	-0.052575520939436446	-0.005338497279705296	0.010756805775039454	-0.018597748600723423	0.011845684629345675	-0.0774824965641572	0.054776785378123284
177	0.129738454066577	0.011518603249462692	-0.07566423996946277	0.10022219629477887	0.03719094252734642	-0.0032559946198339003	-0.06418159067380518	0.019716068440216377	-0.016953791581774985	-0.044857118721392815	-0.012746555966854353	0.04934744150150786	-0.011343992109191455	0.06236988944753401	-0.008686082252022689	0.12434005041644036	-0.10856538120491337	0.15332227156828232	-0.03987088713562626	0.3225067258418889	0.0013624018129177885	-0.020149716334403718	-0.006887230228354432	-0.14423748973266015	-0.12758911416079788	-0.039884752690040305	-0.035483743472363216	-0.0008531540316545037	-0.06571068435183736	0.05962401342364134	0.00217747570447253	0.035050647787325355	-0.011897342511327808	0.07380095231375755	-0.028610316714118723	0.0689788199983731	-0.020898790250762793	-0.005472821750208653	-0.10745298034175536	0.12752024577756688	0.17740785766199632	-0.005424595605774965	0.011022898512230811	-0.005617263251198634	0.019180868928993046	0.1837940389820273	0.05953115464885343
178	0.10455046205016802	-0.00812860291566959	-0.14807933573582963	-0.14775159867477186	0.038690467343882984	0.015142368069350912	-0.052363707679888696	-0.249609092906577	0.013636815990074982	0.06237467498248335	0.0004996649833691552	0.05393617585173986	-0.011660602738348996	0.006912756313375295	0.008213694479004165	-0.05923149336515661	0.02011443818245711	0.18859853692306638	-0.016304490892567573	-0.0628626090659925	0.00691048597564427	-0.07549745696572024	-0.005123545089575747	-0.11696468820854651	-0.2471643320942573	0.11211849836725123	-0.01780684122282558	-0.0005159792675562852	-0.0814109855078339	0.03995461719659467	-0.00646368236804463	0.03657927161053105	-0.012797826443282367	0.0432508423761183	-0.016544227601893457	0.049419091987895646	-0.06622694584976332	-0.002495142784631231	-0.2116477120799601	0.0844029696222433	-0.060983052929712254	-0.003966780529697797	0.006517421790203327	-0.004735718024167409	-0.001900900354481739	-0.019289049740334824	-0.020969727499557264
179	0.11696973655339131	0.004820241228917763	0.08696942777682384	0.1000028400628337	0.023223728235146873	0.05350983558639223	-0.06405806572120876	-0.003994618335833101	-0.00970211946135599	-0.03556623285565294	9.809091471869869e-06	-0.03964253116583091	-0.002278487678958428	0.05998283120578442	-0.019019389926003848	-0.08000454971838132	-0.0710319418215651	0.026144401400529267	-0.04639006463794408	0.3589368998473771	-0.0008215996479114904	-0.00896213009965337	-0.002217048662433679	0.03919883239728714	-0.11893642095694165	0.10805750530163763	-0.03529897784948886	-0.0008496297543559448	0.06889816723250375	0.059418421505207486	0.004484687079830641	0.020812392924568743	-0.020870876509929172	0.07348163108813655	-0.02628445967877353	0.06520849055861164	-0.022982813374115566	0.007244166539356359	-0.4078452636742094	0.12706956780961656	-0.040037269701123125	0.0008014003679813672	0.0013880890225115323	-0.02492824469992006	-0.0005922128988457495	0.3828436656656812	0.05868972918741724
180	-0.05615089570421243	-0.005386978288203319	0.14230368045616915	0.05605722422607038	0.023685569512545097	0.0034688066839054744	0.04535644505819051	0.1868626529750237	0.02944570971555046	0.029340974402892663	0.005215642349930942	-0.03381368761069552	0.019322890284458553	0.03630898279905977	0.005253015579986729	-0.03604590579562438	-0.011544478756883267	-0.06274725005925696	0.028533205218593354	-0.011373531950324534	-0.003961364044588718	-0.05167052958261635	0.011010745371932112	0.05633972966588312	0.12511227592476865	-0.13480372616557776	0.0017167887447394298	-0.00014357944117679642	0.026269556445174848	0.018230334955212413	0.0024089463583569955	0.02128319645605092	-0.003787192375253055	0.009509124881103396	-0.0032175793205794895	-0.01093071677675436	0.04860794497575145	0.0007936179645917279	-0.03773472579876301	-0.01766895183721345	-0.005949738912530779	0.011374294043888506	-0.052231600998711804	0.021552943970685013	0.0015375677567539508	0.12711970595165242	-0.10988063581038614
181	-0.13002487335774365	-0.00817340997710406	-0.17433085625003075	-0.028849623758279506	-0.04258815019959396	0.020891680768855142	0.008501962978659978	-0.17923481119418466	-0.01362394009305697	-0.105061152866429	0.015341326354704985	-0.16938239645323827	-0.011712380508814482	-0.08591434527064414	0.0022391245148116893	-0.059610421259301494	-0.09197699897883356	-0.15494326848415169	0.042508650199400325	-0.06370410801461181	0.0032764042427973427	-0.07588686643788237	0.0010978508986817033	0.046200469458235936	0.021556415025636818	0.1929692062616349	-0.018125920822058498	0.00025948697652440275	0.05130029479678052	0.040309662609907974	-0.002818458386225789	0.03682925921725365	-0.012945089504098398	0.04380229175892444	-0.016762028369465085	-0.03362369762605644	-0.07635054344929432	0.008008614129478788	0.04450502218157954	0.08518126454074489	-0.061882476234202385	-0.003993095041350636	-0.012611032109436435	-0.005289036588415405	-0.001957096104387489	-0.020405411507115643	-0.019516634143537034
182	-0.07039971716536308	-0.0033943165196173818	0.10709475813545177	0.039210519245756935	0.012779741650298724	-0.03694382160237332	-0.02982439713305759	0.14905123509471796	0.032982371978026316	0.035761101245125305	0.007168685466584576	-0.09714072474859003	0.027409021457226502	0.026368063892934317	0.003259195340212972	-0.019194206453142838	-0.005391542244409922	-0.08053002889007146	0.01853894086136638	0.02604964934162954	-0.002948813406497806	-0.03435269300370473	0.01828654772993938	-0.06494943781636352	0.0918260012539743	-0.09375669069223554	0.015906911867588677	0.0001270874069467927	0.008369316668474621	0.002440738436896972	0.0016132039188794327	0.010165735712376485	0.002761897473955091	-0.015014958315827744	0.0064684667805257005	0.012114374716059046	0.03397051694331445	0.0031839480430966094	-0.09654686259412433	0.0021688099424946898	0.0340494570904465	0.004527385097203671	-0.019734375253930358	0.01292504469158361	0.004036707821049521	0.0986650440196267	-0.1745026726954859
183	-0.11106877462820346	-0.0066540350487513614	0.1646916761317911	0.04942613459236796	0.03062016480617563	0.013691841026301037	0.06355232256042014	0.17197957041171638	0.02620815908600055	-0.02746511856667464	0.012743070895944706	-0.02327955584297456	0.02133936490688893	0.008301275826263808	0.006670537894132541	-0.04676125142789798	0.012170199916038035	-0.13128572514826375	0.03488817243890387	-0.035169489500530206	0.0019882974122306823	-0.06268227390435802	0.016799794287659712	0.008319868504869135	0.028553874813775006	-0.055875909231173804	0.007302212033794725	-0.00031568605012462193	0.03765162849676833	0.02827033036750748	0.002914928283383119	0.028352360936181133	-0.007951506008251136	0.02510304347822053	-0.009376562439975221	-0.07217510778136611	-0.04588333621382198	-0.0007263007359413447	-0.00033835642809690444	-0.11366721488129745	-0.03138368485912639	0.004048952256137147	-0.008648691139644896	-0.027445239771446372	-5.153901688062547e-05	0.017449605651308445	-0.0687899750638002
184	-0.014199754038861303	0.002091243811545957	0.1780133545101593	0.07314352803994036	0.034746503292406666	0.04393720897254988	-0.04893291876285826	-0.004072889166159817	0.025948295669059613	0.004924275554588821	0.0016283242920879192	-0.048166964788702034	0.023368750387610986	0.04639128440151513	-0.006109043289793856	-0.053137275002962184	0.01623208185284914	-0.030084129069017952	0.03866961096697336	-0.04932895682320473	-0.0037567540847608383	-0.04817104845701221	0.005569326026883707	0.023711109931954084	-0.057253480172970904	0.16129418147292712	-0.01267515051676916	-0.0004180957934716019	0.04442437873969644	0.034244495797087576	0.0010312590582867269	0.03255877302293281	-0.010429425322210127	0.03438199686105743	-0.013041383241407339	0.04374080780510092	-0.014332504587223637	-0.0016307080970619718	-0.25844966500727024	0.07188581462566976	-0.04651781534148536	0.008535559973065668	-0.04101592130000962	-0.021274212769539384	-0.0009971158185724815	-0.0013348360677726532	-0.044339525155204014
185	-0.11175552450210664	-0.006709079631254639	0.16566427492406327	0.002435239003434629	0.030921423530056186	-0.05421887038552546	0.013878808229976062	0.12433441223307187	0.030667575469133557	0.05439488997556478	-0.0054810120951918825	0.06856617247145569	0.02137648661415618	-0.010534470365604905	0.006728142845289479	-0.04722675679835307	0.012466752749238818	0.1376058335618248	0.03516425045557664	-0.036203254197898424	0.0026215237800803455	-0.02303225269588847	0.010985933018010166	0.06938713872684638	0.14973911557046157	-0.004153635708327302	-0.007698146160192812	-0.0003231628552139226	-0.07409241494021869	0.02870649658595325	0.0010930376298944604	0.028659465731776256	-0.00813241574527174	0.02578048806120577	-0.00964412634477231	0.03823368613030969	0.023962978351160135	-0.0007923303669055742	0.0012862491959286675	0.0597459686142248	-0.032488608473941534	0.009289528160229285	-0.031841119650515996	0.027936292486764103	-0.00012057437633049006	0.016078177456558505	-0.06700487881870335
186	0.004046724660464042	-0.012076603502058176	-0.05218207448066742	0.03351194377502644	-0.019877912779870256	-0.01755000517808857	0.03348932385389272	-0.017719729605457275	0.01201418282535378	-0.07169371223245014	0.022016106682826157	-0.04088862232645215	0.013068876287760777	0.004422458148384002	0.007608279635018889	-0.09261925637371396	-0.039796483630783364	-0.002894362505606876	-0.015409168645131536	0.005231396321410313	0.004010215493394451	-0.028494752305507205	0.005582326706870662	0.026240390782786716	0.0579531799140003	-0.11659086835199732	0.04240710690737672	-2.348266042569713e-05	0.045701024192750524	0.07123806795371093	0.0008389812535732136	-0.010596231996005394	-0.025773340387795406	0.09183966781980206	-0.03573489823642145	0.020849042543889897	-0.04000611694186278	-0.007231031584412945	0.15970528102493936	-0.062470130272857104	0.21930198103318688	-0.0018374130466005958	-0.02218729881417204	-0.023454704878849354	-0.006852371093195075	0.24733336300809886	0.10706396268211352
187	-0.08140450630731103	-0.008185562185473864	-0.13888922582696037	-0.1690967937716412	-0.047550819528875285	-0.01636987825175392	0.037850134396893984	-0.20482216112415003	-0.0136405412135031	-0.04569155083588898	0.015362107625439164	-0.16956609151075142	-0.007209078119237563	-0.06177403578639924	0.00418228301027129	-0.05971319101432091	0.02042130639853403	0.11732626337504323	0.04256960002284029	-0.06393233254528188	0.007020774514041093	-0.07599247892161531	-0.005164014966489668	-0.021575692880603035	0.17553513781066393	0.013615989382325198	0.03132583727237074	0.0025933997410232472	0.05140945905489204	0.040405955151868095	-0.00463771742863048	0.015086921210085003	-0.01298502899896629	0.043951851395077374	-0.01682109852996867	-0.01899275789696526	-0.07523967251375041	0.009436680885607807	0.044863686834193464	-0.08837177949400435	-0.06212641053961896	-0.004000231850115184	0.006620805372890851	0.03462269653441224	-0.001972337060622566	-0.020708182105580154	-0.01912253793017811
188	-0.14843753402063148	-0.00964922709404405	0.08572918638944993	-0.0648884265048642	0.006161838224630328	0.04487045530504419	-0.004889481932555893	-0.0998020597106056	0.02123818849152685	-0.07854712013788874	0.010311960170827552	-0.03279914230372406	0.015565684126491165	-0.034163425812185386	0.009805049659472858	-0.0720912279527565	0.028306804948138455	-0.10915006210563027	0.02775791696244701	-0.09142068911819026	0.003639486580129481	-0.008352105814635505	0.005784016812819653	-0.051664132424756294	0.03955659939262289	0.05669388392933763	0.002817563690967529	-0.00012258291545188434	0.06455767779887914	0.05200384833608886	-0.0010690202183280234	0.020420778128432238	-0.017795515729065643	0.06196546542435445	-0.023935765958471033	0.026597912982830152	-0.0678946463274188	-0.004319232436458668	0.08806281986442431	-0.17762758496099124	-0.09150692081162773	0.001313354563133921	-0.03455621428780902	-0.010793393691889478	-0.003808024216053467	0.05286942470838031	0.028344126608766073
189	-0.11271803867112769	-0.0067862273565044515	0.16702742059602924	-0.12502209919863555	0.004976177311912168	-0.05462092949874551	-0.008528525192733184	-0.06129922059890849	0.025180869461023592	-0.05866524791327275	0.012969130559570923	-0.14841348417662922	0.024279636890757274	0.04328950590475716	0.006808879054790598	-0.007136128727064187	0.01288238632219701	-0.1333440355698591	0.03555118755291066	-0.03765212693375366	-0.0022242921551060826	-0.06383113158745664	0.013699766926002966	0.10422152345714786	0.06691493090226092	0.15276664338169382	-0.00824752977220395	-0.0003336419701155453	0.038839122552568085	0.02931780527526721	-0.00017307082748475232	0.029089888405834596	-0.0083859697564382	0.026729960401322268	-0.01001913049005442	-0.08218722296046553	-0.0003958267413387385	0.0048943266400452694	0.0035632149320967707	0.061086018164757186	-0.03403721397844748	0.0038063315370137235	-0.026787227458543627	0.028285663944559558	-0.00021733087263134805	0.014156052503351025	-0.06450297747985649
190	-0.13791536677265626	-0.0113022852337568	-0.07985257814338513	-0.09266824730597797	-0.024313876408946982	-0.024094429219143593	0.03586524161543196	-0.03473001803559165	0.0179049634836213	-0.05213411166267332	0.020691959081145864	0.06102162269814519	0.012126209211656408	-0.03643246719407711	0.008922444575121527	-0.08607094051875375	0.037212660029306587	0.0527558904220272	-0.01403114926449941	-0.12246594497840299	0.00299542550476395	-0.0019334198360774952	0.005757590742179795	0.006397918064718932	0.02665301093150866	0.05652157053302359	0.011764406104330542	-0.00019405402477685533	0.0794072310608382	0.06510246921538902	-0.004493820338818693	-0.01353529026665182	-0.02322846298264138	0.0823099794742479	-0.031971047008916564	-0.007313488287650371	-0.018100750522933147	-0.0033075470372624987	0.13685177290007608	-0.06262610998532989	0.15831349237985226	-0.00020915006361643847	-0.0214865925513933	0.03743173943593199	-0.005881243008472023	-0.09836090775554264	0.08195281512871719
191	-0.10065248809955189	-0.005819145717144935	0.14993977288039925	0.038257601606872985	0.012162864002787762	-0.04958093661401293	0.02272170594787028	0.0890893829499345	0.03047758420206289	-0.004647430675618022	0.011315341819449369	-0.13379489700655495	0.022437855148554373	-0.009492519038720896	0.005796814141830755	-0.039700693423384545	0.007672231443258249	-0.11828601706135763	0.030700755978846743	-0.01948985168743651	0.0017537877202099081	-0.055426412807320226	0.014870041214606175	0.07851039822198982	0.13419084175233745	0.008055017017967871	-0.001360757642232023	-0.0002022815238369653	0.030151750966940637	0.021654774285018615	0.0015681935143241697	0.023694345453687104	-0.005207555512971607	0.014827895055477196	-0.0053182838686954195	-0.026831255868217767	0.009692698036131106	0.0002752044432230615	-0.02497958072090314	-0.052719947160762934	-0.014624743355762729	0.005070855963424939	-0.04316656973426988	0.023906134657646416	0.0009955555832990085	0.03825075840404686	-0.09586544267832384
192	-0.0760495195200858	-0.003847161177708217	0.11509620255588904	0.04303903669765764	0.015258158192098803	-0.0393038435092915	0.039652645558951524	0.15764411265772058	0.03313258594920267	0.038306746711296816	0.007943086888444677	-0.10398600940644691	0.026795542786976528	0.028627198932368127	0.00373310381993396	-0.02302385890460242	-0.0029518404563420287	-0.08758108121645349	0.020810198983074214	0.01754500093416243	-0.003178921774478014	-0.038288278012702404	0.017203518785359858	0.06699558295121572	0.09973777158819551	-0.10308488227878725	0.012682119002518996	6.557669889419478e-05	0.012437256390716328	0.0060290214809391954	0.0017940412885798086	0.012692247129755585	0.001273576475216229	-0.00944170938548586	0.004267253155586519	0.01568265101472672	0.037449667735095435	0.002640730812661771	-0.08318144233136485	0.010034683869051075	0.02495939347632442	0.003500712940544192	-0.011030433706622784	0.014975798590545292	0.0034687628512717643	0.08738248170914245	-0.15981691685889426
193	-0.1019672426043515	-0.00592452631576036	0.15180177343124673	-0.041512480718740544	0.026627567170475618	0.012816444793641208	0.047573334008600726	0.0443112696893086	0.028395974163913422	0.021861945672053164	0.01149555126643346	-0.05976565517748857	0.02131680418179666	-0.0385575288726326	0.0059070964613627255	-0.0405918843883507	0.00823996969582715	-0.11992685371857963	0.031229296033806614	-0.021468951858278223	-0.0016924279248096592	-0.05634225513148154	0.017280965619260614	0.14608429551869323	0.136031974421193	-0.04282501627022817	-0.002111192910618314	-0.00021659556093564375	0.031098393298702842	0.022489796645173744	0.0026236088693400604	0.024282285006059206	-0.005553899794562932	0.016124834961952144	-0.0058305240052014045	-0.04542580455990366	0.053409813086801206	0.00014879341926888088	-0.021869339796401856	0.046118342985696725	-0.016740074359437796	-0.0026723595720361455	-0.02086052446971818	-0.020144352720605864	0.0008633902152716172	0.035625215297925394	-0.09244794903336376
194	0.10845373411454626	-0.010435352752488015	-0.009209239131402428	0.09873806277616012	0.019866333879117713	-0.011929824768613335	0.027733432723695862	0.17362104341149837	0.01897102191300586	-0.06159987141942523	0.004171856393835836	0.0023580565095463954	0.016052978615275864	-0.009850153201008014	0.01062774152302177	-0.07873939747673331	0.0015843520172547734	0.07488666318903256	0.0250332003546662	0.2490733610389329	0.004459770984363847	-0.04560579984439821	0.00814574339329742	-0.012215224447453535	-0.023174549518700575	-0.12042899895490455	0.006686189010181284	-0.0008293092654436118	0.0716195073590197	0.012700796948386333	0.00020155348720718439	0.017389846701975038	-0.02037919934817306	0.07164046965982054	-0.02775701123400649	-0.025705974228671512	0.006811613198980794	-0.005262242352384566	0.11126481555261128	0.12447102181704002	0.008058033501690463	0.005368164834579016	-0.03438657385758111	0.018788811495305424	-0.0047939607957381124	0.27954590505901444	0.05383818791769285
195	-0.07467884836765389	-0.0037372987311291668	0.11315501092540428	0.04211021864378077	0.014656881573153748	-0.0387312900385995	-0.031457290019248026	0.15555943630047747	0.03447566040274229	0.03768916000901442	0.007755213114690686	-0.10232530808954754	0.02651718674194863	0.02807912113537907	0.0036181311817312157	-0.022094765493986368	-0.003543724676618455	-0.08587045960329545	0.020259180063881548	0.019608272443819255	0.001869342181743608	-0.03733348481798691	0.01563562782192216	-0.0687177577107247	0.09781833535292286	-0.1008218149519529	0.013464470361947456	8.04995134990126e-05	0.01145035326083111	0.005158485531815597	0.0017501692112278041	0.012079302446266475	0.0016346508155999583	-0.010793808282849305	0.004801278919075811	0.014816968805082393	0.03660560783249219	0.002772518110785271	-0.08642396213012912	0.008126382338682549	0.0271646897304904	0.0033353403361199114	-0.037920707716859015	0.014478275131570763	0.00360654922632832	0.09011968944023578	-0.16337975686869538
196	-0.08292215705886431	-0.004398018889364003	0.12482946822355978	0.04769619302026899	0.018272999684326736	-0.013890111275133515	-0.008764310794906454	0.06511230654740345	0.030974902725304853	0.04140336806064486	0.008885098652362332	-0.11231287773731635	0.02636880976406523	0.03137529794581504	0.004309584376807496	-0.027682395884462536	1.590691593303399e-05	-0.09615825327729158	0.02357304498147569	0.007199618524384391	-0.0034588344702639285	-0.04307567544215082	0.01733204653371857	0.13295478939789837	0.10936195423800285	-0.11443205438173054	0.008759356557433371	-9.247299302034794e-06	0.017385655199251053	0.010393947402220842	0.0020140188413127224	0.01576559308401134	-0.0005368746031537599	-0.002662194385353827	0.001589611985186762	-0.04675368570234424	-0.023427184880328408	0.0019799404176707985	-0.06692322952103365	0.01960303635801257	0.013901889425394534	-0.0017758647746979766	-0.0002537524801569469	-0.05085227543948752	0.0027778926802129594	0.07365793766313256	-0.14195259692148482
197	-0.0929747022295044	-0.00520375351421083	0.08189692587388123	-0.05310955161669295	0.022682781243726094	0.00025676690717442923	0.07183301156851797	0.18338590212614564	0.015006711356397303	0.037764936625206566	0.012989357336553129	-0.07558382507797366	0.0295077177367986	0.0353949176784419	0.006821257184348071	-0.03449639606341922	0.004356804329263689	-0.10870400577644801	0.027614234996479626	0.07658448845039711	-0.00312994596998276	-0.06393392607882041	0.011257476760435153	-0.06886586031821383	0.09805384622510963	0.08136938211639866	0.07428874285704001	-0.00011869168909735931	0.024623633670319688	0.016778485324175647	0.0029724408225588485	0.020260948594299298	-0.0031850051268222067	0.00725414128480466	-0.002326949693547383	-0.040830024409509336	0.06012103084146518	0.0010134082447618366	-0.043142487739213795	0.008360527005514293	-0.0022718223874744472	0.007511687662921087	-0.012490404784048335	-0.03408551004011748	0.0017673630891455246	0.05358317041540796	-0.11582261667732194
198	-0.08602004585878666	-0.004646321804461779	0.12921680489429369	0.04979543837256638	0.01963196029291637	0.04125729718283585	-0.03578502848499949	0.013790217320480807	0.015131324021735486	0.04279919150420897	0.009309716955942243	-0.11606627110268411	0.015077945644492063	0.03261402254125576	0.00456943696621512	-0.02978226357754295	0.0013536395249487976	-0.10002447277633415	0.024818416882156392	0.0025363660078169077	0.0006733366617616783	-0.04523362787217249	0.020797805775200056	-0.07870512620011237	-0.03271366545911934	-0.1195468705160246	0.0883688124041714	-4.297473286297228e-05	0.01961618011199568	0.012361467884383847	0.002113175241312072	0.0171509249826099	-0.001352947920980247	0.00039371878761809074	0.00038264674874183974	-0.02004248258298512	0.04358952226943462	0.0016820845868942968	-0.05959472789590205	0.023916037275347524	0.00891764316459732	0.009622291318566237	0.00019692824385577398	-0.058097238619870525	0.0024664781827878996	0.06747150471882638	-0.13390013142478618
199	-0.08420969596727651	-0.004501218095309841	0.12665292511071954	-0.012993626223494953	0.018837808420716043	0.01623008120541918	-0.03509420894252322	-0.08376400659316433	0.032443878273663684	0.04198349766145808	0.009061577739376932	-0.11387285626095103	0.026616323079723735	0.031890134409111315	0.0044175838373827925	-0.028555139075705095	0.000571892909750062	-0.09776512439338977	0.024090644185685288	0.005261485995230237	-0.0035112740882052816	-0.0439725597061132	0.014878061632886885	0.1451142060426323	0.11116497521115527	0.033438829941380435	0.008024455400780266	-2.326503389332756e-05	0.01831270190648386	0.011211684686382365	0.002055230043929303	0.016341362207988583	-0.0008760495111895028	-0.001392101310667151	0.0010879752889106694	0.020836417886786796	0.009942055279775201	0.001856146119040073	-0.06387737100508062	0.021395597954550635	0.011830346060104802	-0.0018364721124809109	-0.018814010140112893	0.017937763030116145	0.0026484631532110543	0.07108674365504646	-0.13860584585801664
200	-0.09948652612537737	-0.005725691182208811	0.14828849742916117	-0.08868070407839423	0.025539343482107867	-0.04909389377093268	-0.040923763146270845	-0.14781852520473288	0.030221594576956057	-0.025036147389582215	0.011155526917273116	-0.13238222075482914	0.025532514173275855	-0.027586501468599933	0.0056990126203082725	-0.038910359735167474	0.007168744890169332	-0.1168308760892838	0.03023203151077174	-0.017734728937250133	9.260527950297236e-05	-0.05461421758728983	0.006823064168656652	0.15431714995743123	0.1325580725368989	0.029537114078786675	-0.0006952501396346091	-0.00018958742551443384	0.029312241417477736	0.020914252525274013	-0.003210760822560202	0.023172943808987226	-0.004900407478236462	0.01367773157764235	-0.004864014635441856	0.03048488831980219	-0.012014574004990735	0.0003873093620568752	-0.027737831508598855	0.04266459330632428	-0.012748807198804186	-0.0025555866958125294	-0.03131266721181971	0.023482916124598022	0.0011127636193697102	0.04057916527553376	-0.09889617398402406
201	0.06436910387066956	0.0040826850470846625	-0.19607189638428038	-0.0027968938282066	-0.07804391821024044	0.03703041895984749	0.023636295027159714	-0.05244450577345565	-0.017472614494472218	-0.05526511878388866	-0.004933671656966681	-0.0004066203850176059	-0.014967941691653833	-0.02516015593339859	0.011208902936370991	-0.08343576043828597	-0.10634546128965203	0.10700631692136109	-0.03472014895818566	0.11275600544512668	0.002672875661417066	-0.10037124169009562	-0.007157069045827196	-0.04770488041238042	-0.015588871997586202	-0.07793629434288321	-0.038188259315195205	9.815659685791303e-05	0.010282622420969457	0.06263337518646832	-0.0009422984258405352	0.018410255361162333	-0.0179684987425057	0.07847503237372774	-0.00937922673296947	0.006062660961561544	0.028069957979185635	-0.005928398175511366	0.0896162419251915	-0.23356796702877256	-0.11843430476434968	-0.005647637172306946	0.009372952395777803	0.019617070976726363	0.0021833880891245416	0.39178975220620044	0.07184756099986031
202	0.019841856832378352	-0.010126656275924873	-0.1678467011664346	-0.03627480497630233	-0.0962729373300559	-0.027286838280952946	0.03300182444317347	-0.20974205633673212	-0.016292268028301624	-0.06772271548138327	0.0014703050151563574	-0.030069020954037084	-0.01396949658126645	-0.03809436320753602	0.005535661227249354	-0.03759031780798959	-0.09412814309815384	0.10862532846623454	0.029449152127825385	-0.10038704713703032	-0.0002458733547463378	-0.07974095189649781	-0.006543173077001113	0.06852254871942823	-0.013939869914617802	-0.0023568827508795346	0.013110127426684682	0.0016205346194742537	-0.026837795301498362	0.01967740815760514	-0.0003436538537815503	0.005300711763769214	-0.019364636318452248	0.06784128095997224	-0.02625648146504319	0.06516313648856482	0.036987899829331844	0.016372972918182627	0.10215383661274077	-0.25323958549078285	-0.07078429944802758	-0.005140207144792417	0.010143976616034061	0.02277604228597555	-0.004406802400646728	-0.031454330343158185	0.04382715874593696
203	-0.15338348002331215	-0.010045656046049246	0.03624761805363266	-0.04229789691604768	-0.036387415307720106	-0.05292210460724635	0.006697791527812647	-0.12158258797092572	0.014483908541467482	-0.03624246366684783	0.007200597300176191	-0.030196709920794113	0.012400373411020304	-0.03753155552321025	-0.004768962925368467	-0.07089292033992678	-0.01854552232285476	-0.0001383753069677973	0.013712276194074002	-0.0887595638436959	0.000746069910742055	-0.0921581935485091	0.010335200646752885	0.18935434884237318	0.04916862818052616	0.09129721454733222	-0.027626449393910568	0.0006717212906494713	0.06328480951657932	0.05514510055411241	-0.0021364423924696146	0.04727489655628251	-0.019098420650733382	0.0668443950821195	-0.025862750841440095	-0.05258046302947657	0.08093760433128595	0.012151795560421723	0.0997631666681464	0.1177020225417383	-0.027493873729056744	0.0029580033328857934	-0.025323885684226322	0.018737032193913632	-0.0043052142019415155	-0.06705216455150624	0.04120032065166343
204	-0.11893591418523611	-0.0072846043853723895	-0.042734235851993436	0.07210046223361119	0.03407126762192296	-0.0004609152201821079	0.0485402890371991	0.22287073747375524	0.027176627673190096	0.01905348806343069	0.013821396061398494	0.03991274605927557	0.01852910398764044	0.002648195679782809	0.007330437818615626	-0.05209389997008644	-0.02140382451049977	-0.03425247124955116	0.018915912380351424	-0.04701189596083954	-0.0029870055873774093	0.026486394557949204	0.010213068563541323	0.05811624168915282	0.039899368074619204	0.06695613842199412	-0.011796567302167636	-0.0004013374223530812	0.043316083197156394	0.03326688099091424	0.0016432183577024355	0.031870434076623315	-0.010023937620474412	0.03286358524025775	-0.01244167050835968	-0.03531658320448387	0.06385912856006841	-0.0014827105169035574	0.018272493977603964	-0.19239341292963258	-0.04404126021215175	0.0073727905669905116	-0.04707086625026576	0.03054261589672084	-0.0008423812547904197	0.0017390574436706308	-0.04834060649953586
205	-0.12399672198484872	-0.007690239774681666	0.009401700628039786	0.07552985493888625	0.036291308072532086	-0.05933223407727185	-0.05027671882022604	-0.13915772770422033	0.025388087991212154	-0.054580272910271364	0.002924779757543379	0.013381531318104387	0.02308754042825631	0.04779941033555676	0.007754941116234597	-0.05552430935068203	0.017752755605918363	0.033314500549853375	-0.024475543205816797	-0.05462993076828625	0.0034560499786069157	0.02919027940394096	0.008462287515528645	-0.11214842517887202	-0.12029853262478434	-0.04263596129828427	-0.014685173992990653	-0.000456435610135153	0.046959938288382026	0.036481083838439836	-0.0013065510773588528	-0.0036801534163124093	-0.01135710045447135	0.03785582034601844	-0.014413406576683083	0.04596492557950319	-0.08272175916191093	-0.001969297095347422	0.030244562886232795	0.07678863843945166	-0.052183680415376896	0.005295155541886415	-0.0351744586516687	-0.02018591546266947	-0.0013511176941102688	-0.008367292434707813	-0.03518584762219152
206	-0.0246498723507075	-0.011381834499094263	-0.14396468721120742	-0.03600560712919691	-0.086334247305246	0.014732748809013024	0.03395136706453713	-0.08940656939514655	-0.018006965820697763	-0.05743353548518658	0.010316185464430238	-0.018007451726330025	-0.015419944967124056	-0.03792012917896135	-0.00933930787175916	-0.08674367902536602	-0.04751687446139118	0.09236651184778165	0.018829905091162585	-0.12395991983419488	0.003787214934378809	-0.03485686927939778	-0.007434984161861622	0.04874932380989396	0.00845648849299072	0.06730937545116564	-0.04097372154526821	0.0002909985674396619	-0.018483481287522897	0.0657328074006285	-0.0033376164605168554	0.003433193826060571	-0.02348990990471649	0.0832890080440462	-0.03235772469978947	-0.016780102766573414	-0.0704952836506608	0.00946368067000165	0.1391996185549443	-0.13777676210891968	0.26577607403661957	-0.005877354391733762	0.006796113610676405	0.035060097216553315	-0.005981011448467301	-0.02311461441976693	0.08453259843156413
207	-0.13517996411237207	-0.008586602362189173	-0.13651159125690543	-0.10419004825028774	-0.10407706169202884	0.0017566849176844424	0.0402363691955223	-0.25697460868502986	-0.014188401822444852	-0.06840304454121307	0.016047919144957935	-0.17562828992648843	-0.004651313944822689	-0.06517717759363204	0.008692997519318717	-0.06310473923831098	-0.028981457555348672	-0.012352135982894004	0.04458103096769423	-0.07146406696964522	0.004827253691946629	-0.07947784124020921	-0.005448956234962405	0.05011871495618605	-0.015817607998146417	0.19541911458866434	0.0687882503562785	0.0003079284063598406	0.055012034984467516	0.04358374612361999	-0.0032809565209375876	-0.06017473089151013	-0.014303089189539389	0.048887532308981935	-0.01877049792192634	0.0016236703742774	-0.10085438713118186	-0.0030445435259977755	0.056700130984045014	0.09235838179369868	-0.07017658989589015	-0.004235756699671441	0.007348710951965437	0.03643884847823001	-0.002475310314198098	-0.030700042894826907	-0.006116801833535054
208	0.04526154417797721	0.007004814840007004	-0.04660625614523535	0.009735040769609826	0.055271574360039336	0.042566239674998244	0.0003079876737830629	0.08289529331346521	-0.01770149323075193	0.008497332551238084	-0.009549749086722282	0.015233475924984674	-0.015161548282311444	0.03747109569153236	-0.009850679237020637	0.0067464826128431025	0.036436535680274	0.09743582091140793	0.014417832158973387	0.0652333367785954	0.008179091173579586	0.03428056683600507	-0.007276108444494489	-0.05592182358262965	-0.05346921182091863	-0.021939619519090736	-0.0393813565227519	-0.0009274983224278052	0.044374851972423315	-0.01819469937241775	-0.0035455114336312822	0.010053425041694304	0.04054060846935107	0.034314143101765136	0.021378696608455466	-0.015357525976494679	-0.08777999092147348	-0.006129375722859801	0.02175113196359959	-0.06503445133026142	-0.12179741364244094	-0.005746031962969234	0.012016319453417433	-0.030463376681527453	0.011974585690277739	-0.07711995112301522	0.07728094385966694
209	-0.14367709499395726	-0.009267666952989941	-0.20081240559204225	-0.023794212732378063	0.044924559105428474	0.02830392946642179	-0.05778664070973079	-0.11141068939346113	0.0030853891764850592	-0.08344125269536613	0.017212595327113216	0.07181732835244506	0.0038833909298887025	-0.05500079370831849	0.0037037242998122846	-0.06886442003207112	-0.04919202614191753	0.023026548341407372	-0.06174528675368578	-0.0842547994737134	0.0047129867118962596	0.00393072666690472	-0.002061610492399598	-0.1294794995565333	0.014864222166496433	0.24806793916043096	-0.025918332690769062	6.938999863919892e-05	0.06113009258508313	0.04898041467077963	-0.005725280941368607	0.012535618379267342	-0.016541478698780317	0.05726952916895743	-0.022081056255670882	-0.04029177162945201	-0.10859424142890221	-0.0038615257165835136	0.0768013164998759	0.10418841690919786	-0.08384776906316935	-0.004635735665869981	0.0085848731724556	-0.04155794653427949	-0.003329482272568726	-0.047668673408368195	0.015970128222383306
210	0.10059723054246386	0.004822759353711145	-0.1520438403329713	-0.022584834379023963	-0.057710877525269585	0.0013580705375933976	-0.07870887247895561	-0.04935952724801303	-0.015619267359956609	-0.06034886424544552	0.007416890610615493	0.047050356676583645	-0.018055177984298662	-0.03941783353091003	-0.003993584221351636	-0.1317996890451645	-0.04839029406887505	0.13184333128017411	-0.04802099050767491	0.10221516418842716	0.004203637781020215	0.0337876539273293	-0.007814382722351902	-0.05204853701883405	-0.02368307125819896	-0.05418313591947348	0.03148561119152558	0.00036907909626249095	-0.002178659232145665	0.027737057121358467	-0.002176500556677963	0.002722592738816064	-0.02524490363245458	0.061778212180099976	-0.04344270902241896	0.02818098183109406	-0.04954144834159604	0.0003159283559637743	-0.4168336872972548	0.15018658754277697	0.026609457707302758	-0.006190955118509654	0.013391384750294711	0.07322454585964426	0.0026243270390304053	0.26799909402980665	0.10184970233734128
211	0.13108575984785292	0.0069443847926734985	-0.17156414323868335	-5.231690433585012e-05	-0.04599277965570784	-0.022534316868386525	-0.012844969130971074	0.05737778767377218	-0.019004874653274096	0.003925942666605781	-0.009857186761239475	0.04889691274574833	-0.01626406762352573	-0.012002329604696436	0.005420144287989824	0.08532384566772075	-0.07722487754004144	0.13262011780990637	-0.0415442352740847	0.26972305310737893	-0.0007921931668027207	0.033313144188298345	-0.007953994661856504	-0.16537497200210718	-0.037371780391752506	-0.13629179326201385	-0.04918403046150811	0.0014225374469598012	-0.10633496710542342	-0.04121093689040917	-0.0007653829836207534	-0.006843285694882341	0.004468236486409831	0.09227917725566241	0.061895162677129446	0.01210356762837291	0.08078369698152153	-0.007780638799489139	0.1607592853217403	0.055075928714507026	-0.0882605001358731	-0.006306354622499834	0.013748034772299595	0.054318557191061746	-0.007426996925491093	0.26344530070804306	0.10822208935895776
212	0.06674474214711118	-0.007526951546191396	-0.15067778345123028	0.06164339512932761	-0.024985530269548452	0.024679648430629246	-0.03299678721957806	0.002118888035833113	-0.012740813837438459	-0.007601278587261634	-0.007740549804887989	-0.051338972984298924	-0.022663011627469115	0.01125220714629065	0.004631027795742326	0.08464158093367391	-0.0785519710152599	0.06385369119532018	-0.027440596843455282	0.17526385117678914	-0.0018428909022478745	0.015342870908358602	-0.006861175434201648	-0.02980128192041064	-0.03473461630939278	-0.1308317477245083	-0.06390875599126114	0.0013302869547986789	-0.09999102254297973	-0.08455014694846572	0.0008741863687379029	-0.0025540674160141287	0.01750071178364624	-0.12596975371755337	0.07048607065034437	0.12444307617679096	0.018063313381766373	-0.0029502014236055694	-0.3880158736852939	0.09099229279319157	-0.12976663630225022	-0.006885330381607785	0.012736904843909061	0.012616776732540181	0.005266942897622686	-0.08022146784791433	0.1401932632860157
213	0.030570839866014398	0.01299481319507142	0.1932573820040192	-0.041716868106276464	0.03364473689750207	-0.001872751944168866	0.03589961055193629	-0.27863081006062174	-0.012303278460292336	0.0631735884510875	-0.005595210585412956	0.05642908367079895	-0.011824831022750932	-0.07481468822440854	0.0021944033974764933	0.05994320791656225	0.020880102782562138	0.01051555917269359	0.03765993570438249	-0.06553166815091185	-0.005426708611099772	0.03844803743683803	-0.005224521178008307	0.008986977972078777	-0.11464927483721385	0.02669209471558861	-0.01881889513512361	0.0021630859036537104	0.0426159985877435	0.008503114370589728	0.0007018386325020803	-0.012512276221375943	-0.009767800436487608	-0.005598998155192988	-0.01723504619215201	-0.053891853166906645	0.07143534770419224	0.032603200497736365	0.04737711143287206	0.0868715587112493	-0.06383583598544271	-0.004050244670095507	0.006775373397273715	0.035008349599871647	-0.002079141547849462	-0.022829916333894022	-0.05086799685947124
214	0.10477878128946108	0.0075993665033351615	0.04554984290091802	0.028748919744980617	0.07116542138957385	0.04004600337510324	0.01187390521100786	0.20200876465308895	-0.021668712198522105	-0.001438824519504956	-0.006199185526977368	0.08815980411085453	-0.014996038725058964	0.025088870942587584	-0.010307116931752461	0.08344946618731863	0.052082108715818566	0.06721750823919743	-0.023447133880020458	0.3611009812144128	0.0022302202300488183	0.02604358294482048	-0.009339451540412252	-0.03510182238858309	-0.007026178928655607	-0.31350700196292697	0.13505650626147797	-0.00025200040338996667	-0.07687016920269703	-0.03688057808820692	0.004957348908358332	0.04273788482803264	-0.00418325726837736	-0.04580944969608182	0.0272957635272906	-0.043882433193346046	0.010026155170122437	-0.006861526420325469	0.1283726643795296	0.1874703475169158	0.08858142205902517	-0.007451536310775425	0.013124124546774368	-0.01624648262142054	-0.0016991267833690571	0.4028847251440599	-0.2755736154941768
215	0.1818296317248368	0.011281821671582714	-0.02954653345486663	-0.03736081090804411	-0.02240474093894378	0.027688411655614076	-0.06474860949184824	0.13006740486101648	-0.017116493833929484	0.05056728996041734	-0.011805901780674184	0.11143260125390253	-0.019119092673701897	0.08218564031428474	-0.016752585498008336	0.10333329486134146	0.022052964549817974	0.06576102211539424	0.03174921574764972	0.13891542176574506	0.0011549258126549325	0.033368457232849535	-0.006971851362554779	-0.1209179937746367	-0.1349247115979996	-0.10708046653834162	-0.029375593273948432	9.118893225211235e-05	-0.08180295731995849	-0.06790378143437237	0.0020388266039704853	0.016112186798010086	-0.023995600603889895	-0.08446647985690364	-0.01829325720584242	-0.05560222807314584	0.04969605538748416	-0.005615689978675764	-0.48633398921199567	0.12958900098316642	0.2193142021987875	-0.0054945411773961615	0.011239070062326642	0.017751742748423928	0.01134886408650303	-0.08410247278184799	0.06339356512209263
216	0.050806824796247096	0.007117918336490098	-0.06983053057368538	0.007530861891542924	-0.053510993660021565	0.03349760650694128	0.023609187519571723	-0.017407490376421295	-0.02078376420056894	0.030728331043726055	-0.009532150606928264	0.001677467978902674	-0.01776881527289876	-0.008502559206165263	-0.0016044478251714099	0.030284583758742073	-0.08761943024523325	0.0187385968256725	-0.018357350344638708	0.15458499024664407	-0.006401476842195013	-0.0054286343665065784	-0.008879191757260228	-0.0006680676119003471	-0.0327598980921992	0.00028422086189962574	-0.05417976308198637	0.001384162339449348	-0.07211440293492428	-0.029548750742186325	0.0036147459436529335	0.003125627031869486	0.01370011472503165	-0.0029060390821957606	0.04558202461601983	0.015531289542734536	0.09589027095995963	0.006765109509313523	0.1413225442031332	-0.19053153510576148	-0.22467998625323876	-0.007071097854931997	0.016111525786072684	0.0010889005300141127	-0.00448502847151553	0.16051366780352724	0.15045138567922556
217	0.07299978030049727	0.012568643047547842	-0.07758630248785951	0.10444077568941759	0.017942526403167874	-0.027676872003361615	0.03352918314403373	0.018479600421666367	-0.019983969974228917	0.022228745730840903	-0.004688639106351609	-0.012509728940819276	-0.01709227608928437	0.012943301976763596	-0.0013255691810961326	0.05079765280218531	-0.09039500601168217	0.07067984085213733	-0.04190123898894309	0.26273597547690924	-0.006226736685506193	0.011756422584551151	-0.00846322028997282	0.018677184639062115	-0.06855175048326845	-0.15320043901804375	-0.01733685246041914	-0.00033522343760213346	-0.006055092870506071	-0.04615032585527838	0.0027655870997595603	0.0002450422232413485	0.03219019425397163	-0.160006139308649	0.041883061020402915	0.02790163973312016	0.10694332576477965	-0.0008988405400094073	-0.02504685879693696	-0.10213406273772821	-0.014578986321643358	-0.006727266939256604	0.015048892937565183	0.042138297577290006	0.012033982476944368	0.2363748172314682	0.13146496382368555
218	0.1590303400670261	0.006802956271120038	-0.04960284967789906	0.0695386540983696	0.03933474724568431	0.07760546326171781	-0.059630766459745264	-0.0946795196237423	-0.01564796305329292	-0.02953001085172217	0.0024252523647392624	-0.19742980678090905	-0.013424484442599208	0.057601223482721654	-0.0010343598244574724	-0.002954982634205616	-0.11491760463325632	-0.016648322974782057	-0.04508175493041208	0.238109501970178	-0.0004246215602993526	0.045951196215865506	-0.006208071275802322	-0.13373529355885502	-0.10609886365545873	0.1001798444437669	-0.02867673118190677	-0.0011880124400467944	0.051955275793553767	-0.03565432433230632	0.0006119551637186485	-0.021579021024262353	-0.029058427469229875	-0.0303072325881736	-0.006200232754108175	0.06439257384402616	-0.025746451464111576	-0.004326178688568705	-0.20583207426381067	0.1109166675839968	-0.037958749368441215	-0.004863220937295957	0.009287931888086657	-0.033682528755110755	0.026333218965972304	0.18557519077103943	0.028531916974664607
219	0.07769692350685124	0.010643522979984853	0.09900557736816976	0.11219956189026092	0.0679696156901353	0.03825600653201722	0.017369764841230276	0.051283718516129694	-0.01888915316866841	0.08429273988136392	-0.008986718181479034	0.05164172418710126	-0.014321274265006931	0.005644052472623206	0.0027800904238782396	0.05157368217598124	0.04112032562255356	-0.045646445792233745	-0.01842817479563917	0.18004269280333424	-0.0007945523358552503	0.03180677992838528	-0.007658064873550645	-0.048270970072180966	-0.08571060915238563	-0.18802897195524473	0.1328981793905324	-0.0010455878517006828	-0.05267353445503335	-0.05529878736930303	0.005640126547554828	-0.02465912504177755	0.02841249424472797	-0.15171500909039973	0.023506196428891457	-0.017044500883531107	-0.02102430622405915	-0.004080331539684641	-0.09103649024390334	0.2302586017292411	0.21438666170780132	-0.006256606046297457	0.013594283411299113	-0.019491155347699334	-0.0067909193583082506	0.11007132034325093	-0.7746983284900433
220	0.07636914469263965	-0.0035583186537531293	-0.15043518433874806	-0.017764592740708622	-0.0664984430182373	-5.922932422722776e-05	0.020231630447482003	0.07572526843664036	-0.02130284443196407	0.038661171009825426	0.001417087873068302	-0.0002365453838027623	-0.018207900858181813	-0.0027921769139724745	-0.008231774976578243	0.044077258212547245	-0.05519550979614764	0.09700067612441118	-0.007015531055566014	0.04265390298162529	-0.0010907795523476284	-0.002574404161851306	-0.00914916440570181	-0.027996602419781712	0.019725194414746582	-0.0024124620645518875	0.010900732258228078	0.001208265047109917	-0.06568188968652224	-0.03174225930454946	7.005672005566174e-05	0.020100213307837088	-0.0001908547956261462	0.05800063665337478	0.04689969836883365	0.0401910546853267	0.002757736293963419	-0.0032285889230977186	-0.19126065039633525	-0.05357255092100538	0.20901964456616473	-0.007294250042572026	0.016801192811321884	-0.020272184356578377	-0.009006851892994664	-0.16045297454790314	0.16277390055313318
221	-0.03457421961241375	0.009640532678834529	0.1297226183370545	-0.04157638504892046	0.029544480717468714	-0.033262247521927316	0.004806892556938295	-0.09176502806276947	-0.0028477616983925273	0.06129601929623927	-0.022828104247539248	0.04757256011745713	-0.0020084500066996124	-0.02341729707224352	0.0017513307474150194	0.05320735284317609	0.04431257433554821	-0.005574498229690192	0.009678272930170456	-0.14721580383125352	-0.00394391526426297	0.023577597260136106	-0.002385546029498575	-0.021560689177944875	-0.10553731119137484	-0.20753392289764844	-0.06682680175838443	0.0008417512086038324	-0.11849546828554616	0.006514589231198613	-0.0010893243405503267	-0.026441821859148777	0.043401467835607874	-0.1904288870831011	0.01920494083985838	-0.046589567438052044	0.06271113698781566	0.007844197643889128	0.08379919566794619	-0.11711197726062732	-0.15114267737667017	0.0035209590264779537	0.02454253707662714	0.01872451914835442	-0.00753405182133803	-0.13119493113948466	0.12469066467743506
222	0.08421707166546563	0.005033049605957103	-0.11853436740905861	0.040581603333976216	-0.03636586791247309	0.0017275508738140142	0.02150967801713981	0.00037239077099410786	-0.021283691659309063	0.02665227666546955	-0.0032830682323135288	0.057019515188170444	-0.02106095103092872	-0.03607888177979139	-0.002753317330490538	0.022936265643047272	-0.0045178264148113614	0.11394845789254218	-0.03994734046469583	0.12511666254952086	-0.004579663133688955	0.017204459648617398	-0.009139203084799966	0.01891096433322145	-0.014955665877929125	-0.08313751179692555	0.10022057522437895	0.0007151442645566702	-0.0061865788098698265	-0.0240907428476221	0.001101244666761679	-0.018048012172637667	0.022849108143525206	-0.006646272214001933	0.04743269768516819	-0.003129065694804413	0.0723234023856398	-0.001991344329401662	-0.14437098823324956	0.17277288419082196	-0.08224556271294572	-0.007286016280508172	0.016775745809214447	0.03553180538246435	0.0031838923027429364	0.1166045474738242	0.1623192303275235
223	-0.005203590889869636	0.00915695381298775	-0.09456502938621425	-0.06292943166460459	-0.06942561830983138	-0.003828419316798764	0.009044945820119745	-0.0677630435870339	-0.02642224875420316	0.017641937166121877	-0.013176417582586909	-0.0325743372399666	-0.017282519529756443	-0.04682536148520387	0.002901436681921797	0.024542036719778528	-0.010505394415979186	0.011626019070966154	0.022365763787498397	-0.12519058962386886	-0.0014437167367338864	-0.010202954302781984	-0.008580191849036588	-0.03871563135001172	0.03700380042254545	0.0008422071902683042	0.03363011688837932	0.0020657619002063996	-0.039991876074651454	-0.01482017109534331	-0.0020033973752087994	-0.014033779547020762	0.015422978528704409	-0.0002095219752811777	0.0634240966909549	-0.03593651797825134	0.019801085197733263	0.0053962923565000435	-0.1700021490008071	-0.12779407317656627	-0.18877010737799046	-0.006823952508877745	0.01534770627159695	0.055121581192183654	-0.008002511666830829	-0.13348619197006487	0.13680396310641513
224	0.09430044564587962	0.010364284875219756	-0.10589779836005186	0.02704340595166656	-0.052629613491464465	-0.006036073814509312	0.011474179218157372	0.060885965965556135	-0.020722310262105255	0.04219727746709623	-0.010000903336442714	0.05932985019520376	-0.01771683190519138	-0.008632580327656054	0.0036185602765162334	0.08948577686631512	0.02679743980083832	0.11344031887357406	0.0043733738727893745	0.05608028808316159	0.00012356464897127377	0.039928952750529115	-0.008847229679876509	-0.045686009660261866	0.036493099246673245	-0.10600650582488251	0.03243773707252071	0.001385111792622277	-0.09636090849826631	-0.07446481850574922	0.0013980356468130417	0.005025384177247377	-0.003068681695634864	-0.14473386531926538	0.0009031203956582623	-0.007211352724463917	0.017175159496462228	-0.0051599407795228066	0.03613554112889391	-0.03580314704783838	-0.008624962191498633	-0.005271415024068091	0.01602987606726889	-0.006640830081662182	-0.004687002362809139	-0.14986521460685395	0.14899252243424557
225	0.06665356364945181	0.007141171696618908	0.02068163009515357	-1.1829415170859503e-05	0.055558491998319484	-0.011456314034423123	-0.060138026786627566	-0.07613552556074317	-0.015793518006649063	0.025399042651617687	-0.017234366467160117	-0.027012236395880428	-0.01354760814876261	0.0019701033291771586	-0.00810729997602744	0.09652181662757756	0.02891202897640367	0.08455869580720529	0.050474099953311626	-0.09353046236724954	0.0006017009541732218	0.025031650872336532	-0.006283774132267958	-0.08386649981359895	-0.18727466983920898	-0.1919949464771193	-0.029435478854225205	0.0009631751700943818	-0.09192318704096189	-0.05410655073523505	0.0005248074843619054	0.009826725930235734	0.005188904491795323	-0.1966954348670409	0.017680041900836867	-0.006060143794676097	-0.013320036120480046	0.013518872649239566	-0.8239528596963955	0.11276739529961928	-0.09376191974003532	-0.004925794898504264	0.009481320974435825	0.048322116809733376	-0.0057663158691869595	-0.05997409034664895	0.03198726543376995
226	0.07191489568965066	0.009922702121147386	-0.07666950383709258	-0.016046729344147307	-0.04328112114017576	0.031399196070651	0.00602163988527233	-0.040100952155964334	-0.02022341286231358	0.001584816912126702	0.0013094307496146185	0.09874241370260599	-0.017294818806763507	-0.03375793700686749	0.005437211409807209	0.07025068765855211	0.011106142212862715	0.05058179963743433	-0.0220135076490303	-0.2031483761640792	-0.004803145700831969	0.049731947120531105	-0.008587754084051236	-0.047584590316700565	-0.045535883788617684	0.112164101329282	-0.0022122812212789756	0.0019213966023672174	-0.02768286969910493	-0.039814819728328454	-0.00135362126704132	-0.02796877380222686	0.02001825929970379	-0.026904535693614673	0.041316815171832236	-0.060868702564221534	-0.011666091369545443	0.0011900306485093	0.12109865401063118	0.169093401372425	-0.15885411205227232	-0.006830203250561118	0.015367024614239852	0.018720167808441164	-0.008015860389429192	-0.20539702654612185	0.13714913049276561
227	0.08305484429182937	0.006126474503796643	-0.1302361716256841	0.008337366592735599	-0.07027069795398491	-0.009399540035272762	-0.06063242889816357	-0.11479166261247302	-0.020062864967231274	0.03000769761406506	-0.00870616796993978	-0.012816070380602817	-0.01715901269777585	0.019353862885865762	-0.006055378190589782	0.053147837049797676	-0.06710508795049488	0.046809950566521236	-0.009439889189721096	0.007953030935716506	-0.0028770306784217103	0.03314946246928703	-0.008504253426897364	-0.16924237965551817	-0.023269647239308862	0.026815841304646537	-0.05187522989477729	0.0014656891039076727	-0.09282148030415047	-0.06236262253138506	0.0019979987647337763	0.004455576872180513	0.043486245051553525	-0.07415310728760686	0.05636079928008433	0.06310461739944151	0.06027530816657343	0.015256664791252072	-0.24326525495376677	0.16705203876495328	0.001103697700128321	-0.00676118383536912	0.015153715413629611	0.05591262973785015	0.009142126371849676	-0.13783827659202658	0.13333786258951796
228	0.056112746136825764	0.005481214404315672	-0.10833459395733949	-0.0706442550339115	-0.049379077504962614	0.024251689158105164	-0.07546744074488658	-0.07376259973822905	-0.015193571324392802	-0.006155412877651886	-0.008510585610293647	0.07142719844248716	-0.017268408218909036	0.027445912593399846	-0.0008132528547729878	0.07220025340391446	0.05256667553333426	0.10511495741432567	-0.028147171974314177	-0.028053297511082032	-0.00034879181519682247	0.05842066322497519	-0.008571515481398478	-0.17028248858549647	-0.028018197300429638	0.1061011828769205	0.044717193298346725	0.0005636167059600315	-0.03186125234186116	-0.030797944683578708	0.0002581699029542167	-0.05607044426532902	0.0350564305194001	-0.08083609845522546	-0.031011781895565582	-0.024240663324449557	-0.032629354375976985	-0.009720867904551778	0.13102726716465757	0.16869641196679835	0.13675915804772112	-0.0068167808548959315	0.015325541786811248	-0.023501085561818968	-0.007987196297163504	-0.14019691382480376	0.13640794273217058
229	0.06343056129035089	0.010486996886245825	0.16160384858249144	-0.025253353693412785	0.021081809680076898	-0.01426244307070651	0.0365133643817058	0.11594198587756446	-0.01223538180202891	0.017975589315796174	-0.01323267849864283	0.17046967822326636	0.00033421596774629164	0.02818140633094095	0.000450568255406783	0.04620682158596878	0.04444417044862279	-0.11136149055698967	0.010863358484005244	0.13831296484903494	-0.0012653950642528802	0.032388594864974904	-0.003951690826024726	0.02763137853856955	-0.09317688302430456	-0.09453297012942886	-0.001881243662371114	-0.001129389917063034	-0.06814049149023715	-0.04737103396617108	0.0038276025560819186	-0.01138759913239794	0.05669219441927863	-0.11872099362205919	0.0029911231767321186	-0.034987693322781045	-0.016001499867168898	-0.007912333460756447	-0.10438669179970347	-0.10702355781996412	0.07710247902410627	-0.0029981570635203444	0.014714083274607442	0.04376451625339992	-0.007564686446778065	-0.13180350606976604	0.12548280591170766
230	0.011453981039697239	0.006952901243169432	-0.04354030650848945	-0.011218670241053044	-0.035754711682652415	0.004159577811480934	0.018546556803148435	-0.1499324546392821	-0.014067332102855703	-0.04421227591838765	-0.011799011031434135	-0.013738696013498346	-0.018035980688952062	0.003157327479428218	-8.174534607384648e-05	0.01304906848674654	-0.0420358007938308	0.018669565229386696	-0.009133762992382513	-0.11197573690092202	-0.00223238554563397	0.03869172627417271	-0.010413210821896493	-0.0395670142433544	-0.03386232137696496	0.10025059101272993	-0.05709499564022359	0.0006290439339296704	-0.07162026505572955	-0.03733054215786692	-0.0006211676638535092	-0.023505897738831653	0.02622844069968696	-0.09098239723909068	0.04366293687007311	0.04601377625765063	0.007455934616745067	0.008285301297156761	0.1729765641017492	0.09081898323391555	-0.17172871563691522	-0.0072068767305140695	0.016531159643148986	0.02668017387617258	0.006726055341980834	-0.15674626600983602	0.15794912626432822
231	0.04715555081730727	0.010781368804951147	0.25266244144394145	-0.0595635794431707	0.05786876999395411	0.033468524354287696	0.04527579199864999	-0.03663874255401019	-0.010283714345887079	0.08207320360614975	-0.02340511735655547	0.09135211271864732	-0.015709921830138623	-0.011933266246991614	-0.005116394145313478	0.027682997620943783	0.038993161140585916	0.07074621545080619	0.04552897299821658	-0.12867266090351873	-0.00022722651044314624	0.006855171558720309	-0.007613277014824176	0.0575991986738449	-0.09150628083761222	0.2023902334777119	-0.04276069886016023	-0.0009919569554699091	-0.060598451778843265	-0.014304634217486508	0.0025452592799708055	-0.012302078215539627	0.04625377982186391	-0.09347394353174136	0.06433291140129334	-0.03156343113329881	-0.018333139396730033	-0.0011329848222524277	0.062278380105786325	-0.07214579912960374	-0.1351392017898345	-0.00602472650668247	0.01287764391072469	-0.01044507760820719	-0.006295730817916817	-0.10659495292866347	0.09267052034781895
232	-0.12354164107224244	-0.007653763992462379	-0.027092475732027287	-0.17898670052918428	0.03609167629944577	0.06543134530182194	-0.022683943480744834	-0.163139939205959	0.007442325813129541	0.05970538976419082	0.014452689198053929	-0.07446913534689367	-0.011111892334523248	-0.043252390793385234	-0.00787744729281059	-0.0552158380762634	0.01755624223315006	0.1406770573469393	0.039902347702631444	-0.05394489739620193	0.005690948860457113	-0.07137072406852288	-0.004786169402663137	0.045519800628268416	-0.10314392273850961	-0.06286171114336944	0.026587428952946517	0.0031642763075908466	0.046632273424198276	0.036192054414072895	-0.002843175214495703	0.001797927456547422	-0.011237219008036255	0.037406905667209986	-0.014236102975178975	0.04567750766070265	0.02244756615889227	0.013470684808239864	0.029168003518548292	0.07615505714577145	-0.05145149295368532	-0.0036879147889435277	0.005655568236787737	-0.025909447932708534	-0.0013053707990988857	-0.007458503342554858	-0.036368757527498616
233	-0.009849719569371062	-0.006250410802189127	0.15755992152696746	-0.02758323690335123	0.028411131329731405	0.08177141092185111	-0.04342188376580369	-0.0008633403964818885	-0.0029003732638702845	0.03562954604176413	-0.0011307206520667994	-0.050723765440245774	0.006867778323208842	0.011049171481776771	-0.008566068478596759	-0.043347850038042625	0.009995673224706066	0.014730067794969697	0.003137843451479552	-0.027589224956363928	0.011990442180687693	-0.034149307774659965	-0.0017431808684331804	-0.09632913199277168	-0.046205721221095286	-0.09327462350830577	-0.0044318782668354515	-0.00026086103949532664	0.034025839661425	0.025072063557405738	0.00038696991250027556	-0.029440788092868153	-0.006624953003758527	0.020135559904720803	-0.007414602251166955	0.03461951715988984	-0.04720100432220024	-0.00024212665673663882	-0.012251067745677652	0.051778929323794985	0.20624159260131014	-0.0028637466177620758	0.003108420404919648	-0.07147800981014024	0.0004546751040540783	0.027505848185029307	-0.08187951256598067
234	0.1296326110452256	0.0024825773622226366	0.08775390650290578	-0.10007403139134333	0.0025318792145654968	0.0017810147164505602	0.016685927426650714	0.004928735527530412	-0.0178978596336913	0.03923289950582413	-0.0011421475344462594	0.14145735250740926	-0.016693870083334065	-0.026725017490685853	0.007319012477325454	0.04448714463158331	0.04358052164642295	-0.019433630899480053	0.001223538971614796	-0.14466391377354212	-0.00033130669542932314	0.0739111315279598	-0.008218259562072436	0.0026712051362455793	0.09904307411316453	-0.029747670300727596	0.046881358622697766	0.0003131036621766538	-0.03474285715601598	-0.05590229411183554	0.0005218208365750192	-0.04274881030026813	0.025301091015917015	0.018533733991107977	0.06670728312366268	-0.09868628976843433	-0.0029016502809873445	-0.007818936824486597	0.22678081736272615	-0.10551215763384239	0.06673152033377847	-0.006524788937753934	0.014423120891807615	-0.008248064426361845	-0.0027952888268093744	-0.12780950505175165	0.1202840822399445
235	-0.14023312325251353	-0.008991624693843328	-0.07008268248434363	-0.16024925119936895	-0.022346773845794733	0.048411660924176536	0.05702744719652614	-0.07392699126285407	-0.012728598138378799	-0.0024686074039567798	0.01674054047528457	0.0056596225768670225	-0.0053738160145683795	-0.05125701307084659	0.001196661467761417	-0.06652996406453564	0.024763970285207083	0.05681674038625885	0.014997339944567232	0.09654042809694796	0.007869551581239717	-0.08299781169429006	0.0003375076248783693	0.10140327885738012	0.07948907979120676	0.09259135668234905	0.1057158207318252	-0.0006332050748874149	0.05865038292982662	0.04679309118084317	-0.0016076096273759278	0.016171278770728558	-0.01563423714588439	0.05387222239271523	-0.020739254003980682	-0.027426998340208574	-0.018278283167899385	-0.003530394701085371	0.06865410588834245	0.07379701321659486	0.16288262738958345	-0.0007717081846714097	0.0080838443175942	0.038273034022801564	-0.0029832778739360146	-0.004076199251464406	0.007018075579216776
236	0.017865816433741907	-0.0048744181246989345	-0.1945215024013343	-0.13524687199187554	0.020880330309210177	0.07457407130149349	-0.05678405499733845	0.02766614564193324	0.004078832748206441	-0.04515716842789326	0.004488687831966277	0.009801547746738838	0.0012023898719005922	0.05461824382367879	-0.013793054582324049	-0.06708349546751788	-0.013834702131038152	0.1842468524349676	0.010678719764193725	-0.08029983555630284	0.007172820157088082	-0.08356665440761679	-0.005783231843628075	-0.12716577541837198	-0.05917349247071381	0.1268391580781021	0.0053668270716938325	0.0016520457872514001	0.059238355966607384	0.04731173546327905	-0.0030550426074047758	-0.008523012844240532	-0.015849356512709935	0.054677770242992266	-0.021057413649410644	0.05673519008140944	-0.0747440899624918	-0.0036089103887353203	0.07058592083062872	0.10053050583892761	0.12667649683337937	-0.004512059998464994	0.0006109331084727993	0.038569446477260974	-0.003065367666658118	-0.04242188074910648	0.009140729562866302
237	-0.0028605959173118715	0.007047879870533428	-0.01090342423435272	-0.03529434646535867	0.004216690063151772	-0.017086056390246705	0.038042737061013736	-0.013778865795746248	-0.0035381291218405677	-0.01214117620633513	-0.004558398076831785	0.046316048337727296	-0.0037459298859505224	-0.013597147805948182	-0.0018641286340135865	0.040966190960692414	0.052059776567279906	-0.056168294776310225	-0.01495555287899395	-0.17422206805775048	-0.0012981996843997048	0.057727492559471516	-0.006941880030539141	-0.006833343467980496	-0.0650397975774267	-0.055682743387923395	-0.060032124574849764	-0.0004496846795649368	-0.02889862382671405	-0.04822782583295232	-0.0028690437170844534	-0.00436158068844573	0.04088195920373953	-0.1025656890375678	0.052832898012711085	-0.008403038520124074	-0.008545536300613624	-0.009220499227493113	-0.04383454734195071	-0.07793911486461767	-0.18000791060407878	-0.002633287627137687	0.017279773051638095	-0.007285371202187726	-0.009337544592004773	-0.1589739655999905	0.17132485617917853
238	0.08143574527005795	0.011291178965053796	-0.05409662505842387	0.017058067019736625	-0.06965164007554711	0.0395083774366926	0.033463356702431446	0.08259122012823597	-0.018555156151795114	0.03555785813582646	0.0035733622125890484	0.05301575066312843	-0.015883654539976554	0.010985551994161817	-0.006988712808859582	0.1001861424159514	0.022929804113832164	-0.1426897279718401	-0.011078835249026853	0.07972302451121219	-0.008074255949570891	0.040309517031906925	-0.007720096918204961	-0.024321263487106913	0.012110520910670339	-0.17599088144240618	0.04949708879717689	-0.0012430044444472124	0.01685697139036913	-0.12501878754617668	0.004963157180803813	-0.013472565167726613	0.029243394059615912	-0.11149553826738574	-0.019084383074025678	-0.05406221566743017	0.03369274321793221	-0.005260282527579881	0.15104318630123567	-0.005737388662062274	0.3681180278086595	-0.006113020988588495	0.013150524017014558	-0.0346132099647473	0.0063176668063495795	-0.15264317813940723	0.053785204494209
239	0.08434676459970622	-0.007080979729772697	-0.10037326969847071	-0.13054652614340792	-0.0503241641065558	-0.027926805959592536	0.015023882009884044	-0.04610978757712124	-0.019655377110296197	-0.026240489466094512	-0.0016029512359493757	0.019740588779868735	-0.01639723169862656	-0.04255191223478271	0.007826555352127222	-0.05610302369275759	-0.01567986363864198	0.044100253459677545	0.004940808468249658	-0.08939214115862544	0.001371616065999437	0.053167983784814424	-0.00803587085920215	0.0014358681501529418	0.0525504613932684	-0.10067950758534569	0.03191539990050505	-4.0156504545516e-06	-0.017280578813066896	-0.07556970182700146	-0.0020969823236616945	-0.00729835873679113	0.02705641104250378	0.01675991177938501	0.00750956444585737	-0.06568827004725812	0.0009811582528800233	-0.003012883636358387	0.2647517119930466	-0.08838244196457377	0.12227034863019463	-0.006374031302559058	0.01395719415858549	0.06836171977979213	0.013114038422108332	-0.12141379221457002	0.11195921112086156
240	0.08862134961708687	0.004554454915875935	-0.018845773397043263	-0.06454980251918688	-0.049775698187273135	0.002348746687083817	-0.0019118300069430564	-0.06755330268068005	-0.019098351239729628	-0.012653582351793268	-0.007748509419586441	0.06833507451179476	-0.018402994384793446	-0.0446055634478086	0.0020165970662807038	0.05268101932278494	0.06796600686579864	0.0794106075325193	-0.02641138761373938	-0.13896378212437174	0.002638715656121761	0.05106002291833907	-0.011434225027427886	-0.08707908124789561	0.013967848929685504	-0.0575966042771318	0.06342781555011041	0.0010275740904914315	-0.03230463027515225	-0.047934500769437345	-0.001612292110503242	-0.011707470721402163	-0.0002267051156846285	-0.012164152539030814	0.012240096468426253	-0.026763550194410797	0.01661948695143881	0.0007678055832346584	0.05283878813990136	0.09008588789510633	0.08173633903921947	-0.00707852344939317	0.016134475091194485	-0.004829303485239494	-0.006982977397754965	-0.1513010311685085	0.15086142870485375
241	0.12920706216045083	-0.0022741382312245983	-0.1292752384834758	0.11343489040393391	0.06082938791528033	-0.0182843301163081	-0.053506738144469115	0.08111172772928486	0.0010330610854360068	-0.01679480242943578	-0.005624873020811806	0.038863757866957775	0.0032809643234126746	0.05118404628119829	-0.01320257118420894	0.10920215522205652	-0.07476379445626363	0.09453015308906754	-0.020243883063238384	0.2834034429330644	-0.000831163907667422	0.020415797388842964	-0.007997625155099252	0.08276500509859315	-0.023968125428293414	-0.0339632582003554	-0.0466129082801133	-0.0005485909482989118	0.02568059546675252	-0.025929988425267354	-0.00025779247579122284	-0.006029127833609599	-0.026092532889960163	0.046205661472988394	-0.036206981130728885	0.0032877151423185403	0.07218803969777002	0.016927989627111947	-0.15856191245180482	0.1546663636674494	-0.14218175094833863	0.003050697629460429	0.013859492405724821	0.01357968062732177	0.01532083487047442	-0.12007265355385291	0.11021354073391379
242	0.15081285062656238	0.011181365768571707	-0.06657620196666486	0.11190004591970507	0.05983579600755247	0.006364383289770579	-0.01427668728371142	0.01405037139030483	-0.00986469629764104	0.07430799483175063	-0.006549010711122465	0.11872978818460818	-0.010592323626534053	0.04048039365830511	-0.011815425490798438	0.10732920461172515	0.040929460709933765	0.05987829950136272	-0.013124165510186164	-0.13542248054515377	-0.0007032625679980517	0.05665079343141226	-0.008796925500636443	0.05009725774505007	-0.11844094101995642	0.056493359245866806	-0.04532009569562974	-0.00025715673118012136	-0.0007933556645514344	-0.0026104523482718273	-0.0009934657656019059	-0.03195822642171517	0.0048569923206910025	-0.04313353883193282	-0.0353245192813858	-0.07073044563733208	0.03585083854224124	0.01520629729419492	-0.3661541516483089	0.15151295158000525	-0.16476363659655052	0.0005990758173623593	0.013529981220840199	-0.029711289676716858	0.0004888779825566839	-0.11554949837752804	0.10432605252843796
243	0.014405631600267938	0.004792782842864454	-0.05446232440804999	0.12880013810312024	-0.04571688324907796	-0.012642838839180558	0.01783444844087779	-0.07334176563764072	-0.02397476663105815	-0.012258201805685454	-0.007693962126793655	0.008117236967384237	-0.018435201573383218	-0.011866580251690753	-0.005559736466600462	0.02249341742190806	-0.06284875500011057	-0.03153112090246242	-0.03260201720122702	0.08268503657529432	-0.008333488085988766	0.021129109231970603	-0.009288920704091905	0.04001271191101928	-0.032624356431451215	0.04626246240059188	0.00821779169354377	0.0007848360291480731	-0.0061440482072935496	-0.0224948233161584	0.0019142843924797725	-0.026466777978538542	0.03345012498375236	-0.08074279844348628	0.025765721032129086	0.005699557860113466	0.06317489713009346	0.01931466259969019	-0.016965013194812167	-0.10763694880253805	-0.1786635172683551	-0.007409768869765135	0.017158211609807208	0.04700820464555365	0.0012359143503432556	0.16335990969849146	0.1691528766293206
244	0.11184086391217332	0.010275425933244616	-0.1216494838810682	0.06941286478325757	0.003362790079792957	-0.001327209594589772	-0.03232440870455483	0.12068081788211911	-0.01928648562094016	-0.02286886702715272	-0.018407617615486437	-0.05118799345057449	-0.016502279963509222	0.00429200413310214	0.00420905804790058	0.0652333233479587	-0.03333602942988615	0.06169973954823425	-0.018639305454628552	0.2383889296891017	-0.0016672037335668105	-0.003907375991179978	-0.008100459994521355	-0.07071885687665806	-0.07775489709834404	-0.204063545048868	-0.04392684198406937	-0.00035815725556304984	-0.1301344960850636	-0.1017303608513761	0.0010161476256398089	-0.0076868772114964175	0.03846247189235642	-0.1757962588003877	0.06081477555030944	0.1023328219256737	0.030467990881985173	-0.007521151509129373	-0.08104837612809168	-0.12338323614052231	0.030572252987496128	-0.006427418958410341	0.014122192342942947	0.06477524262678044	-0.0014489541917511526	0.11002341015437353	0.114907289695704
245	0.0862322659806615	0.01184885706117506	-0.1015005268139487	0.03071386839902763	-0.05474206920953243	-0.004701476680779927	0.003084860378725453	0.007657591921062105	-0.014048058058563285	0.04724166166418176	-0.014479398396677634	0.09614285765843353	-0.017652340609037035	-0.024479355691448264	-0.001523465651568742	0.10279086590344763	0.031631888787892554	-0.04518894900775358	-0.034328767506418514	0.09863952493338496	-0.0022593227604714152	0.03391408995780285	-0.005375963708305123	-0.1404526336666348	-0.03686871402274729	-0.17254450303002028	0.020339663445687727	9.18073585918281e-05	0.03391552976586571	-0.0768554623900916	0.002748842669148703	-0.022387898706853294	0.03909183841293366	-0.07125991150241617	0.034228694538496245	-0.12388021694875931	0.07307293473420508	-0.007403503801608547	0.053668025561880425	0.12153653031428102	0.1977111880402226	-0.006369820874912194	0.013944181545351115	0.025803553148024617	-0.007032694401615023	-0.12123516984419576	0.11172671034257364
246	0.11187790627581037	0.002986667392549591	-0.17042398356662852	-0.04215168632665126	-0.08959466452602519	0.0030320192089620954	-0.06881181804722333	-0.07434147106889437	-0.016942255700523916	0.0028718385402234396	-0.01674376874913269	0.03650477841921364	-0.015652936064019886	-0.03177083972475271	0.005748140360885857	0.046300221213445944	0.049859531940660014	0.1377466245901206	-0.01714860655362845	-0.16655215239373855	0.00018969564993097065	0.03601160192922589	-0.007578239202793361	-0.15492292909872554	-0.08572888539983378	-0.1287880852372318	0.11215752606171588	0.0016807273174193355	-0.09351718373226688	-0.00564833743200018	-0.00020305701896371626	0.006433485242317663	-0.0008980143757625431	-0.007682622216971603	0.02857660919295721	-0.022508405955872685	0.08934977102916915	-0.006639471535348933	0.11619672024917511	0.1444135245843023	0.011696193537622432	-0.005995765186156481	0.012788136978322494	0.013525450322053174	0.012284651329599655	-0.08092472438243502	0.09107126960004631
247	0.14852525433589808	0.012597436799638142	-0.006241218200802282	0.02904883514180771	-0.0028139464761028836	-0.003515433808747824	0.021458999025536336	-0.06734331092996781	-0.01658601203545308	0.0748153874951237	-0.02180868595984252	0.1906568183620292	-0.014217972156914416	-0.06794797068878662	0.009844517757152713	0.0844664875531715	0.03203739798391615	-0.06181506487559627	-0.0006716085613224928	-0.10442530397554997	-0.006146345965691057	0.053308058264992984	-0.006695948780597932	-0.04367476717064579	-0.07347957925540126	-0.2861502311616978	0.041576732253738306	-0.0007276511384766519	-0.08959805877901436	-0.04317624547395073	0.005342966701195881	-0.019456694820941613	0.03771080374810935	-0.13648039491375435	0.037045419752395656	-0.11058313638616309	0.05136719649993935	-0.00436447271307259	-0.0007625009364642138	-0.06436161140174768	-0.10540670486698793	-0.005266487464938352	0.010534254540994568	0.00937945192785216	-0.004676479352382162	-0.0744275660718281	0.05080038692593729
248	0.10005133940962412	0.011705642403521864	0.007703831498987593	0.11415339331354735	0.045383863997084384	0.04135360138907562	-0.043011232882640985	0.2016098450632005	-0.010879099204850593	0.06846174909062454	-0.0015651422035196393	0.08062772555652714	-0.0030262196874616507	0.07059042277975942	-0.019156910545920884	0.10282631604228683	0.026703278882819335	-0.0762101612213213	-0.012719951874652377	-0.0831986793506716	-0.0038577914769563648	0.08415337823735886	-0.0059924834747860185	0.07125888250640894	-0.05969081503650191	-0.03111515336941567	-0.026515957469542883	-0.0010769789987366703	-0.044983171287980364	-0.08595619835883982	-0.0009313643289906255	0.01567405986333207	-0.016817297191574206	-0.19522985557214217	-0.022488989372829272	-0.028129237178437322	0.027860735140381655	0.011300157092720382	-0.7693953922496	0.10564613570290393	-0.14388769515190408	-0.003555849346065519	0.008737195366200903	0.031196025633026425	0.01558537880609504	-0.04975957942526043	0.018691720569611422
249	-0.08849096103668473	0.010994483559700707	0.04236340333552185	0.09621894172051891	0.059440374318444025	0.014788660776360572	0.04477117288169337	0.032851457743861244	-0.018623232752004316	-0.03462846779477677	-0.012327981472454343	-0.00949815627203825	-0.011386784386299182	0.015334634336457164	-0.0066173147143209765	0.05184997800535314	-0.0071828209822732735	-0.008212509510422222	-0.0174078590169737	0.18204440238681135	-0.0011581705906349923	-0.015131619804298243	-0.009982410048869286	0.07498103312010551	-0.10355468864935205	-0.018292006129970655	-0.04418619277262227	-0.0014448789959790403	-0.04446619105481307	-0.043501301685533844	0.0010654255025058673	0.0025126249341408838	0.04851671384844252	-0.1233518798134771	0.06468318729446779	0.0786081961715929	-0.04567408712742134	-0.0022108996675606297	-0.38854213974015417	-0.3133230212703357	-0.13534131211724015	-0.006142287066055878	0.01324097282148779	0.04346173314411618	-0.010477682265927673	-0.1137494095825097	0.09916224134228092
250	0.09564673271693187	0.01405679534273779	0.20542668609183407	-0.05489351077026803	0.03192897682532921	-0.015101528675321557	0.04457000997476425	-0.023324649835060517	-0.006078959467926076	0.026301027163494493	-0.012634379487492567	0.14372463106231081	-0.005578010317845876	-0.032779327606366634	-0.0044148503688201685	0.09514336766115275	0.04067292369194591	0.07460834989044723	0.057714627375862526	-0.21134878341237745	0.001108093869776897	0.02023629133641007	-0.00641087371968551	0.026189453926916552	-0.014736370932999603	0.14367804061648362	-0.05240959735941627	2.720865517233939e-05	-0.0417000094306718	0.00390711719786103	-0.0025780830071086966	0.02187560439350341	0.013775959641123936	0.02167341508709165	0.024381967117335014	-0.0711222695944597	-0.010931022313744845	0.00520264047714578	-0.07484460074332844	0.09883467520608946	-0.008081146591875595	-0.0062078353214327486	0.013443554166417293	0.011548702954831283	-0.011816886502426332	-0.11436312596736342	0.23543495815987575
251	0.09499381569845668	0.009691151040918985	0.007332174542498571	-0.1139566362959806	-0.07088341762981455	0.013742654763525305	-0.06898911161283675	0.01669802411518775	-0.022995729835366723	-0.02544015739992313	-0.009915575659928242	0.1491973462259348	-0.014058696034431998	-0.03209550683446766	0.005330991760706297	0.08063784270388466	0.05731548542766113	0.07699497908514882	-0.02104284585994096	-0.1925431416447597	0.0016373152394296847	0.06933253630576608	-0.007604698258703338	-0.13976524006240462	-0.05540180367588088	-0.08827677768894679	0.0677674959246754	-0.0004928207654609528	-0.07547846246738235	-0.032048210016074434	-0.001638641682926061	-0.05385074091929154	-0.0073758378094257145	-0.05756656824719264	-0.0009031010977050363	-0.0016377099900854127	0.001431249489138178	-0.007122814051380591	-0.005507971998747578	0.1450603761086447	0.11160360152840884	-0.00601763553577625	0.01285572878247616	0.02423532125948873	-0.004503612868087878	-0.1062941269466516	0.09227895531147759
252	0.050955322351854425	-0.008631266978369	-0.0650190319884956	0.0362442646103354	-0.007253406616242211	0.00038272327228632274	-0.055081919496778896	0.0006550506473097172	0.0022464599744981967	-0.007395660214365035	-0.0229316800849158	0.04691187700572131	0.025044992142982468	0.003743637459414978	0.08141551613699366	0.05422019418495709	-0.003079240400232853	0.029651782514297332	-0.01657299134173524	0.1822613740933374	0.0001295984004665199	0.08530553658936468	-0.009740375438474228	-0.17358176969837566	-0.03289605006890698	0.15407862972328798	-0.044829410980720484	0.0715474911800881	-0.051900137626321986	-0.03503114261617673	-0.017767681491185558	-0.023342771403269864	0.0053655902316961475	0.0037869502867925522	-0.10181324531786844	0.0072510923505093115	-0.014657959990246031	0.015704520285911187	0.23052404839085475	0.15873756249820328	0.12023301356821572	-0.002063947375347559	-0.01070288777576536	0.01221632946159958	-0.009016826767789594	0.018373941369865764	0.06104230527980327
253	0.07395247665830908	-0.007025631354003055	0.00019331305485336057	0.04340662678729904	-0.026536850002098107	0.0017159841917170273	-0.058406579446104334	0.013464233584304913	0.0037876003696159844	-0.0021428194748048996	0.01985419516977388	-0.026622518795807106	0.0221485657095425	0.07508927769901214	0.05434069641603528	0.03761276313941919	-0.00532214308368886	-0.037783618133313865	-0.025219517621741523	0.26238418835796484	-0.0005346010701656621	0.02052290084744881	-0.005504335460031861	-0.16268553421063045	0.024301979708423564	0.020097328873471272	0.04649665978650843	0.03157023283917078	0.03949199709097621	-0.003229415525807568	0.027947874758906137	0.016204865512830256	-0.06433413531368931	-0.02335767636925609	-0.06916014876352547	-0.00419931590730409	0.014012391171751178	0.014554103955019021	-0.07901237983697296	0.10312770350390169	0.036744936065259304	-0.0012397966856956411	-0.007750711392672599	-0.030509601059280512	0.02559312571883825	0.33241890964854937	0.0034678688397408973
254	0.057282659673660904	0.003602413748419358	-0.08459739599848007	0.010668434082745447	-0.04222806755061404	0.0003222080479042605	-0.03474409078701064	0.0068535822604685	0.005104535847784622	-0.00027398115524183704	-0.0017107227240942282	0.012015575574123404	0.02958858812715508	-0.04774164229555211	-0.02767286924575072	0.01933208726997475	-0.0038768118113211942	0.020991827395923375	-0.02588890708768197	0.09436657838881207	1.0210404034247111e-05	0.08208050254512896	-0.008110779127339483	-0.1347730115672753	0.03729936752071379	-0.033935907626845466	-0.009541241204635498	0.0030556631405458624	0.03386463173657458	-0.09589593284073653	-0.0060653179463656445	-0.08058401341744965	0.01700154339508441	0.005799527564316511	-0.04375879311385199	-0.006814224031453059	0.0028529590826609687	0.016592417074730414	0.32082996282395193	0.06827238194901863	0.11998177305173577	4.626405287339666e-05	-0.015333938163901425	0.007234565336295298	0.023176355906639003	0.019496180861880853	0.07526456716195618
255	0.07250990023823162	-0.010752429198527515	-0.09063048774545127	-0.01579494512249121	-0.008157594502595216	-0.00012805806999684736	-0.06664035356534596	-0.020235970281036155	0.004392164170966403	-0.008140542715618164	-0.031916249845828026	0.016868430935250395	0.02556404680902602	0.0013515988640276273	-0.07507053799354443	0.019507435562169783	-0.0065258871734454865	0.05413980553851698	-0.038881619552182736	0.10825020452984377	0.0009577019844218256	0.06180545787879399	-0.006700872053992088	-0.2126047597828719	-0.05499037940055117	0.08469312298449708	-0.03739884279399029	0.044746891061289554	-0.060115734823790734	-0.026127558945464802	-0.00813313987838458	-0.05620497184279425	-0.04094704984410066	-0.014018861352589378	-0.08292059470405559	-0.0412503472352015	-0.014626920268265503	0.008249038805122191	0.11588894766029534	0.1349626565415296	0.2153454105643186	-0.0016873038679518534	-0.01123193312245065	-0.007400687750888755	-0.009545667198832986	0.07428140431761701	0.03642748271729267
256	0.040558113564353244	-0.006995302805663276	-0.011831380185108585	-0.02808510711901021	-0.0063064112198412845	0.0009110619589520738	-0.058922519952945875	-0.0882279787432789	0.0038254832346995187	-0.002837102441450051	-0.08832606480865832	0.10730273694610563	0.022362584824477696	0.07914167040170503	0.0732280561288289	-0.015926439708438128	0.002146591724201569	0.08956580148674347	0.03654810871610355	-0.051930040033774216	0.00245567445829267	-0.04717098705221116	-0.005579312218903575	-0.18654820724782625	-0.15614867369647573	0.10065235857910344	-0.02807266066452425	0.03485761875352622	0.026315378139212024	0.04910164254605949	-0.04266059466727452	0.11206828555049468	0.05612661851480103	-0.00994414195204934	0.14265606765720643	-0.0335120392415604	-0.028625874511906478	-0.0006753443945989382	-0.09798556949918237	0.10512252891053109	-0.09453277397123047	-0.0012678381499238284	-0.007968849913073797	0.027851696328597363	-0.006283847882606447	-0.04241511969841858	0.005533167163816406
257	0.0854030802851258	0.002966768095979184	-0.030265710440709727	0.034285366996706756	-0.011792413293100332	0.001315504994146591	-0.060073151889981066	-0.05372081701589212	0.002883054272599752	-0.002395241525438207	-0.06069906293462678	-0.023091530361334937	0.025735800728450896	0.0038063578057587867	0.07666910159367857	-0.04245148512635949	-0.0018283819541574987	0.08724206346158533	-0.005468513186749261	0.015400085685299603	0.0012572179123192166	-0.02619914090101715	-0.006761042157049831	0.038953782783287726	-0.10904889446782957	0.19522683216072517	-0.037899179309537435	0.00792803200643695	-0.09422867569818268	0.06438552238845885	-0.030012847191024504	0.02412037914185647	-0.04149449465574791	-0.014237464300547753	-0.08419272931610924	-0.020642706422817084	-0.024088748048515782	-0.00989486336131341	-0.11825124510573096	0.1365635372958528	-0.13504988407834545	-0.0017098076120172889	-0.011406992933663311	-0.022003708964265387	-0.009720659203961037	-0.046338816247708046	0.03808491916659825
258	0.032390719756378236	-0.005514096788736986	0.0013344689243628013	-0.03310825638744845	0.0010948769144147274	-0.0018576758411564336	-0.03347417928094992	-0.0782128733611214	0.004523367602100908	0.001498142434349496	-0.04898740668882161	0.0476797304697773	0.011806268204703698	-0.011776313660313698	0.11423828227307628	-0.013503580208050084	0.0028210581258951324	0.07503442150090164	0.03871246939988542	-0.07579010096284264	0.0009351356006468969	0.06049908038535932	-0.006960546394822331	0.03662825510197756	-0.10637189377512928	0.03253689370112979	-0.03955813035152051	0.002249301015015525	-0.17952589720539808	-0.014105157975818705	-0.029933757693330877	0.1432347564739207	0.002904202819887644	0.01951438409427039	0.1187539009445578	-0.03604222197951633	-0.0040718656025110185	-0.009405507054738596	-0.5545575100558072	-0.024902410156625525	-0.14189013996738858	-0.0017844226131333892	-0.011987433591493828	0.03537640078965427	-0.01030087503915449	-0.07482662990161704	0.043580432364529915
259	0.0384669806070869	-0.01669516727212101	-0.08904353948305661	-0.01335529867461289	-0.02659718505812973	-0.0004885478373168189	-0.06922910125066228	-0.05228666359824012	0.004582242635435676	-0.00732760346743642	-0.0655897363429115	0.08538342813108396	0.01592809581126919	-0.015188813837133292	0.008052905999721732	0.021552366537497557	-0.004851818589681317	0.053445718386967635	-0.043201224131889746	-0.012990358500495972	0.00025963880023695404	0.028631618595247467	-0.007077070294695877	-0.22134475645163204	-5.0776038125215126e-05	-0.012656559365978093	-0.04052706939396558	-0.05826943857740655	0.0020536005320279005	0.06847286580481883	-0.005766851837073283	0.1458640273105436	-0.04436980906434426	-0.015385620594394389	0.0314207573562086	0.02280425005226182	-0.016119338345937963	0.009171801066546631	0.13007729284783634	0.14497175562474598	-0.1458853097002372	-0.0018280027947684594	-0.0014105108913212419	-0.004440317841916892	-0.010639760130719312	0.14911735494794043	0.046790181875511705
260	0.02097631360341283	0.02247659224759881	9.198149792861102e-05	-0.011406275825060822	0.002252475680655292	0.00042416206489247487	-0.060091062253167384	-0.05155860398964873	0.003911283302181285	-0.00790240094448186	-0.023137886923614986	0.08604631851310723	0.0014999177918144837	-0.05245796033610826	0.12495134796969036	-0.035194232059724315	0.0022295127143864687	0.061777634337112475	-0.03444116790099248	0.09136783040236013	0.001367403464001149	0.05647374198287636	-0.005749125430142574	-0.19049337960632667	-0.11679866707985095	0.38429355050188574	-0.02948471991134991	0.03635493439809569	0.09668465515450418	0.051297918219925374	-0.0173393127574879	-0.05284826358806875	-0.03228778677571824	-0.010561087356704722	-0.06279847822802033	-0.03468368152835236	-0.035699072638137284	0.005914535950234962	-0.024077062717445318	0.10964056507612137	-0.10035503534865522	-0.0013313486451774687	-0.008462907047600924	-0.0038051311788803097	-0.0067777136535096165	-0.04639989123439041	0.010210815889311848
261	0.05238966104174345	0.026124996303864195	-0.08802388375386065	-0.028304012206523295	-0.05433370897790072	0.0011516948732424957	-0.06401315474967409	-0.08498706635649748	0.0041992624372166635	-0.0019080962356794744	0.008853235420797812	-0.0834176631497254	0.024474249133068067	0.005125715570465956	-0.04101261938379913	-0.03928186943072877	-0.0041806344798455105	0.0841269302091567	0.00034831941272546793	0.026720656885044408	0.0006647738676891175	-0.005054720865602568	-0.006319086073828523	-0.20373494638723505	-0.02395184044198411	0.12657330016283055	0.04971586443600774	-0.057627351639248814	-0.1483996373940692	-0.00978458312994038	0.01820452525720645	0.13807976316877452	-0.03747345177165864	-0.012631801392383207	0.01619380354610846	-0.019239765710822372	-0.006473823262306557	0.007312570591509899	0.10148986045512565	0.12480489052728198	0.18116641911503337	-0.0015445151149204891	-0.010121159196288289	-0.03756982473726405	0.022031630219507818	-0.02177323022943953	0.0259108645431618
262	0.012060720261609401	0.02740566560816743	-0.08333215295202526	-0.02184072016612838	0.00779746795198488	0.0005014046500020086	-0.04616042005612314	-0.08110340059840979	0.0008345997709879708	-0.007933730969204198	-0.030467719988666764	0.05897104398503352	0.026638061432772964	-0.09218023059254495	-0.03060422851977118	-0.012149049493866061	-0.0031181985455042724	0.07280496185604671	-0.045254012864217444	0.035753995283939445	0.0013365592133562764	-0.0014397078542025498	-0.00707712879859994	-0.049024413679277304	-0.06422813429753828	0.07565787410796751	-0.012651018534150038	0.008021804821167128	0.1314685172913551	0.06847362246386006	-0.03530153657274257	-0.029292927103587607	-0.044370341349602	-0.015385833143904442	-0.09087552918995126	-0.04384636617540472	-0.01974760716936284	0.0059342378178825995	-0.38469124560160495	0.144973312174752	-0.14588731558081242	-0.001828024675350664	0.0008859465903958294	0.011271295848394652	-0.006801073596844268	0.06415012481227582	0.04679179341510222
263	-0.0061283042773865965	0.026181243080667726	-0.020517528042998185	0.05282342699924083	0.03273296844243585	-0.000263534551715321	0.0357749395787874	-0.1216769508386462	-0.0034923174732414313	-0.005756854406866903	-0.0031696281995530393	-0.013722860202913323	-0.011310077092362647	0.14299825910018368	0.009476928030236597	-0.014376405594679887	0.0027168999836006446	0.005347387848240496	-0.0035727412049300286	-0.07210538128642138	0.0013553626475358747	-0.04388855344844989	0.001872794318423433	0.08434301332185198	-0.11988539431075085	0.16228061791095094	-0.03778442422920898	0.04515575288242515	0.12282791868827574	0.06420703569114461	-0.0299759770048456	-0.0681455545966635	-0.041368935014618656	-0.014187326447176084	-0.08390095786817661	0.04877802309824666	-0.043677928420267145	0.008362777367772512	0.11763778596402741	-0.23028453317733452	-0.13457672116144836	-0.0002457184455040014	0.018726809247195393	-0.03567006839745633	-0.009680523773143362	-0.06982130616236551	0.037704776508668644
264	-0.009878330799911763	-0.025203255273170945	0.12427792256362953	0.04681161498259928	0.028436869640060064	-0.00023922521957268637	0.028909145981571727	0.1305425784598153	0.002600841136876872	0.0048325926767917035	-0.03627602264597921	0.12973789281493317	-0.031718442951785206	-0.068868389525543	0.09146725087987373	0.04298628786428567	0.0022365813662144764	-0.01753532993880675	0.037635787933093225	-0.0551135319557168	0.0005024683530929343	-0.048583665138945784	0.005478128039412637	0.11387828331138097	-0.09123566692254345	-0.021494954829182407	-0.029605091787687277	0.03648257400954348	0.09706381488895044	0.051485141117556366	0.02921499437876677	-0.01530947463678876	-0.03241949205231015	-0.01061367925475924	-0.06310453070559967	0.03348304420461035	-0.011848667582655573	0.005950043168548945	0.0805397087068112	-0.2272622567829063	-0.10085135767231317	0.005387001295779621	-0.008505023257975631	-0.022134167032127415	-0.006819813550972195	-0.04673957558378221	0.010609564989394391
265	0.07291437390704894	0.025264371440720856	-0.09422456970130083	-0.011676880765537953	-0.01815808290443349	-0.0002510330694525602	-0.06525957070053977	-0.01528573444237544	0.004290780367439939	-0.009327993144413568	-0.016831509529004817	-0.09342097835484908	0.015642041455705184	0.04673380449007129	0.05073031637454144	-0.04058089448562295	-0.005203861873975052	0.08530268883562997	-0.03620829381584882	0.1575236135885414	0.0017892593170831413	0.06102098716399844	-0.003224921772049836	-0.20794303175617448	-0.07822940217531131	0.15043337495513667	-0.008495039012711666	0.01409795215411092	0.11635766872684652	0.018651182140317166	-0.021011704243858273	0.058943303064852307	-0.039121422994301255	-0.013289861090375993	-0.07867826186079395	-0.03986590133796876	-0.02087224176376803	0.007756857073355941	-0.09186043988148514	0.1296240163238509	-0.1261071258860064	-0.0003872912112669619	-0.010648141140370935	-0.007119292553583479	0.0005633982448197211	0.060524575974065666	0.0309002397526845
266	-0.05338507603016836	0.011074989075311735	0.07653320417147312	0.027948623762858248	0.014957194333508431	-0.0011287925333056195	0.04942896378489797	0.1723658128544044	-0.006448774509495806	0.0043959446284136195	0.01663146573267109	-0.08359829384800409	-0.03647953181536516	0.07246543576370953	-0.032114477988300714	-0.013163582159368959	0.0007295073197617263	-0.05227234411939312	0.019420212427681938	-0.0017989732428019731	-0.0012166453605024232	-0.041320214878248496	0.017577402153290133	0.24108703322150213	0.0991327207442272	-0.10734707734703561	-0.003941169562461376	0.009269132126541072	0.01622494926808833	0.011568226720401479	0.014131083323769245	0.04658612101848002	-0.004339228805172588	0.0005991922432868653	0.002147480149659675	0.04794187294222025	0.018272783288014464	-0.0016202840288985921	-0.03586125387070362	0.02791121516867822	0.004967193143505457	0.0034629695394183036	0.00047437608651083673	-0.0475353993287554	0.0021561077941507087	0.025682928652049557	-0.0744058572444192
267	-0.06628294574199674	0.015021501670328438	0.09298188743498478	0.03444717226046325	0.01960111971581572	-0.00015435187166665392	0.0697408315077361	0.2009787509462037	-0.006532588210567394	0.0053667186162740564	0.02352939934596248	-0.1026695127608543	-0.02258663495579053	0.09089215330472204	-0.005371635200527272	0.019377558612399474	0.0012487141447166728	-0.06573716064598559	0.025695717699073684	-0.020166539732558487	-0.0014955931050794893	-0.05746861769693603	0.01305437112172956	0.11379824961281808	0.0014252478605438928	-0.14062521323148003	-0.012782728214349625	0.01864452067458682	0.04407500139443187	0.025320128582773237	0.01932768901491095	0.0705781899674606	-0.014013248710672216	-0.003263789421636231	-0.0203326955642202	0.00379390222890119	-0.0025842257527250224	0.000987793230018072	-0.20698893540659072	-0.14688492597738573	-0.031488688981022125	0.0037949305484245646	0.05274606112175852	-0.043760882397697716	-0.0009362151302709464	0.0007324236864315589	-0.045116926448935835
268	-0.08678933875345388	0.021296083450594003	-0.07208926633218653	-0.019266524624929345	-0.01592551890984044	-0.0015974052406508032	0.03703617961944996	-0.179488295468059	0.0018672614801776483	-0.012001401348479473	0.0344964614113649	-0.06613513679675857	0.011299617812182689	-0.12925197425044221	-0.06151407940293353	-0.03291320406584387	-0.0036233344876314437	-0.014205092022027863	0.013673850088125633	-0.049369233509666766	-0.0004280141828078302	-0.08314305092552103	-0.005431070157382811	0.07822207808914261	-0.0531322851690065	0.1653132264076156	-0.02683997027062458	0.033550501778196885	0.08835395032571296	0.047184351942555304	-0.033558035002138345	-0.021243406046702055	-0.02939402562063348	-0.009405564923083429	-0.056074048861708824	-0.006771554276311073	-0.012430491351811955	-0.01800394729509435	-0.14923525183445727	-0.16940650775397248	-0.08945009370348794	-0.0012123951665030607	0.02295032741068006	0.006737826094109806	-0.005852716120227133	0.048529637544310285	0.0014497034827298597
269	-0.09200354434041047	-0.01372705813254998	0.0544354658621465	0.031640112839081545	-0.01708546370353461	-0.0016705526597616635	0.06449153334994846	0.25803793295247834	-0.0048453301262643	-0.007537061244422438	0.037285080368485504	0.02666695413228291	-0.020221546704656028	0.1276382374215495	-0.06610318131547516	0.0056074883420129005	-0.0012799677536803693	-0.09258834993689326	-0.027035432253594928	0.022876660129637637	-0.0008418971716723858	-0.0015696106525692089	0.010420361808524977	0.07091593171650483	0.024606345800816505	-0.06264006181175882	-0.008963601447406471	0.03734067832977701	0.09961285591545045	0.05274381603423375	-0.005981228573830896	0.11842255409654415	-0.033304929304579	-0.001595167716167081	-0.06516208125946046	0.026795427808752846	0.03290705773957847	0.006188753527262126	0.0842101069348832	-0.2627550923931842	0.14606161426545192	0.003637029138384126	0.029970821838367433	0.004260041969039589	-0.007102845624512929	0.10689478709245737	0.013290302744616891
270	-0.04695454280718685	0.009107363341436098	0.06833233018502655	0.02470862111523643	0.012641857217908073	-0.0010385816408363827	0.03722031743310662	0.1581001664246155	-0.007395988810895352	0.003911942655962554	0.013192340337450875	-0.07408989365774905	-0.04741881042303349	0.06327836673716272	-0.0264548675605746	-0.009361654217927609	0.0004706446694117881	-0.04555914636269729	0.016291413173207234	0.00735860465003263	-0.0010775694681995573	-0.03326905269846438	0.01322640197645632	0.07562479693282452	-0.03761422994955445	-0.09075548794622486	0.00046699534571455534	0.004594813895424382	0.0023396573972939783	0.00471189588585582	0.01154019457312737	0.03462431647931708	0.00048397904170521913	0.0025251716872625217	0.013355495117743216	-0.009831540064729262	0.015835965046052992	-0.002920601665553328	-0.05585487113656845	0.013806815141698733	0.02314312191412079	0.00339734837550981	0.0020167230722710023	0.009153943189218583	0.003697857381173124	0.03812258378086732	-0.08900853557456492
271	-0.048812310434055116	0.009675806309294996	0.07070154556355801	0.025644651117881966	0.013310753278234297	-0.001064643379390332	-0.006010176585627948	0.16222148190416155	-0.00817929510397465	0.004051769815636786	0.014185896486285775	-0.07683685062760551	-0.03715544339731082	0.06593249180447847	-0.028089917200896673	-0.010460023265155818	0.0005454295488223502	-0.04749857518340265	0.017195316747666518	0.004712999509695058	-0.0011177482032186379	-0.035595016648516664	0.009396162741127463	0.3147307066729891	0.09101506103467724	-0.09554876349559271	-0.0008065142959180101	0.005945214676562395	0.006351089238589713	0.00669267555401701	0.012288696925709584	0.038080056845040386	-0.0009094356386767663	0.00196876024563523	0.010117522985860702	-0.010888222177840459	0.01653995675024008	-0.0025449426142339798	-0.050078756837403836	0.017881546872012714	0.017892134027512146	0.0037419323565884162	0.03952127833366668	0.009988282919568683	0.0032524491432883535	0.03452879337712104	-0.0847898522824295
272	-0.0643943940670586	0.014443639345928705	0.09057341308829915	-0.02609366554905847	0.018921139745867458	-0.0006616818105753423	0.016089488738416473	0.19678914340902948	-0.007184008779599485	0.00522457445745383	0.022519379523305495	-0.09987703747418394	-0.03859052469145728	0.0881940481871166	-0.04180394680887363	-0.019672627740702935	0.0011726900461007173	-0.063765594614371	0.024776836034413857	-0.017477095720966708	0.0010003804169474344	0.00036858878700895105	0.010956598265009384	0.23502734458753696	0.040022885892509616	0.10578514194857927	-0.011488115943163919	0.01727174314300962	0.03999709831698902	0.023306526501496963	-0.034894741733247955	0.06706518642414869	-0.012596744520126513	-0.002698157991288061	-0.01704106877267208	-0.019751176199574227	0.02244470902007872	-0.008353310323299298	-0.0016314188702222093	-0.04512116828242318	-0.026150689855128896	0.003473795142845561	0.008460626920521835	-0.020461385745750422	-0.0004834262768519934	0.004385764819204682	-0.0494055152273006
273	-0.0604375822705626	0.013232927194241934	0.0770487540337462	0.031502005434161165	0.017496475119436306	0.001099596171132967	0.03255575431853364	0.1732626260555667	-0.007718244420719339	0.0049267601630998675	0.016847667155443335	-0.08419604165105846	-0.02856213094249168	0.07304298300796148	-0.03832149636075733	-0.01733323957389258	0.0010134076424399743	-0.0596348547278287	0.02285163490883236	-0.011842288936328254	-0.0013691729292659653	-0.050150100293105085	0.014328779607775937	-0.010263123868409333	0.056084007754808485	-0.044779509239649865	-0.008775700299740315	0.01439555902637057	0.03145325214326909	0.019087714501606325	0.014293960151381308	0.05970489332453619	-0.009628946198632169	-0.0015130714798777018	-0.010144594669634096	0.05369451144637638	0.00908344116797644	-0.00019419727543484763	-0.013933817117613878	0.0287978915769942	-0.014966744935162021	0.0055358593715460315	0.028804335068877723	-0.03394738623190256	0.00046523734739792723	0.012040087167177407	-0.058390780970219505
274	-0.050624930057140305	0.01023043481247497	0.07301318358778257	0.026557933449888004	0.013963393633904305	-0.0010900717580700366	0.05414085031492725	0.16624263998825634	-0.005134992701075778	0.00418819885541555	0.015155306947512858	-0.0795170502582379	-0.03227355384131356	0.0685221155601953	-0.029685231394073076	-0.011531699431540341	0.0006183969845601406	-0.049390871446479426	0.018077253397194563	0.0021316886272380064	-0.0011569505030505417	-0.037864454352930295	0.015774164253784313	0.3653494529270113	0.0942328575680412	-0.10022555148241227	-0.002049074739552724	0.0072627976290907895	0.01026503410824998	0.008625317744348514	0.013019008958599892	0.04145181481337014	-0.0022689871542843146	0.0014258708750723105	0.006958240985049648	0.054097984121546185	0.017226839845328572	-0.0021784129373447424	-0.044443015331077994	-0.25232140223803057	0.01276875716046243	-9.736967695753007e-05	0.0011363900555147616	0.010802346285556676	0.002817865344648809	0.031022340302541657	-0.08067369264636237
275	-0.002367390571903076	0.0030082020618388194	0.11307841593995598	0.0423869120579196	0.025274934289625656	-0.0007589498120421519	0.06491927303153157	-0.03966296456230853	-0.004923379094893485	0.00655278237629534	0.03195709640013471	0.04961687755062683	-0.03024035867950297	0.11340538724469813	0.07370212374057078	0.002423397831876158	0.001883066122350674	-0.08218808652289991	0.0333629496926148	0.03574486913990377	-0.00011326405722607013	-0.07719827218395578	0.008934460113542845	0.16529569381724105	-0.01703651444911965	0.1392519417277743	-0.023585090484295405	0.030099100970320168	0.0781013947206114	0.04212180707261228	0.025676752506989402	0.0998910103192269	-0.02583268821679987	-0.007983469404502841	-0.047798328210507494	0.06404091459627967	0.029131874506946025	0.004174267073383651	-0.11783022252966799	-0.18172097420565103	-0.07602943808248076	0.005422113218484399	0.02799627451897608	0.00020181805950222984	-0.004714326411376991	-0.029751386246687335	-0.009332552515657613
276	-0.07056965741113201	0.016333157158516003	0.03852464756673786	0.0005103297750915419	0.021144566003590905	-0.001369866853168766	-0.04870120891322276	0.21048849312431522	-0.007032453531036235	-0.0021558695733444617	0.025821983561315508	-0.03952975097695584	-0.03264894566388601	-0.025939960312344922	-0.04723889032042719	-0.02332363232142507	0.001421276746522792	-0.02115871435799795	-0.026088799585799627	-0.026271149514207108	-3.8866934173616836e-05	-0.004005526962061592	0.012237085517862359	0.13095814586285384	0.12963911364140526	0.07037031236672656	-0.015721291984429855	0.021760507142858133	0.05333119223085632	0.029890684767890342	-0.017743348392188017	0.07855214878609978	-0.017228487734084023	-0.004547682727326497	-0.027804164396668114	-0.023263612429520915	0.0069788719027014225	0.0018546088724144688	0.01756852109371231	0.06560298997004085	-0.043605097256453465	0.004754066668822796	0.03970935060125437	-0.05142957844127559	-0.0019639737494091818	-0.007560079120357171	-0.03538251260985422
277	-0.04164516432119335	-0.025120508526792883	0.04316923684057412	-0.029259896627287164	0.035755936892739135	-0.0009640988949940232	0.03973118513962078	-0.14070399373964976	1.4196897938423096e-05	-0.006587699800669903	-0.025253245975267447	0.032203415890771823	-0.006595870219428273	-0.10021045563993283	0.006901744706203883	0.033139659933213286	0.003054878250219804	0.01145915935481444	-0.04267612051381766	-0.08406176934961543	0.00010366666287548191	-0.11364404554276389	0.0015118848860969513	0.053037074214674004	0.00892377253034879	0.0070320226253816785	0.013992756776202254	0.01865635569722703	0.14095694144087872	0.07315885167423494	-0.019473775135993233	-0.03587616780651772	-0.04766624915178118	0.004115359229994483	-0.09853445353097072	0.0236172840479402	-0.01786883562532569	0.010060508192582068	0.14374200802089973	0.056236448889878075	-0.1583077186297301	0.00017949556283682367	0.006749172471732658	-0.036489028318504854	-0.011693474858509793	-0.08606286542978112	0.05677043894915192
278	-0.06723858976946244	0.00864632722125849	0.03496939218442009	-0.042601346136956826	0.01994520285936986	-0.0013231368893522652	0.03483904540089435	0.15475757023440337	-0.0052165822728698266	0.0054386463364515135	-0.000798769332892813	0.08014979661004826	-0.04308573747155262	0.0922574471832697	-0.04430716685263163	-0.021354203239489222	0.00128718382322745	-0.018248398640855867	0.026160689765463308	-0.021527450922327867	0.0006452341090621858	0.055273177729763624	0.009073030999493577	-0.009488027741422777	-0.03782538269938334	0.04035330650730621	0.04074160364481544	0.01933917291338974	-0.0009138175809153947	0.02633905055785086	-0.008933329237874812	0.07235583836288612	-0.014730027492814515	-0.0035500099711357285	-0.021998323000171773	-0.021368930046423474	0.015264992015709805	0.0011810339365330735	0.007211667438678834	0.058296797947406075	-0.03418982078004689	0.0053659415876798205	-0.002848353836044829	0.01826368653286918	-0.001165335132236026	-0.001116238269796729	-0.04294681677881794
279	-0.05340016307078954	0.011079605434227136	0.07655244470949267	0.02795622531779346	0.014962626477920654	-0.0001965214533958183	0.09413304896201186	0.17239928230082674	-0.004208898354086883	0.004397080173035787	0.016639534460837154	-0.08362060204779702	-0.035544702958505835	0.0724869900701391	-0.032127756322998975	-0.013172502079273396	0.0007301146521843952	-0.052288094335392575	0.019427553081996368	-0.001820458358401264	-0.0012169716543826072	-0.04133910416886293	0.016863377375818337	0.08299092891886986	0.09915950354321673	-0.10738600382087235	-0.003951511809477076	0.00928009881104205	0.016257526342994606	0.011584312749075402	0.014137161955582608	0.04661418529009287	-0.00435054480808981	0.000594673593106728	0.0021211843867356113	-0.013497752965606494	0.018278500446223322	-0.0016172332795556584	-0.035814345705331284	-0.24340676110236545	0.004924549560744626	0.005151747830734593	0.0004707574983129115	-0.017803746846367607	0.0021524906075441608	0.025653743267924335	-0.07437159706824002
280	-0.04336749148345669	0.025828035917309748	-0.045011562617904066	0.015634970822811404	0.03231734384435335	7.956968351634104e-05	0.04012727497037484	-0.09726530529933958	-0.0031215081450188162	-0.00838952838980645	0.042417659304783514	-0.03233164314371963	-0.007121518809478899	-0.09407484567663378	-0.07454963031944915	-0.04167003033409551	-0.0012467572055281663	0.05874024071780222	-0.02695157384100084	-0.07046151067877955	0.0012650210219104677	-0.10168696589492451	0.0038543392711370694	0.05342156249951496	-0.020273019545232963	0.10933136512859162	-0.03699311753097617	0.0199083055706439	0.1203353793452266	0.06297626038493649	-0.04276895364089717	0.027951836092610805	-0.0405031242394535	-0.013841595181122582	-0.08188901468935203	0.030077056308640642	-0.024850288135841753	0.008129358229162952	0.11404874526479244	-0.18112943279354307	-0.1313139724933769	-0.001669055474728336	0.03283393829455563	-0.0070938913322754135	-0.009403765348578612	-0.002630857863229522	0.03508345960798927
281	0.03378945545814903	0.02010759380881579	0.033584766459091045	0.04282221620862733	0.025586006830707796	-0.0010022131482415062	-0.055698968190312295	0.09765582119629208	-0.005109420186024448	-0.004165714627335294	0.03241915329395932	0.03208362163120774	-0.023483362491683292	0.024352239231474233	-0.058095549011687085	-0.030616755153128134	-0.0016186261153051517	0.008622822052347068	-0.049653633032384584	-0.04383785289260157	0.00047539171162932977	0.0008441736932890527	0.014209255246627217	0.020212462878099365	-0.05562115130272168	-0.18351261349446354	-0.02417734076623316	0.030727109755815236	0.07996692566071154	0.04304297584791986	0.010495678597697719	0.029801918785464915	-0.026480700772287445	-0.008242230565317196	-0.049304158904930694	-0.008356967080038104	-0.006839127927692916	0.004348968678917752	0.05592166950049939	0.09265903191733756	-0.07847142906129205	0.0030654999114058837	0.04479549674280232	-0.014155068430397927	-0.004921465129327009	0.25581895560064455	-0.007370638535979713
282	-0.060544434498495295	0.013265622024687895	0.08566355068966232	0.03155584257167402	0.017534947656726564	-0.0012292277685403787	0.051762066024501466	0.1882483023823746	-0.004353506817628564	0.004934802527128981	-0.005503885246263066	-0.022399078561471882	-0.0383968502802409	0.08269375092103604	-0.038415538637262846	0.011306886261871452	0.001017709004389212	-0.059746403819013305	0.022903624247741297	-0.011994454793557622	0.0025161663469376707	-0.05028388151878684	0.017051012234107085	0.03498277868674189	0.025658110665600975	-0.12581912810251333	0.09203320909520467	0.014473229306538956	0.031683975525054676	0.019201641947389055	0.01701561881627097	0.05990365529664414	-0.009709090486259814	-0.001545074299458221	-0.01033083138259639	0.03227851371017727	0.002588613372996384	-0.00017259069450614956	-0.0136015954378226	0.04361418291215418	-0.015268763199673307	0.0028586249149481187	-0.0012427777747178327	0.015257282705542621	0.0004396190397747177	0.011833385044796852	-0.1683935351928576
283	0.0413178162016621	-0.0015331183220578294	-0.025849584110821035	-0.017656325811782024	0.032628591785920695	0.00042021089737658506	0.00658979676436339	-0.1471116236532301	-0.002840748166068248	-0.00818490367684248	-0.005405683705575088	0.04321530608781007	-0.003286805622593108	-0.09207034671349983	-0.017547372234660116	-0.04218111886534549	0.002705230314523897	0.07233114001567689	-0.007645367806213235	-0.07169255269407912	0.0009859006699313153	0.041137241825970006	-0.0013128094924983729	0.06225217007425123	-0.03187190339588797	0.08305677387341429	-0.037585701757486496	0.04494503207414007	0.12220196217833815	0.06389794856787023	-0.04540143967797263	0.01579798216130157	-0.041151502181472	-0.01410050224627482	-0.08339569445722103	-0.041405391624302394	-0.03771956219756376	0.008304158341451403	0.11673646282287733	-0.09409845676384196	-0.13375734040633008	-0.0016957082641136454	0.00444417788423012	-0.012940678352424398	-0.009611020863181528	-0.06926051974305797	0.0370464798269471
284	-0.06250154673048705	0.013864462627515084	0.08815946047433436	0.03254192702120065	0.01823961310716412	-0.00019599181445393367	-0.04412427951761618	0.17839894792557004	-0.006105488863330651	0.0016595501919890788	0.021507062329886195	-0.09707821047942419	-0.029109536090699974	0.08548980601390926	-0.040138022980680296	-0.01855351849606429	0.0010964930245999686	0.004649810557201557	0.020743424004928866	0.06454675765151115	0.00010284981823245193	-0.052734226993636835	0.014012353367316429	-0.1243355097414475	0.016427819011507284	0.050067136284205116	-0.010190558972959785	0.01589584311928578	0.03590991972327283	0.021288344321449774	0.01780414752606587	0.051644930153757374	-0.011177018377655902	-0.0021312399870716445	-0.013741954913066798	-0.01867454105184211	-0.017196908644331294	0.00022315682190152518	-0.007516601930138969	0.04790681197735455	-0.020800549023849434	0.004605695201938818	0.056901435814190035	-0.043529916896680655	-2.9607519019237903e-05	0.1634994535689401	-0.05370385874339419
285	-0.06499014240016919	0.014625927456493501	0.09133317232412977	0.03379579762244632	0.01913564112225081	-0.0006630541641474994	-0.045536025975392434	0.09871551718238511	-0.00704113677924717	0.005269414186650735	0.022837992793856475	-0.10075793076366242	-0.03756191305977365	-0.10530355014423458	-0.04232827400872745	-0.02002485237825324	0.0011966720375006777	-0.0643875300332101	0.02506669954586105	-0.018325487537914284	3.457588132079199e-05	-0.0558500008558905	0.013318379852632298	0.21230155411439572	-0.003569809252095939	0.04192213639055596	-0.011896504610955438	0.017704789237020048	0.041283483007020255	0.023941722296977486	-0.03224254726669604	0.06817337214811534	-0.013043584297698155	-0.0028765878358386326	-0.018079420648509006	0.03795478773483793	0.022670464856399404	-0.0083335289476276	0.00022086363046108212	0.05336516941265472	-0.027834574984457405	0.002361410844477404	0.029635814483933477	-0.03964975247667056	-0.0006262596492479187	0.0032333092528482933	-0.048052669207775435
286	0.014620107293977303	0.02022855909551602	0.08947286477757702	0.0430214044192873	0.02572834864560406	-0.0016169909433951415	-0.0054450888049096	-0.08101911719546667	-0.0017976308694284751	-0.007221852664730725	0.022057852660397066	-0.013956717328114201	-0.01375646513256092	0.023301841451546717	-0.04104443328557431	-0.030850489290434914	-0.0035270248542784892	0.03643114609676676	-0.021921548103772996	-0.01624815879339976	-0.0011241804325179327	0.00771115151727563	0.010584580834456266	0.27692948012041535	-0.017982294596480663	0.022919988663598324	-0.02444834501402232	0.031014476522380895	0.09136861794712361	0.043464487932679416	0.026184128364426528	0.10223350025942587	-0.02677722094376498	-0.008360635530046118	-0.0499932029241327	-0.011057386827865402	0.01665265905567468	-0.018549383981856817	0.07233911854506457	0.10424064147142467	-0.07958884503981252	0.0028944751454195138	0.04769172244302836	-0.02241536628034472	-0.0050162484906153505	0.1014401019439399	-0.006472898106798472
287	-0.09729427036792007	0.02451040068689384	-0.007999961824374211	-0.00268622428764558	0.007134609613229562	-0.0015157267805266997	0.02588786214318395	-0.09336200346791693	-0.0025075762652970383	-0.010207632880080194	0.03138262670086388	-0.022041695004842515	-0.01183208326839501	0.02082229509520087	-0.00030019025371978583	-0.039124040965843945	-0.002449494148083839	-0.09811163842131274	-0.003146254579644957	0.04044343617946017	0.00045183951803068854	-0.09629544516451635	0.007823619015185758	0.11345431410218351	0.1480967422036782	0.056875166166790114	-0.034041157061820024	0.011397406313219755	0.11103699020618643	0.014689997898357163	-0.020884497480986516	0.12826413774394027	-0.03727322717455471	0.01788277504846837	-0.07438348397244784	0.0033828845519324733	-0.01666101939948313	0.003957062698479564	0.10065987052128969	-0.19537335041974868	-0.11914232639149432	0.0004873928803271341	0.04142713741083655	-0.004192371120415523	-0.00837132125244534	0.11540395074879098	0.0253046672823111
288	0.030447989538492627	0.008054681148068728	0.09716530092248432	0.036099955951323086	0.020782214869029658	0.000635375970871034	0.0028000485544260128	0.20825591406088045	-0.002820795065366609	0.0056136167374833445	0.025283759135826867	0.10028571866679145	-0.02532932119075442	0.09557864263985412	0.026955195369963936	-0.007327618082133944	0.0013807646438066493	0.043531452074125336	0.01461750171479248	0.04736721741438228	0.0018150337300555138	-0.028961671006582895	0.01757502985054306	-0.053003239451067705	-0.020012580521295523	-0.1490888817371927	0.07461743414918504	0.02102897457123682	0.05115813879980471	0.028817666398303708	0.02064934801881221	0.0766801218501684	-0.016473653881266124	-0.004246266215681518	-0.02605010581379468	-0.022691191712362346	0.024403431047737525	0.0016511086703242083	0.014439512427347498	0.06339564602965062	0.10255207746173926	0.0035603965006105022	-0.0034059240237490906	-0.02347517789929221	-0.0017226893557444139	-0.005613268386357945	-0.09682098648378122
289	-0.01604477921169304	-0.020106711804671884	-0.06204955325403143	-0.027807852339806788	-0.02416861132815615	-0.00013370460756166984	0.05673397742785442	-0.049949104298413365	0.004577710253483606	-0.006619067716333166	-0.013591545310891382	-0.05781726209784811	0.026612288758850366	-0.09333379437732155	-0.009783706684960158	-0.008904737165263622	0.0020125387313943226	-4.672667300776035e-05	0.04533497636012168	-0.07764802905753262	0.0011335334958727154	-0.019490331445765164	-0.007068099924899755	0.10727071025881552	-0.0011875296073979545	0.08981603251423906	0.008011108127120737	-0.0034047924365266913	0.13123202760654168	0.0683568477116168	-0.01857085493465343	0.014152940205436702	0.001063633876758513	0.002756636582070303	-0.09068463799718074	0.02685700907579681	-0.019702435587935746	-0.01173616231998341	-0.2680561384230059	-0.27302647221527643	-0.14557774919170421	-0.0018246478577516039	-0.012300351464553426	0.03596233222813622	-0.010613671709434246	-0.03597319770907831	0.04654308544210022
290	-0.04800646751430634	0.02033847576172177	-0.04579228313078956	-0.06997915474333602	-0.045631250589649716	-0.0005051632621432639	0.014653604368549063	-0.20527202480899026	0.003620224048430689	-0.006287447411339711	0.0328227015774903	0.03371764705477339	0.024416213612186537	-0.19215257066075125	-0.014687922196512996	-0.03106287482559176	0.001948220143974392	0.01310394679393731	0.03415044782726958	-0.04491240656985053	0.0019682089456586733	-0.06545348736826963	-0.0051730686974280965	-0.0812044829249138	0.03172853577214482	0.15034285539307496	0.060333525554715405	-0.047582401675377015	0.08159623109649866	0.04384750031900976	-0.025855294386110377	0.05561486445069562	-0.02704665781776942	-0.008468225726706916	-0.05061931164941791	0.03402204719399561	-0.031095520179566783	-0.004312798966005208	0.05826772816425983	0.09431404758761007	-0.0806041994648247	-0.0011159022254205102	-0.006786918844955574	0.006061869362770242	-0.005102374612982964	-0.03288236539010232	-0.00565715469986394
291	0.03824188794694513	0.024494429399133932	-0.014676056022075914	-8.844973483261677e-05	0.012675203402310393	-0.0017440414941257711	0.026312149785978445	-0.04558610447417731	0.004149031666501165	0.004689064578476451	-0.0492757226673667	0.11811067606497701	0.024399148319320794	-0.13030688962863252	0.037565004880078585	-0.03909318058210853	0.002494981225002051	0.1046322664514094	0.016336475085010252	-0.06425473803989415	0.0010998789161756992	0.0733986616815642	-0.0062196706685898485	0.23250466988745452	-0.054268429110328496	0.04179032349489074	-0.03339747646398157	-0.05214577093564164	-0.212763321801447	-0.010565992235867253	-0.03578593931947134	0.12816704335290158	-0.036568941973105236	-0.012536215455630124	0.11887703430050318	0.04713462039202692	-0.0028140056998084803	-0.027600010258536044	0.10049758162192386	0.12410489225204865	-0.1164882757965088	-0.0015346751677604055	-0.010044612854169634	0.03173851415121433	-0.008358806816450695	-0.059156991245361515	0.02518613682519182
292	0.1392160438828151	-0.02039902585369803	-0.025222412243923836	0.045504825382323616	0.0175066305813143	0.00024106427515556764	-0.05695533557886232	0.09507141836248667	0.0038105652754184456	0.00275794883260696	-0.029090948228824298	-0.10919797811818363	0.022278305865245273	0.03601995912679225	0.02366734344001046	0.01427942388897314	-0.0035358267937984655	-0.015898769443886133	-0.01609523331365435	-0.011882455628495357	-0.0019702386970598925	0.05452661466601823	-0.005549786990718976	0.2722361333119174	-0.10199296812961212	-0.18922681162105773	-0.02782714754355734	0.014416061380123538	-0.11793513289967619	-0.07267091808631343	0.03685038206851642	0.01389691979465434	0.00527928589707533	-0.0015215191528706172	0.11043963727877029	-0.031539636190206936	0.031476868907286834	-0.030375870523796655	-0.21199295567982293	-0.16103515734905915	-0.15441609014125487	-0.001256795652989673	-0.007882948766003362	0.015221961730483744	0.03615406462141897	-0.0417222920438171	0.004719869747319899
293	0.07358544071125982	-0.02597906639374211	0.01094790717228704	0.045009773865590394	0.013079883691821365	0.0008093394171060913	-0.04417604852602734	0.0072559129474395485	0.004974921945598293	-0.0060131768106925654	-0.028645192580173194	-0.08547747763349114	0.02885633483617276	0.15606490906203235	0.026774716738667825	0.0676672760154118	-0.003916974706418564	-0.02786132824644339	-0.007814173893510731	0.03632812680597003	0.00023046260006104655	-0.007799619200027671	-0.005468787662136909	-0.08954340511219701	-0.028311635296506772	0.11587308210967626	-0.04698961035956641	0.03388307650944338	-0.07036285189472534	-0.013363260016355427	-0.0052233191832795345	0.036887307483359846	-0.011245465701381999	-0.002158572033020382	0.11304222674021325	-0.04677248185361227	-0.011446859083995203	0.005226906172159049	-0.3205518502703789	-0.06477247942212319	-0.17253192721903401	0.000983133649795002	0.005183943059697034	0.027249579294528852	0.027482845998933712	0.05556335608852244	0.06819827546589187
294	0.04070863407666271	-0.03962984112041721	0.051794726276921096	0.04107017118866383	0.02433397857514407	0.0012300550199016943	-0.009459962397750304	0.18402570282897535	0.003178827877009043	0.0018504535965527444	0.003324809393655629	-0.00014295283876057386	0.02020713139330752	0.1358005243766825	0.006656527719460026	0.020205984381461338	-0.0010438241528560807	-0.03879145948573999	-0.06325111518386814	0.21993703414484694	-0.001779882837477304	0.05156612978328072	-0.004824197834765393	0.034155971217829505	-0.04100059679812164	-0.174540641942432	-0.02179360710471397	0.028199452568694085	0.07245839584799008	0.058835349641870496	0.024623812285422285	0.022565421368760406	-0.0006066712236107343	-0.007200749103613372	-0.043243377805594146	-0.006144220585060415	0.010921960154841674	0.007344025753096811	-0.24477406207401634	0.03943931193466213	-0.06864271935047064	-0.0015493112662837056	-0.005771908661298422	-0.052921619857371746	0.04268427460872099	0.4341114509033859	-0.015267098085245758
295	0.015677556131639854	-0.009804782301324718	-0.059969311426782676	0.012703559524391483	0.010317011856200955	-0.00038765433477879943	-0.003669912021167518	0.0642211408125583	0.004651428003672251	-0.0013374944436802603	-0.04046196867373044	0.02163751277036375	0.03165985448936667	-0.04428751433671213	0.05365329178270106	0.029511499295243937	-0.002529263580389758	0.007894856150022493	-0.013371099811692549	0.016553789379366402	-0.0006165793390599025	0.05377384899248942	-0.008836400474973392	0.012622828892407756	-0.028559649047203754	0.03740771582058273	-0.07546667541754364	-0.027193290018725703	-0.20052767098133387	-0.05810390413588586	-0.02150956436753672	-0.06267888182519502	0.05623300366486441	0.018513252448401723	0.12663845540844645	0.002292286719522925	0.004555286643840454	-0.021803831775960632	-0.24362020914607233	0.1917803479816645	-0.20620617686967985	-0.0021947002414934177	-0.017445071927569607	0.036757169180522284	-0.022859839070521932	-0.11884470063758287	0.09525242174161797
296	0.060797181660060665	-0.0047080618959004185	-0.08201094765130099	-0.0023358003282252064	0.009678006255275044	-0.0004838299499810422	-0.06563470460599964	-0.01303843587081437	-0.0016973179556818026	0.0029946130734080176	-0.03034161381469134	0.03997814571464835	0.0026689757837056335	0.057878228888145325	-0.0328373132239256	0.04129431876280511	0.0035697028508684093	0.05620245004473512	0.0008073616844624161	-0.10227430937891177	-0.0007012039167279153	0.08476338429905793	-0.003678750645588881	-0.1514899731151055	-0.008596062540855745	0.013485904877682354	-0.05230678065258778	-0.053584040728836366	-0.035236556896664196	-0.03251903287257389	-0.030752024126227094	-0.05337500483122457	0.07019755197275886	0.009918888365520724	0.08227915926169468	-0.006375917963571958	0.004191197962449681	-0.008906054579621472	0.23187038636668417	0.18266221486454662	-0.02936960932116301	0.00362057914083061	0.002334735300541071	-5.147516034741985e-05	-0.01475969787046672	-0.11080278242917774	0.0858121644725369
297	0.056540839334487204	-0.01159804531242967	-0.0011655361445416703	-0.008511696629336934	0.031907570759413854	0.00013623871696801654	0.004918472862980935	0.009883597254207222	0.002756361555821547	0.007939279881258553	-0.05646751181783312	0.05784557749988467	0.018730445114049952	0.006910569002045447	0.1018838068577502	0.0024719939593602176	0.0026246176846731794	0.09072050918702751	0.04232587258710396	-0.0855962921721424	0.0017550315806005696	0.02835061232075057	-0.006558257636973086	0.14265173580135226	-0.09320308567617766	-0.05752921270102411	-0.04427851695129179	0.01620014373379429	-0.1672296975912917	0.021734695122372368	-0.02664577256698561	0.010669636765021886	0.0422624180252253	0.013766158369364078	0.13557500553309662	-0.040266365597575036	0.025763563850784564	-0.0012970987210617624	-0.5903327384941093	0.13116826923135014	-0.12809715954903583	-0.0016339657784763418	-0.01081700857270251	0.03318480716737233	0.0017729161793917972	-0.06538667655627636	0.03249904781438643
298	0.04728377321829225	-0.013156512280452415	-0.03950176115444258	-0.02626235184692317	-0.02397801407091755	-0.00025320836689815063	0.010161901178724864	-0.003988544262103082	0.00611586463611843	-0.003039749612351831	-0.01700739170420351	0.06694679023756558	0.030850522074479424	-0.05295990278117772	-0.03370385560795913	0.029931042570131055	0.00205570828222375	0.01897119217736686	-0.022704635701671923	-0.13023619265924374	0.0005652097597593206	0.05969417254838296	-0.008552869158920385	-0.06991439222872345	0.061259463629614964	0.06093920434440784	-0.026525009046497017	0.008512356465115953	-0.062087435270876755	-0.043546124358676955	-0.020037433597306708	-0.14601717662726169	0.04097129984695762	0.01050699549698537	-0.01883440645733688	0.013946844682335419	-0.01669322060764466	-0.0006293096705217894	0.24455400852237608	0.019846267733861247	0.20130570831062827	-0.002379954648677359	-0.016620161612666794	-0.021642686430732562	-0.014931808661338192	-0.11219146376913777	0.08744231150639922
299	0.0908415481214043	-0.015539811220493213	-0.023392036869656636	0.05893225719451824	-0.0046264000688942914	0.00029629933434489956	-0.06796183601092562	0.08522969951619906	0.00448919384886962	0.002157775354873294	-0.0064908570948773005	0.00774596328507725	0.026112215637902215	0.08987519829916056	0.10163304610052512	0.05150324609850434	-0.0063444853654481435	-0.030970564288764803	-0.02393452489746581	0.18759678823687	-0.002013402180125731	0.07151451539696682	-0.00689291061146439	-0.1896846592944873	-0.017970449729693357	0.013388131085857246	-0.019309108001042997	0.02556494598888299	-0.09507226712633474	-0.08343768390838656	0.03890734311202043	-0.05458926585603452	0.015829347522396613	0.02631774001236208	-0.01909203361956035	-0.04846652397379009	0.019883000668465396	0.01081444809343646	-0.40452696936083077	0.14007201841930633	0.08097109311474823	-0.0017591266890613286	-0.01179065301668742	-0.03033911330380516	0.022184454559693666	0.07171332629457608	0.04171734742835908
300	0.05523049936769716	-0.03284368036835221	-0.05149795968734912	0.003457687802740217	-0.0017832587757874753	-0.0002914976778336825	0.04034614271642064	0.07084867933480117	0.0045607755111237	-0.001039848640022398	-0.0362761506440283	0.03686798238408662	0.028973163474316676	-0.10444603332029648	0.0008472923456865633	0.05436961654026704	-0.0032052260415780564	0.021237858145783342	-0.0024805879255417065	0.010791983542466948	-0.0001803185429545575	-0.06976410049983092	-0.007895179012305329	0.03638857887998764	-0.05234191826750416	-0.08453493339486763	-0.016258943037542124	-0.01795426177478494	-0.21552300896427914	0.07905385807245498	-0.00865103384573356	-0.01170978477695989	-0.04398324871477334	0.010631289149206889	-0.1580826173117172	0.00671917257138104	0.019616974034103	0.0029735976123883836	-0.1659749866200298	-0.19087311260981288	-0.14442858347105517	0.0007130082778948263	-0.014706667916431198	0.01823047016871835	-0.013019056120451964	-0.07656394754563503	0.06932567939257225
301	0.008524284583765456	-0.0014711163178137113	-0.06931952670607046	-0.007375407118972039	-0.0138753843000858	-0.0015589614194741186	0.025754591462377362	-0.030569353385193787	0.0036364367659453035	0.008552229011069964	-0.04387744989677086	0.03118001728421298	0.027096114330722378	-0.09662405138527706	0.009680134751708277	0.029488810169433693	-0.0003405207665531867	0.04554737087757517	0.027322899240795607	0.01018021433727432	-0.001879826047970011	-0.030788349016128237	-0.0072296148972911005	-0.0031263595007822663	-0.015281970249383603	-0.18646374870403945	-0.024961418189791897	-0.0671461037368523	-0.2640051723692355	-0.0032465847295843125	0.013354676485182548	0.07679911562255838	0.028136581964827843	0.022497905978311472	0.3087682002693141	-0.0005016206857384617	0.0392352369485905	-0.023483754972210603	-0.17048305569795738	-0.24268860039085155	0.028743443013646137	-0.001885054794365017	-0.012770265577010243	0.036842235472979754	-0.011083403809607036	-0.0811404879462337	0.0509921521504064
302	0.04273778754203925	-0.022529758288567635	-0.03536006492574004	-0.024481507451774263	0.011185147810280974	-0.00036471657134159454	0.026044477469673512	0.03757660243014413	0.005178066405960932	0.005180988246905865	-0.061662802366021105	-0.03784780454136445	0.024202451884636808	-0.003681771136141736	-0.009062866528316938	0.047325270207279516	0.003382166802135022	0.04953209004202307	0.052347819450518474	-0.09563999588613936	-3.868842771251077e-05	0.03475133214570465	-0.008256308852135848	-0.006544149972796174	-0.07752442753744712	-0.03976948039841634	0.008133225253453804	0.05846184194765578	-0.24418071919704606	-0.052174871806626374	-0.010348974465051576	0.06598798062571531	0.06404229891092449	0.014620459054026091	0.09504533824184867	-0.012614643868766706	-0.015802483404789243	0.012064310175538787	-0.2277204813787835	-0.0915514430930631	0.022737434083445092	0.00245099539343713	-0.015330612973736205	0.041636426416783896	0.00902400659298921	-0.10179073002489221	0.07523308482833255
303	0.07246988141251377	-0.034968283721287914	-0.02665467117722904	0.028220266568965556	-0.002996336177201629	-0.0003209726086376652	-0.053244389786128964	-0.006631352355106141	0.0046917682578974575	0.01000337840862758	-0.04160693332447302	0.07634585476766878	0.02725665905930542	-0.09281118706982847	0.05644586907105907	0.046328155353031905	0.0029838079877110195	0.03469588036084133	0.0126656003297616	-0.081547573254083	-0.002294713457334689	0.04990567224567628	-0.007293840493241002	-0.06881108129822876	-0.03641488187171828	0.017037845523943124	-0.07191271962204067	-0.07739835834857052	-0.2428627134339815	-0.10916165105592743	-0.01416367491914151	-0.0621237273711386	0.06026775662867915	0.01675237662185944	0.21901563902377363	0.027954619135822024	0.03716215340772352	-0.02214815473042598	-0.34709664338029406	0.15073912548662532	-0.15331755095848226	-0.00190907530123238	-0.012957124500805028	0.045501151236391514	-0.011270190357155619	-0.08264758109142821	0.05276130058619062
304	0.03100476456826238	-0.02017507822833699	-0.07675312619929738	-0.0067598364058378425	0.0013658803339014701	-0.000481292413783985	0.013924216853834482	-0.06906584389792145	0.0047989214150484984	0.00558134599382226	-0.03249367607916891	0.028814009112253024	0.028621450983404545	-0.0921022398385782	0.06902848982556765	0.019896387634154057	0.003087365550696519	0.03281778651801225	0.012668934878464988	-0.10574866906275102	-0.0014839479379163633	0.029279152279339842	-0.007771964491811183	-0.03193272230362084	-0.0026090342255962497	0.03934157877609888	-0.05397922620706831	-0.09417513139073344	-0.17132537920423774	-0.03697272823631585	-0.011785794416616834	0.015258366575644	0.07076718471365942	0.016911828719598468	0.13370686229310816	0.007526928945161576	0.02295632538851807	-0.02789516628074301	-0.3725548831217601	-0.01208771045824083	-0.27103661304580484	-0.002087894674120158	-0.01434818572012154	0.055896736362831455	-0.012660712775395263	-0.09386705504322526	0.06593163107003189
305	0.05434951071858053	-0.015482809454699237	-0.057627268787719045	0.00644699424250218	-0.03860718550095884	-9.926851859504981e-05	0.027429067242083893	0.07769470367279378	0.00584899237414232	0.006990717186404943	-0.008250078271879253	0.08290501909484352	0.02821605538758854	-0.029223961113285485	0.013311591431130943	0.05138313077863765	0.0006688698120348536	0.004772255262537646	-0.020190285560787474	0.10209712184093625	-0.001650337808305038	0.027093578033877873	-0.007629943309056598	0.10873405589096727	0.07279995356631479	-0.06907468569005518	0.029170593359550873	-0.0015132789944767365	-0.024850674773096083	-0.008714247013848238	0.04788749162861572	-0.057704748288101224	0.06308273868082045	0.006872618449246884	0.07997218817885167	0.03357984813502411	0.03133675712066843	0.010527922116070513	0.04664913096162142	-0.19387788503453834	0.4264732015503642	-0.0027656699275444793	-0.013934987135147866	0.038597150040899836	0.004573804389073405	-0.09053444056396395	0.11585085367557353
306	0.047607230441607265	-0.0018271199600216885	-0.05568039457833922	-0.02096106518322239	-0.01909280939476912	8.78300371507091e-05	0.026578567523504633	-0.012506277687532924	0.005342967985693425	-0.0026655636329281254	-0.02531914154811868	0.07792330545681088	0.03093560966353905	0.0037351418510442255	-0.02667065502756787	0.016073042066004364	0.0036131562833688416	0.02508956301690124	-0.015646434856620393	-0.10381152686585246	-0.0002705028235102479	0.06488557556731696	-0.008582677672285342	0.052083943297932166	0.04055807911885787	-0.07091004573699715	0.04448880543301225	-0.018917105350220308	-0.06750365344000193	-0.07080137521584598	0.004681353537170499	-0.10651201289711473	0.0657452431992642	0.011090494238322193	0.06655220609075715	0.03419796127849735	0.0029211032788145235	0.012084865021877954	0.18686138931300483	0.014344582324466384	0.21062974908093085	-0.002391103094859897	-0.01670688695394102	0.00926405608890312	-0.015018500411202817	-0.1054291341815398	0.08826341225311382
307	0.030989791440367308	-0.03332724577538286	-0.029076078966077345	-0.009214088141294551	-0.026906461749145887	-0.0005622459426982623	0.020110482887795166	0.0064847724412425145	0.0049444285076399785	0.005870937214664048	-0.04040987236884734	0.05796084089371374	0.028684062264159364	-0.04410147435263016	-0.0015901308079239698	0.048262272985855184	0.0032279900577712912	-0.006199590176712802	-0.014048296849944724	-0.09018580794567907	-0.0025589738722530896	0.060313287793341566	-0.007793898938653553	0.005439357819648208	-0.06009279398471249	-0.040357632447672674	0.02462991538975758	-0.0065584732581656004	-0.1599537171558876	-0.04639674739755838	0.012093573266262694	-0.1572834853626325	0.06788133149765395	0.044548694525600445	-0.0028717900329749634	0.018896388690990473	0.013899028681005543	-0.0010379645405502059	-0.026907539294899068	0.19645242189249124	0.11137929985039777	-0.0020960982029970213	-0.014412002132727636	0.020843138590688433	-0.012724504469929029	-0.09438176034086998	0.0665358339855064
308	0.009535007675448686	-0.015099031353776526	0.054394655321229154	-0.03384582105177386	0.0004869613833966946	-7.232177031342573e-05	0.036866582018270914	0.0007889721487368048	0.005047458954565557	0.007397976486784144	-0.06676160931639774	0.12844996045804422	0.025658255049813155	-0.047451250913477905	0.08622121593393327	0.016368592696847283	0.002710373264779631	-0.004873022930902285	-0.0278035505442349	-0.058599032218957146	0.0012819345470275385	-0.024277759066089144	-0.006733875781511266	0.03730480084611011	-0.05178604062177007	-0.2343090565022438	-0.04818339210421717	0.038261683902539555	0.102348748201796	0.012431588715134025	-0.009076800085645735	-0.13395643742976823	0.028474539211041254	0.022284464785815278	0.09623341795673997	0.04948423985811191	-0.008275191369026597	0.008329992384766904	0.16480321375174933	0.04391084013315491	0.47462506745393573	-0.0016996473308936	-0.011327954668288441	0.04102724027267383	-0.009641651552553202	-0.06950766442553458	0.037336598344047275
309	0.07522669335518889	-0.02218742596037353	0.01090330427022266	0.04316177374669135	0.025828657919693392	0.0004205538033243964	-0.05608127969127328	-0.07982077142252207	0.0036168655354196755	-0.004041189469470142	-0.05561981674886156	0.013819876619950194	0.013571904438439322	0.06938794784363345	0.11029454577138768	-0.01189001087357846	0.0019449743280606855	0.08963641289361773	-0.019652784632564563	0.10659652763184632	0.0035855155847909505	0.010300442652966998	-0.005166421617814606	-0.005363243513031279	-0.1450496890992401	-0.10178922034081148	-0.0246393236058766	0.031216985895839704	-0.07280168817600571	0.009271490377353576	0.003329961220456111	-0.0032812889085015963	-0.02698618078578661	-0.008444076338140396	-0.05047877707135138	-0.012263936771768751	-0.00877130978239952	-0.0020558649315241826	0.05801703305237034	0.09413719594061305	0.08074058400943915	-0.0011134162037785358	-0.006767579730626054	0.025602345854862006	-0.005083042989291077	-0.03272638757513684	-0.0058402541375085345
310	-0.0153109531185491	-0.019324294365185873	-0.057620913064831705	-0.043716866666841214	-0.00884890886599071	-0.00039235356539105983	-0.07508025662079056	-0.07108573478112988	-0.0003258998998443336	-0.003934284175136851	0.009454258636094186	0.022952069923089125	-0.0031941071111305937	0.09985411608367885	-0.020303278494908705	0.053075712544323264	0.0032931617057853106	0.03605608460208694	-0.01629398873939448	-0.029099733984591758	1.4986142502448201e-05	0.09105451007676069	-0.003068787831748536	-0.2410991260000382	-0.06342689373681525	0.14733490393543275	-0.03398337406295175	0.055561389501928994	-0.01275265518088424	-0.08771588018335474	-0.02735605310743334	-0.07009818392566299	0.07797161638991887	0.026224225790961914	-0.03126608603725458	-0.04971264022562945	-0.00549774747994491	0.011257452515666507	0.16214616252107777	0.1675945837138233	0.19631948794555826	0.0023652727238145438	-0.014800305716638368	0.020651743810190953	-0.013112657651840085	-0.09751358652118484	0.07021222612206343
311	-0.003921288116692862	-0.032008443690231037	-0.04015161376679153	-0.013819378548468065	0.009538935860871973	-0.0008011176804384589	0.012450369598978925	-0.04186981632103124	0.003211727686998481	-0.0012876237879672534	0.001207153370306239	0.11835414634572812	0.010108307726586687	0.009462404913965336	-0.02056261712647521	0.05626794433473201	0.0027666008533590524	-0.04294349159093167	-0.0016292336629987899	-0.12951052903774657	-0.0013849321327204691	0.11387471497979207	-0.010070366249123242	0.10894156530811616	0.15671236466684008	0.1378279505511	-0.014715948966664	0.0012061524368143235	0.15663428043805325	-0.06551211746354485	-0.03301361205399494	0.008893917471804935	0.07909923384860047	0.0066680432257089865	0.042858580052058434	0.02984725382313132	0.008871262755554502	-0.01871260565004878	0.15877990330651368	-0.10341233572475997	-0.08671113785950488	2.2270757991280035e-05	-0.014540625855619226	0.008028691943251256	-0.0027510667833857195	-0.09541916292856793	0.06775362146676217
312	0.08313865866613088	-0.02956658831347167	-0.0529944650185986	0.06330285799093331	-0.046236277248814066	0.0005870977494218443	0.029513151053846737	0.11979332553062509	0.004470260521803379	-0.0011463440988831951	0.05415848591939324	0.08457650944210533	0.026005251872290042	-0.006479645779553303	-0.01880677814805354	0.06244764300758208	-0.0016541702649917043	-0.058994183553784905	-0.032325388373660224	0.11763578825524294	-0.0018891042464959582	0.10378021199586995	-0.008461865113197999	0.024252829117229063	-0.02933164392878785	-0.16116984152182137	-0.018241163044985895	0.046109767470642306	0.12566186587616915	-0.09388945080289025	0.034551170908762044	-0.0020608805346261075	0.03631049477237938	0.004112505985111614	-0.12015204534741084	0.03009531230094197	0.02317014605300813	0.008628168368844273	0.12171842438010512	-0.055698857127218504	0.3690935743819451	-0.002345918945731996	-0.011681630429736172	-0.0017025399511096703	0.019027721826125967	0.08881804403528447	0.04068514016069037
313	0.08987126586418792	-0.031721551063581044	0.08751293793659562	0.028287550756257086	0.03354778230051056	-7.630398543311258e-05	0.05292993932865868	0.05344379876918197	-0.0006935262193680847	0.008755186898407433	-0.001184846497582564	0.11394661289796806	0.006909543899309567	-0.02246522047208699	-0.06139026015329916	0.02612201735004312	0.0028079989745087024	-0.08699807615790535	-0.010673776062158346	-0.07532811776103891	-0.0012311936739326746	0.10590890951205718	-0.003387031110289132	0.07338548534824993	-0.0012954623696667237	-0.10908267392608503	-0.026743529768550385	0.046800739802948806	-0.008164205595142282	-0.12297656435289447	-0.027333666864792345	0.008947898356277342	0.05063141341543191	0.033228988834260356	0.22381422465787076	0.056243300653122705	0.0160702838738457	0.008820385386538537	0.1246739433821	-0.18393139198761674	-0.1409731973142688	-0.001208057541107372	-0.011909624982371081	0.02050400335125347	0.004864150937075295	-0.07419907185373598	0.042843753717750344
314	0.06728815037411398	-0.027673014674484585	-0.033853477574472234	0.04805230765712294	-0.005357151123738602	0.0007831034759747041	0.001968893385515832	0.10366802090602958	0.0048344737415520625	0.0015169264652255697	0.006127715429604176	0.02076005948470973	0.028062873194399606	0.03567376726447882	0.02856789488685582	0.054132067782334294	0.0007627032505265842	-0.09392663280318873	-0.015428597391432297	0.048775369036649044	-0.002924696704580741	0.08928763604805574	-0.0075762793904592275	0.09222826665864806	-0.08855841986768126	-0.14668456028984894	0.09603483663174157	0.06667646135597857	0.1445425695002197	-0.056881417806425215	0.03807416510139024	-0.07283362233457523	0.04899257024215091	0.021577361297167957	-0.03572864426292237	0.04362308742653365	0.038857871582523115	0.014349480753772213	-0.21371220437569055	0.20113346831832427	0.2703167777696053	-0.0018573366198624084	-0.013778856515767329	0.0013399475472447464	0.02966913898528791	0.04938925646172452	-0.21420487816089948
315	0.07476495927698444	0.005588477728765674	-0.056036256138039885	-0.016745437917777835	-0.020233376755487913	-0.00018910583995318607	-0.018589197379761346	0.0422303163014759	0.004225122628257713	0.00031742990551553456	-0.02704163083606665	0.02478236736601465	0.016951118383526136	0.017792892442676823	0.04887358595113208	0.02886578508379183	0.001664949538154583	0.05662442784520479	0.0035149248176681303	-0.026429742850631648	0.0008238374225777121	0.06299229922279129	-0.008764399131635969	-0.0908895164862171	0.015898057599475747	0.04232245385283588	0.013930194878451064	-0.021685597221308403	-0.1601029315358869	-0.08241386930645438	-0.0010543557192422854	0.006072228730921626	-0.0020910648944067202	-0.006360647197499239	-0.01912697416885979	-0.017899724328602894	0.009020571739373762	0.005369027596536673	0.08637299318728331	0.014832054401959402	0.3320267087038891	-0.0006344713865306299	-0.01723559012629028	0.03507308479652861	0.019144925349555853	-0.1365661647617865	0.09326908375843801
316	0.024729947277943892	-0.01651374030017122	-0.06316295855979806	-0.0035554175646020105	0.016739560642068767	0.00022991669473440324	0.029588818564200585	-0.09294370689067254	0.001538476306028744	-0.004969616859519643	-0.05475261655908124	0.0687819252251434	0.012835834479471116	-0.0407479722862983	-0.03647129448728391	-0.03919312658054802	0.003116886039945944	0.06257411122986052	-0.021648877452040933	-0.0862553695604251	0.0010121643775042044	0.04414658473448703	-0.006306712194391309	0.007120309683705027	-0.07097281018849388	0.11526777435747468	-0.04459577571215632	0.0023844083764307912	-0.1660354814809558	0.02376055095593823	-0.039888274339481763	-0.08708273568393039	-0.05585259853586659	0.03029480836541546	-0.10121921409587795	-0.03032786483680583	-0.012373875106347135	0.0006920160362328927	0.1776768376169339	0.007137084472915924	-0.04978779368453818	-0.002011001882017023	-0.013750025803707627	0.017177576504001472	-0.014310260446612811	-0.1071764824114653	0.0602683549525157
317	0.0328701701120665	0.02768482650788042	-0.00024786356383763334	0.04638636893558397	0.009581970606659832	0.0005067521847550202	-0.0597118862555861	0.08455392137151721	0.0038834423535277934	0.004173065707301639	-0.03124525729784739	0.07161011191566333	0.02105120582684401	-0.16912046447267054	-0.02950827401012679	0.014322025825678139	0.0019222576067028222	0.05814360891393196	-0.05554453393291038	0.1551609171961086	0.0007841377598749904	0.0759198064468252	-0.0018985577785342017	-0.18921322512293232	-0.07453687941730702	-0.20176412901432	0.03920696516862025	0.03586907594597455	-0.16701165839480164	0.0014966807184627871	0.02025844560339793	0.029014934973114463	-0.031786452424295	0.001486089911045145	-0.02435908757847419	0.019929708058884808	0.002343083668855371	0.00577937820466134	0.0779155729783765	0.10817452412076078	-0.09846579114624558	-0.001310740357920647	-0.008302592263265808	-0.03615347848018378	0.017557239227924366	0.4313332433800727	0.04886357807957412
318	0.0355154355895352	0.018685010654388275	-0.03684182521462744	0.020791517515819223	-0.018056707896353892	-0.0005836582053499017	-0.06713018186928328	0.10885981793948599	-0.0008870144003286292	0.001959266329811753	0.001321603614922441	0.09362699900913465	0.0199313611405321	-0.1633521977246964	-0.019612502664972855	0.08794668504046632	0.0027290160430103044	0.09294683696567216	-0.04826164083832462	-0.002107674484326698	0.0008357571688661046	0.010896538990551801	0.008047119954203756	-0.21425849288670404	-0.042632417132828025	-0.10790637854073967	0.04246918585144141	0.0036574621598241415	0.06992793197933035	0.02270924930634278	0.018341082926344628	-0.05252436288917537	-0.041594685128584864	-0.014277471863417216	-0.041200822475821984	0.002793408388216942	0.018354928242222613	0.00842363869989545	0.1185735866841409	0.1368565220795584	0.29210279161586683	0.003025327570875644	0.0038813922057688035	-0.01275054683329821	-0.009752685321230702	-0.0704035438871712	-0.01792829888994879
319	0.015406017778480125	0.031210447067597985	-0.12534986707711915	0.006544012124415952	-0.018541716214761975	-6.156858358619928e-05	-0.010543574164663233	-0.21351277185066303	0.004073298605685134	0.001073916857839147	-0.012873415730818271	0.016909428864864767	0.02472378566083885	-0.135236483260695	-0.033941816466634814	-0.037493911893110396	-0.005487741015850728	0.03782909096852731	0.0004822826055978089	-0.06621935009635593	-0.00029786047457096184	0.037091494841747695	-0.004037341009020504	0.01855215964417021	0.06454618909261953	0.22771923509398215	-0.015250603479650687	-0.08876487995090684	0.05184856909736946	0.040068485831689586	-0.02285170106892743	-0.058205833813873134	-0.05369693810773331	-0.007406680653007607	-0.11254837418958834	0.033532669874536805	-0.0017032077025710556	-0.03023694695221485	0.10478689283417535	0.12713076597831482	0.07683048594667272	-0.0006911377006954395	-0.010375498762969053	0.006497500711035375	-0.013621198585638533	-0.061825720545870655	0.07502887062547649
320	0.06116600938561967	-0.009556058528855623	-0.023307221306862552	-0.02883638860859834	-0.03479409403500607	-0.0009515457014276924	-0.005568945979222256	-0.05872366510423817	0.004061248751029772	0.00031258743166989885	-0.00955994881051797	0.07672191269779376	0.020300853922876033	-0.033729342140760316	-0.02886164273637497	0.027195406881576067	0.003366901169460361	0.04558235458101844	-0.012103525892187803	-0.09509995575245386	0.0012208298899535042	0.11054694704114645	-0.006045933057354175	-0.05573336664083679	0.0006826254921146191	0.015263551561653804	0.03239338717848351	0.028488960181387617	-0.01105694459675613	-0.06538608660360956	-0.006703297842739822	-0.014984099605336634	-0.05347995534096125	0.0017061401348161351	-0.11717291384343283	0.009851921126087532	-0.002285809180273622	0.012222882059265779	-0.010142751643075728	-0.1451576790945219	0.1583112160555002	-0.0009977036185144761	-0.0159454315724754	0.012844490175941112	0.015732037069377293	-0.10674949183770685	0.08105408251022127
321	0.05434357947720838	-0.02646013739330679	0.037235518583386834	-0.028978987980368166	0.03178491724181365	-8.814670455588918e-05	-0.059240154634688236	0.011472276640668785	0.004305917392086723	0.007913640183243763	-0.03132202524434473	0.09463713029170559	0.0250767959307941	-0.16995554569478244	-0.06358951516090519	0.03460787622310386	0.0026109045996856694	0.0010818935512762304	0.005812560448836206	-0.06835566697588083	0.0006878522779869625	0.09433960403770314	-0.0056254710659537355	-0.20863904719041454	-0.047781600694857915	-0.2279336939412358	0.11634618504503225	0.04324177975892557	-0.12414989317341969	-0.07160607759134288	-0.016393654168309534	-0.05399902439219928	0.04667732207976071	0.04388667034833284	0.04549882033296293	0.048832614488355006	0.007674668204443116	0.01059652511880727	0.15198377677714411	0.13042109757099324	-0.09611538860083238	-0.0016234627102296498	-0.010735303717764228	-0.012869424427509693	-0.0123290148614671	-0.06472769370276352	-0.27437413308922154
322	0.04686864524470574	-0.025356360951623087	-0.03917848334571792	0.016409773778767227	-0.022253837164143208	0.00015865913308698922	0.023724621009366075	-0.05151985238723711	0.005212952677877135	0.0006438404440840121	-0.010029493354935939	0.047891925159198885	0.03715721969135917	-0.03960842797005678	0.05670769013820418	0.03963062037979671	-0.003559121546166405	-0.06561852915072271	-0.012031289657768146	0.11746952615699673	-0.0014262018774162193	0.04439582204579238	-0.00832535483352172	0.06610620930573181	-0.058731927118888236	0.002219857989460225	-0.044384280253097375	0.044716245630637474	0.010396443081815126	0.008690205353897834	0.030580983083036927	-0.07890038931981583	0.05468541790598005	0.018170038935611987	0.033192080915873404	0.04118013105235799	0.012051778273162065	0.018211106204168367	0.03910420797419877	-0.13427598059479626	0.08228155328830204	-0.002294863816356768	-0.015958227980706372	-0.0011557281649623948	-0.0009089702813244404	-0.1640366046913679	0.08117523672188975
323	0.07991355099474491	-0.005346206828260867	-0.08130523929065372	-0.03189085014067648	-0.01397467817400283	-0.00027048327773142864	-0.013920806155425392	-0.059483693186496066	0.002465273422031373	0.006085766396642088	-0.02410247395980054	-0.005814167099776354	0.030965085381982803	-0.005680006741758649	0.012227207677983666	0.013718436028401818	0.003364095087168505	0.044181499451125275	0.042339479046054646	-0.0688806081556915	-0.00010259650519018719	0.08525390621839522	-0.008072627304730587	-0.2093450410391331	-0.0642560464989664	0.06465969637646474	0.005333482849411644	-0.062985475841047	-0.09256297092216322	-0.13207157501333977	-0.019018829895231223	-0.13500806526225836	0.04339164689518568	0.022723496185200715	-0.054818018326366805	-0.03207933260593725	0.008095509578965484	0.007904880156832082	0.009266556582160922	0.03349697770999356	0.23068295333463346	-0.0016348279979543315	-0.015222938672061712	0.0010112392899918276	-0.005679939356039427	-0.10092229303150897	0.07421364289581509
324	0.01774778030281771	-0.03479063109351677	0.11158284287795206	-0.01974432771255917	0.008809189146754664	-3.219427251213918e-05	0.03669439331703346	-0.13719884890026393	0.001450132663677963	0.007555474730224547	-0.027896452378974656	0.10489388953741656	0.020546143761662732	-0.1448791213293534	-0.027619286881918233	0.03827733825134687	0.002419344102601817	-0.06590818555934445	0.0398447891643702	-0.06157898377780291	-0.0018110405171714566	-0.013995195851528424	-0.006137879562901174	0.09740207555404426	-0.04867028558622383	0.006651345218967311	0.004005461756784968	-0.059950673640626714	-0.12432193202341327	0.04087143501260006	-0.015812839541344593	0.05184912563781402	-0.04344481961605857	0.008390547340272236	-0.07101763629371219	0.07729518729807056	0.013879913110910478	-0.03887080860406353	0.09465564314869317	0.03411692788132915	-0.11368396397534389	-0.0014767435018156602	-0.009593954222698901	-0.010713551642146959	-0.007908322739020082	-0.05552224627028222	0.02091937772829052
325	0.05109530621721929	-0.02947507735172371	0.07535508598799136	0.027483172636551402	0.014624578473139405	0.00022557097091374187	-0.038428573297059114	0.06757764274090429	0.002320717848192412	0.004326414048437795	-0.00863059713490858	-0.08223233953893003	0.013861417990980996	0.07114564313051427	0.0897518211673285	0.14369739567656808	0.0006923197229391885	-0.05130794198865156	0.018970736518132313	-0.00048341723620695806	-0.0011966660463613166	-0.04016360393923877	-0.0026011205933729894	-0.117357599558181	-0.22915395453911763	-0.10496356880901117	-0.003307903005422352	0.008597630611878102	-0.1922391512467126	0.010583262429827872	0.013758882366462296	0.04486771643646437	-0.0036463381600402335	0.0008758739003530958	0.003757597102615885	-0.01296372488379805	0.017922715736014682	-0.001807084588762976	-0.598667227211972	0.025885010380463543	0.0075783041326170225	0.0012738974515560705	0.0006959460109073571	0.011627067513859533	0.002377591897655802	0.027469980120920036	-0.07650364351655448
326	0.021642408000970344	-0.02787366669480255	-0.03709020116606222	0.05985077362370135	0.015223846532401197	-0.0002885625906628803	0.0036094409427249578	-0.01338447181804242	0.006071492425082257	-0.006614960617760521	-0.0139021680471022	0.021856494850407738	0.02897848145407981	0.07352348996272992	0.04545351800655105	0.041388714007254544	-0.004078372245529053	-0.0379898563672546	-0.03270034021972599	0.14972346974019043	-0.0013729134084241178	0.10479762462155262	-0.010024553863641853	-0.021978386941247464	-0.011803850467465096	-0.02216010633780345	-0.047345435795132465	0.055294033006116614	-0.20797636349976298	-0.06052390569013214	0.03429592057233815	0.0021032952661862057	0.06212839183361798	0.022964329235055043	0.0785195890219753	-0.00686384189981167	-0.00718420194488132	0.01118307838245825	-0.0133960840321665	-0.11446411460541564	-0.1772587118793793	-0.0021346739404247894	-0.014712088255812845	-0.018898519241311633	0.017375688934045393	-0.09680207685498064	0.06937699824180646
327	0.024478636806399258	-0.012663165559255663	-0.019405008057687356	0.0505443626790788	-0.012873013286041768	0.00012169900715121814	0.011380205527070236	0.09216524607269236	0.001998856811529362	-0.004017647052128475	0.0016639634672240542	-0.06025286039388753	0.022764305860405933	0.010265090498559235	-0.01682723202482344	0.04736444812541514	-0.004080234972524179	-0.07831058607118133	-0.03832583126863673	0.24974780190388052	-0.0003962988912858339	0.05581194268671823	-0.0021317012501013166	-0.03028946271856512	0.0536615842823376	0.02546304443455122	-0.034683657824901445	0.07770956840529689	0.050779952429847876	-0.042677023670984	0.05206636022965687	0.14904140221433934	0.03470990367684775	0.0012479631059590392	0.06354792907938187	-0.015152153719766854	0.000695642786121461	0.017418707745598436	0.14808203819090177	-0.14590697226483282	-0.029673202467713034	-0.0013204729160388176	-0.005507870444031197	-0.030066468006062823	0.029463172645525715	0.20310511604553447	0.059940253779201216
328	0.09769042295682687	-0.020449566838859297	-0.05514428560026911	-0.004044984905158825	-0.006054167937845002	0.0012514774753329167	-0.08265654238391021	0.07231320140251668	0.003514322839595346	-0.004304918219355136	-0.0009653472661603254	0.02667219269843275	0.026449998703444867	0.04492018764162623	0.0517245756569085	-0.01250658727975892	-0.003408801347360738	0.04998846099995784	-0.030925913738093846	0.2131779057565629	0.0009294446855113464	0.06407056950302822	-0.0017421293887700876	-0.26667779197309954	-0.013591372839849908	0.1814758398831539	0.009275667690845403	-0.010857390915990537	-0.008268992702511671	-0.029848509402963658	-0.010004040093084126	0.14403276823422728	-0.04363141352229722	-0.022474793234414567	-0.13212891382555186	-0.04339179656667945	0.010966561585609496	0.006056521221441914	-0.011523941999655734	0.14322042056683454	0.09329028267759264	-3.266597687188282e-05	-0.018003542804226787	-0.019285555205807315	0.0014181172092885403	0.047626737517920154	0.044976975893685614
329	0.027087706447007913	-0.05804735136556849	0.08369477140695268	0.04123673181202254	0.02445300440172563	6.257460190930777e-05	-0.05391385417731716	0.20752326656682613	0.0034577225969706707	0.002110460418311899	0.0089895416982433	0.08697566326259651	-0.015630644957214994	0.15093294344214753	0.09660261870885381	0.013943664298707348	0.0017911715348411128	-0.01734136598014558	-0.04293839266747393	0.11049774777497023	-0.0015593956361535754	0.12541257550994883	0.0011024282904699594	-0.10226103424932534	-0.04910107244766468	-0.24905719892592632	-0.022020220096994288	0.02843974785330557	0.13482036237977618	-0.035017416151659	0.024757003548607392	-0.04248172391624452	-0.045534641364497204	0.02038184760343232	-0.04381955448281622	0.011362767445114932	0.012858040366264872	0.0037126626175447916	-0.2702395533206201	0.08575709120976993	-0.06957709945919664	0.005395627159383483	-0.0058511969531064665	-0.03308903207565604	0.0197805801187649	-0.025335388128463764	-0.01451641005504889
330	0.08675807353320888	0.016119852047930296	-0.021109779350475897	0.028218648305869738	-0.020261338366665264	-0.02519054903299936	0.013217333419335092	-0.05417408288447323	-0.037972921481997504	0.014930473444820621	-0.04607621888580221	0.035851379300378586	-0.012359489016481527	0.00778891471109059	0.03536174297387894	0.007570913488818619	-0.013766878233890372	0.00555457112405418	0.0009044569356450191	-0.09157784079643061	-0.013783746638242864	0.13383148029017297	-0.03082550224348444	-0.004942582533828151	-0.055802523126564176	0.012256390407171601	0.011850786963561972	-0.01292235315991765	9.241461486922654e-05	-0.02624705395493434	0.004117325386262765	-0.04928822279317489	0.07235983811987794	0.018869240602289665	-0.01653361160125938	-0.029524582964127584	0.038294958372620196	0.016698928320569153	-0.28766810491303757	-0.05147023072768699	-0.16650950621880714	0.012349947190009368	0.02177284561100503	0.07930205044858592	0.03406364283361855	-0.24740247798322526	0.1420537347209351
331	0.0924988264139692	0.015122572361177738	0.10917554842211155	0.03172386191892616	0.020706551354287756	0.06701274343479205	-0.06270384882928096	0.15512819612890383	-0.021390625085601567	0.024511838798804066	0.009361348200876005	0.06432174053671505	-0.009166413391708353	0.10054565711888282	0.02798281305079071	0.008698072738831825	0.01528082708978204	0.005369618026921692	-0.04501071178199294	0.30636009911174156	0.0013275395363243465	0.13832914083759143	-0.02298681258188779	-0.1215066752985858	-0.04868220324956094	-0.1614055890892143	-0.014819391692888328	0.052139476117275305	4.548929351276612e-05	-0.007205972321932935	0.02032858448238718	-0.1639995533182164	-0.06102785120026505	0.005505336895761069	0.010019574861503807	0.02546976551424589	-0.03835011589739935	-0.00400336489419701	0.08274258838865689	0.08853124353706955	0.30439902865906315	0.006654617853347646	0.01205072399870458	-0.012620641764321061	0.057509604186838904	0.08838076934084771	-0.3022319788466585
332	-0.020116892211276226	-0.013288188856033615	-0.08353259227664293	-0.04072438420114073	-0.06610318378385388	0.16973557160487535	-0.06244550892454863	-0.1891169502108601	-0.021314376065191935	-0.010298181303262443	0.06465016720220738	0.0026598242793520687	-0.006431947318013681	-0.08914479725277247	0.011575731330790671	-0.005666914484276149	0.015149159800378703	0.006070543806096154	0.006541952117402121	-0.053571571850309786	0.009179762370137953	-0.07277032786420053	-0.020799709407053005	-0.08329670152226089	-0.0049637344929439305	0.13940524494143774	-0.019876598881639295	-0.07134679472994417	-5.482338385882704e-05	0.008761214056640081	-0.01838138472767773	-0.08897251176270664	-0.050437081777457496	-0.011227996655598076	0.0009918203935545128	0.045406596210834684	-0.0404912157968327	-0.003960762005436507	0.08172430861314275	0.08770763876162749	-0.006832042332969671	0.006594405655767943	0.011947939721833268	0.03475565006130798	-0.009774363978624027	-0.04443551295158184	-0.0002754439684871702
333	0.014973948273929555	0.016178740336495953	-0.06512945277277354	-0.014341649111414051	-0.02883642031667181	-0.023155665045363004	0.05278307307316188	-0.04071433478034554	-0.02723300751798551	-0.025756116209491847	-0.07486165618223353	-0.055603243140067635	-0.011753021014850411	-0.037023513862719605	0.019530773121474897	-0.0008682941122546081	0.025369489926318635	-0.0022631654634324857	-0.006233535933877084	0.0834197648770133	-0.0018819060909409033	0.06374086679029853	-0.02894120217504432	0.06728382291393233	0.0040661363471281575	0.15927694812205817	0.0027201510124904875	0.026498378319017784	2.8443165448473717e-05	0.007953102731372466	0.0023303423574448446	0.025466537697132106	0.03441106814888582	-0.004404052660595542	0.0185591792659209	0.01883634447350057	-0.01989367750312753	-0.008287465600453228	-0.07241034731659304	-0.3389068055942665	0.04306953048570196	0.01126822053917811	0.019926301288633794	0.0868985556578717	-0.022910901747281536	-0.007697392273778822	0.11530364268123687
334	-0.09322801044270505	-0.013243322285260258	-0.06930265397753416	-0.031012139142464923	-0.039510480730217665	0.18533524564057516	-0.06229548324806357	-0.17180464095115053	-0.021270095988212945	-0.015016478504172209	0.06446092948634038	-0.10606454391920841	-0.001852803130514781	-0.13210195695334642	0.03180256968078634	-0.00564408874207641	0.01507269668414372	-0.009319466652821806	0.030638643633930568	0.0947232646322324	0.007812778903584412	-0.1254265598382079	-0.02073879905482614	-0.01931017742326635	-0.09389953781329889	0.22128050131200996	-0.010233929930967616	-0.09923283982360327	-5.4572367134490817e-05	0.008715489417218886	-0.007824535559846824	0.13969110292580023	-0.05014213113072139	-0.011164344271409813	0.009843401729595322	0.045246708100597534	-0.06272063891423488	0.005226514399300176	-0.024000329711406296	0.08722934694016074	-0.10100812661237468	0.006559438639410628	0.011888249831161508	-0.02731683097797285	-0.009676083335831412	-0.04389600649342969	-0.0011401456980722868
335	0.03076647262876832	0.008803433246484648	-0.02138685595839179	0.003128231042490285	-0.031613803058039125	-0.006638914264940775	0.06405412551795393	0.0007141829799499307	-0.027123547829487244	-0.010926833899442233	-0.03968770741573443	0.06887924261301288	-0.0012350693208791302	-0.018168682789605706	0.0552934836356466	0.010225546385266647	-0.028228633521447295	-0.012729007054695114	-0.032049727997632324	0.18224009304995373	0.00289047771277122	-0.17632315546604932	-0.019719044831332955	0.07068520726087095	-0.0782243305700759	0.11541916654376332	0.005725490559983806	0.08261584786748553	-8.775465605361035e-05	0.014759900201293063	0.027317041131031207	-0.0234497802809601	-0.08913211317259852	-0.019578651355956357	0.018399185898690367	-0.06973070245043042	-0.015935054743799342	-0.007206541389034657	-0.0006090507552421215	-0.14779603340260747	-0.1920370874720974	0.011181782597346954	0.019778748770996227	0.05781240097178777	-0.022667953467164464	0.134564956644725	0.11316611292921622
336	-0.09472310981695631	-0.014870246586499094	-0.07465447206875883	0.016592318785577688	0.03327099211020344	0.07799681042055027	0.03369389137974405	-0.11007166368324761	-0.013041945895500137	-0.036515990608329864	0.07132295244346454	-0.06124870355270171	-0.00924507429942063	-0.07612674083252892	-0.0033712183954011598	-0.006471781922953215	-0.04330579455822655	0.004173602036276358	-0.048586823403400495	-0.020550873802395127	0.002790324097012102	-0.01940949612857877	-0.0211489952410959	0.1550959501621679	0.038710210157223854	0.044622206002536	0.0024330072086458958	0.060034457225963324	-6.367458292495798e-05	0.01037352848187672	-0.016274233711815567	-0.02807895495079038	-0.060837452091710785	-0.01347246831303912	0.012190334274040584	-0.025556087281889368	-0.04792119490105784	0.012684215624855378	0.10257597015733697	-0.15185165795953387	-0.12597823180745776	0.007827391319386775	0.01405268834291153	-0.018417012121793454	-0.013239876229833174	0.16024007744130273	0.030215142502769736
337	0.09010533251979139	-0.016910099516223315	-0.1861750150319332	0.0022555661138205425	-3.0064255734545132e-05	-0.0018408159459561014	-0.07455652136868995	-0.07634318494924944	-0.024888941272189484	-0.02139494964461395	-0.006230111661456392	0.00887579735060496	-0.010715228694560357	-0.12971395090043236	0.02256430103523242	-0.007509551386866427	-0.05064823755776282	0.02013818662642847	-0.0421975554596497	-0.07659999006825671	0.0037517259336435835	0.018400874210666253	-0.0257167746126839	-0.009675510285769576	-0.0335616272730236	0.01311251136828529	-0.004947000142848375	0.0013698006346998417	-7.508702635137497e-05	0.012452393393454872	-0.013999078891412947	0.1843081093232029	-0.0742473457050778	-0.016366415858662005	0.003923298780886457	-0.008227263952644458	-0.024220708744965992	0.011095082224894848	-0.1586650053812361	0.12631835085724094	-0.15728598361799076	0.009417162267568857	0.016766481625142875	0.04345677593455828	0.030177949219133592	0.13653988222285635	0.06952869658154837
338	0.08794423293829756	-0.0183888078671972	-0.08819759019355115	-0.016138365842040505	0.0037912053367725393	-0.12488890902389287	0.04981199896804755	-0.09766153784960221	-0.026348320014129963	-0.015562599132195324	-0.07064460830794886	0.015556202105061295	0.001264611189534835	-0.03056789050543199	-0.0059758807473062935	-0.0016220778470122476	0.02384180596427211	0.03917347388965525	-0.006290412132106385	-0.03767761812858479	0.007890280919583867	-0.05758381875330709	-0.027724252450767716	0.07908702479838547	-0.0612659448144522	0.018956315927916405	0.01014042392906802	0.03861883415100071	0.00011164081668088715	-0.004896449151951103	-0.02068403361074441	0.04349508080941015	-0.08396830224209603	-0.018464265336257307	-0.009424118741987005	0.03649821358510994	-0.022786426954704394	-0.006773395570186044	0.14895092066311966	-0.2634667126173146	0.18764679360698375	0.010569602006217146	0.018733735602514255	0.050517211313831266	-0.02094731761460645	-0.10576885868443446	0.09802745738712146
339	-0.008492491064806764	0.011977950129987805	-0.018126268025086552	-0.028997179602031565	-0.03248481866777202	0.048542803654662556	0.07183089057124543	-0.052779027061864645	-0.006101232220567186	-0.019409112955909403	-0.042697526048316746	0.054020967701270316	0.0014717144082073092	-0.054912895337174986	-0.020379515038676823	0.0057054109018183485	0.02354110139432772	0.012218579101110483	0.02797726967348086	-0.08487988798281212	0.004365714430500963	0.050372573727156776	-0.019001475509849493	0.0296724723459022	-0.023858944917627068	-0.013796656498151445	-0.0035259613063124305	-0.012410755364848142	-7.790840229555742e-05	0.013779561755775344	-0.015260573780800835	0.2001539217092428	-0.08280835726798537	-0.018213941209335064	0.01701152968998012	0.005579137618600084	-0.023652085198366018	-0.006676098182192375	0.13610801274093065	-0.32775180629388945	-0.17727316867600246	0.0013139903360381102	0.01743738362199846	0.041896836075026776	-0.02056081180788525	-0.10364715523486163	0.09462686669021594
340	-0.055280489947076995	-0.005574357760614807	0.10301133150987465	0.01348047724511898	0.01172883778175207	-0.12673983880008902	-0.036651856580917165	0.1604485638280925	0.040282178369956755	0.015008446968897055	0.0321148574623279	-0.06484040828397956	0.01420680522354184	0.05570432472449148	-0.0070109996411598634	-0.001742524522646818	0.002002989868110285	0.003670239031658169	0.014689764727558046	-0.004526373005285116	-0.006736471315958203	-0.05961549714573568	0.04564321061330375	0.021972642984740852	0.05243265803865228	-0.08717103342741042	0.0005459810437455063	0.011263241153540576	-1.1666517157738442e-05	0.0008998567183560923	0.010955362553438746	0.04637585149240585	0.0002732674019989164	-0.0002843534935612242	-0.0012195238234759863	-0.007274560049952446	0.02199700159379025	0.0002928747010687028	-0.019944671041246937	0.0054757618539228265	0.016695475683036413	-0.027220499060884046	-0.06304453923687399	0.028192004746843247	0.007122855162088703	0.04832088945068973	-0.14894210101288716
341	-0.06216046442800331	0.012744341438629509	0.11551298294659215	0.015197197342283563	0.014950932950209512	0.0663318370974604	-0.04130110624898718	0.17449494827563078	0.023663266101897274	0.016704426335446537	0.037979276195801034	-0.024969956351780294	0.018361810005376896	0.0623904842905287	0.03931669438708634	-0.002449887267690199	0.004372558372009309	-0.023053529115811565	0.017581333885228694	0.04263242241127493	-0.007452139428270855	-0.07154719718761403	0.04717089617869713	-0.08242645770689745	0.14090738299548472	0.2635546333110085	0.0015870031199151798	0.01855803151065912	-1.9445448404548787e-05	0.0023168492601130628	0.01262811174384455	0.06329412547072712	-0.008867162613470021	-0.0022569213432298055	0.0007862105300581061	0.022872196332814336	0.025095072841845062	-0.0004738340527884424	-0.0016190588474436739	0.020297878602825385	-0.004644463515332271	-0.026243906856512428	0.003535332536218973	-0.13098360823546265	0.004077168206450365	0.03160174989903183	-0.12214525980914819
342	-0.07087424123564909	-0.008725760642180691	0.13134684986696263	-0.02068082636591459	0.019031851888029354	0.11941678034916663	-0.027703115773819304	-0.04951262931108416	0.037294726373533656	0.018852455475882296	0.045406808971064826	-0.081780617019256	0.015374574915380034	0.001290425955698764	-0.004076502428336437	-0.003345791910859662	0.007373716462151165	-0.026436669108931367	0.021243627740193703	-0.024563262464658144	-0.0025533451369126117	-0.08665919671449328	0.015505441943632703	0.13567401012982133	0.041369222534639725	0.058919332538033595	0.002905501327826529	0.027797190057935395	-2.9297791734406166e-05	0.0041115298626643775	-0.007490729157728557	0.08472183044643443	-0.02044390135014807	-0.00475526142103109	0.0033265573788111595	0.008380297005759891	-0.038127425958647425	-0.0014449029101076707	0.02159109912086979	0.03907071235749485	-0.031672393310541225	-0.008236201502271326	0.00587814573963102	-0.07212639876060993	0.00021967768363489017	0.010426257043220508	-0.08820593430050859
343	0.021692079523425712	0.0039011114146411978	-0.01830517350394949	-0.022742149150820713	-0.024319688979826722	0.08681719175808636	-0.07469591385421458	-0.1326857394252837	0.005372943755083008	-0.005957723410511042	0.05157824395651883	0.018778431698191374	-0.005396774483429686	-0.024511289900234594	0.059688138484416266	-0.007530759336156825	0.009867337506283547	0.002167552423944863	0.02428657741236676	-0.07686503714569198	0.0015703270629390815	-0.05243978479127517	-0.01659222124578017	0.03926069078635268	-0.04241930188673735	0.18501758129731985	0.009064496141046126	-0.10878428260110187	-3.7483968511288834e-05	0.01249487726213636	-0.026575888748664133	0.18481534821743148	-0.07452139148656596	-0.016425556828724208	0.01519307564282637	0.034362047848262856	-0.01266395609240098	0.0201692364329835	-0.31833278111740293	0.12676274335966023	-0.15792579162534182	0.009449650968407414	0.01682194094661623	-0.07625747015890702	-0.017799508068392294	-0.08848912250282544	0.0703321118778382
344	0.0005357623525445492	0.011156550317260382	0.16098869111001038	-0.0037139732984651794	0.026671549246163644	0.0552696960230493	-0.04125359975831143	0.03200801002037086	0.03102174753686477	-0.013388875742499135	-0.015462335814424221	0.05222790568233824	0.01395562365383327	0.08671189836116391	-0.015318091495861238	0.0019525517940101821	0.01299204406971911	0.01176013914604675	0.02809963667220001	-0.045523891766527456	0.005742863184832699	0.0371846845623799	0.02576047348872465	-0.1133068279388951	-0.019280992221441078	-0.10028359529165916	0.0015763658538863142	0.04509338638540232	-1.9365962519521383e-05	0.0074712674283734706	0.01261101942798928	0.12483563412351588	-0.04211617215238511	-0.009432286959376179	0.008082221827155124	0.04089596187208202	-0.03133783413682345	-0.003262795472264642	0.0650417496273288	0.07421445586857242	-0.08227011578395158	-0.028316391712025928	-0.03719945993830954	0.03408453303448331	-0.007001749795129635	-0.029215392127629247	-0.02466971136251316
345	-0.06430695835463132	-0.007398552466783897	0.11941339260016351	-0.015460461789628113	0.01595619942747395	-0.14100144191178213	0.02350004887518094	-0.07634924416998226	0.0377142507202816	-0.00028536573017028084	0.0398089253070732	-0.07464627578414988	0.01625125598401588	-0.04613394874894495	-0.0316816566358958	-0.0026705784694332655	0.005111843730762927	-0.02388690936050541	0.018483479038901976	-0.016124759201378534	-0.00767542183445101	0.04798085055818866	0.043354877321474375	0.09604640409974555	0.14544423811790955	-0.10455220637437342	0.0019117932147302528	0.020833944486933546	-2.187240924915578e-05	0.0027589389645719677	0.013149995362443972	0.06857248405245844	-0.011718899574030234	-0.0028723458511132056	0.0014119827070080155	-0.06561347381176863	0.026061644903506938	-0.0007130407080178522	0.004098377370493855	0.02492225383408387	-0.011302344298305131	-0.026553071784478355	0.004112445586433383	0.03600276318769285	0.003126939601560992	0.026385519576438886	-0.11378487169199822
346	-0.031268263737820795	-0.011036820882717683	0.15212651287137402	-0.0031780254317000725	0.02438746847257461	-0.04618674770187967	0.06421566449306974	-0.04316525531646953	0.032361942119638734	-0.01622489634707456	0.01164708543725004	-0.0942036058739976	0.014580644103187535	0.08197220952036359	-0.013159488612118603	-0.004521537334436477	0.011312302914199743	-0.0005878329197670392	0.026049859377229357	0.026327673165178516	0.004178213319219436	-0.10649151304445925	0.031043379371065532	0.08571476214063889	0.18349528927789466	0.171351939866718	0.00463583975811001	0.039922250980970964	-4.222756910517434e-05	0.006466788897562287	0.005117196719724086	0.11284259782387844	-0.03563669858963985	-0.008033971867961554	0.006660395644402217	0.03738354108324272	-0.00806569078334032	-0.002719290506684756	0.05205107856153433	-0.24727318162083747	-0.06714264676636524	-0.009932486107431696	-0.043873620959186434	0.05158094442225538	-0.004842721382236822	-0.01736351836091591	-0.04366547237713336
347	-0.053123976067704234	-0.005138539340285603	0.09909271452763105	0.012942374854362042	0.01071887866479582	0.017818513644446112	-0.035194558815401164	0.128240993535147	-0.0020285917784609456	0.014476845717579461	0.030276667447488647	-0.0477028717348862	0.007645056760391363	0.053608561732370864	-0.025412248012832574	-0.0015208031221291027	0.0012602534842837015	-0.019545095764355196	0.013783408310252997	-0.0017554021581188209	-0.006512146615117312	-0.03225677937402573	0.07040706826692203	-0.07127624172204362	0.09302272448630815	-0.08301849679763233	-0.02840006264979881	0.00897670408921683	-9.228227125345628e-06	0.0004557033146279935	0.010431042753151673	0.04107285323995204	0.0031383164289161486	0.0003339438500711264	-0.0018482171396681547	0.016364214818559056	0.021025917520115577	0.0005331979862368455	-0.025688796568674316	0.0008297997825072999	0.023384435822908112	-0.028112525209146588	0.0011057540984959896	-0.09765718339354798	0.008077519486828048	0.0535614694258445	-0.5738041618003927
348	-0.06375496176942533	-0.007286997293365979	0.11841035560901843	-0.007133255732211938	0.01569768312990217	-0.14012930057568346	0.07595859970500089	0.07906229469191325	0.03977921641538248	0.01709748514672069	0.03933840915558606	-0.07404661652310973	0.013649573320381862	0.06394006324346288	-0.031372196058886956	-0.0026138250874478504	0.004921727658938834	-0.023672595663391034	0.018251481623018238	-0.015415481853353277	0.0002158160216243883	-0.07431247837407204	0.04549798713242358	0.11402748357728756	0.1442775315625888	-0.10348929365143422	0.0018282695573732133	0.02024866624526472	-2.1248287241593806e-05	0.002645250309696747	0.013015786748215815	0.06721509101422801	-0.010985541307972597	-0.002714082078460745	0.0012510579074974406	-0.010791817267428682	0.004046442050231707	-0.0006515258557244753	0.00262807026676362	-0.08040518405066292	-0.009590190627000148	-0.027308042433267732	-0.03983668310019164	0.03552511104373705	0.003371302252000964	0.02772693558978062	-0.11593484548620021
349	-0.0436570130917732	-0.011864606607475148	-0.009977769124442967	0.005620325853843038	-0.041368464196467364	-0.04083287663269578	0.06948554543917314	0.03349826818715497	-0.001299291840120755	-0.013617176020084753	-0.02377335738377346	0.037413518037354467	0.00577949580668603	-0.05799798076039141	-0.06489905604451399	-0.008762468348980104	0.0034336393946924615	0.0007277885915846577	-0.04563623893216175	-0.009863782370162433	0.009437571422038962	0.07350791986475992	0.026789874079916835	-0.006846618422841136	0.059785832535304825	-0.14710537196976942	-0.0012127894345123555	0.08365752384752019	-8.886546601989398e-05	0.014962242835196987	0.003296535760451926	0.12291501800400706	0.015715705019589875	-0.01986032861430038	0.007854524502014945	-0.026864596869983243	-0.006003161887865079	-0.007316025288293698	0.16192067186114723	-0.019565687275737056	0.28760856580151956	-0.013459169203649191	0.020042891033217998	-0.04219622039395138	-0.023102869179484672	0.21522398788426256	0.1169926280799221
350	-0.07549526701762432	-0.00965964202169075	-0.01561472357251012	-0.034443366907625284	0.021196014689315607	0.0013333928605577447	0.05668344271511978	-0.1473901270344754	0.029200509472934833	0.019991582430531556	0.04934572331425128	-0.08680064971498885	0.015502121510157304	-0.023072377798333845	-0.03795405133433519	-0.003820901446675052	0.00896526846267531	-0.02823079093203363	0.023185788378289506	-0.030500960268662874	0.014018783049961275	-0.09467328073023654	0.014983471550878483	-0.09888040785448934	-0.04496410271618071	-0.12609617230602593	-0.009332101286002373	0.03269683240512764	-3.452261370826548e-05	0.005063271629509444	-0.023326771867393604	-0.04783418990288119	-0.026583191964803788	-0.0060801626856047675	0.004673735364015641	0.03247577742419993	-0.054256594928202784	-0.0019598729770260526	0.033899738731788934	0.0490261829526274	-0.04600564548972162	0.0037664771040089237	0.007120569140448306	-0.004959504791831078	-0.001825998210199796	-0.000803373987365575	-0.07020748177408344
351	-0.05888409625834205	-0.0063026248147181494	0.10955947062630403	0.014379664210705644	0.013416513007400021	0.03453189111539863	-0.03908704954463409	0.16780580618210603	0.038203714316167016	0.015896770314574604	0.03518653402427334	-0.06875517144666557	0.01667590646756483	0.05920641428559291	-0.028641489217594206	-0.002113028346383149	0.0032441270321069125	-0.02178147310248308	0.016204316401394782	-0.009156757316136148	-0.007111325340991309	-0.06586510602062849	0.04882671097636631	0.06272474235256428	0.024639271170280856	0.05744135063210467	0.0010912495958676429	0.015084120524989569	-1.5740980778734122e-05	0.0016420518065279309	0.011831518352623948	0.05523733768730517	-0.004514324671596173	-0.0013175488887143597	-0.0001689564129202747	-0.03616943744413138	0.02361971533105629	-0.00010871348969590869	-0.010346046519823866	0.013239318769828723	0.005518001145820135	-0.031094926941739952	-0.01850626055039356	-0.03679396615920022	0.005527579370601039	0.03956370627009727	-0.13490639981203664
352	-0.06703344308529233	-0.007949558551063772	0.12436770774257466	0.01641312342125583	0.017233092721466538	0.016844630200327136	0.06526637704066177	0.1844437833788259	0.03305382634204038	0.01790566207829846	0.0421329525509742	-0.012555898822637196	0.016941587597981308	0.06712618686542228	-0.033210179747395215	-0.0029509012713194076	0.006050886798734543	-0.0249454721096496	0.01962938723636625	-0.01962810308252408	0.002716793549119925	-0.07999823429689923	0.047442170251540766	0.11215983979838555	-0.08937442789356928	-0.10980226658631778	0.002324342825608417	0.023724817785547674	-2.495514412324852e-05	0.003320482984723621	-0.0007463354212290619	0.07527707515216567	-0.015341186682498597	-0.0036540603963086914	0.0022068409007169236	-0.03616911504356756	0.0003244793431915589	-0.0010168819091809233	0.011360686549828415	0.030796152800423665	-0.019759209732746644	-0.025941941469174844	0.004845496772721383	-0.03679357879050937	0.0019199556219049341	0.019759844027240174	-0.10316547498137218
353	-0.08395489018063582	-0.01177529281140514	0.15511579176197182	0.02063543389380458	0.02609879232260993	0.1578528885521564	0.09701104021497234	0.22309286681159907	0.020206788457585424	-0.008798816808307306	0.02011794671596305	-0.03738992682288465	0.009057352061071255	0.08552337226766969	0.021535309397383663	-0.004897232859531425	0.01257083156807442	-0.021043513270090096	0.027585633773960526	-0.04395244920906698	-0.009928220070293184	-0.11282869484250939	0.043218844425209804	-0.009477521257618648	-0.07090381505184101	0.2273418776640031	0.005188748910143517	0.04379667059506348	4.246934475191089e-06	0.007219384027516654	0.01841551769090973	0.12182825598939873	-0.04049137701074288	-0.009081644959680566	0.007725684177664609	-0.04805435470412948	0.0035138923729840406	-0.00312650596988751	-0.05743359259568539	-0.10706966715432123	-0.0784767461641665	-0.02746419658200116	-0.052471513220647206	-0.07734253110859599	-0.006460351046918764	-0.026243411961488335	-0.029433095287067213
354	-0.06688004016589273	-0.007918556748271724	0.1240889581871764	0.005039367754800313	0.017161249605362694	0.036865385165700204	-0.04449043289454997	0.09138251790679858	0.010098554697074982	0.017867846794711036	0.04200219349702848	-0.028090604572869222	0.017233342159598982	0.06697710544079707	0.04257405598725711	-0.0029351291909919643	0.00599805248558076	-0.024885913141920818	0.019564913864893445	-0.019430990964863906	-0.003217532553175882	-0.07973219295838847	0.056869616379184106	-0.08824999078037964	0.15088273447283745	0.060285271006367935	-0.017509541396505224	0.023562165708814992	-2.478169714802926e-05	0.003288888275575319	0.01377559659520548	0.07489984808153152	-0.015137382343859232	-0.003610078014151326	0.0021621190044039803	-0.10443116211984396	-0.017526905380094444	-0.0009997865897873634	-0.1100516717459626	0.03046566378665367	-0.01928339271018119	-0.004745555618207884	0.004804252385477489	-0.11777525204605103	0.001987865360795334	0.02013263099384663	-0.28070211883351537
355	0.028396902909000245	-0.014160648138368204	-0.11727713872261292	-0.028597001304427085	-0.061216652472433	-0.03714592034649387	-0.06536285455140264	-0.2026721825140187	-0.0023912688472370173	-0.026560668191065877	-0.07276356851281177	-0.11099558320993626	0.005931445201745873	0.09699406552916828	-0.05044010560963984	-0.00611077570021047	0.016636034200748516	0.04095400781380134	0.00219277848706749	-0.0009763184494728514	0.013435715391677965	0.019313828679849716	-0.02198415032318325	-0.12636187186081202	-0.12163675327693893	-0.0818509732774466	-0.008034293088957216	0.05631152336921571	7.028754252961615e-05	0.009650359034886691	-0.019380390188063163	-0.11441907971426443	-0.0561725865227346	-0.012465758144172364	0.011166697408982962	0.04851572319572224	-0.04051303483596551	-0.00444186209466117	0.09322339952240953	0.09700833039260232	0.4184983503788023	0.007274361744913563	0.013108647979236915	0.06495641362097361	-0.011685494194284345	-0.054926562505399255	0.016539236481161193
356	-0.06496365010609859	-0.007531265900490612	0.12060667193586032	0.01589665999334592	0.016263747562344923	0.10702271548884831	0.09432277400633661	0.18021802527562775	0.03695373074461506	0.01739543835647019	0.04036868253002492	-0.07535967021623519	0.01566972553507976	0.06511470176966823	-0.03204981146469824	-0.002738096057071554	0.005338018420125708	-0.024141871149932	0.018759478553130378	-0.016968562580663843	-0.0077437321672069025	-0.07640866444529718	0.042286122432210575	0.02259515794624568	0.14683222962328477	0.011536721263954228	0.002011158497611886	0.021530230304487634	-2.2614906187092518e-05	0.0028941905293331485	0.013309658831931883	0.07018732884605881	-0.012591351210684266	-0.0030606269326315036	0.0016034295225815533	-0.06410307774551545	-0.001086124956280432	-0.0007862228565609127	0.005847552225956132	-0.32619509716847056	-0.01333923587213765	-0.026435330686068438	0.004289005778399655	-0.01616532547968818	0.002836229584123564	0.02478968211139556	-0.11122712025953871
357	-0.053521601233377604	-0.005218896982888572	0.0998152420947749	-0.009137792772397806	0.010905098269058113	-0.12396083691144084	-0.035463260200071664	0.15685755820132008	0.04146895217516457	-0.007336558090524079	0.03061559900558376	-0.06292964663331593	0.016134330978561214	0.05399498544840857	-0.02563516481431343	-0.0015616848477037217	0.0013972016766860783	-0.019699474471769424	0.013950525305899169	-0.0022663229329486444	0.0026926573078326567	-0.05656511772978179	0.05085266328252974	-0.071766875506042	0.1226481788811539	-0.08378415524350351	0.0002798402338394282	0.009398303360019745	-9.677807110537728e-06	0.0005375977890530478	0.010527718573070612	0.042050637607057836	0.002610049207968905	0.00021994013970832107	-0.0017322965854812001	0.016650580176940287	0.02120496921524768	0.0004888863836109026	-0.024629675694777496	0.0016864376442102917	0.022151103216408764	-0.02839037340503838	0.0012126608403958247	-0.05024519139672995	0.00790149531934286	0.05259519394726912	-0.1557928039750445
358	-0.06397185367901356	-0.007330829837326391	0.11880447146811539	-0.017535720585324526	0.01579926001451119	-0.1404719845793295	-0.04252518068376173	0.009890189200479784	0.037604266802295484	-0.02228176217431145	0.039523285564830604	-0.07428223617314932	0.01538034813079621	0.06415084511774305	0.005876116788565045	-0.0026361247714029945	0.004996428551963255	-0.023756804349212336	0.01834263864083164	-0.015694172922399403	-0.007640563604774235	-0.07468862645629108	0.032540528915454905	0.2012296094729548	0.14473595688530744	0.13714524254010002	0.0018610878863728655	0.020478635268403985	-2.1493518856537107e-05	0.0026899211466462273	-0.003138272350077585	0.06774844135735318	-0.011273694312901403	-0.0027762674846556036	0.0013142888911690804	0.024176739346722757	-0.004105587679963618	-0.0006756964287670288	0.0032057870932004073	0.024200309204946223	-0.01026293442511486	0.0019515041221208258	-0.03898613771387223	0.0357127913453875	0.0032752866546107247	0.027199862980124306	-0.11509007228599093
359	-0.058511852028686286	-0.006227396505873581	0.10888306294174255	0.01428678026878476	0.013242180044801785	-0.13184531321569973	0.0964279464009339	0.16704581999718368	0.03679194781562205	0.015805008559561882	0.03486923691221689	0.021075485031928656	0.016391070250545602	0.05884465650234609	-0.028432801488023483	-0.0020747561549897763	0.003115920422504446	-0.02163694859051137	0.0160478667028418	-0.00867844928470255	-0.0029565021156808245	-0.06521953582223816	0.05571462563784339	0.037461762107342686	0.13319563238289772	-0.09339327458073965	0.0010349246106699556	0.014689432488789256	-1.532009807378963e-05	0.0015653847638525437	0.011741013477131145	0.05432196657922561	-0.004019777440459929	-0.0012108221847593609	-0.0002774776060432006	-0.047102261506198964	0.0234520927405441	-6.723035480327849e-05	-0.011337562318750752	-0.13091777484951267	0.00667260851388798	-0.015004566274963679	0.0025543552295989496	-0.040243377325034704	0.005692367684528174	0.04046830311710113	-0.1363562554094297
360	-0.05046903733046092	-0.00460199226882755	0.09426840612781498	0.012279903401945695	0.009475492471789127	-0.1191378593203329	0.062159693895531574	0.15062534233338118	0.040444605068677655	0.013822377982226566	0.028013625264690267	-0.05961350616549441	0.01812300695336721	0.05102841494774626	-0.023923835048749002	-0.0012478363025130806	0.00034585195140094115	-0.018514310879737716	0.012667570019079023	0.001656010080996326	-0.006235974806681725	-0.05127116250520344	0.043900778417596625	0.15719201262814164	0.11619624346793125	-0.07790620400801852	-0.00018204903924805703	0.006161690522978288	-6.22638664477559e-06	-9.110516553789629e-05	0.009785539396182458	0.034544198071700415	0.006665550692706769	0.0010951453356934809	-0.0026222173698405497	0.014452156557147544	0.019830391375359774	0.0008290660561609146	-0.03276053467350437	-0.19332793157589295	0.03161938369738578	-0.00017523091131801531	0.0003919389910897526	0.024028572002035755	0.00925283086370273	0.06001327987545173	-0.16768224780910174
361	-0.06974274013123409	-0.008497091108150024	0.12929079101865257	0.017089158586916908	0.01850193651526933	0.13359835192271058	-0.046424946881563324	0.16489004281545253	0.019163058735888715	0.018573529655497977	0.044442329191078336	0.0653384716663722	0.010133789391381398	0.057818494198465596	-0.034729067091259135	-0.003229456925976033	0.006984010165044767	-0.021226990289570015	0.02076807166008504	-0.02310936198024192	0.002743115373734454	0.09199741618790269	0.062161066177425006	-0.09178230572847672	-0.0860832580638665	-0.09136004058864144	-0.010581976629760946	0.026597467098433508	-2.8018445521559022e-05	0.0038784870468239092	0.014471613573564177	0.081939400694066	-0.01894063899270715	-0.004430847034521195	0.002996688330244386	-0.0718200953920528	-0.0013140820528012736	-0.001318807703772387	0.018577214331928413	0.03663302286930763	-0.028162763320191197	-0.028208139987272257	0.005573926824501951	-0.1447772906339408	0.0007205804360448737	0.01317593655438946	-0.09261302265540325
362	0.0670923924289997	-0.003383386605683359	-0.11641901044269531	0.029668927321300602	-0.027257881583486226	0.025473528686572842	0.019012224664432597	0.015129820709645461	-0.02665894547357826	0.011055104517384642	-0.03884345861733748	0.07234592251595581	-0.011498865577851004	-0.13835574553816632	0.013282437033102518	0.006443999647831209	-0.030963216904491535	-0.0027682324349612665	-0.027755409466053305	0.050736951105675054	0.0031543187711473492	0.0573936640142485	-0.02815153956128021	0.012412246318932296	-0.03989770198099983	-0.014359390599843183	-0.013743996333895095	0.08014600922718537	-3.6686310500009046e-05	-9.762074639827929e-05	0.02017150503065354	-0.1470617369391294	-0.0500866465700028	-0.018885415023033182	-0.0005631828989095363	-0.03942706031970732	0.00919541394048226	-0.006937090396495515	0.1530992181942396	-0.055770933775745005	-0.0519413140943122	0.010814896194090698	0.019152461155388895	0.0006622783355545482	-0.009657595299433346	0.27623310795510875	0.10409335406940916
363	-0.06474153299666288	-0.0074863773752237755	0.12020306132829273	0.015841236400315244	0.016159723562382534	-0.1416880594001759	0.06612327500950146	0.053710980496740016	0.03687632042562038	0.017340684369285382	0.0401793522147438	-0.07511837419144385	0.01403777660418174	0.06489884189400275	-0.031925288069641546	-0.002715259145584869	0.005261517888306115	-0.02405563377058703	0.01866612544770598	-0.016683157492020408	-0.007720627120398486	-0.07602345448103004	0.04523268065797026	0.1738740444378885	0.07287244527679956	-0.038436625223709234	0.0019775495336457733	0.021294721037330412	-2.2363766633022326e-05	0.002848443515541201	0.013255654821304544	0.06964112942001086	-0.012296256236180548	-0.002996943401515363	0.001538675224707622	-0.00030993499251759013	0.026257335048484116	-0.000761469983907476	0.005255917472017387	-0.1992540514103529	-0.012650284826837091	-0.026011719568135538	-0.053907588844928134	-0.01704720214497163	0.0029345583184391057	0.025329452565452104	-0.1120922451123538
364	-0.05726203307939396	-0.00916331805343571	-0.07653720464223297	-0.004444985378591338	-0.047404786194811546	0.14767960314901205	-0.0697376218327082	-0.08344030197936596	0.013927799894614743	-0.026733701334380217	0.07384821131648804	-0.11802836379584905	0.0080344522792437	0.09917461896452384	-0.003766250251771364	-0.006776377165815237	-0.05392897094635733	-0.006333796409969004	0.03526723102648553	0.08521661255412888	0.0019510381925758069	-0.1445258493153702	0.008257356557443401	-0.043101798628657574	0.01653935492432778	0.15118804904909564	-0.004929114349133687	-0.01523346049963228	-6.70242439990365e-05	0.010983695175577297	-0.0008550042092707336	0.15637058622874683	-0.023320382418546125	-0.014321869539555266	0.011820826418590408	0.05317808026500748	-0.02456125093931566	-0.005163305899604541	0.0991999210561122	0.1109553790611478	0.010549230507299192	0.008294004266573094	-0.04786800442054194	-0.026457696626530636	-0.014551369893353056	0.3874753142879338	0.04175404586117095
365	-0.028839438324783567	-0.015228704603983966	-0.11295661523157745	0.004716204079840147	-0.05547335603841441	0.04477126640247631	0.05721891081962728	0.012829309211478646	-0.023229525478593194	-0.029176851421154393	0.03256702189924657	0.02974889706926808	-0.009980552799691272	-0.06770701852512426	0.00041000077252119143	-0.004570133825386222	-0.07101093936106419	0.019811460728233858	-0.014389903046110158	0.057428666829129914	0.010073621840410654	-0.1424640777229434	-0.023434131777019963	0.030904745603985612	0.07047966545782079	0.09480643006571204	0.0006262469971646226	0.040423409991752535	-6.568006174438174e-05	0.010738841972846799	0.0006906793503359121	-0.039996047383789694	-0.06319393760558552	-0.013981014142394287	0.012707430728013258	0.05232188727222113	-0.013069326301623291	-0.0050308203088824735	0.10730047869736195	-0.08547889751732513	0.06398737583765855	0.008106757608022767	0.014529576134985678	0.005312107779505724	-0.014025081868803435	0.30620536833955714	0.0371236104859331
366	-0.08511021571830686	0.0018451392732589354	0.015958632292787853	0.02092371556909072	0.025698979030145917	-0.17387008849152824	-0.056809757315140416	-0.0829470162981029	0.02275147842521569	-0.02698083111612749	0.057541405643885615	-0.09724581040495696	0.010534096798717956	0.08469372095997213	0.038394815497753955	-0.0023630873498875606	-0.054645151996593755	-0.031963812582592024	-0.0007403053111234353	-0.012281878333613248	-0.004558691395279807	-0.11134815127410816	0.017616208254917488	0.17908618614799346	0.04876852673633848	0.08087493932973758	0.005059573810700146	0.042891497408664284	-4.539387857877032e-05	0.007043556677951446	0.0058651824315029575	0.06121809757560761	-0.03935718784873528	-0.002014869116969918	0.0074768028710089345	0.03940035984046954	0.03542940835713084	0.01321682355518419	-0.17067921899179228	0.06974048829944483	-0.0758287823686197	-0.023760768360424844	-0.05758086161472322	0.05400417976768188	-0.006082427346380972	0.03365334216761161	-0.03275817811335466
367	0.03315623551247119	0.024125955579598044	0.004213812381552511	-0.029460120507784883	-0.036036054081333514	-0.13978278824560217	0.07199069360047558	-0.1466307505197506	-0.024712061885613146	0.006505423574233856	-0.05280950060810472	0.07135156981408293	-0.01063691859162032	-0.10643562563411316	0.01668251071679024	0.012265587744926882	0.02101630510683991	0.01119892782470371	0.00019248918287846016	-0.07546048015520818	0.004104073853915072	-0.15535494247382292	-0.02547346460798034	0.06846623350705032	-0.06713817595925815	0.06156552438932576	0.008899097179499934	-0.10146490679271987	-7.408432519860359e-05	0.012269743616760207	-0.0039888607856928965	0.06667578229780244	-0.07306914790091068	-0.01611215264510233	0.014874401921292685	-0.03771192744392414	-0.010721723483563475	-0.0058591631950258224	-0.24648781323126184	-0.12694398422920075	-0.15453527391811608	0.009277484452495747	0.016528046826308894	0.07596151050377413	-0.01731560530476376	-0.0858327635426364	0.06607459437722883
368	0.08210207112761758	0.022384005571705026	-0.17289954328532667	0.001556934602881236	-0.04086904006010243	0.04770695450981552	0.06358633232371573	0.08574331687494954	-0.026759918429294087	0.003228959834793173	-0.02717796380725406	0.025803781754939758	-0.011543569501294626	-0.09120123331359137	-0.030073490222508194	-0.0023756495203656374	0.004123872066301099	0.013453085013437348	-0.029991569971339182	-0.08865338452464691	0.003304995236828505	-0.07029496480887046	-0.028290434945336396	0.029019701110035323	-0.04132769530980048	-0.09902859313124145	-0.013152885539783088	-0.048609402865231036	-8.569329873076153e-05	0.0021681358383040194	-0.002773875972535126	-0.04360344818374098	0.16435487940851734	-0.019055935952949223	-0.03593924432260828	0.06506955836478956	0.0004792336735079578	-0.007003369429535858	-0.0035423325526854296	0.1465277347031469	-0.18638216669454474	0.010894632347120457	0.019288573490747942	-0.020670732228185114	-0.021860869703370263	0.16444428878350353	0.10606515482960806
369	0.055742413438998606	-0.018369727380706448	-0.09006038583421958	-0.02281561729107332	-0.03455053129183447	-0.010070698146834697	0.03936598397131512	-0.09636741834136976	-0.026329488946900275	0.030615943540459788	-0.08913206543369716	0.04467833239914204	-0.011353004745688464	-0.07691952238242082	-0.02033307643650991	-0.008252132974178442	0.007429285135047685	0.02805274130961124	-0.019326978131582344	-0.08588042905736426	0.0055242904150485	-0.040163241812201336	-0.02769834899675335	0.025931550500374444	-0.08249703433392253	0.016743327945198817	0.002929914302228131	-0.15230548686615025	-8.325326235036623e-05	-0.008753612379130148	-0.01885018654680422	-0.04753061496608461	0.015174914099044996	-0.01843719577342532	-0.004489473339408115	-0.0609410732220693	-0.029910307869510322	0.0015428402880460362	0.14869943815477443	-0.05267918411267893	-0.17968841579880332	0.010554731520870764	0.01870835117636001	0.004833846599389663	-0.02090552163054137	-0.1055394218117475	0.0976597241419574
370	0.06183591393349404	0.014122186580511625	0.0077515104756775075	0.023681584989038516	-0.00458607043796889	-0.029084834831352834	0.05518804257183272	0.014294226897372914	-0.025415983131238308	0.02508630897925642	-0.02499851513115906	0.07436669016322824	-0.010948566807240889	-0.11396218854003122	-0.014431277687670677	0.003266116437665166	0.022231840753945332	0.02056747346089352	-0.045584201050105536	-0.002127912933336119	0.0029105166572326755	-0.05637830637593255	-0.02644175766292084	0.00873953533390291	-0.08194860876608905	-0.16589299099267424	-0.02658994868339536	0.07353838793016584	-2.739485120991439e-05	0.01299662909964619	0.02089518602732168	-0.12966084496489017	-0.07775798407314793	-0.017124035835506535	-0.001763699817940097	-0.05457861586407137	-0.012939839586117757	-0.00625246763831501	0.13649987818791126	0.035444814952683236	0.1677977132669234	0.009833355792144418	0.017476938180153567	-0.06534585598630822	-0.01887797459622367	0.3785858138943885	-0.42776648977982035
371	-0.10412558595401342	-0.015445656427500093	0.014796324279589334	-0.023537291611974917	-0.01100713034381354	-0.20391391638512513	0.060376426427472894	-0.08100990495672537	-0.023443641317633525	-0.012396727080749593	-0.009266054779022564	0.04649917091016555	0.001673158282819396	-0.09861439032628258	-0.01452560774260656	-0.00676452006771088	0.018825988469170822	0.00893781754696998	0.035218761384257266	-0.06728893547097581	0.013897590326700524	0.1396195750535309	-0.004408054265328768	0.06781634224148111	-0.05160319774283273	0.03669039979029855	-0.0027186381093932837	0.06305336571457573	-6.68938504328605e-05	0.010959942978139181	-0.015077651463847347	-0.24445062734595407	-0.06462016830593871	-0.014288804565926388	0.013020396300412195	-0.0715774121236514	-0.041064696894831776	-0.005150454019892788	0.11015992301993079	0.11070692479403128	0.5430589542864073	0.008275840241949717	0.014818205963463477	-0.013816503119373264	-0.014500316866767959	-0.0703783846262853	0.04130486645885614
372	-0.024729893160390728	-0.01575260938878647	-0.13317829153150246	-0.026582664151250424	-0.03804017626829777	0.09293996311072635	0.048780623031035864	-0.08681133388229445	-0.024292919155490984	-0.021725928738330923	-0.010029432304474955	-0.060952291021742946	-0.010451350838487698	-0.08195011213170574	0.023317025038752087	-0.00720231056640541	-0.002220219524869095	0.032886283246173355	0.03700836864364069	-0.07276023732193374	0.01234624816972371	0.044234244567804504	-0.024896904378936987	0.04668946246224385	-0.05959104203742357	0.023592311505633623	4.4238710745075904e-06	-0.03426804582081905	2.805788694220761e-05	0.0118369270656523	-0.021269397327468638	0.10389927879941077	-0.07027722819889559	-0.01550963711424313	0.014261755771257854	0.0561616277839167	-0.04074734228720434	0.002449964869718363	-0.10131973871833955	-0.2172565743817138	-0.14801704703087987	0.008946496529706013	0.01596303914240717	0.07177280483851124	-0.01638530843653902	-0.08072594744798692	0.05788957148641587
373	0.018843308530911134	0.018926184886172204	-0.12122291531534382	0.02118543757488537	-0.05775806987391845	-0.013909906507946096	0.022358187091642244	-0.013356618518174889	-0.029491884751726462	-0.0007471526134062753	-0.03553629617601532	0.022431493243968904	-0.012753097463141422	-0.02046076716024046	-0.02103087896014758	0.009797679992450741	-0.037679362872506714	-0.007216888612025516	-0.03626316204088181	0.05308993814287645	-0.010572474048500091	0.037217492103447096	-0.032048446275131426	0.019779501305364357	0.03328721353902114	-0.04012936594008365	0.004432076361362619	-0.037113842242360806	3.992125812231472e-05	-0.006297861592293471	0.030315006047756367	-0.023118078615481576	0.11802786059388375	0.01790041090597183	-0.01307087064344195	0.0033833459519493868	-0.011381146755146976	-0.002058472019673019	-0.17334468143199996	0.17702024547151654	-0.3139421632358026	0.017371979487174855	0.02297128549647697	-0.03874317813264381	0.0012390303516299375	0.12547056725751662	0.15941501701024857
374	0.0327113100731974	0.005061180105107729	-0.08230925967444855	-0.0041695576901536885	0.011682572223053954	-0.11113306680597405	0.007196562967152218	-0.1918871384858357	-0.01173122017054693	0.002397472306689644	-0.06383693370055801	-0.009264947734173464	-0.0076762848953454655	-0.0052533800419295295	0.008543524484328269	0.00770188779670863	-0.022043794724307775	0.02271064297120379	0.001128659714437845	-0.08926621538212645	-0.003380075568041602	0.040975976119974	-0.02842128758392103	-0.005569564129981049	-0.03554435637202774	0.002151732968964616	0.01198816293120871	-0.1684382615108862	-2.635824807864784e-05	-0.006231523063013739	-0.015712523874689945	-0.026793336496719	-0.007564511454406331	0.014383279652392509	-0.017757113787881845	0.022166049611573334	0.007467427081781643	0.01874447561420941	0.18147755882354866	0.03346965253674833	-0.1878615042279425	0.01096975137346844	0.019416804233235878	0.08525877489320344	-0.007428761232757092	-0.1119427674232129	0.1079227783495581
375	0.009999995556930694	0.007738494351596334	-0.0872360828074282	0.0021512293007096414	-0.07472193322485222	0.03478127248175987	0.028010537767233785	-0.09191077135844858	-0.027953262217241447	0.006994484959401606	-0.036116426726358855	-0.05590754479349889	-0.012071900567372106	-0.01558913863406727	-0.025133033741784223	0.004649044870166425	-0.015846999411731122	-0.005743068805089068	-0.009714722175777646	-0.0320666701892251	-0.008966003587354391	0.0036336354911439585	-0.02993196304128078	0.0035635744805676854	-0.039284708363829086	-0.0820594718905119	-0.019003763579160213	-0.10554361437701705	6.843956223890752e-05	-0.013023848073323796	0.03457620515286227	-0.09462371391367046	0.11649711210639449	0.01481495709866532	-0.0329438994596808	0.02335796380501621	0.04145407898563396	-0.010533797281995123	0.0720193261195369	-0.166089357223784	-0.11732753904930449	0.011836990052887294	0.020897210118495588	0.0038766485020578076	-0.016960770866509066	0.15865645184711888	0.1293687827324707
376	0.025905999669919345	0.01202351981017015	-0.035071663993181526	0.02485666137734136	-0.016269430115421764	-0.03126750402927224	0.03391875583138433	-0.09823252906239262	-0.021062884518135254	-0.004237019887415834	-0.06981844675857432	-0.015990940565444058	-0.009021312269001516	0.03386461212597164	0.06599396502879072	0.010748488062938235	-0.022773657242672683	0.01379571233949981	-0.004988132390555562	0.043892454258132964	-0.00819661166122883	0.044064536116958083	-0.029660753197950734	0.009899419649982782	-0.12928744123495775	0.050432414403137726	0.015606742971210988	0.01786719295838434	5.04703782886258e-05	0.012595381425911722	0.012469697372430677	-0.12935067627479654	0.014502811471605748	0.02100151747266011	-0.010002549955011954	0.05075182486876791	0.016172486638093245	0.0006445367342866999	-0.45575117399436343	0.1572880076135948	-0.2018741219636068	-0.002956945905813764	0.02063143465791949	0.04033833546611759	0.01630559034749918	-0.19355964909276474	0.12551860600496154
377	-0.008732849106247905	0.015363641830777519	-0.10874942314973819	0.019262632313790388	-0.015313367067176842	-0.1810387377853155	0.03336101711970206	-0.09895061494900251	-0.028873738570301545	-0.0155775790305228	-0.035067329197350956	0.062049934060635206	-0.012479424583353915	-0.0407548496565023	0.039740447157242106	0.009023395583483097	-0.025384026747411727	-0.005839501902490074	-0.04218604070820339	0.11610243301102696	-0.014758200252725468	0.08181045476815824	-0.031198142838302755	-0.007415399276962754	-0.003048116209634479	0.05745456397761659	0.0081334019771144	0.02662671345968263	-5.0523909232443605e-05	0.007978031472057915	0.007018949983490455	-0.13638519502197444	0.10108164372040437	0.024347240693756645	-0.01653834824033732	-0.05233325946354879	0.011779309356204054	-0.0035369962298430952	-0.07208794971303449	-0.06081535403713127	-0.22249809020501105	0.012563870263806254	0.02213801960116295	0.03459136827176693	-0.015075433896986568	-0.035194717012160794	0.1473438529861077
378	0.020132599704999393	0.010927076695305104	0.014987801844293764	-0.030410047900471405	-0.010147714047061326	-0.07251457365851866	0.03588609841830449	-0.10146054035850385	-0.019847881755752285	0.01014225981600391	-0.06032103687386163	0.027605516824704617	-0.012139264941777462	-0.06099999807166072	-0.000935108173851415	0.002577549221897044	0.026875974603995812	0.010004759961552385	0.0450421075288547	-0.09732149801324745	0.001904360361201227	0.0388640885104129	-0.03014126459546152	0.005994026728392896	-0.016225692819573864	0.022172203834993194	-0.004460160641772088	-0.07045266266193231	0.00010214025202565576	-0.012555595150704327	-0.014820706495711928	-0.04382080786519795	0.09058691010367674	0.00766020845126029	-0.029122319633941917	0.020686728405425858	-0.0009233926881706784	-0.004899617772605835	0.009194857695668789	-0.25495526960067133	-0.21148690049162755	0.011957144519264218	0.021102318042030836	0.07819733356196122	-0.02484723771905033	-0.12717726651367983	0.13234009071688396
379	0.06095332686985876	0.020060874902798863	0.050151555507374455	-0.007102493775358275	0.008816621812698886	-0.009912053586821548	0.02962931647987807	-0.03517205497427139	-0.02750290252452391	0.025024202256542293	-0.1129421237922458	0.0821640114745882	-0.011872512076834034	-0.033845806398534614	0.046374143192923524	0.0032920200440008456	0.025835546326039804	0.015558586165783692	-0.005336100605124461	-0.09343991029307908	-0.003941824833242799	0.05841531299032664	-0.029312461690250802	0.07060809080557844	-0.055717022641888415	0.07577441558689871	0.013162237882827273	-0.014721295290209907	0.00011178535527935161	-0.007397048706724869	-0.0026750624251533624	-0.07403733810723401	0.06176218114110514	0.02238112725300026	0.004830706840292033	-0.05865533601732413	-0.005526479492805318	0.0064182553495439835	-0.12724648579898748	0.1269995188432748	-0.19793655749813402	0.011481350771830448	0.020290121871890613	0.0770024900331709	-0.02978814774876785	-0.11983623984827015	0.12057415472373101
380	-0.0012813487842568158	0.018843666624820694	0.1101061013815586	0.010673256241390077	0.01444652500498439	0.07390872530229116	0.03692034740206508	0.07391541242907552	-0.028428378045507317	0.022173438559297813	-0.03488175227752557	0.014588547246827965	-0.01418635735328772	-0.02863993770038868	0.03705411800636907	0.005502586614570352	0.02942638898701767	-0.007629786481698424	-0.02597223114639986	0.18865110912074473	-0.0006281489731241166	0.0889989114400481	-0.030585518193453454	-0.00334496578165146	-0.049500271832215274	-0.05858640594614787	-0.021466143819808613	0.08955236044769568	4.491027341047352e-05	-0.002157541860397073	0.022298316011317206	-0.05784965714606012	-0.06170821365034386	0.0025754185541453397	0.016198353954574668	0.022096526324402094	-0.015648063184170065	-0.013344328229871267	-0.07101331370111816	-0.09282625308920404	0.10684882975850063	0.012212178717226942	0.021537670124644866	-0.0845682971512087	0.021341489761083056	0.18827990621026475	-0.5392699859993532
381	0.01426993770974853	0.025515572494262	-0.07288991540813924	-0.018493355848854497	-0.009973000301929227	-0.0005165337619719573	0.050772400385457515	-0.004402333082631049	-0.032690375928951694	0.01981220985736703	-0.06162711348783895	-0.013402393049900447	-0.010394285310813442	0.009688632661157316	0.01864585140747623	0.008847455224446531	0.024961441321070227	0.008080508995613531	0.03203197962945914	-0.07192986254222103	0.0022360926290296715	0.013242448400405388	-0.036448195270411606	0.00011261065000492607	-0.05358569336194909	0.007751434600106698	-0.0009927126815624653	-0.007041085006773191	9.131829295565847e-05	-0.003500088447818672	-0.0007964076898511665	-0.10295379292163694	0.17420179146390224	0.04150369091608894	-0.016131061772470617	0.014603919866251664	-0.0022171721415451123	-0.010316915227235013	0.06683548491864491	0.1524786014053182	0.5221528882696272	0.011081617599658256	0.019607763700377527	0.07358386926508707	-0.022386423002638243	-0.11366875258768187	0.11068912587775319
382	0.07186172804933082	-0.007902215492716028	-0.12598693745689285	-0.019968846642707608	-0.035978078224792605	0.07389239934436778	-0.07942741751805331	0.026197685985395458	-0.018610175353846813	0.002139807714185469	-0.0942600989163885	0.03791736660345337	-0.013465527493971086	0.015850369976182017	0.02138676470898834	0.013954141876661816	0.03204885649071735	0.04121158648262346	0.017347143554121154	-0.03615030203986709	0.001976202987260558	-0.019713933851606715	-0.02769435609786051	-0.18158020800361527	-0.06024033239841502	0.01740185210811816	-0.020503961178890133	-0.00796778086197206	0.00013137014196354727	-0.0033529405122621875	0.003823869516017741	0.05065369455971486	-0.08382353294914875	-0.007340721963584285	-0.019701969050816087	-0.022631620602584633	-0.012909954273796886	-0.006761252171680182	0.09855554378067409	0.14184709131045387	0.13934065868617734	-0.00763961003038077	0.01870443828323638	-0.0108415672960503	-0.020899078970870823	-0.10550405516780756	0.09760303974509361
383	-0.0015003250162955305	0.017557337053770473	-0.0058584161171046055	-0.016891726205253435	-0.026089559610440783	-0.057005317523031576	0.029003247001903536	-0.11598875226801213	-0.01789003226029249	0.024074602315041722	-0.07382309440417958	0.040705306071266	-0.012167004316153045	-0.04218175991194543	-0.01840611248595766	0.01114569470471563	0.007170088326944164	0.016722156464841882	0.0301471551266514	-0.09772514059442257	-0.0026858045102224892	0.02672614207094235	-0.030227451014025925	-0.02763422375029233	-0.11167217302135343	0.20541376433830932	0.007804761753860244	-0.08455784263881197	9.413216963088112e-05	0.003989761047622689	-0.004549126243376322	-0.1672803389167788	0.04403888855966308	0.011271833677262557	-0.017438468598842415	-0.0006980052507846995	0.002678542211350707	-0.009817148018847987	-0.016951557484674168	-0.22453153411223195	-0.20828085062022517	0.012006621854356667	0.021186777542155588	0.04117394590106742	-0.024986302037459912	-0.12794065283013628	0.13356361910696551
384	0.06048342027779795	0.024618020037585057	0.09874914537227006	0.008605263147396836	0.03803986372239536	-0.08041951421915412	0.013004124093972691	0.1650168134093004	-0.023891605031913225	0.027602882402717403	-0.13983566440405978	0.11372970645584449	-0.01027367637377499	-0.0336485930500041	-0.015667808055790617	0.014578950516355748	0.019599535036632795	0.004842944895665303	-0.00896765642061403	-0.021785225563398732	0.008219406150314546	0.11696401530365526	-0.024344868648910372	-0.04982899585584063	-0.017962515383720123	-0.24728692839886465	-0.014384797180859207	0.06543475288773333	0.00014013300029214193	-0.013942773515823658	0.020778729653772702	-0.0016693761160213416	0.047191705056061475	0.02462240034663427	-0.0005672068407843522	-0.05612649515495024	0.014497490652224363	-0.005400746393298852	0.0876741022635646	0.11554561062006552	0.4534632250232936	0.008629587470802575	0.015422064559802173	0.045953657687930555	-0.015494582567979276	-0.0758363542903068	-0.3300923796908645
385	-0.048564645884663624	-0.00740562867130116	-0.041541010033559034	-0.03378991993839009	-0.07401615661763324	-0.009486539030083917	0.04554065564331751	-0.2278793882263123	-0.01550871244252446	-0.0010743326774093516	0.04938058378911967	-0.0868450783845106	-0.005795572361893415	-0.08108471868627312	-0.004372661290308881	-0.0038251062966892456	0.013180893207628299	0.02245019889707339	0.018498195175428726	-0.08548281352508891	0.00033937017381806267	-0.060272078273700805	-0.01923179251661089	0.0009104311642496373	0.06231995590321102	0.008077106062163771	-0.03469384951837323	-0.12639994800415622	8.583693986891072e-06	0.013876203491313821	0.009322518892544823	-0.1650402423719723	-0.04284464331736769	-0.009589496061904545	0.008242074223452727	0.04129085464217787	-0.01952700430361876	0.008563116137544563	0.07603341872796458	0.0491142916044659	0.015521175180979485	0.005694306189081788	0.018625152795752713	0.02238066931315084	-0.007244484012337282	-0.10478743411098043	-0.008597014399441045
386	0.08408939330856668	0.016361846422474013	-0.13030585044865378	0.008886632778999393	-0.06311607847759056	0.005263432747449567	0.04076254018227825	0.049190184999287456	-0.029182059808293193	0.029405685062995117	-0.03732617929289337	0.023193096125116105	-0.012615928154250926	-0.011889155023613051	-0.0005814926254068428	0.00783892096317996	-0.018683656254886945	0.004828144239517311	-0.016277721973566663	0.08409233474784004	-0.01281180714405881	0.041928785881172916	-0.03162226033055536	-0.011113651987134649	0.006785811377679839	-0.030165037627597972	0.001523040686101406	-0.027934030794956842	7.01408419629877e-05	-0.016634687307986375	0.01415116098041414	-0.015898109815719808	0.03740446578402205	0.009923398947321912	-0.01759450219170311	-0.025605104573138276	0.03448127850583658	-0.0011719274602943835	-0.013118247900973795	-0.06003250545445539	0.3196396988670963	0.012807344857973949	0.022553639045462044	0.06290485818713969	-0.005150329118442762	-0.18025293441168921	0.1533647528116857
387	0.05386389991440739	0.012876915507012652	-0.17079380172582675	0.009830709343425984	-0.040470946871689714	-0.04676427174850957	0.05131072655881839	0.07213875156150741	-0.02830855331646247	0.02153253640650632	-0.03855783490996287	0.04965063465429152	-0.012229199182503125	-0.04766311550774722	-0.020405609335116252	0.00961475659151618	0.03898645164435531	0.02521304222258246	-0.011637949846188465	-0.10784624412012538	-0.0014018748768229873	0.04816286868651335	-0.03042069087269079	0.00572908248673166	0.00391231771418178	-0.17334933092602617	0.0016920094035758498	-0.12757290119487186	0.00011576335933133342	-0.01114618840758292	-0.002282912579196806	0.014660813131167693	-0.0023913547787235965	0.007239464568432668	-0.03924320234532937	-0.016534832284163206	0.02176930654709199	0.0024545524831719643	-0.10242122345860619	-0.11312742080552532	-0.026959443951795302	0.01211755572769338	0.021376145451147383	0.012727550605322841	-0.02529810022657595	-0.12965225271276248	0.1363069104179424
388	-0.011089143148194917	0.0012180100209196547	-0.11342002512197354	-0.002224693966844171	-0.02684140339309186	-0.04378814149229887	0.03602772576995639	-0.0408460232072986	-0.02313638706152884	0.012242223609983952	-0.03365648478350341	0.07327385562305903	-0.012399961812156286	0.00931774364932784	0.0059340894640846934	0.007442482464780945	0.02789278241213114	-0.0005909449094387787	-0.03238801523932788	-0.1011149634403723	-0.003240299975970376	0.21296222942292692	-0.023306013350488423	0.007785610209555885	-0.056076103430178506	0.09998885116439052	0.011920138634646787	0.09001771223089712	1.3678147340380475e-05	-0.009599052606300588	-0.012203235268417314	-0.29619007925530877	0.06138885181095053	0.02613213300086444	0.012571293587764654	-0.026575145735147625	-0.0009575081556582405	-0.0049787807469286	0.10605664676469688	-0.07201523232973238	0.1698823069656999	0.0037851112470432893	0.021896075213989334	-0.002932551678413011	-0.026154175362985466	-0.13435163248514517	0.1438389088875715
389	0.06768649421688955	0.015546970681959421	0.136020578441949	-0.011910221552820118	0.009524906165591741	0.01801559789442226	0.06225597657178785	-0.054273995393488386	-0.029815471236516976	0.026039787625127264	0.003320022714437635	0.08662684217849875	-0.009713749952000774	-0.03288056767625404	-0.015961187449701937	0.007431715430172639	0.017415628659798368	-0.024680851942225086	-0.0394878780103191	-0.10833816962634377	-0.011391468245421471	0.15108121524620352	-0.022605173575085052	0.05117863269416513	0.023073756013143022	-0.01113784796650238	0.012770734808591677	-0.07776367715226347	-0.000103014742351837	-0.022827548723196783	0.020204849721438538	-0.5163776496656054	0.14985804356177596	0.01332148012410772	-0.014181077527028579	-0.07064218368407593	0.0012892688377765394	0.0033122836264324893	0.19525354788946805	0.04461194432527085	-0.10130397989184534	0.007630874708861915	0.013717227779803984	0.01736310056617591	-0.009718308220620944	-0.06042720472490356	0.025355469853650787
390	0.1382131549617805	0.02613705443048136	-0.05555605485823937	-0.009923934870898507	0.002934233100783805	0.03886230840829256	-0.020864754882910393	0.10845704762121662	-0.02475985779138466	0.019787537825993993	-0.07244452661212644	0.10328235266269441	-0.010658079351918624	-0.018893873779151575	-0.020623114948734454	0.004583410400004404	0.021098839378410637	-0.014066531246695246	0.006797320116256192	-0.07576839567597012	-0.002238679793341336	0.15763958969164094	-0.025539211229354365	-0.05386471596696361	0.09765715060632424	-0.08622742453738202	-0.003307275027028417	0.03934137434233949	0.0001000094707070064	-0.025819725379224133	0.009934515429040643	-0.15259936202535304	0.21461447820982907	0.0186703302356863	-0.012629842055393924	-0.07708834243198597	0.020106307434201463	-0.005885868372952747	0.03169496999064418	0.13934041193121544	0.22614333516563662	0.009315227842592269	0.016592476081736935	0.05862033822856379	-0.00460019646863343	-0.16822048830076525	0.19812270430893966
391	0.11384342771254359	0.009575122056919818	-0.11140473418862981	-0.002502929460827314	-0.06162396087490973	0.20591302202613213	-0.07110410774165779	-0.04766343232535243	-0.023869961423207298	0.026394609641020344	-0.006503856322827938	0.06111313443381975	-0.010264094063147492	0.05321880798619198	-0.0034048218161339175	0.010700632356390155	0.005631450917780589	0.011194022153732063	-0.03617557827729615	0.016593242934984837	-0.007832356016376985	0.1620399247049182	-0.024315096346789855	-0.1368450808739749	0.009936467782689473	0.026794770965947456	-0.0006272152240042699	0.014911387504695912	3.515648627248139e-05	-0.020938763081746293	0.022185566627426302	-0.1942046721770867	-0.06109211539804525	-0.013527426411259477	-0.006011260046818373	-0.017261248124164033	1.390763349232594e-06	-0.005388653382147706	0.11585328326335502	0.11531182690202901	0.3961214713448573	0.008612495982456465	0.015392888805703595	-0.02623117756124973	-0.015446544083832415	-0.07557264953929363	0.049630049200107454
392	0.0448537856952805	0.014386222471493732	-0.055444523922846135	-0.016986695607728995	-0.060367168367701465	0.015593755719522295	0.034729893751684573	-0.15273913725755567	-0.028977881001872395	-0.005819365239741037	-0.0464043400346808	0.02282977942842732	-0.012525531734077406	0.019252618695938185	0.029365122154894646	0.006775909323637102	0.02838254846452277	-0.00481213826131769	0.016337851812340386	-0.03510568172669542	-0.0032767834284066822	0.05561292429638916	-0.03134139805874305	-0.056209228480604355	0.0022870529257211503	0.052143109010107894	-0.0012479724758655574	-0.06426929723077598	3.901632117688722e-05	-0.013415881030016763	0.007462197340642069	-0.06917071448083192	0.10125422587384895	0.014057445459013307	-0.006744186295806201	0.002754247093592065	0.013463569471746767	0.0006464878033721378	0.11528694141083178	0.03263010892426849	0.18057882976008868	0.012646109283172991	0.022278404414805324	0.025446260424147427	-0.03427684975590377	-0.1789406295442423	0.14937754729845776
393	-0.031311343356236795	-0.011715192222592822	-0.2096996755923172	-0.04034110455584465	0.0005033787867366309	0.06390168654746349	-0.05718569343224755	-0.21506931653889164	0.004985198457865405	0.009099823591795467	0.05801559975372093	-0.03880162268703081	-0.008445343650346354	0.03241041001414055	0.03217871499913284	-0.004866656853328251	0.012468406126840165	0.044271067875955215	0.02746064466883591	0.02627231884175869	0.01427375185510349	-0.11231294286511187	-0.01866422685639769	-0.11143083044777795	-0.1352478474915128	0.1047855905086933	-0.0095492457209454	-0.10480370528022787	-4.6022879259926404e-05	0.007158134020995907	-0.0362104279359272	0.12109695758029967	-0.04009627867285344	-0.00899638001290482	0.007638985596964516	0.03980100936088702	-0.037377763345067254	-0.0030933647113491137	0.06099207313332946	0.07093899761077709	0.09104170070223619	0.005368481809497915	0.009855245864054885	0.05448556565103178	-0.0063287001451703935	-0.02552072120879705	-0.03059139827744809
394	0.03884380141646336	0.020882414934237765	-0.1131633248174145	0.001626765509670048	-0.040202713436790605	0.0019394787000951766	0.0373552614217967	-0.011484379187501533	-0.016870918519606717	-0.0018250252557326595	0.0031744722239195563	0.019258959714453773	-0.011302305546094283	-0.0739615221549712	-0.029806784005172903	0.005630352615331728	-0.005835169199384727	-0.017672157087463187	-0.029477248730748813	-0.1054154637051418	-0.011195135416121629	0.07085737853017611	-0.02754082625028022	-0.009979623447584417	0.001097261270680263	-0.026076409888502183	0.004264336505346111	-0.08627827942403607	-6.012982143396642e-05	-0.00563479605260501	-0.002742861951464482	-0.028788541700344283	0.13752697150720863	0.01005329044108157	0.01127634626310567	-0.010854479781317903	0.05735348659121984	0.010147773341065444	0.26103665722009683	-0.182711682473836	-0.045311466169155296	0.0037312274916016367	0.011302338154955387	0.01696122108296121	0.036748398532696756	-0.14248492468262391	0.16720605818858678
395	-0.07286101913005041	0.019214998050871273	0.051618247176330546	-0.018566722777624674	0.04522543541438894	-0.06377863871851941	0.0669800035966308	-0.01042488411279962	0.0026987660043011757	0.0019576978855585735	-0.020278042825280986	0.08696706643115192	0.0016914486542555507	-0.01873783579609292	-0.017607594488006355	0.004305738926288516	0.027598195902909267	-0.0018008206966343906	-0.004646090532752401	-0.015959223142216726	0.003635686086075715	0.14559449312668407	0.009824116371867914	0.016692795529002758	0.08816462144005187	0.07329226417894927	0.007287236448975255	0.09005887920489451	3.926463816450749e-05	-0.007966572280926926	-0.014787486429184255	0.22225663292874387	0.005846637401519219	0.01534109112907713	0.020445679754857712	-0.043873722954762585	0.00405267803640119	-0.005919521833790934	0.12854192066549192	0.033477157767336826	0.14700539173052712	-0.01944508218189116	0.021666110266251877	0.04340473917524826	-0.025775533307705024	-0.13227309668860218	0.1296353340716999
396	-0.050099079552368454	-0.004527226038023707	-0.00636142053607916	-0.01403377598216381	0.036456425776594005	0.02568191799258588	-0.054473985642711754	0.044278985068806884	0.01960923482951204	0.007082443158923181	0.07712064490465917	0.07760013295054757	0.006117635363671275	-0.004781390104713381	-0.0716481834860173	0.011892656787340906	0.020187962883050883	-0.004867293443565979	-0.04292871716143965	-0.07237013450421068	-0.006674237597391991	0.18134820650561395	0.031024992142821294	-0.06754379078169745	0.04974168429262557	0.07322070882813356	0.008535181749256396	0.06782433097778377	-7.136500427703355e-05	-0.0001673012929763554	-0.01915769192591662	-0.01524449702773881	0.0010681092279373986	-0.0033223246797275062	0.014173247068836386	-0.10162240803249738	-0.004133287036655646	-0.005591140880784527	0.12069307067342964	0.11922634245945471	-0.23242529422996455	-0.020148816874201253	0.011786058855912033	-0.12080658382977587	0.014372149105043391	-0.07998816811808113	0.056707085062051445
[truncated: 8 more rows]
