# Supplementary material for: Self-supervised learning reveals clinically relevant histomorphological patterns for therapeutic strategies in colon cancer
Source: Nat Commun. 2025 Mar 8;16:2328. doi: 10.1038/s41467-025-57541-y (PMC11890774; doi:10.1038/s41467-025-57541-y)
Supplement: Supplementary file 4 — Source data file [file 41467_2025_57541_MOESM4_ESM.zip › SSL_Source_data/figure4d_base_values.csv]

	0
0	-0.00416002614633727
1	-0.00416002614633727
2	-0.00416002614633727
3	-0.00416002614633727
4	-0.00416002614633727
5	-0.00416002614633727
6	-0.00416002614633727
7	-0.00416002614633727
8	-0.00416002614633727
9	-0.00416002614633727
10	-0.00416002614633727
11	-0.00416002614633727
12	-0.00416002614633727
13	-0.00416002614633727
14	-0.00416002614633727
15	-0.00416002614633727
16	-0.00416002614633727
17	-0.00416002614633727
18	-0.00416002614633727
19	-0.00416002614633727
20	-0.00416002614633727
21	-0.00416002614633727
22	-0.00416002614633727
23	-0.00416002614633727
24	-0.00416002614633727
25	-0.00416002614633727
26	-0.00416002614633727
27	-0.00416002614633727
28	-0.00416002614633727
29	-0.00416002614633727
30	-0.00416002614633727
31	-0.00416002614633727
32	-0.00416002614633727
33	-0.00416002614633727
34	-0.00416002614633727
35	-0.00416002614633727
36	-0.00416002614633727
37	-0.00416002614633727
38	-0.00416002614633727
39	-0.00416002614633727
40	-0.00416002614633727
41	-0.00416002614633727
42	-0.00416002614633727
43	-0.00416002614633727
44	-0.00416002614633727
45	-0.00416002614633727
46	-0.00416002614633727
47	-0.00416002614633727
48	-0.00416002614633727
49	-0.00416002614633727
50	-0.00416002614633727
51	-0.00416002614633727
52	-0.00416002614633727
53	-0.00416002614633727
54	-0.00416002614633727
55	-0.00416002614633727
56	-0.00416002614633727
57	-0.00416002614633727
58	-0.00416002614633727
59	-0.00416002614633727
60	-0.00416002614633727
61	-0.00416002614633727
62	-0.00416002614633727
63	-0.00416002614633727
64	-0.00416002614633727
65	-0.00416002614633727
66	-0.00416002614633727
67	-0.00416002614633727
68	-0.00416002614633727
69	-0.00416002614633727
70	-0.00416002614633727
71	-0.00416002614633727
72	-0.00416002614633727
73	-0.00416002614633727
74	-0.00416002614633727
75	-0.00416002614633727
76	-0.00416002614633727
77	-0.00416002614633727
78	-0.00416002614633727
79	-0.00416002614633727
80	-0.00416002614633727
81	-0.00416002614633727
82	-0.00416002614633727
83	-0.00416002614633727
84	-0.00416002614633727
85	-0.00416002614633727
86	-0.00416002614633727
87	-0.00416002614633727
88	-0.00416002614633727
89	-0.00416002614633727
90	-0.00416002614633727
91	-0.00416002614633727
92	-0.00416002614633727
93	-0.00416002614633727
94	-0.00416002614633727
95	-0.00416002614633727
96	-0.00416002614633727
97	-0.00416002614633727
98	-0.00416002614633727
99	-0.00416002614633727
100	-0.00416002614633727
101	-0.00416002614633727
102	-0.00416002614633727
103	-0.00416002614633727
104	-0.00416002614633727
105	-0.00416002614633727
106	-0.00416002614633727
107	-0.00416002614633727
108	-0.00416002614633727
109	-0.00416002614633727
110	-0.00416002614633727
111	-0.00416002614633727
112	-0.00416002614633727
113	-0.00416002614633727
114	-0.00416002614633727
115	-0.00416002614633727
116	-0.00416002614633727
117	-0.00416002614633727
118	-0.00416002614633727
119	-0.00416002614633727
120	-0.00416002614633727
121	-0.00416002614633727
122	-0.00416002614633727
123	-0.00416002614633727
124	-0.00416002614633727
125	-0.00416002614633727
126	-0.00416002614633727
127	-0.00416002614633727
128	-0.00416002614633727
129	-0.00416002614633727
130	-0.00416002614633727
131	-0.00416002614633727
132	-0.00416002614633727
133	-0.00416002614633727
134	-0.00416002614633727
135	-0.00416002614633727
136	-0.00416002614633727
137	-0.00416002614633727
138	-0.00416002614633727
139	-0.00416002614633727
140	-0.00416002614633727
141	-0.00416002614633727
142	-0.00416002614633727
143	-0.00416002614633727
144	-0.00416002614633727
145	-0.00416002614633727
146	-0.00416002614633727
147	-0.00416002614633727
148	-0.00416002614633727
149	-0.00416002614633727
150	-0.00416002614633727
151	-0.00416002614633727
152	-0.00416002614633727
153	-0.00416002614633727
154	-0.00416002614633727
155	-0.00416002614633727
156	-0.00416002614633727
157	-0.00416002614633727
158	-0.00416002614633727
159	0.018792835264397928
160	0.018792835264397928
161	0.018792835264397928
162	0.018792835264397928
163	0.018792835264397928
164	0.018792835264397928
165	0.018792835264397928
166	0.018792835264397928
167	0.018792835264397928
168	0.018792835264397928
169	0.018792835264397928
170	0.018792835264397928
171	0.018792835264397928
172	0.018792835264397928
173	0.018792835264397928
174	0.018792835264397928
175	0.018792835264397928
176	0.018792835264397928
177	0.018792835264397928
178	0.018792835264397928
179	0.018792835264397928
180	0.018792835264397928
181	0.018792835264397928
182	0.018792835264397928
183	0.018792835264397928
184	0.018792835264397928
185	0.018792835264397928
186	0.018792835264397928
187	0.018792835264397928
188	0.018792835264397928
189	0.018792835264397928
190	0.018792835264397928
191	0.018792835264397928
192	0.018792835264397928
193	0.018792835264397928
194	0.018792835264397928
195	0.018792835264397928
196	0.018792835264397928
197	0.018792835264397928
198	0.018792835264397928
199	0.018792835264397928
200	0.018792835264397928
201	0.018792835264397928
202	0.018792835264397928
203	0.018792835264397928
204	0.018792835264397928
205	0.018792835264397928
206	0.018792835264397928
207	0.018792835264397928
208	0.018792835264397928
209	0.018792835264397928
210	0.018792835264397928
211	0.018792835264397928
212	0.018792835264397928
213	0.018792835264397928
214	0.018792835264397928
215	0.018792835264397928
216	0.018792835264397928
217	0.018792835264397928
218	0.018792835264397928
219	0.018792835264397928
220	0.018792835264397928
221	0.018792835264397928
222	0.018792835264397928
223	0.018792835264397928
224	0.018792835264397928
225	0.018792835264397928
226	0.018792835264397928
227	0.018792835264397928
228	0.018792835264397928
229	0.018792835264397928
230	0.018792835264397928
231	0.018792835264397928
232	0.018792835264397928
233	0.018792835264397928
234	0.018792835264397928
235	0.018792835264397928
236	0.018792835264397928
237	0.018792835264397928
238	0.018792835264397928
239	0.018792835264397928
240	0.018792835264397928
241	0.018792835264397928
242	0.018792835264397928
243	0.018792835264397928
244	0.018792835264397928
245	0.018792835264397928
246	0.018792835264397928
247	0.018792835264397928
248	0.018792835264397928
249	0.018792835264397928
250	0.018792835264397928
251	0.018792835264397928
252	0.018792835264397928
253	0.018792835264397928
254	0.018792835264397928
255	0.018792835264397928
256	0.018792835264397928
257	0.018792835264397928
258	0.018792835264397928
259	0.018792835264397928
260	0.018792835264397928
261	0.018792835264397928
262	0.018792835264397928
263	0.018792835264397928
264	0.018792835264397928
265	0.018792835264397928
266	0.018792835264397928
267	0.018792835264397928
268	0.018792835264397928
269	0.018792835264397928
270	0.018792835264397928
271	0.018792835264397928
272	0.018792835264397928
273	0.018792835264397928
274	0.018792835264397928
275	0.018792835264397928
276	0.018792835264397928
277	0.018792835264397928
278	0.018792835264397928
279	0.018792835264397928
280	0.018792835264397928
281	0.018792835264397928
282	0.018792835264397928
283	0.018792835264397928
284	0.018792835264397928
285	0.018792835264397928
286	0.018792835264397928
287	0.018792835264397928
288	0.018792835264397928
289	0.018792835264397928
290	0.018792835264397928
291	0.018792835264397928
292	0.018792835264397928
293	0.018792835264397928
294	0.018792835264397928
295	0.018792835264397928
296	0.018792835264397928
297	0.018792835264397928
298	0.018792835264397928
299	0.018792835264397928
300	0.018792835264397928
301	0.018792835264397928
302	0.018792835264397928
303	0.018792835264397928
304	0.018792835264397928
305	0.018792835264397928
306	0.018792835264397928
307	0.018792835264397928
308	0.018792835264397928
309	0.018792835264397928
310	0.018792835264397928
311	0.018792835264397928
312	0.018792835264397928
313	0.018792835264397928
314	0.018792835264397928
315	0.044447688312270923
316	0.044447688312270923
317	0.044447688312270923
318	0.044447688312270923
319	0.044447688312270923
320	0.044447688312270923
321	0.044447688312270923
322	0.044447688312270923
323	0.044447688312270923
324	0.044447688312270923
325	0.044447688312270923
326	0.044447688312270923
327	0.044447688312270923
328	0.044447688312270923
329	0.044447688312270923
330	0.044447688312270923
331	0.044447688312270923
332	0.044447688312270923
333	0.044447688312270923
334	0.044447688312270923
335	0.044447688312270923
336	0.044447688312270923
337	0.044447688312270923
338	0.044447688312270923
339	0.044447688312270923
340	0.044447688312270923
341	0.044447688312270923
342	0.044447688312270923
343	0.044447688312270923
344	0.044447688312270923
345	0.044447688312270923
346	0.044447688312270923
347	0.044447688312270923
348	0.044447688312270923
349	0.044447688312270923
350	0.044447688312270923
351	0.044447688312270923
352	0.044447688312270923
353	0.044447688312270923
354	0.044447688312270923
355	0.044447688312270923
356	0.044447688312270923
357	0.044447688312270923
358	0.044447688312270923
359	0.044447688312270923
360	0.044447688312270923
361	0.044447688312270923
362	0.044447688312270923
363	0.044447688312270923
364	0.044447688312270923
365	0.044447688312270923
366	0.044447688312270923
367	0.044447688312270923
368	0.044447688312270923
369	0.044447688312270923
370	0.044447688312270923
371	0.044447688312270923
372	0.044447688312270923
373	0.044447688312270923
374	0.044447688312270923
375	0.044447688312270923
376	0.044447688312270923
377	0.044447688312270923
378	0.044447688312270923
379	0.044447688312270923
380	0.044447688312270923
381	0.044447688312270923
382	0.044447688312270923
383	0.044447688312270923
384	0.044447688312270923
385	0.044447688312270923
386	0.044447688312270923
387	0.044447688312270923
388	0.044447688312270923
389	0.044447688312270923
390	0.044447688312270923
391	0.044447688312270923
392	0.044447688312270923
393	0.044447688312270923
394	0.044447688312270923
395	0.044447688312270923
396	0.044447688312270923
397	0.044447688312270923
398	0.044447688312270923
399	0.044447688312270923
400	0.044447688312270923
401	0.044447688312270923
402	0.044447688312270923
403	0.044447688312270923
404	0.044447688312270923
405	0.044447688312270923
406	0.044447688312270923
407	0.044447688312270923
408	0.044447688312270923
409	0.044447688312270923
410	0.044447688312270923
411	0.044447688312270923
412	0.044447688312270923
413	0.044447688312270923
414	0.044447688312270923
415	0.044447688312270923
416	0.044447688312270923
417	0.044447688312270923
418	0.044447688312270923
419	0.044447688312270923
420	0.044447688312270923
421	0.044447688312270923
422	0.044447688312270923
423	0.044447688312270923
424	0.044447688312270923
425	0.044447688312270923
426	0.044447688312270923
427	0.044447688312270923
428	0.044447688312270923
429	0.044447688312270923
430	0.044447688312270923
431	0.044447688312270923
432	0.044447688312270923
433	0.044447688312270923
434	0.044447688312270923
435	0.044447688312270923
436	0.044447688312270923
437	0.044447688312270923
438	0.044447688312270923
439	0.044447688312270923
440	0.044447688312270923
441	0.044447688312270923
442	0.044447688312270923
443	0.044447688312270923
444	0.044447688312270923
445	0.044447688312270923
446	0.044447688312270923
447	0.044447688312270923
448	0.044447688312270923
449	0.044447688312270923
450	0.044447688312270923
451	0.044447688312270923
452	0.044447688312270923
453	0.044447688312270923
454	0.044447688312270923
455	0.044447688312270923
456	0.044447688312270923
457	0.044447688312270923
458	0.044447688312270923
459	0.044447688312270923
460	0.044447688312270923
461	0.044447688312270923
462	0.044447688312270923
463	0.044447688312270923
464	0.044447688312270923
465	0.044447688312270923
466	0.044447688312270923
467	0.044447688312270923
468	0.044447688312270923
469	0.044447688312270923
470	0.044447688312270923
471	0.044447688312270923
472	0.044447688312270923
473	0.046424285662342565
474	0.046424285662342565
475	0.046424285662342565
476	0.046424285662342565
477	0.046424285662342565
478	0.046424285662342565
479	0.046424285662342565
480	0.046424285662342565
481	0.046424285662342565
482	0.046424285662342565
483	0.046424285662342565
484	0.046424285662342565
485	0.046424285662342565
486	0.046424285662342565
487	0.046424285662342565
488	0.046424285662342565
489	0.046424285662342565
490	0.046424285662342565
491	0.046424285662342565
492	0.046424285662342565
493	0.046424285662342565
494	0.046424285662342565
495	0.046424285662342565
496	0.046424285662342565
497	0.046424285662342565
498	0.046424285662342565
499	0.046424285662342565
500	0.046424285662342565
501	0.046424285662342565
502	0.046424285662342565
503	0.046424285662342565
504	0.046424285662342565
505	0.046424285662342565
506	0.046424285662342565
507	0.046424285662342565
508	0.046424285662342565
509	0.046424285662342565
510	0.046424285662342565
511	0.046424285662342565
512	0.046424285662342565
513	0.046424285662342565
514	0.046424285662342565
515	0.046424285662342565
516	0.046424285662342565
517	0.046424285662342565
518	0.046424285662342565
519	0.046424285662342565
520	0.046424285662342565
521	0.046424285662342565
522	0.046424285662342565
523	0.046424285662342565
524	0.046424285662342565
525	0.046424285662342565
526	0.046424285662342565
527	0.046424285662342565
528	0.046424285662342565
529	0.046424285662342565
530	0.046424285662342565
531	0.046424285662342565
532	0.046424285662342565
533	0.046424285662342565
534	0.046424285662342565
535	0.046424285662342565
536	0.046424285662342565
537	0.046424285662342565
538	0.046424285662342565
539	0.046424285662342565
540	0.046424285662342565
541	0.046424285662342565
542	0.046424285662342565
543	0.046424285662342565
544	0.046424285662342565
545	0.046424285662342565
546	0.046424285662342565
547	0.046424285662342565
548	0.046424285662342565
549	0.046424285662342565
550	0.046424285662342565
551	0.046424285662342565
552	0.046424285662342565
553	0.046424285662342565
554	0.046424285662342565
555	0.046424285662342565
556	0.046424285662342565
557	0.046424285662342565
558	0.046424285662342565
559	0.046424285662342565
560	0.046424285662342565
561	0.046424285662342565
562	0.046424285662342565
563	0.046424285662342565
564	0.046424285662342565
565	0.046424285662342565
566	0.046424285662342565
567	0.046424285662342565
568	0.046424285662342565
569	0.046424285662342565
570	0.046424285662342565
571	0.046424285662342565
572	0.046424285662342565
573	0.046424285662342565
574	0.046424285662342565
575	0.046424285662342565
576	0.046424285662342565
577	0.046424285662342565
578	0.046424285662342565
579	0.046424285662342565
580	0.046424285662342565
581	0.046424285662342565
582	0.046424285662342565
583	0.046424285662342565
584	0.046424285662342565
585	0.046424285662342565
586	0.046424285662342565
587	0.046424285662342565
588	0.046424285662342565
589	0.046424285662342565
590	0.046424285662342565
591	0.046424285662342565
592	0.046424285662342565
593	0.046424285662342565
594	0.046424285662342565
595	0.046424285662342565
596	0.046424285662342565
597	0.046424285662342565
598	0.046424285662342565
599	0.046424285662342565
600	0.046424285662342565
601	0.046424285662342565
602	0.046424285662342565
603	0.046424285662342565
604	0.046424285662342565
605	0.046424285662342565
606	0.046424285662342565
607	0.046424285662342565
608	0.046424285662342565
609	0.046424285662342565
610	0.046424285662342565
611	0.046424285662342565
612	0.046424285662342565
613	0.046424285662342565
614	0.046424285662342565
615	0.046424285662342565
616	0.046424285662342565
617	0.046424285662342565
618	0.046424285662342565
619	0.046424285662342565
620	0.046424285662342565
621	0.046424285662342565
622	0.046424285662342565
623	0.046424285662342565
624	0.046424285662342565
625	0.046424285662342565
626	0.016587369753202415
627	0.016587369753202415
628	0.016587369753202415
629	0.016587369753202415
630	0.016587369753202415
631	0.016587369753202415
632	0.016587369753202415
633	0.016587369753202415
634	0.016587369753202415
635	0.016587369753202415
636	0.016587369753202415
637	0.016587369753202415
638	0.016587369753202415
639	0.016587369753202415
640	0.016587369753202415
641	0.016587369753202415
642	0.016587369753202415
643	0.016587369753202415
644	0.016587369753202415
645	0.016587369753202415
646	0.016587369753202415
647	0.016587369753202415
648	0.016587369753202415
649	0.016587369753202415
650	0.016587369753202415
651	0.016587369753202415
652	0.016587369753202415
653	0.016587369753202415
654	0.016587369753202415
655	0.016587369753202415
656	0.016587369753202415
657	0.016587369753202415
658	0.016587369753202415
659	0.016587369753202415
660	0.016587369753202415
661	0.016587369753202415
662	0.016587369753202415
663	0.016587369753202415
664	0.016587369753202415
665	0.016587369753202415
666	0.016587369753202415
667	0.016587369753202415
668	0.016587369753202415
669	0.016587369753202415
670	0.016587369753202415
671	0.016587369753202415
672	0.016587369753202415
673	0.016587369753202415
674	0.016587369753202415
675	0.016587369753202415
676	0.016587369753202415
677	0.016587369753202415
678	0.016587369753202415
679	0.016587369753202415
680	0.016587369753202415
681	0.016587369753202415
682	0.016587369753202415
683	0.016587369753202415
684	0.016587369753202415
685	0.016587369753202415
686	0.016587369753202415
687	0.016587369753202415
688	0.016587369753202415
689	0.016587369753202415
690	0.016587369753202415
691	0.016587369753202415
692	0.016587369753202415
693	0.016587369753202415
694	0.016587369753202415
695	0.016587369753202415
696	0.016587369753202415
697	0.016587369753202415
698	0.016587369753202415
699	0.016587369753202415
700	0.016587369753202415
701	0.016587369753202415
702	0.016587369753202415
703	0.016587369753202415
704	0.016587369753202415
705	0.016587369753202415
706	0.016587369753202415
707	0.016587369753202415
708	0.016587369753202415
709	0.016587369753202415
710	0.016587369753202415
711	0.016587369753202415
712	0.016587369753202415
713	0.016587369753202415
714	0.016587369753202415
715	0.016587369753202415
716	0.016587369753202415
717	0.016587369753202415
718	0.016587369753202415
719	0.016587369753202415
720	0.016587369753202415
721	0.016587369753202415
722	0.016587369753202415
723	0.016587369753202415
724	0.016587369753202415
725	0.016587369753202415
726	0.016587369753202415
727	0.016587369753202415
728	0.016587369753202415
729	0.016587369753202415
730	0.016587369753202415
731	0.016587369753202415
732	0.016587369753202415
733	0.016587369753202415
734	0.016587369753202415
735	0.016587369753202415
736	0.016587369753202415
737	0.016587369753202415
738	0.016587369753202415
739	0.016587369753202415
740	0.016587369753202415
741	0.016587369753202415
742	0.016587369753202415
743	0.016587369753202415
744	0.016587369753202415
745	0.016587369753202415
746	0.016587369753202415
747	0.016587369753202415
748	0.016587369753202415
749	0.016587369753202415
750	0.016587369753202415
751	0.016587369753202415
752	0.016587369753202415
753	0.016587369753202415
754	0.016587369753202415
755	0.016587369753202415
756	0.016587369753202415
757	0.016587369753202415
758	0.016587369753202415
759	0.016587369753202415
760	0.016587369753202415
761	0.016587369753202415
762	0.016587369753202415
763	0.016587369753202415
764	0.016587369753202415
765	0.016587369753202415
766	0.016587369753202415
767	0.016587369753202415
768	0.016587369753202415
769	0.016587369753202415
770	0.016587369753202415
771	0.016587369753202415
772	0.016587369753202415
773	0.016587369753202415
774	0.016587369753202415
775	0.016587369753202415
776	0.016587369753202415
777	0.016587369753202415
778	0.016587369753202415
779	0.016587369753202415
