# Supplementary material for: Self-supervised learning reveals clinically relevant histomorphological patterns for therapeutic strategies in colon cancer
Source: Nat Commun. 2025 Mar 8;16:2328. doi: 10.1038/s41467-025-57541-y (PMC11890774; doi:10.1038/s41467-025-57541-y)
Supplement: Supplementary file 4 — Source data file [file 41467_2025_57541_MOESM4_ESM.zip › SSL_Source_data/figure4d_data.csv]

	0	1	2	3	4	5	6	7	8	9	10	11	12	13	14	15	16	17	18	19	20	21	22	23	24	25	26	27	28	29	30	31	32	33	34	35	36	37	38	39	40	41	42	43	44	45	46
0	2.6275113344666625	2.8788257627475686	1.0531647418438324	-0.11690651080642223	1.8447519952170301	0.42670893578255953	-2.354896343464607	0.9245473640217385	-2.3141310881426413	-0.2992280676003771	1.4700585457756197	1.8979965097358424	-1.9086659800344776	-0.44232891124105045	3.4541899076511307	3.2073298297196047	-0.7046931757085417	1.197414350688379	2.473360654639404	3.397950189328254	0.42670893578255953	2.0296743337110423	-3.0072782687025867	-2.354896343464607	1.8049060866698303	0.6816011854113491	-2.354896343464607	-3.0072782687025867	0.17077556164535856	-0.5223716189145868	-3.0072782687025867	2.54568131621903	0.03724416902083583	1.070259175203132	-2.3141310881426413	-1.3978403562684871	0.5480697927868263	-2.354896343464607	-0.2992280676003771	-2.354896343464607	2.080318066529797	-0.6093829959042161	-0.5223716189145868	-1.6209839075826968	-0.8100536913663676	-1.2155187994745322	-2.354896343464607
1	1.61942430661738	1.4609539656456052	2.0969427323656022	-0.7362706116906139	0.392194640127177	0.6035037337943834	1.8356474150870161	3.0663432895537053	-2.6844529725847037	1.9595843163177777	2.3832870119757232	1.0247171988706874	-2.6844529725847037	0.6035037337943834	0.5034202752374011	1.5386629499729216	2.058790966401226	2.6215763290979273	-0.9369413071527655	0.9262771260574345	-1.7478715233690938	0.672496605281335	-2.6844529725847037	0.3623416769774952	1.9657005433352137	0.2998213199961617	-2.0355535958208755	-1.1882557354336711	2.4187937004326328	1.3544704852431555	-0.7362706116906139	0.5034202752374011	1.3876226925600554	1.58433298680611	0.6944755120001105	-1.524727972054884	-0.4261156833867741	-2.6844529725847037	-3.1341658844889855	1.6616246611077563	-2.441018703929039	-1.7478715233690938	-2.6844529725847037	-2.0355535958208755	-0.361577162249203	-2.441018703929039	-2.6844529725847037
2	1.6534739918429113	2.8240274045796525	0.8177637466280956	-3.309370638416997	-1.6999327259828956	1.4528032963807598	2.573951750071283	1.315602174867275	-1.9230762772971053	2.528359808748944	2.1416678151487045	0.7849739238051043	-1.0067855454229502	-0.4761572943607799	0.4282989798663728	1.6322717841923082	0.4748189955012654	0.8015032257563153	0.9391246036323624	0.02283387175820817	-2.5845172967448056	0.5824496596936308	-2.6162234578570507	2.336076259226241	2.679590778472867	0.3282155213093896	-3.309370638416997	-2.6162234578570507	1.6604426611590042	0.05792519156947762	-2.5845172967448056	1.518943098885305	1.4001595628953378	2.1067297637874236	1.4268278099774991	-0.6703133088017372	-0.21832818505868	-2.6162234578570507	-1.9230762772971053	3.113876325116524	-2.5845172967448056	-0.09049481354879507	-1.3634604893616826	-0.3649316592505558	-0.4761572943607799	-2.5845172967448056	-2.5845172967448056
3	2.202493527798052	2.946368231867656	2.813144011722894	-1.249759024664387	2.184228179820759	1.2702389449348832	3.4546098748677214	-0.10462672036138443	-2.536486214238688	-3.1956691737197005	1.7021706262312106	1.32611940332934	-2.536486214238688	1.7810645687008737	0.20552820794245452	1.9102763001808802	-0.6307198162581642	2.1796092339644644	0.774622739832421	2.3611588879798373	-2.502521993159755	-0.10462672036138443	-2.536486214238688	1.738804759410991	0.8116640115127707	-1.5862312612856	-0.017615343371755188	-0.36245582966348433	1.3151903327971493	1.0809969452963548	-2.0970568850515905	-0.06017495779055082	1.0528260683296589	-0.1999369001657092	2.23367645523474	0.9939855683067247	-2.536486214238688	-0.15114673599627793	-1.8093748125998097	-0.6307198162581642	0.7163538317084459	-2.536486214238688	-2.536486214238688	-1.8093748125998097	-0.25123019455326023	-2.536486214238688	-2.536486214238688
4	2.323928821632009	3.5670043519716876	1.672829877315563	0.9913787365188087	2.5580547896148276	-0.06177117807254362	2.610075974365706	0.5623831310004501	-2.3418631950165736	-2.3418631950165736	1.9215265030543902	3.0383211108056907	-2.3418631950165736	1.903007455287153	0.3212210741835628	2.610075974365706	-1.3835270180548624	1.273229888659797	1.6246277754976854	-0.1307640495594944	0.17461759999168702	0.40823245117319207	-2.3418631950165736	1.7188149905573864	0.7266861822917265	-2.769821379174754	-0.9780619099466987	-1.3835270180548624	1.8353488068133381	-0.20487202171321695	-1.3835270180548624	2.5531885999636548	0.8410965334694707	3.2216431679332285	-0.690379837494917	1.9306589866176629	-2.769821379174754	-2.3418631950165736	-2.3418631950165736	-2.769821379174754	1.0588200173143418	-2.3418631950165736	-2.3418631950165736	-1.1603834667406527	-2.3418631950165736	-2.3418631950165736	-2.3418631950165736
5	1.1892418411138825	1.8104155220487388	2.952830433375241	1.7000674648798735	1.7328572877028643	-0.7848391849081269	2.2596832528152957	2.5401968357884646	-2.3942770973422274	-1.701129916782282	0.5501618818242129	1.4123853924280922	-2.709610701124518	0.9015597686621017	1.006920284319928	2.3152531039701065	-2.709610701124518	2.116582409174623	-1.0079827362223366	-2.3942770973422274	0.7837767330057179	0.7837767330057179	-2.709610701124518	1.5760148162098946	1.497543200768399	0.09062955244577342	-1.701129916782282	2.0365397015010864	1.6130560878902434	1.216640815301997	1.9232110161940827	0.5501618818242129	-0.3148355556623912	0.09062955244577342	1.8398294072550319	0.003618175456143291	-2.709610701124518	0.31377310375998224	-1.0079827362223366	-0.3148355556623912	0.9015597686621017	-2.709610701124518	-2.709610701124518	-1.701129916782282	-2.709610701124518	-2.709610701124518	-2.709610701124518
6	1.3665501289556174	2.0567343443849055	2.4208003049700273	-0.2976126831677295	3.3834235934851806	1.2472867081288	2.7243354325171545	1.7660805015439673	-3.7633485859674556	1.1639050991897486	0.8906117641900675	0.10785242494043512	-2.6647362972993465	1.2270840008112804	-0.5852947556195103	0.7799461963025482	2.7319169699695522	-0.15243067332323168	0.5673847543188746	-0.4311440757922522	-3.7633485859674556	0.6433706612967969	-2.6647362972993465	1.418434964324629	0.8216188927031158	-0.3293613814823102	-1.6839070442876203	0.3637857990776352	-0.025678967684087617	2.09743763749841	-0.09978693983780929	-0.36215120430530057	0.7799461963025482	0.9640392327448843	1.3055556162527755	-0.5444727610992555	-2.3770542248475657	0.4993312910738599	-0.2976126831677295	2.4631880833200093	-0.9301352419112403	-1.817438436912143	-3.7633485859674556	-0.2369880613512949	-1.971589116739401	-2.3770542248475657	-2.6513897694256903
7	1.7510069624542477	3.33020498969863	0.2987546335425595	-0.08423761871354607	-0.15323049020049684	0.575008010170718	1.952644308547494	1.0578597818943027	-1.4059934586958658	0.20344445373823472	1.6503634366745605	1.802832030318834	-0.3943925470173859	2.9148224449331197	2.806134139182619	1.8424411684138797	-2.590089366350565	0.7630602416736574	0.2987546335425595	-2.590089366350565	-0.3943925470173859	0.8186300928284682	-2.0991406392558103	0.2987546335425595	1.4703920572255593	0.3857660105321896	-2.590089366350565	-1.4059934586958658	-1.182849907381656	1.77206037165208	1.0363535766733394	0.9453817984676123	2.6013397265366054	1.602161334856683	2.62824717945653	-0.01969909757597499	0.42658800505244443	-2.590089366350565	-0.3943925470173859	-1.0005283505877012	-2.590089366350565	-1.6936755311476466	-2.590089366350565	-1.6936755311476466	-2.590089366350565	-2.590089366350565	-2.590089366350565
8	2.5696798763072937	2.590299163510029	1.6192481004799384	1.4500141784413514	3.073536830757191	0.1648159341928297	2.5556936343325534	2.5857537011383545	-2.805598531376872	0.5616972986096025	-0.3206918815888713	0.9320710869064968	-2.805598531376872	1.2017346538555995	0.9785911025413894	0.8832809227370646	2.150228526224389	-1.0138390621488167	0.5616972986096025	-0.6083739540406521	-3.4987457119368175	1.32153585366822	-2.1124513508169267	2.2881516694298907	0.644389014454716	1.511889582159439	-0.45422327421339403	-0.2798698870686165	-0.790695510834607	1.361066692424855	-0.6655323678806013	2.221566064670595	0.7639341651044989	0.056602349552596465	0.3514018897732418	0.3514018897732418	-1.0138390621488167	1.9393335969863785	-2.805598531376872	0.32989568455227847	-3.4987457119368175	-2.1124513508169267	-3.4987457119368175	-1.1961606189427716	-1.4193041702569813	-3.4987457119368175	-2.620299828557755
9	1.8431700629522787	1.83462300237382	2.5384426428245375	-1.536973909512044	-1.051466093730344	0.4089362395432685	2.056907815979612	1.8848427593528467	-1.8246559819638257	0.802425156604718	0.31541018153244504	0.3725685953723943	-2.2301210900719894	1.4587583640419464	1.1710762915901656	1.8129301777625604	2.9389414406187844	0.42663581664267003	1.5193829858583814	0.8609213632863262	-0.9773581215766214	0.31541018153244504	-2.0069775387577797	1.5597342813819486	1.2962394345441717	0.09715661551242771	-2.923268270631935	-1.536973909512044	-0.8438267289520986	1.2118982861104208	0.1902470385784394	-0.24911962120540654	1.2118982861104208	-0.06106738970246628	1.2433969531697917	-0.03289651273577032	-0.21521806952972522	1.3108382339653244	0.573239290834545	0.2337321505181782	-2.8889741061127703	-2.923268270631935	-2.517803162523771	-1.1315088014038803	-0.7260436932957157	-2.923268270631935	-2.8889741061127703
10	1.6784389642467006	-0.2568327866035567	3.7757677002872754	1.022041325895497	3.3006294405781924	0.8661709551887116	1.7406351721166065	1.831825410181203	-1.7609101833798313	-0.6622978947117213	-3.552669652607886	1.8133063624139654	-2.8595224720479404	1.715188506455442	0.2539928371624338	2.053132413688111	2.1033221582119666	1.5532758212926945	1.3451701473430253	-1.4732281109280505	-2.5171047610176362	1.9846646144106503	-2.8595224720479404	1.08205933562175	0.058248260036338095	1.0116785388599503	-1.1547743798095151	0.8293569820659954	-0.8446194515056762	1.2676119129971508	0.8540495946563667	1.6890773624517563	0.030849285848224106	-2.8595224720479404	0.13620980150605	2.2062321212693945	-1.7609101833798313	-0.3337938277396857	-2.8595224720479404	0.7100102244334296	-0.2568327866035567	-1.2500845596138408	-2.5171047610176362	0.4176222609442357	-2.5171047610176362	-2.5171047610176362	-2.5171047610176362
11	2.632666505474605	1.2721246404571285	1.0864074946620361	2.2018835893821502	1.7947448407159565	2.228287763578661	-2.476654569959809	-0.20272311800420706	-2.476654569959809	-1.1959748910144903	0.056788077480877774	0.9787768304696707	-0.8595026543932773	-0.16635547383333193	3.5670533795891814	1.9351620195457038	-2.476654569959809	0.13902617571784948	1.3217215815965009	0.6910947580178899	-1.4191184423287	1.9438577265132575	-2.80541280344859	-2.399947695340426	1.677589748565293	0.5444912838260141	3.055373420017275	-2.80541280344859	-1.1006647112101655	1.3054610607247206	-2.80541280344859	2.241232928170698	-1.7068005147804808	1.2805635091029934	-1.1959748910144903	-0.4075175306502201	-0.7259712617687546	-2.476654569959809	2.6835249227080955	-2.476654569959809	1.7744395745552106	-2.80541280344859	-2.476654569959809	-0.2404634459870536	1.5120753100877198	-1.7068005147804808	1.4850466376998006
12	1.562311537560157	0.8035670745143983	1.6163787588304324	2.392456318721111	1.5051531237202083	0.4396016973129866	1.3607586188383145	1.0300947238128488	-1.8876760082714306	0.5546710270977737	1.3211494807432689	1.1568464294519925	-2.9627577995293457	0.8035670745143983	0.974524872658038	3.0120277251175436	-1.482210900163266	1.002695749624734	1.01648907175707	0.4636992488920475	0.2813776920980926	1.132748877872932	-3.2739703693913214	0.2523901552248402	1.225839300938944	-1.328060220336008	1.203366445086885	-2.580823188831376	-0.05509454452312035	0.41490908472261534	0.38959127673832494	0.33694754325290344	1.844023443025434	0.7333628158411498	0.12722701227083455	0.38959127673832494	-0.13847615346217168	-2.580823188831376	0.2523901552248402	0.696321544160801	1.1204787852811178	-1.8876760082714306	-2.9627577995293457	-2.1753580807232114	-2.9627577995293457	-2.1753580807232114	-2.9627577995293457
13	3.211506694064724	1.8813356571571198	1.4793854911563997	-1.6881970393242502	0.10356242990380427	1.922720873319974	1.9944128017760905	0.6143880536697957	-2.626896063019063	-2.626896063019063	0.876752318137286	2.0554073144789324	-2.626896063019063	-0.07875912689014974	2.3460435988281447	2.7031609227785154	-2.626896063019063	0.42201616102233963	0.6143880536697957	-3.074491400444141	-2.3813442198841956	1.7696956860144502	-2.626896063019063	2.466772144714285	1.5794689497133825	-0.13005242127770078	-2.626896063019063	-0.6765961276457704	1.5002195780592418	2.107292149847944	-0.6765961276457704	1.6876825343536148	1.1596151041531182	0.9508602902910086	1.1596151041531182	1.25624193984219	-0.9950498587643049	1.425318269886124	0.6143880536697957	-0.36644119934193053	-0.9950498587643049	-1.2827319312160856	-2.626896063019063	1.1596151041531182	-3.074491400444141	-2.626896063019063	-2.626896063019063
14	2.5861097320527575	3.1612208084999516	-2.92327860457522	-2.2301314240152745	-2.368088178541072	1.661688874095352	3.299297663496149	-0.9773684555199065	-2.368088178541072	-2.368088178541072	0.44401722541125377	2.621898839904343	-2.368088178541072	1.5193726519150967	1.9287516593443974	3.2608702863622634	-2.92327860457522	-0.35832924711368364	3.055607160325902	1.0085470281491054	1.2038557804698717	1.4834406426890334	-2.2301314240152745	2.447359423552443	1.913003302376258	-0.620693511581174	0.16776384878309614	-2.368088178541072	-0.2842212749599611	0.66024033388089	-2.368088178541072	0.7143075551511657	1.8216535237880302	0.2955972202929811	1.2511086653204169	0.7143075551511657	-0.7260540272390008	-1.5369842434553291	1.4205268172784642	0.66024033388089	1.7211122945661526	-2.2301314240152745	-2.368088178541072	-1.1315191353471645	-1.5369842434553291	-2.368088178541072	-2.368088178541072
15	1.6369459300423634	1.9883438168802519	1.9560829546620306	-0.6884538407178535	-0.6143458685641319	0.8897315282121427	1.9560829546620306	0.6586198072487557	-3.2534031981793907	0.920984071716247	-0.9508181051853448	1.6293987244069807	-1.3074930491240773	1.8091918348475766	2.5517317707370983	1.6064092061822817	-1.4616437289513353	0.873731186865701	2.8196413359210144	2.473444549407807	-0.85550792538102	1.9560829546620306	-2.6629469772052685	0.9950920438699686	0.35751471446483407	-0.85550792538102	2.024711461051127	-1.8671088370595	-3.2534031981793907	-0.6143458685641319	-2.1547909095112807	2.886481354046865	-0.16236074482107465	-0.20888076045596726	-2.6629469772052685	1.1160446542876312	0.27295732643677084	-2.6629469772052685	-1.6439652857452902	-1.4616437289513353	0.48426642010397813	-2.6629469772052685	-2.6629469772052685	2.0195963603843565	0.6586198072487557	0.7896480696551595	-2.6629469772052685
16	3.81904820862027	2.1341518849345764	1.518966245844343	0.2279820645287769	2.6258773373271476	3.4504876574475567	-2.403217244276034	0.3950361491919434	-2.403217244276034	-0.3781537390415384	-0.22400305921428032	1.7012878026382978	-2.1699132082695938	0.6633001357866233	0.3950361491919434	2.512218018854626	0.5381369928326167	-1.0713009196014838	2.2121134264042883	-1.4767660277096484	-0.22400305921428032	1.6142764256486681	-2.403217244276034	-1.0713009196014838	1.680234393440465	1.1622913019056105	-0.3781537390415384	0.13267188472445213	-0.783618847149703	2.9891420909449358	0.13267188472445213	1.1259236577347354	-0.5604752958354933	1.2640739962155525	0.13267188472445213	0.2279820645287769	0.027311369066626234	-2.403217244276034	-2.1699132082695938	-2.403217244276034	-1.4767660277096484	-2.1699132082695938	-2.403217244276034	2.173892213584091	-1.4767660277096484	-2.403217244276034	-2.403217244276034
17	1.7959973400759903	3.738039012353383	1.5973266452805057	-1.8149205725682345	-0.08031951718012831	0.13098957648707898	1.8571517632293206	1.9540015892192386	-2.220385680676399	-1.121773392008289	2.256951133801808	2.1169050601560913	-1.5272385001164537	-0.14094413899656288	1.8822576843603969	1.5973266452805057	-2.220385680676399	1.056759052315778	-0.6109477682422986	-2.571819420731221	-1.5272385001164537	1.1808117009857564	-2.9135328612363436	2.1553713409838875	2.273852944604411	1.749906232875723	-2.571819420731221	-0.2744755316210856	1.8655906318751851	-1.121773392008289	0.38230400476798554	1.2761218807900816	1.7592959732255622	1.3491470158049714	-2.571819420731221	1.7211961269932914	-0.967622712181031	1.711439952047927	-0.14094413899656288	0.48766452042581143	-1.8149205725682345	-0.2744755316210856	-2.571819420731221	-1.121773392008289	-2.571819420731221	-2.571819420731221	-2.571819420731221
18	2.153124392510877	0.4027501394456765	2.4617131497819718	2.663950016276868	3.2263787455889053	1.21067283459805	0.6836525249120786	2.790768788748135	-3.2081677731985474	-1.8218734120786575	1.161280079268474	1.8222701481938879	-2.4653650021927422	1.376799705472024	-0.5001175720963378	2.0800992574959873	-1.4164083039704929	2.2682957787329627	-2.515020592638603	-2.4653650021927422	-0.7232611234105475	1.8222701481938879	-2.4653650021927422	-2.515020592638603	1.8024675208977081	1.7334746494107565	0.2883397882679324	2.4582589149138845	2.6497653812849116	1.9393267036149053	0.42941838652783826	2.0493275988292337	-0.16364533547512483	1.2804685965335918	-0.9055826802045024	0.2883397882679324	-1.0109431958623283	0.7621241403535741	-3.2081677731985474	-2.4653650021927422	-0.030113942850602093	-2.4653650021927422	-2.4653650021927422	-1.598729860764447	-2.4653650021927422	-2.4653650021927422	-2.4653650021927422
19	1.6572793455941284	2.0627444537022925	1.1598767421602783	-2.630554552681459	0.6490511183942873	1.95838443837805	0.44425670574827425	2.5180002263134726	-2.630554552681459	1.3421982989542327	1.0667863190942661	1.4963489787814912	-0.24889047481167115	-2.646785747610042	1.8640737589068084	3.3982195664259702	-1.260491386490151	1.114414368083521	1.245034550500585	0.3489465259439495	0.44425670574827425	1.8640737589068084	-2.646785747610042	0.39773669011338164	2.709800527061971	1.1818556488790533	-2.630554552681459	-2.630554552681459	-0.5673442059302056	1.203361854100017	-1.0373478351759413	2.6907523320912765	0.9085623138793721	1.4307516962956779	-0.24889047481167115	-0.24889047481167115	1.615894129431274	-2.630554552681459	-0.8550262783819864	-0.5673442059302056	-0.5673442059302056	-2.630554552681459	-2.630554552681459	-0.24889047481167115	-1.9536385670500964	-2.630554552681459	-2.630554552681459
20	2.261095402582282	1.417012979049053	2.736519099297357	2.7748153843746373	3.496454520728889	1.5335467953050044	1.3942847279714967	3.140982705068432	-2.5107097440320647	-1.6853290295631966	-0.3635731895808769	1.1027638792125503	-2.5107097440320647	0.2605811194921168	0.29567243930338716	2.5267985683152876	-2.378476210123142	1.3104032439907947	0.7995776202248042	-2.5107097440320647	-1.9730111020149774	0.9888196198633326	-2.5107097440320647	0.36236381380205884	1.417012979049053	-0.3635731895808769	0.29567243930338716	1.0059140532226323	-0.29903466844330584	1.5335467953050044	-0.29903466844330584	2.4735540537964753	0.6172560634308493	0.5392945219611374	-0.3635731895808769	-0.4325660610678286	-1.125713241627774	0.10643043966485877	-0.8743988133468674	-3.0716233906830874	1.5631055975465484	-2.5107097440320647	-2.5107097440320647	-0.12718441151664628	-2.5107097440320647	-2.5107097440320647	-2.5107097440320647
21	1.6873636217565555	2.1260267992743156	2.2120172471298383	0.8294612081205548	-0.23973719534126126	1.3521564074419294	1.9526447575191699	0.7519029737746803	-1.072646318276366	-1.7657934988363104	0.4959695996374798	0.7991558586252259	-2.276619122602302	0.025965970391744086	1.0192177434020278	2.462499035895529	0.45340998521868414	1.7246350165537874	1.0067952234034703	-0.9773361384720403	0.4959695996374798	1.0436091965261869	-2.276619122602302	1.1356280952464388	1.3068998158538085	1.031487835993842	-2.9601334773214356	-0.04302690109520757	0.20828752718569898	0.9942164411966106	0.91522802987798	0.23568650137381297	1.9330362861307937	0.9555019290159201	-0.6671812101682013	-1.2957898695905756	-0.736174081655153	-1.7657934988363104	0.7191131509516895	1.9954066168572515	0.09050449152931517	-0.6671812101682013	-2.9601334773214356	-3.375231411270412	-2.9601334773214356	-2.9601334773214356	-2.9601334773214356
22	3.05802627799696	3.2701504340615593	2.8429833891851506	-1.2324331631514314	1.769529660153196	1.50840686077377	-2.2518414944572855	1.2314200774387372	-2.618727524271322	-1.0092896118372217	0.7134769859038821	2.0256633748700508	-3.3118747048312676	-2.2518414944572855	2.2175543826801563	2.2975970903536926	-0.4786613607750514	-0.13382087448332136	0.8470083785284048	-0.09299887996306655	-0.31614243127727626	2.932292195832469	-3.3118747048312676	-1.5201152356032122	1.4839158407654738	-0.42150294693510215	-2.2518414944572855	-2.2518414944572855	-0.9139794320328969	3.5868398294987207	0.08932267683088835	1.3702565222929524	0.214485819784894	3.293423216116935	-2.618727524271322	2.0256633748700508	-0.539285982591486	-1.2324331631514314	-0.8269680550432668	-3.3118747048312676	2.2095862130309794	-0.603824503729057	-2.2518414944572855	-0.31614243127727626	1.5859650951196445	-2.2518414944572855	-2.2518414944572855
23	-0.8291600336000684	1.102131307830728	-0.8291600336000684	-0.8291600336000684	-0.8291600336000684	3.5870379576187283	-0.8291600336000684	-0.8291600336000684	-0.8291600336000684	-0.8291600336000684	1.102131307830728	3.874720030070509	-0.8291600336000684	-0.8291600336000684	1.102131307830728	2.7115692202648285	-0.8291600336000684	-0.8291600336000684	-0.8291600336000684	-0.8291600336000684	-0.8291600336000684	1.7952784883906734	-0.8291600336000684	-0.8291600336000684	1.7952784883906734	-0.8291600336000684	-0.8291600336000684	-0.8291600336000684	2.200743596498838	-0.8291600336000684	-0.8291600336000684	-0.8291600336000684	-0.8291600336000684	-0.8291600336000684	-0.8291600336000684	6.643394852989154	-0.8291600336000684	-0.8291600336000684	-0.8291600336000684	-0.8291600336000684	-0.8291600336000684	-0.8291600336000684	-0.8291600336000684	3.9353446518869437	-0.8291600336000684	-0.8291600336000684	-0.8291600336000684
24	2.2528399329544357	1.3984246047983682	3.001173529081672	1.0882696764945288	1.769988161230851	0.9929594966902036	-0.9041604881956777	2.372984244796499	-1.5973076687556231	-0.616478415743897	0.13729338663248303	1.4784673124719045	-2.6959199574237322	2.5025770738420934	2.372984244796499	1.9192005594175265	-0.39333486442968724	1.381617486481987	1.7348968414195807	-1.0864820449896326	-0.616478415743897	1.9092502285643587	-1.5973076687556231	1.3645230531226868	2.0136102438886017	1.175281053484158	-2.6593740008977704	-1.0864820449896326	0.39512249593458293	0.967641688705914	1.8038897129065323	2.2385539757069592	-2.6593740008977704	-0.13097059996219595	-2.6959199574237322	-0.2980246846253616	-1.3096255963038423	1.2930640891405418	-2.6959199574237322	-2.6593740008977704	0.7380672470614131	-2.6959199574237322	-2.6593740008977704	0.07666876481604845	-2.0027727768637877	-2.6593740008977704	-2.6593740008977704
25	1.8699328675210372	2.823889102281667	1.1666333154970738	1.3178642852209976	2.1423474678420296	0.4528668477343931	0.7088002218715932	2.831641079085985	-1.626574693945443	-2.430145692119762	0.4103072333155966	3.547690023932615	-1.626574693945443	2.7343985315306063	0.16518477528261144	1.7966015944354874	1.7056298162297607	-0.9334275133854977	1.2637970639507214	-2.430145692119762	-2.430145692119762	2.951566819654729	-1.626574693945443	-0.7792768335582396	0.4103072333155966	1.2637970639507214	-2.725186982613553	1.8074125105397032	-2.725186982613553	-0.6457454409337169	-0.6457454409337169	2.489748774995433	0.8301610788758609	-0.08612965299829423	-2.430145692119762	1.7521498318646538	0.10802636144266309	2.2515467598070216	-0.9334275133854977	-2.430145692119762	-1.626574693945443	-0.4226018896195072	-2.430145692119762	-0.527962405277334	-2.430145692119762	-2.430145692119762	-2.430145692119762
26	2.3023342963910767	1.4085164203689802	3.0824928539406518	-0.09556097640729355	3.0824928539406518	1.0030513122608156	-2.2060594753207665	2.972491958726323	-2.2060594753207665	0.5975862041526518	0.30990413170087017	1.1572019920880745	-2.2060594753207665	-2.2060594753207665	2.8222097556769854	3.9904153361442902	2.044505187088977	-0.09556097640729355	1.2907333847125964	2.044505187088977	-2.2060594753207665	2.6452790475179073	-2.2060594753207665	-2.2060594753207665	2.900171297146697	0.8207297554668607	-2.2060594753207665	-2.2060594753207665	-2.2060594753207665	2.1016636009289256	-0.788708156967239	1.696198492820761	-0.09556097640729355	0.8207297554668607	-2.2060594753207665	-2.2060594753207665	0.8207297554668607	-0.788708156967239	0.5975862041526518	-2.2060594753207665	1.8503491726480195	-0.788708156967239	-2.2060594753207665	-2.2060594753207665	-2.2060594753207665	-2.2060594753207665	-2.2060594753207665
27	3.260343493830909	3.5229139651245767	1.209966085094984	-2.008673025368039	1.5872603162364527	1.54345769357806	-1.9680877452529613	0.5968616122085759	-2.008673025368039	-1.5626226371447967	-0.8694754565848513	2.0836972025503435	-2.008673025368039	-1.2749405646930159	3.0721063510848388	3.3742465067118497	1.9237325528576656	-0.8694754565848513	2.1009390089848496	3.3451182337888263	-2.008673025368039	3.035858560692498	-2.008673025368039	0.4298075275454094	1.7454843214513467	-1.2749405646930159	-2.6612349258129067	-2.6612349258129067	-0.8694754565848513	3.3670435944177917	-2.008673025368039	0.3832875119105168	-0.8694754565848513	2.8994467052026214	-2.008673025368039	1.9734940624167292	-2.6612349258129067	-1.2749405646930159	2.700057239896519	-2.6612349258129067	-0.02217759619764781	-2.6612349258129067	-2.008673025368039	-2.6612349258129067	2.7140434818712587	-1.9680877452529613	-2.008673025368039
28	3.530852318677712	2.2635241252714264	2.3364731249175943	1.1863030265846346	2.5444265107378286	0.8273579341113626	0.8718096966821971	1.1703026852381937	-2.523574574369075	-0.01239272064045771	1.5540278067099518	1.871482037495403	-2.523574574369075	1.1703026852381937	-1.0109215507515854	3.078649732717858	-1.5705373386870072	2.459268702397522	0.6266872386492119	-2.2636845192469526	0.22122213054104733	1.6281357788636739	-2.523574574369075	-0.12361835575068181	1.0321523467573765	-0.3918823423453617	-0.24878149870468835	1.6681411134773727	2.0471146061385608	2.375887093458471	0.1342107535514172	0.1342107535514172	-1.3473937873727975	1.1207057440988208	-0.12361835575068181	0.3753728103683054	-2.956831699806898	-2.523574574369075	-2.956831699806898	-1.3473937873727975	-0.01239272064045771	-2.523574574369075	-2.523574574369075	-2.523574574369075	0.8498307899634217	-2.523574574369075	-2.523574574369075
29	1.952212906054763	-0.9607769404291737	0.3648927988742816	2.0201402473396763	2.5122850024626255	3.0603642177696315	1.1112844939530393	2.5962503825799597	-3.1008431039254445	1.762837777214148	-1.0859400833831803	2.1848954804157317	-2.0022308152573354	1.8514566131578474	0.1378353482389354	-2.0022308152573354	-0.032790168791827945	1.058039979434227	1.1404836486453016	-0.7494678467619673	1.2232895523295344	2.436491163093092	-2.658751468724761	0.6127289627788626	1.3593013100123885	1.4045067467804357	-1.8480801354300764	-1.30908363469739	0.6833465299928161	0.3956644575410353	1.6613308308723114	1.6041724170323626	-1.7145487428055537	-0.3282543816856638	-1.154932954870131	1.6740698566497412	1.7932583739148593	-0.4266944544989162	-3.79399028448539	-0.4617857743101865	-0.3600030800002436	-3.1008431039254445	-2.658751468724761	1.3119551894151904	-0.5751144596171898	-3.79399028448539	-3.79399028448539
30	2.578272816436272	2.8913646044134214	2.6795810148891506	0.5833886627844995	1.734644684938031	0.6613502042542114	1.6729511159326913	2.108269187190537	-2.6757275877173043	-0.13715749196356075	-0.9480877081798891	0.7791332399105944	-3.0275292498597253	0.6860428168445827	2.4148884606620684	2.910006955222701	-2.6757275877173043	1.2899588636765853	1.4151220066305914	-3.0275292498597253	0.0635132034985908	0.8844937555684211	-2.6757275877173043	0.2305672881617573	1.3669199048127134	2.066220950947037	-2.6757275877173043	0.8011121466293698	-0.7249441568656794	1.0500081940459944	0.6100569098666604	1.0329137606866943	-1.0816191008044118	0.406457954625421	-0.083090270693285	-0.4625798923981881	-0.8303046725235053	-0.1943159058035091	0.5559896885963846	1.1919784553163817	1.1156054765318073	-2.6757275877173043	-2.6757275877173043	-0.8303046725235053	-3.0275292498597253	-2.6757275877173043	-2.6757275877173043
31	3.2540840561507434	1.3719405254544195	1.344541551266305	-0.2930672381344914	-1.1403650985216958	1.5676851025805147	-2.358927765279031	1.7313145263623166	-2.358927765279031	-0.15953584550996958	1.9657152322011613	3.258190838103397	-2.358927765279031	-0.2930672381344914	1.2873831374263567	3.1316606409378576	-2.358927765279031	2.2383594272884015	2.6588624127611062	-2.358927765279031	0.06360770580424102	2.3148995044107354	-2.358927765279031	-0.8526830260699141	2.117731439499787	0.40007994242545397	-2.358927765279031	-2.358927765279031	0.8055450505336177	0.6513943707063596	0.06360770580424102	3.008046684970681	2.414982962967718	0.5942359568664113	1.7863743035453443	2.009517854859554	-0.6295394747557044	-2.358927765279031	-2.358927765279031	-2.358927765279031	0.7054615919766354	-2.358927765279031	-2.358927765279031	0.24592926259819503	-2.238977387189805	-2.358927765279031	-2.358927765279031
32	1.6785961691873479	3.2015907250958273	1.1703713271214142	-0.6885274449442695	1.3909140967355667	1.0460736104438375	3.0511243345430907	1.810172526976067	-1.7871397336123787	0.8870089158141496	0.8519175960028793	0.9041033491734503	-1.227523945676956	-0.3402207506760533	1.2692171617580472	1.9505298846709893	0.1587704154429348	-1.0939925530524333	0.12240277127205967	-1.563996182298169	-1.227523945676956	1.6305869500009873	-2.6396642846847413	0.9697006316592631	2.1397718843095177	-1.7871397336123787	-1.7871397336123787	-3.1734340947322686	1.4416864221089898	2.264645214190926	0.6332283950380502	-0.6084847372707323	1.431736091255822	2.1397718843095177	0.6977669161756213	0.5642355235510985	-1.563996182298169	-3.1734340947322686	-0.40084537249248786	2.637706898244431	-0.037939878803119775	-2.0748218060641594	-2.6396642846847413	-3.1734340947322686	0.7583915379920567	-3.1734340947322686	-2.6396642846847413
33	0.9366545006681308	3.311560255241803	1.1597980519823405	0.64897242821635	0.9366545006681308	3.288029757831609	-1.91095752559706	1.3421196087762954	-1.91095752559706	-1.91095752559706	-1.91095752559706	2.035266789336241	-1.91095752559706	-0.4496398604517591	3.442180437658867	2.7284139698961862	-1.91095752559706	-1.91095752559706	1.4962702886035535	3.076720664164402	-1.91095752559706	3.1057082010376544	-1.91095752559706	1.1597980519823405	1.3421196087762954	-1.91095752559706	-1.91095752559706	-1.91095752559706	-1.91095752559706	1.3421196087762954	-1.91095752559706	2.5460924131022313	-1.91095752559706	0.64897242821635	-1.91095752559706	4.213799233660308	-1.91095752559706	-1.91095752559706	-1.91095752559706	-1.91095752559706	1.4962702886035535	-0.4496398604517591	-1.91095752559706	3.944809294220679	0.64897242821635	-1.91095752559706	-1.91095752559706
34	2.0202657171308345	1.131003657644599	1.3407241886266679	-2.270193724017557	1.9194610180088691	2.448305147277538	0.9879028140039257	0.4378564770846536	-0.32428357496224347	-0.32428357496224347	0.7255385495364344	3.076913806699912	-2.531605629056136	3.4369165407313194	-2.270193724017557	1.0971021059689177	-1.171581435349447	-2.270193724017557	2.865604713032705	-2.531605629056136	-2.270193724017557	2.2406657824992933	-0.4784342547895015	-0.8838993628976661	1.5584476724715381	-0.07296914668133692	-1.5770465434576115	-2.270193724017557	-0.19075218233772073	1.579953877692502	0.9486821008506441	2.3837666261399666	1.5584476724715381	0.12770154878081375	1.700098189534565	1.6418292814105895	-1.171581435349447	-2.531605629056136	-0.6607558115834564	-0.4784342547895015	-2.270193724017557	0.12770154878081375	-2.270193724017557	1.700098189534565	-2.531605629056136	-1.171581435349447	-2.531605629056136
35	3.85774057489846	-2.0232858229436266	2.32347220584304	-1.0438236241434335	-2.0232858229436266	2.0916705917857157	-2.0232858229436266	0.2089393443519345	-2.0232858229436266	0.2089393443519345	1.9265908414262674	2.926468289408688	-2.0232858229436266	1.9519086494105569	1.7287650980963476	4.259481283915642	-0.35067644358348815	3.9049362662347344	1.6970163997817669	0.4602537726328402	1.664226576958776	2.3405666392023403	-2.0232858229436266	-2.0232858229436266	1.9766012620009286	0.6609244680949917	-2.0232858229436266	-1.736970804703379	2.553488636445012	0.6609244680949917	1.846548133752731	1.2587614688506115	-2.0232858229436266	-1.736970804703379	-1.0438236241434335	-0.35067644358348815	-0.12753289226927933	-2.0232858229436266	-2.0232858229436266	-2.0232858229436266	1.0356179175364018	-2.0232858229436266	-2.0232858229436266	-1.736970804703379	-1.0438236241434335	-2.0232858229436266	-2.0232858229436266
36	2.276466669107399	0.5886969134033917	3.0294323448782543	0.38390250075737864	2.262673346975063	1.0064321141033705	2.1370471338576538	1.1215014438881576	-2.583314602488592	-1.097702040166837	2.113141613004099	2.4108538598158176	-2.583314602488592	1.4672473172946994	1.0995225371693822	0.9037779600432865	-2.013992772040992	2.7941182579437895	0.0009102485012721928	-2.7071399526009374	-1.6085276639328274	1.7355113038893788	-2.583314602488592	1.2048830528272085	1.7814964171312022	0.5509565854205443	-0.9153804833728829	-0.06808262298567858	2.404847835755606	2.113141613004099	0.23729902656550284	1.3001932326315333	1.143007649109121	1.8778275260696344	1.3703974913047818	1.4037339115723735	-2.7071399526009374	-2.7071399526009374	-2.583314602488592	-0.30924467980256676	-1.3208455914810466	-2.583314602488592	-2.583314602488592	-2.013992772040992	-2.583314602488592	-2.583314602488592	-2.583314602488592
37	4.123590478729161	0.9112358708512263	1.4564629213345492	-1.3913492221428196	2.9327834341121597	0.7777044782267035	-2.1995546410329627	2.649506655128295	-3.470790763822656	0.8986570886443657	2.313034418507082	1.1443297530186038	-2.1995546410329627	1.8667473158786625	-0.6375774197664397	2.921126349569947	3.074558896511764	3.459704002128971	0.8599425764636752	0.44123224160549057	-0.9058414063611187	0.14012714882156896	-2.1995546410329627	-2.1995546410329627	0.8599425764636752	0.7777044782267035	1.0935574276451812	1.4418641219133965	2.837307677686875	1.3413935915497621	-2.7776435832627104	-0.4262683260992324	-2.1995546410329627	-0.7627405627204453	-0.9058414063611187	-0.4262683260992324	-1.5248806147673424	0.9480498439739424	-1.16820567082861	-2.1995546410329627	-2.084496402702765	-2.1995546410329627	-2.1995546410329627	0.11272817463345497	-0.9058414063611187	-2.1995546410329627	-2.1995546410329627
38	2.1753666457002776	1.497723651676298	2.385931414807627	0.09592510402044141	1.7949751751442293	-0.111714260757803	1.1945373926885514	2.023816747573077	-2.760913985481043	0.757323586265807	1.4342102459539716	0.1266967626871951	-2.760913985481043	1.2353593872088067	2.1985337049818123	1.8231460521109257	1.9725234531855262	1.5930338314806227	0.9068553202367706	1.8396753540621362	0.34376126792502326	0.7733239276122479	-2.760913985481043	1.1299988715509803	1.4585029385230164	0.03138658288287033	-2.6766636182193393	-1.5780513295512302	1.4259797468174562	1.096097319875299	0.03138658288287033	0.7410630653940267	-0.03760628860408044	1.3751213295839655	-0.8849041489912848	-1.2903692570994485	-1.983516437659394	-0.6617605976770751	2.972310619941867	-3.3698107987792856	-1.1725862214430656	-3.3698107987792856	-2.760913985481043	-0.971915525980914	-1.7603728863451842	-2.760913985481043	-2.760913985481043
39	2.533825585177255	3.161630708999946	-1.1918678420593976	-0.9687242907451878	-2.4163034824680576	1.7785466235103033	1.4108218433849862	-1.885015022619343	-2.4163034824680576	-2.4163034824680576	0.31220955471687617	3.0053341056024108	-2.4163034824680576	-0.786402733951233	2.6421936218990365	2.609223602661467	-2.4163034824680576	-0.6322520541239749	2.797116204504877	1.4108218433849862	0.5573320127498613	2.209329539602758	-2.4163034824680576	1.5161823590428125	1.3136580949313386	-1.4795499145111783	1.698503915836767	-2.4163034824680576	-0.013212845717751165	1.4822808073671312	-2.4163034824680576	2.1754279879270766	2.405444418529048	1.3921297103728336	-0.6322520541239749	1.7259028900248818	-0.786402733951233	-2.4163034824680576	0.7176746628250408	-1.885015022619343	2.551736511743785	-2.5781622031792883	-2.4163034824680576	0.3662767759871519	-2.4163034824680576	-2.4163034824680576	0.060895126435970504
40	2.867513896264266	1.8600537772518173	-0.05233367976485237	2.835899039882563	1.1322210387039826	2.5812139940394365	-3.310430217786335	0.9236762868109247	-3.310430217786335	-0.7454808603247978	1.5493821865753379	2.84230247691777	-2.4371219224575897	2.083197328566027	-0.3659912386198938	1.9365938543741517	-2.4371219224575897	1.2846896323482557	1.8657195147874948	-2.6172830372263896	0.8639570521093027	2.4453119958005773	-2.4371219224575897	-2.211817929118225	1.0962890294779184	-1.007845124792289	-1.7009923053522344	-1.113205640450115	1.4517437170114218	2.2308333273720917	-0.1749360018571844	3.2160646417844556	0.5607707931215566	2.2463978439132033	-0.7454808603247978	0.5397173839237244	-0.42005845989016954	-2.4371219224575897	-1.3645200687310215	-2.4371219224575897	1.9878871487617022	-3.310430217786335	-2.4371219224575897	1.007057895749976	0.5397173839237244	-2.4371219224575897	-2.4371219224575897
41	2.0472117018986355	1.9030778003148487	2.2023206951677055	-0.7595100267106041	2.279707358783126	1.5650539730022168	0.08778783367659937	1.5206022104313832	-2.956734604046823	-0.3917852465852869	1.347330489157346	1.984907818562481	-1.858122315378714	1.5206022104313832	1.4621060037497746	2.366275375091585	1.6383852460877666	1.6972257461106999	2.208051369876691	0.6541833085974007	-0.4718279542588233	1.8139500204188415	-2.754580778909765	-1.0108244549915097	1.3337248371015678	-0.3917852465852869	-2.956734604046823	-2.956734604046823	0.7568374626574847	2.0404776697172915	-0.24868440294461358	1.3870708178068605	0.5986134574425899	1.5206022104313832	-1.0108244549915097	1.3739987362395079	0.9350856940638028	-2.956734604046823	-2.263587423486878	-1.858122315378714	0.47725260043832307	-2.956734604046823	-2.754580778909765	0.3013619339746585	-2.956734604046823	-2.754580778909765	-2.754580778909765
42	3.4240232351575663	1.83376814214024	3.323295757901783	1.1204182542627752	1.402985226047786	3.3554671402663336	-0.9796425746197963	-0.20645268638631453	-2.2046623348444765	-3.464549224407797	1.7449369284336242	2.735959949634893	-2.2046623348444765	1.6945060748067324	0.879256197445887	0.5958937861386229	-2.2046623348444765	3.582967996949499	0.2966508912857657	0.6463246397655142	0.9781020320825196	2.0448391122201808	-2.2046623348444765	-2.7714020438478517	0.8921596022817946	-1.0666539516094264	1.777197790651846	-0.8254918947925383	3.042728487977215	2.4243287339250843	-1.385107682727961	0.31964040951046435	-1.385107682727961	0.14636868823642768	-0.8254918947925383	1.1701797638218387	-1.267324647071577	-2.2046623348444765	-2.2046623348444765	-2.2046623348444765	2.3702615126548086	-2.2046623348444765	-2.2046623348444765	0.09079883708161685	-2.2046623348444765	-3.464549224407797	-2.2046623348444765
43	2.4650602023154153	1.6470628188759937	1.9789653598071415	-1.643468994898642	2.0873746583143262	1.7433396493114137	1.460476863295582	1.5867705886198737	-2.6331347018082356	0.2607684577561029	2.7890470396976315	1.8995585822027312	-2.6331347018082356	0.932409433095085	2.1913643718383744	0.7673296827356362	2.2685540105295043	2.384430467915306	1.990350682032267	0.45367212388059475	-0.3705033190857545	0.9214803625628951	-2.6331347018082356	2.031021721763195	1.7139257641051207	1.7089382225940817	-1.3921545666177355	-1.1914838711555849	0.7673296827356362	-0.005860205497845605	-1.979941231519855	2.2827386455214604	-0.8167904217141739	1.111101221838461	-0.881328942851745	-2.2030847828340647	-0.881328942851745	-3.5893791439539546	0.8649681522995527	-0.8167904217141739	-2.89623196339401	-2.89623196339401	-2.6331347018082356	-0.45388492802480584	-2.6331347018082356	-2.4907668552858455	-2.6331347018082356
44	1.4668438557178272	1.0060286525264974	2.539480657982676	1.4195909708672816	1.9745878129464094	0.7581924886219165	1.076646219740451	2.3862067866289522	-2.7795575832215356	-0.22263676438980973	2.144486849741807	2.0799483286042357	-2.7795575832215356	0.6246610959973937	-0.14259405671627334	2.7218022147766305	-2.014396233617865	1.9838044680513334	0.6246610959973937	-2.7795575832215356	-1.6089311255097005	1.7810929555543296	-2.7795575832215356	-0.9157839449497551	1.5829160269705813	0.23689556498863062	-0.4049583211837646	0.550553123843672	1.352899596368609	1.1426041875322483	-0.4049583211837646	1.076646219740451	1.5551364628635054	1.9838044680513334	0.0005067869243999823	0.7581924886219165	0.33697902354561293	-1.6089311255097005	-2.014396233617865	-0.9157839449497551	0.18282834371835488	-2.7075434141778105	-2.7795575832215356	-0.22263676438980973	-2.7075434141778105	-2.7795575832215356	-2.7795575832215356
45	2.872194675301916	1.7893307436019459	0.28720456695693297	1.9578861046317524	-0.2593391394111366	1.4805952619523324	0.8188642776257664	3.168765695170943	-1.8099365518223038	-2.6572344122095073	1.0232767922339123	2.470689968409849	-2.6572344122095073	2.270019272947698	2.371022483236568	1.2940093063719202	-2.6453411594873764	1.0724670364246842	0.35502716329569495	-3.7558467008776173	0.09430090083244203	1.7535416357503606	-3.7558467008776173	0.6868045556126994	0.9803517475168784	1.6557993509774227	-2.6572344122095073	1.1857957217316875	0.8981136492799067	0.7550128056392333	1.28757841604163	1.039943844719124	1.2811059015360122	0.5879587209760668	-0.2901107980778903	1.6377808454747447	-0.22948617626145573	0.7659418761714232	0.38728802551391617	-2.6453411594873764	-2.6453411594873764	-2.6453411594873764	-2.6453411594873764	1.006327233920139	-2.6453411594873764	-2.6453411594873764	-2.6453411594873764
46	0.9404714518029795	0.7173279004887698	1.8500731955263379	2.082568852410828	2.1642468834250947	-0.26350135252295637	0.6303165234991397	2.3715798287126626	-2.8248964278746937	0.8714785803160279	1.2649674973774765	2.1593328686226663	-2.8248964278746937	2.144444256128915	-0.3812843881793402	2.022276622154708	-1.0744315687392856	1.808971519840786	0.024180719928824423	-2.8248964278746937	1.6419174351776196	1.8830794919945077	-2.8248964278746937	-1.2079629613638083	1.3120350082354624	0.17833139975608248	0.21342271956735281	1.1768602298672097	1.7059392939425506	1.2649674973774765	0.24732427124303413	1.2769436884241925	-0.7559778376207511	1.0050099729405506	1.1501919827850484	1.2649674973774765	0.5096885357105254	-2.8248964278746937	-3.153873110419121	0.95700075375419	-0.668966460631121	-2.8248964278746937	-2.8248964278746937	-0.7559778376207511	-2.8248964278746937	-3.153873110419121	-2.8248964278746937
47	-1.997195392060009	-1.997195392060009	0.0061152722769381995	-1.997195392060009	2.77870399451672	3.87731628318483	4.180502542172576	2.4040105450753093	1.392409633396829	2.4040105450753093	-1.997195392060009	-1.997195392060009	2.0855568139567744	0.6992624528368836	-1.997195392060009	0.0061152722769381995	0.6992624528368836	-1.997195392060009	-1.997195392060009	-1.997195392060009	3.407312653939094	-1.997195392060009	0.6992624528368836	2.491021922064939	1.7978747415049936	-1.997195392060009	-1.997195392060009	1.392409633396829	-1.997195392060009	-1.997195392060009	1.1047275609450482	0.0061152722769381995	-1.997195392060009	-1.997195392060009	-1.997195392060009	0.0061152722769381995	1.7978747415049936	-1.997195392060009	1.392409633396829	3.5614633337663526	-1.997195392060009	-1.997195392060009	1.952025421332252	2.4040105450753093	-1.997195392060009	1.392409633396829	-1.997195392060009
48	1.90870086581327	1.5950433069582286	2.205952389281202	2.024773037066024	2.0451127213031466	1.030150461921962	2.4347939617100494	2.521805338699679	-2.571392486689634	-2.9588335846423117	2.1769648524079495	1.358654528893998	-2.9588335846423117	0.3370032813620165	1.7947566064640523	1.9684201005148925	-2.571392486689634	0.408462245344162	-0.5609383118439419	-2.571392486689634	-2.9588335846423117	2.0383786891218025	-2.571392486689634	1.7232976424819073	1.9611473411858125	0.5965144768471013	-2.9588335846423117	-1.8602212959742026	1.168300800402779	1.695126765515211	-1.0129234355869992	1.9899263057358558	2.364176394496096	2.8904911953045467	0.5376739768241681	0.5069023181574144	-0.5609383118439419	-1.349395672208212	-0.18624486240253102	0.37337092553289164	0.5069023181574144	-2.9588335846423117	-2.571392486689634	-0.8793920429624764	-2.9588335846423117	-2.571392486689634	-2.571392486689634
49	2.4000136058453947	1.4292346886871696	2.0919226617624065	-2.482788316740976	1.278411798952586	-0.28556373940475677	1.128129595903248	2.976797197403183	-2.482788316740976	1.560262951093574	1.5061957298232982	1.1547978429854093	-2.729502950704534	0.15626901287428208	1.9715589795125315	1.8346997967953342	2.071088574859565	1.8992383179329053	0.08216104072056041	-2.482788316740976	-1.096493955621086	1.4292346886871696	-2.729502950704534	0.6082541366173393	1.4090319813696501	-0.18020322374693087	-2.729502950704534	-1.7896411361810314	1.5776546938054428	1.793877802275079	0.3504250273152394	0.22526188436123373	0.08216104072056041	2.369241947178641	-2.729502950704534	-0.28556373940475677	0.6082541366173393	0.8494161934342275	1.628085547432335	0.5617341209824467	-2.729502950704534	-2.729502950704534	-2.729502950704534	0.40758344115518863	-1.7896411361810314	-2.729502950704534	-2.729502950704534
50	3.5710362240310625	1.8502435275778661	2.4768051033785157	0.6685163321992498	2.3437419851713535	1.3716138436123635	1.0331594457871596	1.0331594457871596	-1.1640651315490604	-0.2990676940624555	-0.2990676940624555	1.1002987486247875	-2.1448943845607866	1.2563029971013688	0.5631558165414239	2.3324424299174202	0.5406829606893648	1.7193379570310112	1.7400999484794406	2.9134723123566593	-0.3531349153327312	1.0739814403074144	-1.6340687607947952	-0.6044493436136378	0.9308805966667411	-0.845611400430526	-3.2435066732288957	-0.6044493436136378	0.15769070843325927	2.0087667548177337	0.4941629450544722	0.3118413882605173	-2.5503594926689503	-0.24777439967490533	-0.845611400430526	2.1814433442525067	-0.6785573157673594	-3.2435066732288957	-3.2435066732288957	-2.5788540675635696	1.1002987486247875	-3.2435066732288957	-3.2435066732288957	1.5100835178774688	0.6066409284811627	-3.2435066732288957	-2.5788540675635696
51	2.083455043801302	1.5928321273528305	1.788947006279121	-0.7967643426308451	1.5415388329652804	0.9324747696158764	2.298401827911333	0.9162142487440961	-2.8976026507997332	2.09360741526532	1.672874835026367	0.5665405002643471	-2.8976026507997332	-0.3042878575330503	0.06343692259226685	1.7179952703068366	1.2712485032253684	0.33170090918694584	0.7371660172951104	1.0100330039617509	0.3888593230268942	0.5895300184890457	-2.8976026507997332	1.1997895392432234	0.6554879862808436	0.20653776623294018	-3.1946596154292157	-0.42207089318943414	1.3161998910876345	2.737585572018795	0.41625829721500907	-0.2502206362627746	-0.42207089318943414	1.5502725129340345	1.0680202616120997	-1.2487494663739023	0.848391652405335	-2.5015124348692703	0.1011772505751134	1.657370648490402	-1.808365254309325	-2.8976026507997332	-2.8976026507997332	-1.1152180737493795	-1.4029001462011603	-2.5015124348692703	-2.8976026507997332
52	2.8331662518467584	0.7854734084815025	-0.6008209526383883	-2.6802624943182236	-1.070824581884124	3.9168832075684277	-2.2285249974852226	0.5386133305499765	-2.2285249974852226	-0.11531313685668731	0.2101092635779409	2.4256829795823567	-2.6802624943182236	2.202539428268147	1.2515631384061017	2.6029412344197644	-1.5816502056501145	0.2101092635779409	3.392782039782181	0.8460980302979371	1.539245210857883	3.0659406962219293	-1.9871153137582782	-1.9871153137582782	2.148051242984077	0.02778770678398601	-0.8885030250901691	-2.6802624943182236	-2.2285249974852226	1.944710318966047	-1.070824581884124	2.0471253243941163	-1.9871153137582782	-0.4830379169820045	-2.6802624943182236	-0.041205164702965646	1.8736143972823167	-2.2285249974852226	1.9148573558163657	-2.2285249974852226	1.3972749495874952	-1.2939681331983337	-2.2285249974852226	2.3101700924605124	2.382332538708743	-1.9871153137582782	-2.6802624943182236
53	0.4484823725975362	2.148892063237363	1.9257485119231532	2.5038263626983115	1.4983044970962136	0.9593079963635267	2.7171659139159003	2.726969914012521	-2.5960400651258873	-2.713595853877531	0.7712557648605873	1.7859865695479948	-2.713595853877531	1.57834720476975	1.2957802329847397	1.1175320015784207	-2.5960400651258873	1.7606687615637049	-2.713595853877531	-2.713595853877531	-0.03109070766435007	0.7712557648605873	-2.713595853877531	1.9472547171441166	2.2161442902465303	0.6228357597423138	0.9303204594902743	-0.11113341533788645	1.7346932751604442	0.4484823725975362	-0.03109070766435007	1.6524551769234717	1.2106224246444328	1.3159829403022587	-0.6501299160705738	0.9004674963405934	-2.5960400651258873	-1.2097457040059965	-1.2097457040059965	1.1651600505676756	-0.39881548778966724	-1.9028928845659419	-2.713595853877531	-0.39881548778966724	-2.713595853877531	-2.713595853877531	-2.713595853877531
54	2.5842366573344453	-0.01845302810993843	1.2898797915402405	2.641806509155923	-1.2224258324358743	3.797059076937364	-2.1110719200555765	1.3552625508030918	-2.1110719200555765	-0.6162900288655591	-0.8169607243277097	1.853349148791653	-2.1110719200555765	3.539748102361882	-2.3210381211039843	1.3033028118723813	-2.1110719200555765	-0.44923594420239255	2.3471068640454957	-1.627890940544039	1.9057956241641958	2.1732005041768256	-3.0141853016639297	-3.0141853016639297	1.3802638530085094	-2.3210381211039843	3.9760711988299517	0.41980190282121654	-1.2224258324358743	1.658643532797977	-0.12381354376776432	3.2396435099115437	-0.5292786518759289	0.03033713605949373	-1.2224258324358743	0.48232225980255095	1.3925339456003236	-2.1110719200555765	-2.1110719200555765	-2.1110719200555765	1.7816052439328116	-2.3210381211039843	-2.1110719200555765	2.016252619728506	0.07685715169438634	-2.1110719200555765	-1.4047473892298292
55	2.7277998546454434	1.652941651985441	2.5493170741586546	-1.916591044495929	0.8242489794292718	1.0791412290580618	-2.6097382250558745	2.3874740487082406	-2.6097382250558745	2.5377562517575787	-0.3071531320618286	2.703467753985913	-2.6211669208794977	-0.3071531320618286	1.0791412290580618	2.2730636975304965	1.8788981446762656	1.0278479346705112	1.8210785737874393	1.2189031714332206	-1.2234438639359837	2.1524357097418814	-2.6211669208794977	-2.6211669208794977	1.3415054935255526	0.8242489794292718	-1.000300312621774	-2.6211669208794977	-0.21184295225750382	1.6243682795413852	-0.0447888675943382	1.8561698935987092	-0.21184295225750382	1.3792458215083996	-2.6211669208794977	1.533396501335658	1.5646490448397623	-2.6211669208794977	-1.000300312621774	-2.6211669208794977	0.09831197604633513	-1.916591044495929	-2.6211669208794977	1.5491448583037974	-1.2234438639359837	-1.5111259363877645	-2.6211669208794977
56	1.7926506170888805	3.4465402920938146	0.08790252485045524	0.49336763295861985	-2.143562036279522	2.5082706535008845	4.029484332520146	0.49336763295861985	-2.143562036279522	-2.143562036279522	1.959704701752047	0.8988327410667845	-2.143562036279522	1.2665575211921016	0.6475183127858779	3.144259420220881	-2.143562036279522	1.0995034365289351	-2.143562036279522	-2.143562036279522	0.8988327410667845	0.8988327410667845	-2.143562036279522	2.485797797648826	2.3125260763747892	-1.2983918362694356	-2.143562036279522	-2.143562036279522	1.474196885970346	-1.2983918362694356	1.6460471428970052	-2.143562036279522	3.69882043749468	2.5728091746384556	0.7810497054104006	0.49336763295861985	0.31104607616466495	-0.6052446557094902	0.31104607616466495	2.0338126739057687	-2.143562036279522	-2.143562036279522	-2.143562036279522	-2.143562036279522	-2.143562036279522	-2.143562036279522	-2.143562036279522
57	2.4640319359573217	2.6965275928418113	2.6502608379401957	-0.23732927699409156	2.13757647757958	2.3160145343471368	0.13423427943839084	1.8668048772761154	-2.7409126575254907	-0.1420190971897668	0.35045738790802705	1.8545347846843012	-2.5399143699881375	0.02503498747339883	2.4159126876131234	1.185779057248515	0.5511280833701777	0.4045246091783028	1.2555748191840568	1.5544301922339634	-2.7409126575254907	1.920230043949696	-2.134449261879973	-0.594004220932824	1.476468650764251	0.8273814599983362	-3.233061550548083	-1.2871514014927694	0.13423427943839084	1.362058299586507	-1.846767189428192	1.8038910518655467	0.4045246091783028	1.0296183264932326	-3.233061550548083	0.13423427943839084	-0.34268979265191835	-1.1536200088682467	-1.2871514014927694	-3.233061550548083	0.8778123136252285	0.06277531545624626	-2.134449261879973	-0.014185725679881855	0.4805105161562251	-2.7409126575254907	-2.7409126575254907
58	2.143444118550435	1.0364284190859454	1.6505871883272607	-2.234407144712966	2.8795866623704427	1.8374645616570762	0.5988061993432501	2.9585497061772443	-2.7426123275519387	-1.9467250722611853	1.8873363916972488	1.437665191084589	-2.7426123275519387	1.1443173810971308	0.8101152930104565	1.1213278628724317	1.7789683549754676	1.4461040597304535	1.6367938661949246	-1.0304343403870302	-2.7426123275519387	1.5267929709805963	-2.7426123275519387	0.997713906905255	1.8317665405424384	-0.4998060893248599	-3.333019433381075	-0.03718256737674697	1.2721507526070153	0.19334109123508547	-1.3871092843257626	1.7039331690325534	0.7941149516640156	0.8413678365145607	0.9710456598230937	-1.135794856044856	-1.3871092843257626	-0.11414360851287508	-1.5412599641530207	1.0614297212913626	-1.25357789170124	-2.6398722528211307	-2.7426123275519387	0.47364305638924353	1.7039331690325534	-2.7426123275519387	-2.7426123275519387
59	2.167910895169299	0.6070000236298592	2.28753385774769	1.723004055009838	1.9002841895308666	0.7649030530756677	0.037466799037090937	2.7715322392805364	-3.723733316656472	-2.337438955536581	0.9490955178054348	0.4351497667031996	-2.6208933303128896	-0.9511445944166903	3.436335890939655	1.2179091059528324	0.8301435749440689	1.781598219275891	0.16808698145415502	0.2835998685759993	-0.010161249952163942	1.907478465164894	-2.6208933303128896	1.0384406181412844	0.9676145655726724	2.2058558267334227	-1.6442917749766357	1.1514640065446797	1.2250265737216965	1.1889215690795805	1.709988686897768	2.3516127144322123	-0.7280010431024806	0.4194014097350607	-2.1142954042223714	-3.0305861360965265	-0.5882391007273222	1.2179091059528324	-2.625121027988362	-0.6326908632981558	0.49577438851963507	-2.6208933303128896	-2.6208933303128896	-3.723733316656472	0.5937547968798382	-2.6208933303128896	-2.6208933303128896
60	2.687674546244216	1.9160557502427755	0.5091421019201494	-0.3663266354337509	-1.282617367307906	2.8917699025877313	1.9754791707135761	0.7322856532343591	0.5891848095936858	1.1152779054904647	1.2823319901536312	-1.282617367307906	-0.02985439881253793	-0.5894701867479606	0.10367699381198481	0.8574487961883648	-0.3663266354337509	2.85254918943445	-1.9757645478678514	-2.663481850833427	1.3200723181364777	0.6632927817474075	-2.663481850833427	3.228242139208944	2.1831185354918206	-0.3663266354337509	-2.663481850833427	0.10367699381198481	0.4221307249305193	0.3268205451261945	1.425432833794304	-0.5894701867479606	-0.5894701867479606	-0.02985439881253793	0.22146002946836774	-1.9757645478678514	-0.5894701867479606	2.5015722666103555	0.22146002946836774	0.3268205451261945	-1.9757645478678514	0.7968241743719302	-1.9757645478678514	-1.9757645478678514	-1.9757645478678514	-2.663481850833427	-2.663481850833427
61	1.9449914745884054	2.4577569631722227	1.7169817336230229	0.2547014655252102	-1.3034431525213392	1.8535572686287738	-0.8979780444131755	2.4162079602593507	-2.559961459711678	0.40130493971708514	0.8366230109749315	1.5149551057497357	-0.05068018402597119	-0.6102959719613938	3.4458273774405086	2.2800757859347702	-2.68973751364123	1.071462602052332	0.6060993523630991	-1.9965903330812846	0.018312687460979582	1.8100721566890345	-2.559961459711678	0.20063424425493448	2.7219085382138095	2.4577569631722227	-2.559961459711678	-2.68973751364123	-0.4925129363050109	1.261506204940197	0.7759983891584961	2.0287613576538646	0.3059947599127604	1.3877999302644892	-2.559961459711678	0.14347583041498613	1.4691455697184415	-2.68973751364123	-1.0802996012071295	-2.559961459711678	-1.0802996012071295	-1.0802996012071295	-2.559961459711678	2.146544393310248	-0.38715242064718414	-2.559961459711678	-2.559961459711678
62	2.249988145124816	2.509642905321941	1.6571636861927397	1.768867675772741	1.067557184573635	1.610643670557847	2.381633337881726	0.5942694801267097	-1.9447043909315669	1.5210315118681597	-0.3352664784974664	0.84850361851095	-2.3501694990397315	0.7633458101706436	-0.15294492170351148	1.3634025676645765	-2.8759139563665803	0.04772577375863918	1.6928817687948188	-2.3501694990397315	0.5942694801267097	0.25252018640465224	-3.043316679599677	1.1907898249975828	1.808713584319941	-2.3501694990397315	1.561853506388415	-0.15294492170351148	-1.2515572103716215	1.8545231203512351	0.9456673669645976	0.4531908818668038	0.04772577375863918	0.9640165056327943	1.2874166606866546	0.6202449665299703	-0.04758440604568559	-2.3501694990397315	-0.740731586605631	2.1271673154384754	-0.4783673221381397	-2.8759139563665803	-3.043316679599677	-1.657022318479786	-0.9638751379198407	-1.9447043909315669	-2.8759139563665803
63	3.268890287626791	3.2093488939357746	1.1695998748069787	0.7402672852921715	0.3979810788055387	0.8628696073845035	3.5777341449064437	0.7828268997109671	-2.2382205894713936	-2.2382205894713936	2.562944793923536	0.9128800279591651	-2.2382205894713936	0.7256684858710187	3.2838073743300282	3.0867999179798606	-2.2382205894713936	2.6019853431271365	-0.6034674614089237	-2.2382205894713936	-1.1912541263110423	0.3773617916028025	-2.2382205894713936	0.7546560227442702	1.834036949484493	0.6492955070864443	-0.3157853889571429	0.2673608963884737	2.9723055049325313	1.6709467546184258	-1.8844013068709877	0.29035041461317324	-0.6034674614089237	2.1931361370347315	-0.8547818896898294	-0.6606258752488721	-2.800692038745143	-3.4938392193050882	1.1975086629240552	-1.8844013068709877	-0.028103316505361242	-2.2382205894713936	-2.2382205894713936	-0.44931678158166566	-2.2382205894713936	-2.2382205894713936	-2.2382205894713936
64	1.1444542885142095	-1.6299709815328738	-1.6299709815328738	-1.6299709815328738	-1.6299709815328738	3.0903644375695225	4.3633301133824105	3.709403645975746	2.75389220094831	-1.6299709815328738	-1.6299709815328738	1.1444542885142095	2.243066577182319	-1.6299709815328738	-1.6299709815328738	1.1444542885142095	-1.6299709815328738	-1.6299709815328738	-1.6299709815328738	-1.6299709815328738	2.5307486496341	-1.6299709815328738	2.243066577182319	4.034826046410374	4.322508118862155	2.243066577182319	-1.6299709815328738	-1.6299709815328738	-1.6299709815328738	-1.6299709815328738	2.5307486496341	1.837601469074155	-1.6299709815328738	-1.6299709815328738	-1.6299709815328738	-1.6299709815328738	3.852504489616419	-1.6299709815328738	-1.6299709815328738	1.1444542885142095	-1.6299709815328738	-1.6299709815328738	-1.6299709815328738	2.9362137577422645	-1.6299709815328738	-1.6299709815328738	-1.6299709815328738
65	2.2374142305825466	0.7965157354278043	3.1072309545051002	0.1235712621853784	2.3207958395215975	0.9990399995392787	1.6921871800992236	2.476849469494942	-2.651656104049299	1.4264840143662179	1.8951280240959139	0.271991267303652	-2.651656104049299	0.5156133499614022	0.23689994749238164	1.8951280240959139	2.7990982715820283	1.5394244255468132	1.370603555971761	1.7722298877727605	-1.1493944136275092	-0.3872543615806121	-2.651656104049299	1.0635785206768493	1.079082707212815	1.4155549438340276	-2.402157382122877	-0.004262109324506547	1.9351333587096131	1.8319491224743825	-1.0158630210029864	0.271991267303652	-1.9966922740147126	1.2485008591708615	0.9477467051517277	-2.651656104049299	0.930047128052327	-0.7927194696887767	-1.7090102015629318	-0.322715840443041	-3.0953045626828217	-2.651656104049299	-2.651656104049299	-2.651656104049299	-2.402157382122877	-1.7090102015629318	-2.651656104049299
66	2.202483645068208	1.8445052032260318	-0.5025316523388481	0.7371592345891678	-1.028624748235627	2.716344172529353	1.951603338782399	-1.3963495283609442	-2.6148455148823926	-0.8855239045949537	1.4753300965230678	1.7954976241193372	-3.593574105697164	1.4626716996511444	0.8723340129574204	2.165327668180117	-2.6148455148823926	1.5363246092259097	-0.5490516679737407	-1.8018146364691088	1.8531632659691466	1.333679579460041	-3.593574105697164	0.9282144713518772	1.0015457444374265	-2.900426925137218	3.2373001289490158	-1.3963495283609442	1.333679579460041	0.9282144713518772	-1.3963495283609442	-0.5978418321431729	1.632172568016038	1.250612980761428	0.449477162137387	-0.649135126530723	-0.26136959552195993	-3.593574105697164	0.5808131641984735	1.6267817193811611	2.1365256772764107	-2.6148455148823926	-2.6148455148823926	1.6159120471442572	-3.593574105697164	-2.6148455148823926	2.1462188064820706
67	2.2080160717545554	-0.8042455037506464	2.427875547867575	2.5687810009448127	3.0494419246645363	-1.209710611858811	1.881331841499505	2.87205516815643	-2.4388690225847576	0.17658374926107978	1.014912939665523	0.9005025884877789	-2.4388690225847576	2.5397934640715603	-0.19810970018033114	-1.209710611858811	-2.4388690225847576	2.8970564703618473	-0.8042455037506464	-2.4388690225847576	1.5936497690477243	0.04305235663655704	-2.4388690225847576	0.987513965477409	1.652490269070658	-2.596004972978701	2.4853993920057618	2.682109686251816	2.216179382393716	2.3876016487296354	0.04305235663655704	-0.9865670605446004	-1.4973926843105918	-0.6500948239233884	1.6086876464122648	0.04305235663655704	-1.4973926843105918	0.3997273005752895	0.1120452281235087	-0.8042455037506464	-2.4388690225847576	-2.4388690225847576	-2.4388690225847576	-2.4388690225847576	0.2943667849174636	-2.4388690225847576	-2.4388690225847576
68	2.0011510085051385	1.1881525392247507	1.9297940697233065	0.4887748089141697	1.9983923860660586	2.602013730177296	1.1566041814898247	0.8516803026035378	-2.7458493729221702	-3.200104645199766	0.6710963657081237	1.1943445094726717	-2.7458493729221702	2.1301957672013203	2.4056974210962303	0.6917156529108599	-2.7458493729221702	1.7903279415789695	-0.7577576098305627	-3.200104645199766	0.3408546788375473	0.6814591527436704	-2.7458493729221702	1.896708345137541	0.24988290063182017	0.35524341628964695	-0.5974149597553833	2.6997927083827244	1.2484117307429474	0.7218686910815473	0.24988290063182017	1.069592804500195	0.5953845439724272	0.6065578445705526	0.6285367512893281	-0.17967975905540445	-0.8022093724013963	2.534853446924884	0.32625587941639456	-2.5069574646398216	-0.39674426429323173	-2.7458493729221702	-2.7458493729221702	1.048390596849592	-2.7458493729221702	-2.7458493729221702	-2.7458493729221702
69	1.5947935295595381	1.6177830477842368	2.4970325079780427	2.9149977788504384	2.8375397198114345	2.0962732909072908	-2.4086465419815237	3.1663122071313445	-2.4086465419815237	0.2314886866643464	2.0531011190420823	0.6061821361057564	-2.4086465419815237	-0.7801122250141335	1.0916899518874574	0.9246358672242909	-2.4086465419815237	1.4171123523220857	-2.4086465419815237	-2.1664065861340243	0.5416436149681854	0.5416436149681854	-2.4086465419815237	-2.4086465419815237	2.5871836049723402	1.4445113265102	2.2524340216625736	-0.08696504445418896	3.043079566707396	2.1240528550143667	-0.2204964370787108	1.8225774604302498	1.6837410155760342	2.2524340216625736	-1.0677942974659151	-0.7801122250141335	0.6668067579221919	-2.4086465419815237	-2.4086465419815237	-2.4086465419815237	-0.2204964370787108	-2.4086465419815237	-2.4086465419815237	-0.5569686736999238	-2.4086465419815237	-2.4086465419815237	-2.4086465419815237
70	2.995500378114706	1.5505441043462294	2.741938126465305	-1.2910374893805034	1.0115476036135425	2.357763741166022	-1.0397230610995978	1.9560092124543935	-2.455747956377831	-2.455747956377831	1.3169292531647239	2.288505300695967	-2.455747956377831	0.9825600667402901	1.3581722116987733	3.321250164376452	0.3739702742084079	3.282199649504579	0.346571300020293	-1.2910374893805034	-0.2412153648818256	2.0100764337246693	-2.455747956377831	-2.5438004578758715	1.454400243793327	0.1303481915506577	-1.6275097260017164	0.8901867466092748	2.59199797917439	1.6757072473002355	-0.19242520071239344	1.2057036180544998	-2.455747956377831	1.3480198402347554	-1.2910374893805034	0.4519318156781198	-0.4643589161960353	-0.7520409886478161	-1.6275097260017164	-1.6275097260017164	0.7333442751163055	-2.5438004578758715	-2.455747956377831	0.2595599230306638	-2.455747956377831	-2.455747956377831	-2.455747956377831
71	-1.4214267652514945	-1.4214267652514945	-1.4214267652514945	2.7093874767519974	-1.4214267652514945	1.3230931156321066	-1.4214267652514945	4.414135568990423	-1.4214267652514945	-1.4214267652514945	2.016240296192052	2.016240296192052	1.3230931156321066	4.690388945618581	-1.4214267652514945	-1.4214267652514945	-1.4214267652514945	4.213464873528271	1.3230931156321066	-1.4214267652514945	4.581189653653588	-1.4214267652514945	-1.4214267652514945	1.3230931156321066	4.156306459688323	-1.4214267652514945	-1.4214267652514945	-1.4214267652514945	2.016240296192052	-1.4214267652514945	2.421705404300216	-1.4214267652514945	-1.4214267652514945	-1.4214267652514945	-1.4214267652514945	-1.4214267652514945	2.016240296192052	-1.4214267652514945	-1.4214267652514945	-1.4214267652514945	-1.4214267652514945	-1.4214267652514945	-1.4214267652514945	3.520317692968326	-1.4214267652514945	-1.4214267652514945	-1.4214267652514945
72	1.4796259852172349	2.5424072543584177	1.2885707484545255	1.2345035271842497	2.4192449695822984	-0.10527081830074803	2.5294481097159123	1.4351742226464008	-2.215484018647338	0.6748877392488275	1.061660714344839	1.0521819703902953	-1.116871729979228	1.339864042842076	0.525356005277863	1.6557169922605532	0.3685135337848937	-0.26957386959202445	0.3102446256609177	-0.1360424769675017	-0.7114066218710633	1.2810235428191428	-3.601778379767228	2.2417660372641315	1.4351742226464008	0.7926707749052104	-2.819109747579203	-2.9086311992072824	1.491971821039534	2.1789651360251012	0.3102446256609177	1.568705615270924	1.5041670941333525	1.7405558721975827	0.5571047035924437	0.3872056667970458	-0.2005809981050728	-2.9086311992072824	-1.5223368380873925	-2.5031660910991187	-0.6060461062132365	-2.5031660910991187	-2.819109747579203	-1.299193286773182	-1.5223368380873925	-2.819109747579203	-2.819109747579203
73	1.064693012980336	1.381702700526637	1.1700535286381624	2.3618091490255066	2.357461316089403	1.3523750854321168	0.28885411657527715	2.6034359258569544	-2.755989543362248	-0.010388778277579114	1.0804413699484754	1.98415331961577	-2.755989543362248	1.0405954614012756	2.605138053927485	-0.33760168948599567	-2.1621509815370414	0.8533839193131287	0.5722165278825422	-1.2866822441831411	0.012600739947119521	1.635582877488977	-2.755989543362248	0.7927592974966942	0.9820012971352226	1.4754351781893442	-0.8812171360749774	1.1336858844672877	-0.30585299117141496	-1.132531564355883	-1.132531564355883	2.994602820689208	-0.21624083248172798	1.5849973807008704	-1.469003800977096	0.21739515259313258	-0.033919275687773975	-1.6921473522913058	1.7929315133515513	-0.5134923559496603	-0.08270943985720614	-2.755989543362248	-2.755989543362248	-0.033919275687773975	-2.755989543362248	-2.755989543362248	-2.755989543362248
74	4.4141534187435685	2.917511000454813	2.7047302361761494	-1.8699807423272334	0.9026079799125482	1.8795233336031378	-1.9049501500694639	0.8708592815979674	-2.563127922887178	-1.9049501500694639	1.914208891591028	2.5901636716106005	-2.563127922887178	-1.9049501500694639	2.467309998505257	3.7842612867688312	-1.9049501500694639	2.081262976254194	1.4799233449473714	0.7690765872880254	-1.4645156342190688	3.4578954264623474	-1.9049501500694639	-2.563127922887178	1.7273315182612121	-1.9049501500694639	-2.563127922887178	-2.563127922887178	1.8435913243770745	3.5832013347817186	-1.9049501500694639	1.2435345668831417	0.14492227821503167	1.2210617110310826	-2.563127922887178	0.9333796385793018	-1.176833561767288	-1.9049501500694639	-1.8699807423272334	-1.9049501500694639	2.53673850493702	-2.563127922887178	-1.9049501500694639	0.6949686151343037	1.020391015568931	-1.9049501500694639	-1.9049501500694639
75	2.0779225389816016	2.7670616981440084	2.77306772220422	0.819141498160671	3.0210499248093168	0.7308488910149924	2.79283121132306	1.8547789876673924	-2.67258876041638	0.1673795337635795	0.9259094735863771	1.8696676001611432	-2.67258876041638	1.2569419869117717	0.022197523919081696	0.8871949614056867	-3.4435383788806453	1.945533350935856	0.6995963475108882	-2.3449260902125344	0.08282214573551716	1.3686459764917727	-2.67258876041638	0.9991128776096723	0.5637948063518268	0.31766173681291754	-2.0572440177607536	-0.00955117439549813	0.7153447044790271	1.5868995425117909	0.963180868383609	0.6339990650250753	0.6169046316657747	1.4691165068554075	0.9991128776096723	0.11180968260876867	-2.0572440177607536	0.34065125503761706	-2.67258876041638	-0.14770151287631528	0.7905681257166144	-2.67258876041638	-2.67258876041638	-2.0572440177607536	-2.67258876041638	-2.67258876041638	-2.67258876041638
76	2.7986107953707857	3.7489229219264284	2.4781888364272024	1.818530325621301	1.769440715424777	1.4627104480023019	-1.6900255743613535	2.151574966770246	-1.2200219451156187	-0.3037312132414627	1.3918843954336895	0.7780739571102657	-2.6063163062355086	-0.4662501427392378	0.16627241600427212	2.3173076108711173	-2.5374445441104587	1.200346183534811	-0.5914132856932444	-2.5374445441104587	0.3894159673184818	0.990995954352937	-2.5374445441104587	0.10173389486670104	1.8125243015610892	0.7780739571102657	-1.6900255743613535	0.8594195965642175	0.8749237831001828	2.4594382870818268	0.7609795237509651	-0.20842103343713791	-0.2549410490720314	1.7567823185528537	-0.9015682139970833	-0.9968783938014081	-1.2200219451156187	0.1345237176896923	2.241800058362972	-3.299463486795455	1.1664446318591297	-1.5077040175673995	-2.5374445441104587	-1.6900255743613535	-2.5374445441104587	-2.5374445441104587	-2.5374445441104587
77	1.9716786723147437	4.177231673757444	2.2911094430811048	-1.8677736402785667	1.6585868843375944	2.034199029296077	1.7295386203098788	1.756567292697798	-1.8677736402785667	0.48360161688491043	0.6971757171829696	1.499522189707907	-2.560920820838512	1.390322897742915	1.5334237413835883	1.4821304469960377	0.904815081961214	-0.16302554804014235	1.1026408252911342	-0.9514829084044125	-1.8677736402785667	0.27229252321770403	-2.560920820838512	3.64161469634941	1.756567292697798	0.14712938026369748	-2.560920820838512	-0.16302554804014235	-2.560920820838512	-0.363696243502293	-0.48147927915867683	-0.07601417105051222	1.1026408252911342	1.6585868843375944	-0.16302554804014235	0.48360161688491043	-2.560920820838512	3.139522752552174	0.004028536623024159	-1.462308532170403	-2.3021228690212068	-2.560920820838512	-2.3021228690212068	-0.6150106717831996	-2.3021228690212068	-2.3021228690212068	-2.3021228690212068
78	1.828621995958903	2.1312297186273597	1.142965487128115	1.294981694426741	0.8300931658477761	1.0971559510968212	1.7340634133338901	2.731286476121293	-3.0617271322628508	0.07376708366629892	1.0971559510968212	0.3722600722222955	-1.9631148435947408	-0.4226698026475928	2.3543732699415694	1.282078289590833	-2.791198139037319	1.1577805729132558	-0.8645025549266316	-2.3685799517029054	-1.4522892198287503	1.1126601376327865	-3.0617271322628508	0.19636940575863093	1.9881288749866863	0.9813241355716991	-3.0617271322628508	0.4646333923533108	2.2514788467789364	1.5922332178946723	1.1577805729132558	0.7224625016554107	1.6387532335295654	2.0502606560936925	0.7449353575074689	-1.1158169832075373	-0.5768204824748508	-0.28913841002307006	-1.1158169832075373	1.3690896665804626	-1.2699676630347954	-3.0617271322628508	-2.791198139037319	-2.3685799517029054	1.8210747903235198	-2.791198139037319	-2.791198139037319
79	3.1196062544186938	1.2822362739385866	3.0191875066716465	-0.14488008170155897	-0.32720163849551387	1.1544029024287017	-2.3934458449988165	0.009270598125699081	-1.9366395509296144	-0.14488008170155897	1.007799428236826	1.2822362739385866	-1.9366395509296144	-0.8380272622615044	-0.32720163849551387	3.429336464092237	-2.3934458449988165	1.4306562790568598	2.2222435324300576	0.5482670988583855	0.4612557218687563	1.9551807471810125	-2.3934458449988165	-1.9366395509296144	1.9135080507804445	-2.3934458449988165	-1.243492370369669	-1.9366395509296144	2.7547083312995295	2.7995588974648813	0.7714106501725961	0.8359491713101672	0.4612557218687563	2.617237340670927	2.736189283532292	0.7024177786856445	0.009270598125699081	-2.3934458449988165	-2.3934458449988165	-2.3934458449988165	1.1544029024287017	-1.9366395509296144	-2.3934458449988165	1.3591973150747148	-2.3934458449988165	-2.3934458449988165	-2.3934458449988165
80	4.080798403255336	1.551439990896502	3.029940545883126	-1.9851915643354037	2.6575994851999942	0.811772794701664	-1.9851915643354037	0.9027445729073902	-1.539602462461814	-1.9851915643354037	-1.1341373543536495	2.619280620897858	-1.9851915643354037	-0.623311730587659	2.2781098634950907	3.896300567038786	-1.539602462461814	0.8582928103365566	2.4585982392073844	3.1654130584959934	-1.9851915643354037	3.0804563360200277	-1.9851915643354037	-1.9851915643354037	1.5049199752616085	-0.8464552819018687	-1.1341373543536495	-1.9851915643354037	0.06983544997228641	3.1285425226876655	-1.539602462461814	0.8582928103365566	0.6004637010344567	1.551439990896502	-0.28683949396644604	0.3321997144397777	-1.9851915643354037	-1.9851915643354037	-1.9851915643354037	-1.9851915643354037	3.133226372000092	-1.539602462461814	-1.9851915643354037	-1.9851915643354037	-0.623311730587659	-1.9851915643354037	-1.9851915643354037
81	1.7536479389674113	1.4642550021120009	2.3125308576871815	-0.18714710942113122	1.8605457339441243	0.850096232870686	1.8651434431927538	2.2520895035336808	-2.6461930080544116	2.1331375606723153	1.9859799163360274	1.3326786443232819	-2.6461930080544116	-0.18714710942113122	3.1450574007540726	1.5110863017961003	0.74332825744498	1.8559267880878298	0.9915078869205143	2.223651568213147	-1.0344449698083347	0.9579851948818714	-2.6461930080544116	0.19422044710797248	1.3089621177059656	1.2513330048693296	-3.5193516195963355	-1.72759215036828	1.6846550674804601	0.6077827654487562	-3.5193516195963355	1.1056211936879357	0.7981364939399747	2.5674231073159715	0.4318920989850925	-1.2167665266022896	-0.7467628973565539	-2.82620443903639	-0.6861382755401193	0.19422044710797248	-0.8802942899810766	-2.4207393309282255	-2.6461930080544116	-1.72759215036828	-2.6461930080544116	-2.82620443903639	-2.6461930080544116
82	2.7934467682848996	2.196810488105798	2.9576163171395584	-1.1274258524202292	2.2475036024213164	1.6520833126641263	0.9794146634477219	-0.5520617075166667	-2.5467861687602458	-1.0220653367624024	1.4875339256159692	2.228309155165169	-2.5467861687602458	1.6311766278448125	1.9786544783026274	2.204778657754975	-0.06655389173496662	2.8065760597266927	2.0459875983712146	0.9658090113919426	-0.38021145059000805	1.953464229474069	-2.5467861687602458	-1.3787402807011349	0.9380294472848671	-0.328918156202457	-1.9383560686365575	-0.9267551569580776	2.411921867722744	2.1518131221750627	-0.028813563752119187	0.7007012609787013	-1.1274258524202292	0.6265932888249788	0.14108547304327868	1.2079490633968075	-3.3246504297564474	-2.5467861687602458	-1.1274258524202292	-3.3246504297564474	1.2603170489141235	-2.5467861687602458	-2.5467861687602458	0.007554080418755937	-2.5467861687602458	-2.5467861687602458	-2.5467861687602458
83	1.8953244960918583	0.24392238455872572	2.035681853786781	0.2075547403878515	1.2811657268505434	0.46706593587293543	2.3143952562558017	2.789453656163161	-2.7352890876986047	0.549304034109908	1.908930148147637	0.7829188852914131	-1.4788442131823771	1.1743977514248374	1.2555232962372056	1.3543691308738386	-0.19791036772031312	0.8820097879356439	-0.6903868528181079	-3.0882821256164776	-3.0882821256164776	1.5168880603716137	-2.7352890876986047	1.4655947659840627	2.035681853786781	0.7403592708726174	-2.395134945056533	-0.6033754758284777	1.0060624366056228	0.9547691422180726	1.6391056930958627	0.9007019209477969	1.0060624366056228	2.258825405100991	-0.8910575482802585	1.2555232962372056	-1.9896698369483685	2.2869962820676872	2.282355902511185	-3.0882821256164776	-1.9896698369483685	-2.7352890876986047	-3.0882821256164776	-1.7019877644965877	-0.5233327681549413	-2.7352890876986047	-2.7352890876986047
84	1.5862287122387366	1.5147697482565916	2.5967841455156635	1.9243416383174097	0.7038395320402628	1.8116684758132964	2.285106567507667	2.7038169023658516	-1.781067117747737	-2.70962420280558	0.7038395320402628	1.9325049489565704	-2.879679406415847	0.6168281550506327	-0.3147300489543108	2.625652129516516	-2.70962420280558	2.388178752647481	0.6466811182003145	-2.879679406415847	0.5860564963838799	1.4770294202737446	-2.70962420280558	0.5543077980692992	1.7550495818137888	1.1456722843193021	-1.781067117747737	1.437808707120463	0.5860564963838799	0.11605286713814333	1.0121408916947794	1.3544270981814122	0.1648430313075755	0.7579067533105386	-2.1865322258559017	1.5147697482565916	1.437808707120463	-0.8002378647360109	-1.2702414939817466	0.211363046942469	-1.4933850452959563	-2.70962420280558	-2.70962420280558	-1.0879199371877926	-2.70962420280558	-2.70962420280558	-2.70962420280558
85	2.3065527231997285	1.3331035774856246	1.4176609655136878	1.3032506143359437	2.538545889790921	0.15811831003294152	2.488874279993683	2.3065527231997285	-2.7360902270781553	0.9637434740195765	1.4703046989991098	1.5679431685630258	-2.1932569471305365	1.27247895566919	1.6883068508129009	2.8597990628496714	-0.17835392658827232	1.3902619913255734	0.29164970265746426	-1.787791839022372	0.697114810765628	0.827167939013826	-2.7360902270781553	0.7771575184391644	1.4703046989991098	1.1566471401440683	-2.886404127690482	-0.9404939786351685	1.3032506143359437	1.005416170420145	-0.05319078363426577	1.4703046989991098	0.20463832566783413	-0.24734679807522308	2.1374763931557945	0.6101034337759987	-1.2769662152563814	-2.1932569471305365	-2.7360902270781553	-1.787791839022372	0.20463832566783413	-1.787791839022372	-2.7360902270781553	-2.7360902270781553	-2.7360902270781553	-2.7360902270781553	-2.7360902270781553
86	2.803998701097376	-0.7795202373587342	3.2635310304758165	0.9696796174505256	3.645326394498076	1.053061226389576	-2.2129425168678	2.5163166286455954	-2.2129425168678	-2.2129425168678	0.6067741237611566	2.9279356023281378	-2.2129425168678	2.124644842669767	1.4451033141655998	3.2186804643104643	-2.165814598478625	3.0159689518134605	1.2014812315078496	-2.2129425168678	-1.4726674179186796	1.7462084069495214	-2.2129425168678	-1.4726674179186796	1.0122392318693212	1.6628267980104705	-0.3740551292505696	1.7462084069495214	1.4451033141655998	0.6067741237611566	0.23208067431974566	3.0159689518134605	-2.2129425168678	-0.21990444942331155	-2.165814598478625	0.47324273113663384	-1.4726674179186796	-2.2129425168678	-2.2129425168678	-2.2129425168678	1.5718550198047438	-2.2129425168678	-2.2129425168678	1.0122392318693212	-2.2129425168678	-2.2129425168678	-2.2129425168678
87	1.4363273958149962	2.5689235372987045	1.712836167668652	2.2009335403570867	1.383082881296184	0.7054398872722043	3.3400919234195463	1.7459883749855525	-2.3703350939553234	-0.9039980251618962	0.8351177105807368	1.9515876166488528	-3.4689473826234325	1.0743473996465709	0.16863877710295228	2.822621756934887	-2.6363340739191505	0.443075622804713	0.19461426350621291	-3.4689473826234325	-0.5785756247272689	1.8637714106419359	-3.4689473826234325	1.521485204155303	1.1657816056062025	1.5077863597971413	-2.0826530215035426	0.26872223565993547	0.443075622804713	1.2495514886716612	0.7505603225526736	1.7674945802065163	1.293226552174323	1.1657816056062025	-0.03496017813828711	1.8040521759403134	-0.3779049292651173	-1.3895058409435972	-1.8595094701893329	0.7054398872722043	0.38120021908662594	-3.4689473826234325	-2.6363340739191505	-2.0826530215035426	-2.3703350939553234	-2.6363340739191505	-2.6363340739191505
88	2.9389880832110693	1.209301042625392	2.6093887258776185	-0.4283077467754044	2.6229943779333973	1.4544235006583772	-2.476098041780361	3.037428156024322	-2.476098041780361	-2.374217895830718	0.7612763200984318	1.9024482231853375	-2.476098041780361	0.9579866143444864	0.33383230527149177	2.616214690948018	0.4589954482254983	2.4460636697743188	1.209301042625392	1.2367000168135065	-2.374217895830718	1.4099717380875432	-2.476098041780361	-1.6810707152707725	1.916241545317673	-0.07163280283667195	0.02367737696765282	0.33383230527149177	1.6862251147157017	2.9728896348867506	-1.2756056071626078	0.9216189701736113	2.056598903012596	1.3634517224526506	1.6331152894017529	0.7168245575275982	-2.374217895830718	-0.7647799833966173	-2.476098041780361	-2.476098041780361	-2.374217895830718	-2.476098041780361	-2.476098041780361	0.02367737696765282	-2.476098041780361	-2.374217895830718	-2.476098041780361
89	1.5294410419030102	-1.7042088282364984	-1.7042088282364984	2.915735403022901	1.5294410419030102	4.748316866771211	0.8362938613430648	4.4738800210694505	0.8362938613430648	-1.7042088282364984	-1.7042088282364984	-1.7042088282364984	-1.7042088282364984	3.6088825835828464	-1.7042088282364984	-1.7042088282364984	-1.7042088282364984	1.9349061500111748	-1.7042088282364984	-1.7042088282364984	2.2225882224629556	-1.7042088282364984	-1.7042088282364984	2.62805333057112	3.2341891341414355	2.7822040103983783	-1.7042088282364984	1.9349061500111748	-1.7042088282364984	-1.7042088282364984	1.5294410419030102	1.9349061500111748	-1.7042088282364984	-1.7042088282364984	1.5294410419030102	-1.7042088282364984	3.0335184386792844	0.8362938613430648	-1.7042088282364984	-1.7042088282364984	-1.7042088282364984	-1.7042088282364984	-1.7042088282364984	1.9349061500111748	-1.7042088282364984	-1.7042088282364984	-1.7042088282364984
90	1.5890673666238442	1.0875876052760916	2.250011406689155	0.867346813619843	2.146669055187566	0.43990279879290384	1.8037243040607356	3.529934640645296	-3.366759690977416	1.4930527133842557	0.21675924747869413	0.0672275135077296	-2.6736125104174704	0.8379329284135499	1.1975885004904199	1.780734785836037	-0.5941709687376351	1.0640571078658976	0.7441141731958956	-1.5750002217493613	-1.4208495419221032	0.5844840276040113	-2.7305840308261793	1.3427705103349181	2.0713196179457793	1.8150238593146688	-2.6736125104174704	0.5650659417469095	0.43990279879290384	0.6405734942550545	1.2776312081639567	1.6030536085985845	1.0276894636950225	0.8527480141986903	-1.4208495419221032	-1.9804653298575259	0.8959201860638988	0.39444042471614615	-1.1695351136411967	1.6766654259418305	-1.0641745979833708	-2.7305840308261793	-2.7305840308261793	-1.9804653298575259	-2.7305840308261793	-2.7305840308261793	-2.7305840308261793
91	3.2604804267882317	2.500535765304771	0.7724921104628235	-1.4247324668733956	-0.9139068431074051	2.635710543673023	-2.5233447555415065	0.5676976978168105	-2.1139479925880176	-0.2207596625474597	2.101628057742765	2.2969368100635315	-0.3261201782052865	-1.1370503944216148	4.143612036887701	3.6690177339333667	-0.5774346064861922	1.4084808771828197	-0.3261201782052865	-2.5233447555415065	-0.5774346064861922	1.1655346985724302	-2.1139479925880176	-1.4247324668733956	2.7024019181716956	1.0320033059479083	-2.1139479925880176	-2.1139479925880176	2.051366222961877	0.7724921104628235	-2.5233447555415065	0.6547090748064397	-1.8301975749815602	1.603789629503586	0.30986858851471055	0.9731628059249742	0.11571257407375324	-0.3261201782052865	3.5427633345622422	-2.1139479925880176	-1.8301975749815602	-1.1370503944216148	-2.1139479925880176	0.3670270023546589	-2.1139479925880176	-2.1139479925880176	-2.1139479925880176
92	1.7337828147011072	0.561636441986848	2.748093755138452	0.7479660201783416	3.538517442792296	0.253669698363562	1.8398893206956548	1.5087718492121018	-2.765874567499723	0.054818839618396176	1.1797484366038793	0.22033327809597036	-3.8572041658097502	1.3018511334047793	1.9418884886507763	1.5180742418744155	0.23714039641235107	1.2902903110037034	0.03461613230087668	0.8062349283023176	-0.9668324079135848	0.9385863797869916	-2.765874567499723	1.1666763550365267	0.23714039641235107	0.3474884535812164	0.8612947054853448	-0.6383283409415492	1.3245793844823357	1.8889990247304036	-1.5546190728157043	0.6645844112392902	0.7677686474745213	0.9790777411417286	0.7967561843477737	-1.4593088930113796	-1.1491539647075397	-2.2477662533756497	-1.9112940167544368	-0.48990833582327564	1.4209104934207675	-2.765874567499723	-2.765874567499723	-0.0960040501161874	-1.5546190728157043	-2.065444696581695	-3.8572041658097502
93	2.0481152152655637	1.6487291532337816	2.2415536121658577	1.091383513832898	2.1015403819391443	0.47460931205752654	1.70183897854773	2.648692360832052	-0.7491661195645891	-0.21853786850241885	1.3909000439316817	-0.10731223339219387	-1.2599917433305796	1.167756492617472	0.918540700993487	1.2657369009776755	0.7094489031349278	0.12630261778931118	-0.6538559397602643	-2.8168693774798754	-0.7491661195645891	0.20634532546284756	-2.8168693774798754	1.7765625247436665	0.8400690855519919	-0.00722877483521156	-1.953138923890525	1.6577789887536993	0.7324384213596264	2.205744159469147	1.1071318708010374	-0.21853786850241885	-0.7491661195645891	0.9736004781765146	-0.21853786850241885	-0.05601893900464372	-1.6654568514387442	2.904086156906196	-2.8168693774798754	0.5035968489307789	-0.41269388294337617	-3.051751212558634	-2.8168693774798754	-2.8168693774798754	-0.6538559397602643	-2.8168693774798754	-2.8168693774798754
94	1.7503835559015113	1.7596002110064353	2.0654646025414065	2.009894751386596	2.741575595948784	0.5022395332624381	0.8749148185476114	2.143426144011119	-2.238600490662763	1.3309322058186073	-0.04137591332654367	1.195386713822383	-1.8331353825545982	0.5946128533934534	0.7818243954815998	1.4627014834497305	0.2037465447064415	-1.5454533101028174	1.3309322058186073	-2.931747671222708	-0.5338523984243375	2.072198634722751	-2.9164596036785175	0.7818243954815998	0.36408919478162094	-0.04137591332654367	-0.3667983137611719	-0.5338523984243375	-1.1399882019946537	1.9045342357287698	0.7318139749069381	1.4502789634511735	0.9394533396851825	1.510903585267608	-2.931747671222708	-0.9858375221673947	0.3263488667987735	-1.3223097587886077	-2.238600490662763	0.7058384885036775	0.6791702414215157	-0.8523061295428729	-2.238600490662763	-0.5338523984243375	-2.931747671222708	-1.1399882019946537	-2.9164596036785175
95	1.6369646580286892	2.7377967034351123	2.3133047202722534	0.18167742542184762	2.9542661476616288	0.4329918537027533	2.539832369570704	0.3639989822158016	-3.3736706360675655	-1.4277604870122529	1.478359627852051	1.4938638143880163	-3.3736706360675655	-0.15479481119936533	1.6567672853248694	2.506862350333134	0.15268988854859522	0.23724727657665845	0.45497076042152873	1.2707202630738061	-2.2750583473994563	1.7077337289168963	-2.699061576506532	1.4138211067144795	1.4861417682941056	-0.6656204349653567	-1.9873762749476755	-0.8887639862795664	0.8007166338280705	1.6952335661526652	-1.2942290943877302	0.28989101006207996	0.9438174774687438	1.8520760376456349	0.06031656841757993	0.6693806317669839	-2.2750583473994563	-2.680523455507621	0.5966212774845552	0.5966212774845552	1.7139256991648177	-2.680523455507621	-2.699061576506532	-1.2942290943877302	-1.0710855430735204	-2.699061576506532	-2.699061576506532
96	3.4306788737119374	1.9766311477148588	1.4736574992315536	1.1225536003422762	1.9030427910573695	3.1920249697022625	-2.4783570808257025	1.4957578462322196	-3.7137283066092017	0.02394131167416713	-0.9411395843694201	2.805418981331194	-3.7137283066092017	1.6707667561798876	0.8914418793788901	1.6569097215184612	0.5347669354401576	1.5694754221287868	2.1997746990290685	1.0398618844971628	-0.8233565487130372	2.598006502543713	-2.4783570808257025	-1.6342867649293655	0.3806162556128996	1.022470141785294	-1.228821656821201	-0.6226858532508857	0.17809199150142518	1.4337661702042515	-2.104290394175101	0.9867520591832148	-2.6151160179410917	-0.9411395843694201	-0.21722074514272105	2.413140877504983	-0.578234090680052	-2.104290394175101	-2.6151160179410917	-2.4783570808257025	0.32932296122534854	-2.104290394175101	-2.4783570808257025	2.324142613312936	0.5767311345391892	-0.8805149625529856	-2.4783570808257025
97	3.3031971155251676	0.27847730509792434	3.4926361400879857	-0.9452981265241913	2.773140129831289	0.1533141621439178	-2.4184798490075847	1.134143415155644	-2.4184798490075847	1.5057069715881273	-0.06982938917029191	-0.2521509459642459	-2.4184798490075847	0.1533141621439178	1.3572869664698541	2.4010910186429686	2.0896548601830807	2.5751626759647817	0.941771522508188	3.028760269823407	0.6641397859099083	1.2064640767352701	-2.4184798490075847	-2.554736038958292	0.6641397859099083	0.08432129065696703	-0.4752944972784565	0.4409962345956986	1.649956580432674	2.2327557038237535	0.08432129065696703	1.1588360277460161	-0.7629765697302373	-1.168441677838402	-0.15684076615992115	-2.4184798490075847	-0.3575114616220727	-2.554736038958292	-2.554736038958292	-2.4184798490075847	0.08432129065696703	-2.4184798490075847	-2.4184798490075847	-2.4184798490075847	2.569227940444967	0.010213318503244473	-2.4184798490075847
98	3.2604804267882317	2.500535765304771	0.7724921104628235	-1.4247324668733956	-0.9139068431074051	2.635710543673023	-2.5233447555415065	0.5676976978168105	-2.1139479925880176	-0.2207596625474597	2.101628057742765	2.2969368100635315	-0.3261201782052865	-1.1370503944216148	4.143612036887701	3.6690177339333667	-0.5774346064861922	1.4084808771828197	-0.3261201782052865	-2.5233447555415065	-0.5774346064861922	1.1655346985724302	-2.1139479925880176	-1.4247324668733956	2.7024019181716956	1.0320033059479083	-2.1139479925880176	-2.1139479925880176	2.051366222961877	0.7724921104628235	-2.5233447555415065	0.6547090748064397	-1.8301975749815602	1.603789629503586	0.30986858851471055	0.9731628059249742	0.11571257407375324	-0.3261201782052865	3.5427633345622422	-2.1139479925880176	-1.8301975749815602	-1.1370503944216148	-2.1139479925880176	0.3670270023546589	-2.1139479925880176	-2.1139479925880176	-2.1139479925880176
99	2.9309232877462574	-0.5954372368699046	2.8513706560443035	0.3600742081575321	2.4200976639802665	1.7071478561241418	-2.1607994642491573	3.816148200045522	-2.1607994642491573	-2.204875149304004	0.9306190666251455	0.886167304054311	-2.1607994642491573	0.1930201234943656	1.0532213887174775	3.161100865717847	-2.1607994642491573	2.9712745832698246	-0.4131156800759497	-1.106262860635895	-0.5954372368699046	1.922259235741087	-2.1607994642491573	-2.1607994642491573	2.316913427745036	-2.204875149304004	-2.204875149304004	1.5086969174003038	2.9712745832698246	3.4118959483625666	-0.8185807881841134	2.0855842918443868	0.09770994369004082	2.249472146949503	0.5031750517982054	-2.1607994642491573	-1.5117279687440588	1.5563249663895578	-1.5117279687440588	-2.1607994642491573	-0.5954372368699046	-2.1607994642491573	-2.1607994642491573	-0.007650571967785069	-2.204875149304004	-2.1607994642491573	-2.1607994642491573
100	2.416561624798512	2.7530338614197247	2.1934180734843025	0.4016586042562471	0.4016586042562471	3.751562691530852	-0.2914885763036983	2.3475687533115606	-2.0910444620007897	-2.0910444620007897	1.0948057848161925	2.6529504028627424	-2.0910444620007897	0.4016586042562471	1.5002708929243571	4.427010294991397	-2.0910444620007897	1.6544215727516152	1.0948057848161925	0.4016586042562471	-2.0910444620007897	1.6544215727516152	-2.0910444620007897	-2.0910444620007897	2.416561624798512	2.1934180734843025	-2.0910444620007897	-2.0910444620007897	1.0948057848161925	-0.2914885763036983	-2.0910444620007897	2.1934180734843025	-2.0910444620007897	-0.2914885763036983	-2.0910444620007897	1.0948057848161925	0.8071237123644117	-2.0910444620007897	-2.0910444620007897	-2.0910444620007897	1.0948057848161925	-2.0910444620007897	-2.0910444620007897	2.6529504028627424	-2.0910444620007897	-2.0910444620007897	-2.0910444620007897
101	2.1399392280851512	2.512225937495997	-0.14875675274822697	-0.808002381632491	0.6428305006249708	2.487834484371838	2.10071851493187	-0.29717675786650055	-3.5160525827347016	0.7034551224414054	2.3418805717487583	1.7362208453119288	-1.570142433679388	0.29060990703561895	1.7822647838133356	2.7718059774270833	0.0392954787547124	1.0689148959358707	-0.8769952531194427	0.14750906339494474	1.648733391188813	0.47293146382957296	-1.906614670300601	1.2797379628620398	1.32813450372389	-1.906614670300601	-2.7905545609215885	-1.118157309936331	2.3069933127483178	0.6270821436568319	-1.3188280053984816	-1.4366110410548654	0.9498555359198826	0.5948212814386098	0.9837570875955639	-0.808002381632491	-2.7905545609215885	-0.29717675786650055	1.3122611545676	0.5443904278117184	-0.8769952531194427	-0.9511032252731644	-2.7905545609215885	-1.906614670300601	0.2216170355486673	-2.1297582216148108	-2.7905545609215885
102	4.173761928821609	2.582506335470699	-0.11212084529937005	2.156562696018994	-1.9905112526845494	4.507609492020051	-1.9905112526845494	-0.7407295047217444	-1.9905112526845494	-2.8201710464015797	1.0918519590265658	2.0998098794265445	-2.8201710464015797	0.35788278394636563	-1.21073313396748	2.9605724693907494	-1.9905112526845494	2.3727858044886303	-0.11212084529937005	-1.9905112526845494	1.168813000162694	2.6135509571526594	-2.8201710464015797	-1.9905112526845494	1.7647964322689917	-1.9905112526845494	2.774540333200259	-2.8201710464015797	1.1116545863227456	2.1214713762077237	-2.127023865841635	1.4564950726144748	-1.21073313396748	0.437925491619902	0.547124783584894	0.1242679327648597	0.6763365150649001	-1.9905112526845494	-0.5175859534075347	-1.9905112526845494	0.39870477846662045	-0.2552216889400434	-1.9905112526845494	2.4109375704530063	-1.0284115771735252	-1.9905112526845494	0.5810263352605745
103	2.3992204489137294	2.4654384879665177	2.4768151749486256	-0.7241229492329078	2.8136105655555235	2.592081219595855	1.2217871998224057	2.323041497953354	-2.515882418460963	1.4731016281033118	1.0859856586633438	1.9149343803823506	-2.515882418460963	0.9072938699199682	0.1696949267891883	1.7971513447259673	2.0622590951392095	0.8628421073491337	0.7422141195605194	0.04906693900057402	-2.921347526569127	1.1040041641660223	-2.921347526569127	-1.049545349667536	0.3367490114523548	1.1390954839772922	-2.921347526569127	-2.2282003460091815	1.0104781061551988	0.8853149632011927	-0.618762433575081	-0.618762433575081	0.37448933943520224	0.29752829829907324	0.49637915704423907	-0.08813418251291072	0.47984985509302813	-0.14875880432934618	-0.9064445060268627	-0.059146645639658324	-0.7241229492329078	-0.7241229492329078	-2.7481633008881987	-1.6685845580737588	-0.8419059848892916	-2.921347526569127	-3.614494707129073
104	3.5432364817472	0.5055400090941768	3.84536844438004	-0.3417578512930266	3.837744519269381	3.3799114256439005	-2.0138116938348407	-1.4403701399611366	-2.0138116938348407	-2.0138116938348407	0.1690677724729639	1.085358504347119	-2.0138116938348407	1.4500016179350288	0.5055400090941768	2.2485093141528	-2.0138116938348407	2.7262950838405904	0.9110051172023415	1.4500016179350288	-0.18760717146576855	1.1623195454832471	-2.0138116938348407	-2.0138116938348407	-0.18760717146576855	-1.034905031852972	3.822320048943749	-0.7472229594011912	1.99361706452401	2.0408699493745557	-0.7472229594011912	-0.5240794080869815	-2.133517320521082	0.1690677724729639	1.5553621335928547	-1.034905031852972	-2.0138116938348407	-2.0138116938348407	-2.0138116938348407	-2.0138116938348407	2.3091339359692347	-2.0138116938348407	-2.0138116938348407	2.009617405870451	-2.0138116938348407	-2.133517320521082	-2.0138116938348407
105	3.484524415219718	2.154982870692277	2.0685982564934564	1.2557865721774224	2.1270090186498707	0.4363456662931844	2.0982300540998273	0.8158352879980884	-2.3973577537346147	-2.128603691168352	0.4363456662931844	3.149510968062165	-2.3973577537346147	3.276323410437943	-1.0299914025002428	1.4687085694200936	-2.3973577537346147	1.783419314259794	1.272593690493803	-2.3973577537346147	0.06862088616786721	2.5012591074101107	-2.3973577537346147	-0.8758407226729839	0.5104536384469069	-1.2123129592941968	1.5970897360683005	-0.42385559892992664	2.1480624278477034	0.7891670409159275	-0.049162149488515716	2.461452857009691	-0.8758407226729839	0.841810774401349	-1.4354565106084065	2.3600326785637877	-2.128603691168352	-2.128603691168352	-0.3368442219402974	-2.3973577537346147	0.31374334420085237	-2.3973577537346147	-2.3973577537346147	-0.42385559892992664	-2.3973577537346147	-2.3973577537346147	-2.3973577537346147
106	3.717953230605053	3.348877464054314	1.7671709647257394	0.9939810764922576	2.412168801388102	1.5693452213958197	-2.256297416809536	2.929252827342515	-2.256297416809536	-1.8963906814039069	1.0480482977625334	2.4603181452856844	-2.256297416809536	2.0022093036920983	-2.995002970072017	2.577151062105748	-1.8963906814039069	2.657486210196634	0.6159149425722079	-1.608708608952126	-1.0490928210167034	1.917651915664035	-2.256297416809536	-2.995002970072017	0.7891866638462446	-0.2224142478322353	-1.608708608952126	2.8827328117076223	2.3377158231933524	2.708779504584184	0.40619441159013814	0.5015045913944638	-1.608708608952126	-1.8963906814039069	0.04951946765140658	0.8551446316380416	-0.1617896260158007	0.3722928599144568	-2.256297416809536	-2.256297416809536	-0.692417877077971	-2.256297416809536	-2.256297416809536	0.04951946765140658	0.22387285479618413	-2.256297416809536	-2.256297416809536
107	3.040034956474821	2.2428439161417963	2.017504974264151	0.6636458888974142	2.017504974264151	1.681032737642938	1.3133079575176203	0.8739412977337748	-2.5679173599976153	-1.2405915637573317	1.549696735581851	2.017504974264151	-2.5679173599976153	0.4510844469137414	2.9315954852287036	2.2251443390423953	-2.5679173599976153	1.195524921861237	-0.29612995491647975	-0.5474443831973863	-0.1419792750892217	0.8910357310930745	-2.5679173599976153	-0.242062733646204	1.207947441859794	-1.5770638003785438	1.117563380391525	-0.5474443831973863	1.8039308739660918	2.8608704662336333	-2.087889424144535	0.745323919911681	-0.1419792750892217	1.367375178787896	-0.29612995491647975	2.437515793374694	-2.087889424144535	-2.5679173599976153	1.907248487994118	-1.107060171132809	0.6201607769576754	-2.5679173599976153	-2.5679173599976153	-3.1865017128126443	-2.5679173599976153	-2.5679173599976153	-2.5679173599976153
108	2.27273397968027	2.527839881697438	0.4894852001201233	-1.1901569709872257	0.9658246478149453	2.3755270998328504	1.3747923864743115	1.4933521211988672	-3.5880522437855964	0.12551982291871155	1.0369205694986752	1.6268835138233895	-0.49700979042728033	-0.5435298060621729	4.012850215756487	1.8925866795563953	-1.1901569709872257	0.17314787190796643	0.522821620387715	0.022865668858628396	0.3437733889387298	1.8967446897050588	-2.894905063225651	0.2831487671222952	1.6951514849523925	1.1393355749267444	-2.4894399551174864	-2.54924291912232	0.45499902404895387	1.3747923864743115	-1.978614331351496	1.796442819003493	0.7294358697507146	1.4091600299785187	-2.894905063225651	-0.5435298060621729	1.1393355749267444	-1.3908276664493764	0.9445472493676599	-3.5880522437855964	0.9969152348849759	-1.796292774557541	-2.54924291912232	1.4618037634639411	-1.796292774557541	-2.54924291912232	-2.54924291912232
109	2.637107645265947	1.3461234639503812	2.3155240211384847	1.9439604647060018	1.3461234639503812	1.720816913391792	-2.5375745853807823	0.7399876603800655	-1.051771808847989	-2.5375745853807823	-0.35862462828804365	1.0276697328318471	0.8941383402073235	-0.35862462828804365	3.8385773193737647	2.685897809435379	-2.5375745853807823	0.7399876603800655	1.14545276848823	-0.35862462828804365	0.04684047982012007	0.8941383402073235	-2.5375745853807823	-2.5375745853807823	1.4331348409400109	1.8926671703184512	1.14545276848823	0.5576661035861115	0.33452255227190175	1.5131775486135473	-2.5375745853807823	0.8941383402073235	-1.051771808847989	0.04684047982012007	-2.5375745853807823	0.33452255227190175	0.04684047982012007	-2.5375745853807823	1.9439604647060018	-2.5375745853807823	-0.35862462828804365	0.5576661035861115	-2.5375745853807823	2.5035762526414245	-2.5375745853807823	-2.5375745853807823	-2.5375745853807823
110	0.2633576640019939	0.5510397364537747	3.063345360429889	-0.1421074441061707	2.4355809391327954	1.361969952670103	-2.6797192264181033	2.7756632879781082	-1.2407197327742807	2.902414993617252	-2.6797192264181033	-0.5475725522143353	-0.5475725522143353	0.14557462834561008	-0.1421074441061707	1.0618653602197647	2.6200099782663147	1.285008911533975	1.937334097573665	0.5510397364537747	2.0173768052472014	1.0618653602197647	-2.6797192264181033	-1.9338669133342261	1.110655524389197	0.7741832877679844	-1.9338669133342261	-0.3244290009001256	-1.9338669133342261	0.2633576640019939	1.6214811481551878	1.285008911533975	1.3983375968409781	0.3687181796598198	0.012043235721087342	-2.6797192264181033	1.6214811481551878	0.3687181796598198	-2.6797192264181033	-2.6797192264181033	0.6310824441273111	-0.8352546246661161	-1.2407197327742807	-1.2407197327742807	0.012043235721087342	-2.6797192264181033	-2.6797192264181033
111	3.0749861025489253	1.8628499875838287	1.9812400035319886	-1.0440510722635468	0.6606970199748785	2.5987844433489826	-2.307806050334662	0.730901278648127	-3.3466361652575927	-0.05079929925326354	1.7347681997268705	1.2383313134129796	-2.307806050334662	-1.7371982528234922	3.079852292200098	0.9574289279465775	3.5858117263149163	1.1859633278956636	-0.948740892459222	2.386705111640153	-0.08853962723611009	2.2024399196376274	-2.307806050334662	-1.5548766960295373	1.3168029288544743	0.9840971750287384	-2.307806050334662	-1.4007260162022792	2.6670789907852095	2.924352266600707	-1.5548766960295373	0.7138068452888273	-0.2555937118992766	3.1210625608467613	0.2087118962318213	-1.0440510722635468	-0.5134228212013765	-0.8617295154695919	-0.6385859641553822	-2.307806050334662	-1.0440510722635468	-2.6534889846976473	-2.307806050334662	-2.307806050334662	0.290949994468793	-2.307806050334662	-2.307806050334662
112	2.734655881306707	2.3551662596018033	2.5599606722478163	-0.30509327766405825	3.183809684417202	2.9177745684736798	-2.559104680133851	2.002479356841026	-2.559104680133851	-1.5090660819899941	0.4127465154862584	1.5354563557334284	-2.559104680133851	-0.30509327766405825	2.372497715953443	1.9721740073456973	1.1765112632601569	1.8524660432797293	0.36273609491159675	-1.9145311900981588	-2.2022132625499395	1.7164542855968747	-2.559104680133851	0.3367606085083361	0.7065076340144216	0.858057532141622	-1.2213840095382134	0.5278158452710455	1.1650825674365342	2.0698124769096133	-1.354915402162736	1.8524660432797293	0.3367606085083361	0.5493220504920089	0.38805390289588715	-0.30509327766405825	-2.2022132625499395	1.1418257052722671	1.2317739419352063	-2.559104680133851	-0.2563031134946261	-2.559104680133851	-2.559104680133851	-1.5090660819899941	-2.2022132625499395	-2.559104680133851	-2.559104680133851
113	3.2678155345660826	0.09440208377463932	3.756538212913065	-0.3110630243335253	2.824431191595625	3.381974439929075	-2.2896187393432443	-0.023380951881744494	-2.2896187393432443	-2.795969674121526	0.8929097799924115	2.145672748487779	-2.2896187393432443	1.1160533313066203	1.1930143724427493	1.7889978045490467	-2.2896187393432443	3.141566530960901	0.8149482385226996	0.09440208377463932	0.7875492643345847	1.8092005118665662	-2.2896187393432443	-2.2896187393432443	1.0106928156487944	-0.716528132441689	1.211363511110946	1.3471650522700074	2.396987176768685	1.9747149503441395	-1.6973573854534152	0.8149482385226996	0.9882199597967354	-0.08791947301931557	0.9176023925827828	0.3820841562264201	-2.10282249356158	-2.2896187393432443	-2.2896187393432443	-2.2896187393432443	1.8674694199905417	-2.2896187393432443	-2.2896187393432443	-0.2310203166599889	-2.2896187393432443	-2.2896187393432443	-2.2896187393432443
114	2.13773817444347	0.6735703038975887	2.0492450961900186	-0.2932727071393977	2.7893166105078597	2.2309733572086343	2.0978657831960925	1.8225364787113127	-2.6971710669502063	-1.104202923355727	1.2860877500574244	1.1293892981513673	-3.589109573143727	2.257329201913997	1.4607464341058098	1.7815284549839356	-1.2865244801496818	2.3404795702461674	-1.104202923355727	-1.2865244801496818	-0.5445871354203042	-0.3310130351222451	-2.6971710669502063	1.278424877311855	1.4922947918407359	-0.45361535721457713	0.21755291662659282	1.704195251580765	1.4860642420900998	1.428170263671197	-1.104202923355727	0.7149555200604425	0.5217642910295845	-0.06274904852756613	2.6174663535812006	1.3161652052947024	-2.4904972844756177	0.5052349890783736	0.048476586582658854	-0.8810593720415172	-0.8810593720415172	-2.6971710669502063	-2.6971710669502063	-2.8959623925837823	-2.6971710669502063	-2.6971710669502063	-2.8959623925837823
115	2.406957798089396	1.2530828307462367	2.9113109073497694	1.6277762801876476	2.8301853625374007	1.8256020235175674	-2.60665002315233	1.7315730738692912	-2.60665002315233	-0.6593046262704325	2.2729142415612325	2.22248338793434	-2.60665002315233	0.5369461319615931	0.6043874127571254	2.293198912732738	0.20973322075317657	2.1084648095333995	-0.0053781588637686895	-2.5311068031720243	-1.837959622612079	1.494244887563125	-2.60665002315233	-2.60665002315233	1.7661786030467668	0.8361890268144494	1.5632377590500766	1.6040597535703314	2.017493031327673	1.3708658664026205	0.07158288227235943	1.5715365618647716	1.2530828307462367	0.33109407775744426	-0.13321153037365363	1.3190407985380341	-0.7393473339439689	-2.1256416950638597	-2.5311068031720243	-2.60665002315233	-0.13321153037365363	-2.60665002315233	-2.60665002315233	-0.04620015338402439	-2.60665002315233	-3.2242539837319697	-2.60665002315233
116	2.825224231027187	0.014316644485268704	1.3526017864187994	-2.758272077754512	0.4998244602669697	2.8548560286335585	-2.901303183956613	1.5183940412615433	-0.11921474813925315	2.3476733961460683	-0.05022187665230238	0.3772221381746377	-1.3719777166346212	-0.5610475004182929	0.2862503599689106	3.0316880931427415	1.153750927673634	-0.05022187665230238	0.8526458348897124	-1.1488341653204115	-2.0651248971945666	0.6090237522319617	0.8526458348897124	0.460603747113689	1.4006110056051595	-0.11921474813925315	-0.19332272029297481	0.33277037560380407	-1.659659789086402	0.4998244602669697	0.014316644485268704	0.2374601957994793	0.2862503599689106	-0.36037680495614133	-0.6788305360746758	-2.0651248971945666	0.3772221381746377	-1.3719777166346212	-0.36037680495614133	-2.901303183956613	-0.8123619286991985	0.014316644485268704	-0.4556869847604661	0.5375647882498171	1.4612356274215945	0.7074638250452141	-2.901303183956613
117	0.018567205741068626	0.42403231384923323	0.8658650661282721	1.5941035664994878	0.3062492781928494	0.9348579376152237	3.664887045436209	2.4164624785394393	-2.326220861221003	-1.0800450829270414	-1.0800450829270414	1.6925436393127402	-2.326220861221003	2.11862803462364	2.1388307419411596	0.8658650661282721	-2.326220861221003	1.4849042745344958	0.3062492781928494	-2.326220861221003	1.837725649157238	0.018567205741068626	-2.326220861221003	3.3684712930156735	2.1970996500651356	0.9993964587527948	-2.326220861221003	-0.386897902367096	-2.326220861221003	-2.326220861221003	1.837725649157238	1.4849042745344958	-2.326220861221003	-1.7731922634869859	-2.326220861221003	1.1171794944091786	1.5941035664994878	0.3062492781928494	2.178051455094441	3.6561533654674543	-1.0800450829270414	-2.326220861221003	-2.326220861221003	0.8658650661282721	-2.326220861221003	-2.326220861221003	-2.326220861221003
118	2.215602593853943	0.5684243534369955	1.75297907190583	-0.7437620355291736	0.9738894615451597	1.3176610006479845	-2.785891042325029	1.9353006286997845	-2.785891042325029	-0.05061485496922824	2.046526263810009	1.8642047070160546	-2.689672184584486	0.018378016517723417	2.5414364322701	0.3060600889695042	-0.12472282712294991	2.122512170787931	1.692354450089395	1.0238998821198213	-1.9965250040245417	1.3176610006479845	-2.785891042325029	-2.785891042325029	1.8952952940860852	0.947913975141899	-0.8979127153564317	-0.2047655347964863	1.9642881655730369	-0.05061485496922824	-0.4924476072482671	1.3533790832500636	0.35485025313893637	1.798964185147653	-0.2917769117861164	-1.3033778234645963	-1.591059895916377	-0.7437620355291736	2.2375815005727184	-2.785891042325029	-1.9965250040245417	-1.9965250040245417	-2.785891042325029	0.5684243534369955	-0.3870870915904412	2.2448017485462053	-2.785891042325029
119	2.706579341812944	2.7302490858988486	-0.2713483071075409	-0.7066663783653864	-2.576424261539697	0.9729757927419627	2.0828241546769983	0.26273417882271755	-2.576424261539697	-1.4951237387296565	2.3335176577594385	2.9309197813609997	-2.576424261539697	2.392606574129445	-1.7182672900438662	2.2377726008010543	-2.576424261539697	1.4280378419894992	1.289887503508682	-3.104561651163757	1.8721720912568176	2.1837053795307786	-2.4114144706038116	0.4789572872923529	1.829912281966935	-2.576424261539697	2.1157941739145683	-2.576424261539697	0.6566384645298058	1.239243770689927	-0.013519197805440974	1.6912288944329843	1.3727751633144498	1.1001309682272096	0.5063562614804678	1.239243770689927	0.4217988734524045	-2.576424261539697	-2.4114144706038116	-0.21418989326759252	1.277464983510125	-2.4114144706038116	-2.576424261539697	1.277464983510125	-2.576424261539697	-2.576424261539697	-0.10882937760976574
120	2.478129572019534	1.1392374497942273	2.00228366714957	2.237849738462337	2.5393251330464537	0.8391328573438894	0.2412958565882688	0.584240607715099	-2.8529320374613327	1.0214544141378439	-0.7703050550902111	0.7056014647193667	-2.156599416210102	-0.14169639566783676	0.04062516112611725	1.895185531593203	2.4634593822717403	-0.4518513239716766	2.0177878536855354	1.3091364865896247	0.04062516112611725	1.7946443023713252	-2.8529320374613327	-0.284797239308511	0.5175492332164273	0.44609026923428186	0.4083499412514344	-0.6525220194338281	-2.8497465967700473	1.4940588250836369	-0.4518513239716766	1.3399081452563784	0.4083499412514344	0.6159893060296797	-2.8529320374613327	-0.14169639566783676	0.8638254699342607	-2.8529320374613327	-2.8529320374613327	0.09469238239639388	0.6467609646964334	-2.8529320374613327	-2.8529320374613327	1.2277908471356724	1.4677415167662633	-2.156599416210102	-2.8529320374613327
121	1.8177966451720216	1.7347997256010537	2.6925276473393818	1.2492919098193527	2.7975190912085566	0.42261333663488454	1.0607007400118027	1.753847920571748	-2.8849317756330546	1.133460094294231	1.2800635684861064	0.8280784447430491	-2.909591173540319	0.42261333663488454	0.5561447292594073	1.8177966451720216	1.633703608729685	0.2684626568076265	2.0671425688802554	0.9405564281697396	-1.3001532611062183	0.8745984603779422	-2.8849317756330546	0.42261333663488454	1.3808682676080721	0.2684626568076265	-1.1178317043122643	0.22590304238883085	-2.8849317756330546	0.779288280573617	-0.7123665962040997	1.133460094294231	0.7539704725893275	0.7539704725893275	-0.7123665962040997	-1.3001532611062183	-0.07637782948410266	-2.8849317756330546	-0.9636810244850063	1.4724354611335624	0.779288280573617	-2.909591173540319	-2.8849317756330546	-0.27053384392506086	-0.8301496318604835	-2.909591173540319	-2.8849317756330546
122	2.0790467119149807	2.1768108806808724	0.9017421546712061	1.1353570058527112	1.7931648199673478	1.189424227122987	1.970678675193199	1.1213707638779713	-2.4725477740710247	-0.6564024633753434	1.5948893352311515	3.4011628473434605	-2.4725477740710247	2.105714958997142	-0.308095769107128	2.6668333768170998	-3.1413091131633433	2.5041377844798935	0.9530354490587563	-0.14557683960935286	1.687004624138957	2.0736266444456417	-2.4725477740710247	0.07756671170485685	1.162755980040826	-2.042696824495234	3.2606080835638416	-2.4725477740710247	0.790516519560982	0.4140389483260698	-2.042696824495234	1.0018256132281884	-0.5022517835480853	0.44220982529276576	-2.4481619326033988	2.479091752553806	-0.6564024633753434	-1.7550147520434534	-2.4725477740710247	-2.4481619326033988	0.7298918977445465	-2.4725477740710247	-2.4725477740710247	0.44220982529276576	-2.4725477740710247	-2.4725477740710247	-1.7550147520434534
123	3.1096391054628847	2.2116975122569262	2.946186032973313	-0.7458135484768667	1.7390931013111333	0.7856628224875211	-2.4898233010217288	1.269089472065398	-2.825255090156702	-0.11720488905449233	1.478810003047467	2.237339942870264	-2.4898233010217288	0.5420407398297709	0.11918388900973742	3.0580672983315758	0.21926734756671973	3.17368147178998	-0.34034844036870293	-0.5226699971626569	-0.186197760541444	1.58146415710755	-2.4898233010217288	-2.4898233010217288	2.130571967444558	-0.11720488905449233	-2.4898233010217288	0.8123310695696828	2.761993568243547	1.7390931013111333	0.8123310695696828	1.0867679152714436	-0.34034844036870293	1.3018792948883888	-0.186197760541444	0.6404808126430241	-1.7266428014885937	-1.0334956209286483	0.21926734756671973	-2.4898233010217288	-0.186197760541444	-2.4898233010217288	-2.4898233010217288	-0.26030573269516655	-2.4898233010217288	-2.4898233010217288	-2.4898233010217288
124	3.100330750653761	3.24414245268584	1.8177956238247228	-0.7471537336368135	3.453800563643545	0.3088989406125	1.4075112292806096	2.1432180242593506	-2.304290337173466	-0.7471537336368135	3.1623661415732136	0.540700554669824	-2.304290337173466	-0.5240101823226047	-0.8806851262613362	2.0860596104194022	1.2842785888566617	1.517210146537034	-0.11854507421444005	-2.1334480947567043	-2.1334480947567043	0.540700554669824	-2.304290337173466	-0.5240101823226047	1.8368438187954172	-2.1334480947567043	0.39228054955155045	-0.428700002518279	3.136984068301796	2.7263643096049672	-0.8806851262613362	-1.0348358060885952	0.431501262704832	2.248578539917177	1.8647526069124938	-1.4403009141967589	-2.304290337173466	0.16913699823734074	0.431501262704832	1.5801239719476032	-2.1334480947567043	-2.304290337173466	-2.304290337173466	-2.8265952753166506	-2.304290337173466	-2.304290337173466	-2.304290337173466
125	2.1164221411879267	1.4284163601284	2.383927805155836	1.862527066313529	2.169131957607455	1.8952097137438875	1.1988419184838999	0.10666052014608063	-2.7459709097672373	0.9345402946761823	1.325900796602805	2.063499739733584	-2.9116216592157826	0.740384280235225	0.5742574093612509	1.3811634752778543	-1.6473586210991273	2.149378228871222	1.2052728088141902	0.403912043614012	-0.1069135801519785	1.712244863264191	-2.9116216592157826	0.6327536160428595	0.7092936931651943	0.8916152499591483	-0.23366528579112256	0.8282456360265593	0.8467646837937965	0.4458762427130445	0.8828046202769939	1.6107379169223548	-0.7090889825061968	-0.4105959939502002	0.12570871511677506	0.4458762427130445	-1.5419981054413014	-2.9116216592157826	-2.9116216592157826	-0.2892351369459334	0.6327536160428595	-2.9116216592157826	-2.9116216592157826	-1.2796338409738102	-1.4466879256369767	-2.9116216592157826	-2.9116216592157826
126	-0.5210609569613576	2.737035581060124	2.0692062084844687	1.8888826543531874	1.6761636203748616	1.4893877132315265	2.899939051996977	2.2347206469620424	-2.130498869395458	-1.4373516888355127	0.6210364436464904	1.5749098866696887	-2.66548112064568	1.3558563206070038	0.3818067545806567	1.5330627767341882	-3.229111158063567	0.8484262858421516	-0.7442045082755673	-2.66548112064568	-2.5359639775036227	0.831331852482851	-2.66548112064568	1.0335687189777474	1.7613214287151684	1.9125523984390922	-2.5359639775036227	1.0193840839857913	2.1227469754124986	0.17208622359858783	1.2252361381899397	1.3660086920710222	2.5547140242661697	2.0179129140969185	-1.6196732456294676	0.2972493665525935	0.4084750016628176	-0.33873940016740267	0.1381846719229065	0.7027144746607581	-1.1496696163837319	-1.4373516888355127	-2.66548112064568	-2.5359639775036227	-2.66548112064568	-2.66548112064568	-2.66548112064568
127	1.6877468258369994	2.977017210674831	-2.197247507203227	2.683025969029785	-0.03776325784985435	0.8150140683019744	3.6453302591970376	1.9081468912054587	-2.6027126153113915	-2.6027126153113915	1.0861668388025452	2.9147402811533163	-2.6027126153113915	2.302562163127038	-0.8109531460833361	1.6877468258369994	-3.295859795871337	0.34172636385504873	1.0082052973328333	-2.4211472022207605	-0.993274702877291	1.5944893323504172	-3.295859795871337	1.9405821669586127	0.287659142584773	0.8785274740243008	-2.4211472022207605	0.655383922710091	-0.03776325784985435	0.48832983804692454	0.9088328235196297	0.8785274740243008	2.7372264259274646	0.7471914719632133	0.7816776480343828	2.2053984146733905	0.34172636385504873	-0.46264645181512076	-1.5041003266432815	1.8574317986264424	-3.295859795871337	-2.197247507203227	-2.6027126153113915	1.0608490308182548	-2.197247507203227	-2.4211472022207605	-2.4211472022207605
128	0.6765624078636021	3.4373631743513413	0.9162352611290219	1.1873880316295926	2.492336753295531	0.6555089986657698	2.864484592537508	2.607479772332774	-0.6296892455827523	-1.8083442419243987	-0.05914438711513892	2.567412779735888	-1.8083442419243987	3.859811055088652	-0.10359614968597342	1.0680412739970269	-2.187502353598088	0.7173844023838569	-0.7967433302459179	-3.1946386030442886	-0.9974140257080695	0.5665615126492733	-1.402879133816234	1.7470038195650153	-1.8083442419243987	0.10119826296004053	-1.402879133816234	1.4967092791848549	0.5430310152390794	0.6340027934448065	-0.36142525898807243	-0.15011616532086602	-1.2487284539889751	1.8226412337706357	-2.187502353598088	2.791813402240149	-0.36142525898807243	3.8837029765133817	-0.4220498808045079	-3.1946386030442886	0.4162793095999353	-2.187502353598088	-3.1946386030442886	0.024237221823911526	-2.187502353598088	-2.187502353598088	-3.1946386030442886
129	3.0910931367838983	2.789508159163126	1.0057168595842478	1.7898358183499203	1.9563323339994776	1.6828636987977523	-2.5019902448372724	2.0100766100061684	-2.5019902448372724	-0.36482914456750315	1.9439864981771784	2.472053928377675	-3.137417866807284	0.2637795148548703	-0.3042045227510686	2.1855921123311233	-0.4983605371920259	0.7746051386208617	2.367913669125078	-2.4442706862473393	-0.42936766570507423	2.6183243467796276	-2.5019902448372724	-3.137417866807284	0.7127297349027737	1.0820898383688222	-1.1915077177519713	-3.137417866807284	1.3623918035229803	1.7604219331436268	-0.04637541344896867	3.0651176503806377	0.3889426578088768	1.5539300154218592	-0.7395225940089141	0.3889426578088768	1.096688637789975	-3.137417866807284	-2.4442706862473393	-2.5019902448372724	0.940119577098435	-1.1915077177519713	-2.5019902448372724	1.067274752583681	-0.6525112170192839	-2.5019902448372724	-2.5019902448372724
130	2.650121099718917	2.691402758692221	0.9976236978243698	1.3482805694375393	-0.14181058536399505	2.041427749997484	1.7490397865082907	0.7231868521226099	-1.8157870189356666	-2.9143993076037766	1.1286519602307736	1.3482805694375393	-2.9143993076037766	0.22109490832537304	1.163138136301943	2.2154994073192973	-2.5572707460569024	1.6603116708996066	1.4163340326825549	-0.42949265781577584	1.2444837757558953	0.6965186050404482	-2.5572707460569024	1.3340959344455827	1.8477746271939801	-0.34944995014223945	-2.9143993076037766	-2.9143993076037766	0.17664314575453943	0.45289652238269795	0.582108253862704	0.5195878968813696	1.6182001855494796	1.4550485448632453	1.4676273270701055	-0.9684891585484632	-1.8157870189356666	-2.9143993076037766	1.1286519602307736	0.22109490832537304	3.8343602398879026	-1.3049613951696761	-2.5572707460569024	-1.5281049464838858	-2.2212521270438312	-2.5572707460569024	-2.5572707460569024
131	2.782602912266166	1.648822164125391	2.5113439151132284	0.6702275489150811	2.209396265502625	2.125514781521923	2.1703287973117154	1.317704692641838	-2.73426922705936	-1.0525390488260227	0.633859904744206	1.635308444958668	-2.73426922705936	2.4649587885322934	0.22839479663604134	1.9919833888974003	-1.1578995644838486	2.4439685126404576	0.8037589415396038	1.0015846848695236	-0.022919631644864324	0.9886812800336156	-2.73426922705936	-0.09702760379858599	0.5961195767613594	-0.09702760379858599	-2.2565118531519586	1.1987527497804726	1.6284824798882682	1.423999351291461	0.5366961562905583	0.04607323984208733	0.22839479663604134	0.8789823627771911	0.2557937708241562	0.6151677717320538	-2.2565118531519586	-0.3106017040966451	-1.9688297807001778	-1.2756826001402324	0.6879271260144817	-3.3551241418200677	-2.73426922705936	-2.73426922705936	-2.73426922705936	-2.73426922705936	-2.73426922705936
132	2.4236945919156945	-0.24246466747735518	2.5491722497331204	-0.5048289319448465	2.028867882012586	-1.4211196638190016	1.3822407170875337	3.2610115633052184	-2.532886274278204	0.6265731795462548	2.567864382745273	1.0637869859689992	-2.532886274278204	1.5233193153474391	-0.03482530269911077	1.3034598392344194	3.4860052539075896	1.2701234189668273	1.8747172021853276	0.48842284106543676	-0.6101894476026724	0.41146179992930865	-2.532886274278204	0.48842284106543676	0.48842284106543676	0.2836284284194237	-1.4211196638190016	-1.015654555710837	1.1999191602935788	1.6812223447932477	-1.4211196638190016	1.988376520657849	-1.015654555710837	-1.1979761125047919	0.025799319117323805	2.3224846899841816	-0.5048289319448465	-2.8074140249388924	-0.24246466747735518	-2.532886274278204	-2.532886274278204	-2.532886274278204	-2.532886274278204	0.9061580417654156	-0.4095187521405217	-2.532886274278204	-2.532886274278204
133	2.03022003925962	0.7251158328697422	2.52600778566107	-1.19364332711962	-0.05420904393125525	0.5981161421084344	1.1151723156250615	1.139713424541179	-2.579937688239511	1.4674899541948383	-0.09503103845151006	0.9537488764687234	-2.1744725801313463	0.5224043203727389	1.8714983978065383	1.4805053223069087	1.8237281215378518	1.311882609871116	1.4044059787682612	1.1089417658744254	0.267874455237858	1.3518879444848153	-1.7690074720231816	0.49967606929518205	1.2755149657002414	1.4933534647847573	-3.024242629663939	-2.579937688239511	-0.5004961465596747	0.35125606417690936	1.522705676797285	1.5905960123401366	-0.830737833430252	0.23846057003156496	-0.20503193366583883	-0.328645889633016	1.3808754813580673	0.2964478276819138	-2.020321900304088	-0.38271311090329085	0.17690267703213092	-1.4813253995714009	-3.024242629663939	-0.830737833430252	-1.4012826918978645	-3.024242629663939	-3.024242629663939
134	2.9612240826483207	0.9084507880506463	2.3078172307378897	2.6507619818647203	0.5289611663457423	2.115051714782852	-2.7291353716757394	2.491220453402585	-2.5088152659277148	-2.7291353716757394	1.2962163190594098	2.6415026564519235	-2.5088152659277148	-0.24422872188773947	1.6897052361208584	1.8958374416085317	-2.5088152659277148	2.0415492527899253	0.7048518328094069	-2.7291353716757394	0.16123638622042513	2.2337092585841676	-2.5088152659277148	-2.5088152659277148	1.8859851451655198	1.876034814312352	-1.1196974592416389	0.043453350564041315	2.4299199275387897	2.622722761800327	0.4489184586722059	1.0320647440178226	0.8543835667803705	1.9622125105534045	-0.24422872188773947	0.7366005311239867	0.043453350564041315	-2.035988191115794	-0.5319107943395203	-2.5088152659277148	0.043453350564041315	-2.5088152659277148	-2.5088152659277148	-0.4265502786816935	-2.7291353716757394	-2.5088152659277148	-2.5088152659277148
135	2.657975709738663	-0.6622526093898253	2.2281191485063396	2.1309554000526916	1.2836575396654881	3.5274021326366003	-2.243811018305035	3.698720616086224	-2.243811018305035	-2.243811018305035	1.9026967480717114	1.9280145560560014	-2.243811018305035	0.18504525099737812	-0.37457053693804454	2.693482398195573	-2.243811018305035	2.5566232154783757	-1.7608648980579353	-2.243811018305035	-0.37457053693804454	1.7048710047417917	-2.243811018305035	-2.243811018305035	1.4972316399635472	1.822654040398175	-1.7608648980579353	2.633584256614504	2.782429884212069	1.3301775553003807	0.18504525099737812	1.822654040398175	-2.243811018305035	0.7240417517300655	0.4363596792782847	0.6370303747404353	0.030894571170120066	-0.37457053693804454	-2.243811018305035	-2.243811018305035	-1.7608648980579353	-2.243811018305035	-2.243811018305035	2.569868442228396	-2.243811018305035	-2.243811018305035	-2.243811018305035
136	1.4051467426711106	0.7990109391007953	2.4986957293826735	0.10586375854084995	2.2127042744088	3.020626969561173	-2.4138853242843856	3.128995006282955	-2.7845079993553155	0.260014438368108	0.6166893823068405	2.631592402849105	-2.4138853242843856	2.1354729264728096	2.6404420181260875	1.4051467426711106	1.9068398828738284	1.4921581196607403	0.43436782551288555	-0.21955864189377827	-0.838597850300002	1.4781718776860004	-2.4138853242843856	-1.175070086921215	1.9776659354424408	1.6099411553171237	-0.838597850300002	0.43436782551288555	-0.1454506697400566	-2.09136081879537	-0.3866127265569448	2.113331800595596	-2.7845079993553155	0.260014438368108	-2.09136081879537	3.2316491603430384	0.39354583099263074	-2.09136081879537	-1.175070086921215	-2.4138853242843856	-2.4138853242843856	-2.4138853242843856	-2.4138853242843856	2.2459299220371203	-2.09136081879537	-2.4138853242843856	-2.4138853242843856
137	1.8621356686867419	2.4872293860016716	-1.0823033104796984	-1.6110366487001713	-1.6110366487001713	2.887988603072423	-1.6110366487001713	-1.6110366487001713	-1.6110366487001713	-0.389156129919753	1.808068447416466	-0.6768382023715347	-0.389156129919753	-1.6110366487001713	5.004471416432608	4.213510925850219	0.17045965801566965	-1.6110366487001713	-0.6768382023715347	3.020340054557097	-1.6110366487001713	2.2135335555246307	-1.6110366487001713	-1.6110366487001713	2.667200765450673	-1.0823033104796984	-1.6110366487001713	-1.6110366487001713	0.4217740862965753	1.913428963074292	-1.6110366487001713	0.3039910506401924	1.5567540191355604	3.377841103458135	-1.6110366487001713	-1.6110366487001713	0.3039910506401924	-1.6110366487001713	4.389967363191776	-1.6110366487001713	-1.0823033104796984	-0.389156129919753	-1.6110366487001713	-1.6110366487001713	0.9971382312001369	-1.6110366487001713	-1.6110366487001713
138	2.5069065410771914	2.491731743057956	1.3168920890019624	1.446703700523953	2.1044489540329825	2.8132389116633814	-2.605081247279352	1.7955217729674655	-2.1996161391711873	0.9644514492020182	-0.9956433348452514	1.9950763968851954	-1.9119340667194065	-1.9119340667194065	3.015319618437798	2.3075736384567	1.005836665364873	-1.9119340667194065	1.5769688953618544	2.2662919794833964	-2.605081247279352	2.8692880630490443	-2.5016745228239543	-1.5064689586112419	1.245066354430707	0.9212792773368097	0.28529051061681265	-1.6887905154051968	-1.5064689586112419	1.8608268713752318	-2.5016745228239543	1.2015812424909682	-3.2982284278392964	1.3746004066226094	-2.5016745228239543	-0.9956433348452514	-0.16273421191014759	-2.5016745228239543	-1.3523182787839838	-2.5016745228239543	0.8449062985522353	-0.5901782267370868	-2.5016745228239543	0.135758776645849	2.491731743057956	0.2281320967768643	-0.8133217780512965
139	1.3027506438298904	2.7096642921525165	0.8459922413341756	0.2288309677521525	1.0691357926483853	1.5325387378627688	1.6800448749713586	2.0486483897753645	-2.3861288102840463	-3.4847410989521563	0.9460756998911579	1.120429087035936	-0.11744526896568175	1.9790907060734542	3.528274690687474	1.3980608236342151	-0.34924688302300577	0.5583101688823939	0.5927963449535634	-3.4847410989521563	0.5583101688823939	0.8193239942520139	-2.7200019158482505	0.7049136430742697	1.4279137867838965	1.2943823941593737	-2.7200019158482505	1.3750713054095165	-0.34924688302300577	0.299448534966106	-0.6515277548959393	0.8590643229015278	1.3435726383501452	0.992595715526051	-0.01900519615242935	0.365406502757903	0.9460756998911579	1.9833190421829756	-0.30668726860421014	-2.7200019158482505	-3.4847410989521563	-2.3861288102840463	-2.7200019158482505	1.2157392668402607	-2.3861288102840463	-2.7200019158482505	-2.7200019158482505
140	2.040350056880233	2.2310081530499546	2.5593612652326634	-2.6555744923763225	1.2362458057343044	0.6025220456451601	0.8707860322398391	2.282490108885098	-3.348721672936268	1.342626209292876	1.2051552186642733	0.7944130534552656	-1.4028115238809544	0.7784127121088238	1.3874767754582278	1.8217623221018844	0.17763885167989368	1.7511447548879309	1.1945731093337364	-0.8638150231482671	-2.6555744923763225	1.585752260194424	-3.348721672936268	2.6986505061100106	1.4304018201752617	-0.5761329506964863	-2.719961853359422	0.6766300177988818	0.36485039376804007	1.1945731093337364	0.052475708725888026	0.3148399731933793	1.675158847910009	1.720182529283964	-0.8638150231482671	-0.5155083288800517	-1.2692801312564317	2.7890053811499667	0.6025220456451601	-1.2692801312564317	-2.719961853359422	-1.5569622037082125	-2.719961853359422	-2.6555744923763225	-0.8638150231482671	-2.6555744923763225	-2.719961853359422
141	2.9581192439977184	0.3314536466776232	1.9613700904552642	2.980314976389503	2.2674627247502253	3.347664451575155	-3.0358421833088514	1.333605669158171	-2.342695002748905	-2.1845318919624663	-0.32779198220664085	2.9606099053101707	-3.0358421833088514	-0.04010990975486006	2.7007301141703413	2.3713295881512684	-2.1845318919624663	0.9154015352725766	1.3708770639554029	-0.14547042541268596	0.6017439764175352	2.970510976292882	-3.0358421833088514	-2.342695002748905	0.6017439764175352	0.6017439764175352	-0.5509355335208506	-1.9372298946407414	-2.342695002748905	1.2816459302274597	-1.244082714080796	3.0418000600401838	-3.0358421833088514	-0.32779198220664085	0.7927992131802446	1.5891306299754206	1.8161880806107664	-3.0358421833088514	-2.1845318919624663	-2.1845318919624663	3.450318605635238	-1.6495478221889606	-2.1845318919624663	1.9613700904552642	-0.32779198220664085	-2.1845318919624663	-2.342695002748905
142	2.7226130659604495	0.8805528582575954	1.7968435901317505	-1.4708223989058826	-0.6598921826895534	1.4603713535105376	-0.6598921826895534	-0.6598921826895534	-2.5257246437477585	0.6982313014636405	1.3325379820006527	1.7175942184776098	-2.5257246437477585	2.4707594087638083	-0.5545316670317275	2.6563119861392095	-2.5257246437477585	2.6958428248958444	3.1064625835926734	2.0026956443358994	1.2860179663657596	1.8613821112693216	-2.5257246437477585	-2.8571167600257725	0.9715246364633217	-2.5257246437477585	1.4055631170155425	-2.5257246437477585	2.1126965395502277	1.806322334086294	-0.5545316670317275	0.13861551352821788	-1.247678847591673	1.1682349307093762	1.6646718170232675	0.6692437645903881	-1.247678847591673	-2.5257246437477585	-0.7776752183459372	-2.163969579465828	-0.5545316670317275	-2.5257246437477585	-2.5257246437477585	0.7264021784303374	-1.4708223989058826	2.784790310912341	-2.5257246437477585
143	1.841664609994477	0.6022450566727935	1.7958550739631827	3.1300334339440594	2.2013201820713473	2.37841979488415	0.18641716152908216	2.279437961335299	-2.87385363316248	-1.5745706490322187	0.9903787084293176	1.1750285549828634	-3.279318741270644	0.3179935193178016	3.3434175826791956	0.45835087701272403	-2.363028009396489	1.9219369124342611	-1.8930243801507531	-2.607736975484154	-0.3889469833744794	1.0179666649481467	-2.607736975484154	0.20192134806504747	0.789708012967167	2.522799634106419	-0.9767336482765989	1.057971999561846	1.773737268709564	0.9547877633266149	0.7982187026350758	1.434705849629529	-1.8930243801507531	0.6022450566727935	-0.0021740082784678094	-1.2644157207283797	0.26164058276667035	-0.9279434841071668	1.1574327930924841	0.10507152207513037	-0.5712685401684343	-2.5861715607106985	-2.607736975484154	0.9401889639054621	-2.607736975484154	-2.607736975484154	-2.607736975484154
144	2.1412937730258643	1.7184369222058304	1.9203030750727552	1.3579954954716213	2.959857614097264	1.1943660716898195	-0.47223025458422985	2.2039447379875314	-3.305443598640445	1.6361988239688587	1.1253732002028678	0.47874603527781545	-2.7644074371439826	-1.108219021304226	2.49364905582008	2.0511426760315667	-0.3097113250864547	1.376687628483774	0.5012188911298736	1.2163449784085945	-1.6960056862063455	1.9675559599233008	-3.305443598640445	0.2780753398156639	0.7720938452652737	1.569753724560706	1.3096769182008137	0.22091692597571555	-0.21440114528212995	1.577358323945925	-1.0028585056464001	1.1489036976130622	-0.36100461947400575	1.5620908518151366	-2.6122964180805006	-1.6960056862063455	-0.9075483258420753	-2.7644074371439826	-0.8205369488524452	0.914064106535661	0.5657574122674447	-2.7644074371439826	-2.7644074371439826	-2.206831309972336	0.19106396282603466	-2.6122964180805006	-2.7644074371439826
145	3.9374737236931523	2.108709058471543	1.391464326332537	-1.9788250347480316	2.5062059969305306	4.402925901795072	-1.9788250347480316	0.16279890941622988	-1.9788250347480316	-1.6289605598118255	-0.019522647377725022	1.569712557738856	-1.9788250347480316	-0.24266619869193473	2.40528007834057	3.2982931253453796	-2.32210774037177	0.9737291256325582	2.5757320595791406	3.544360316561526	-1.9788250347480316	0.9737291256325582	-1.9788250347480316	-2.32210774037177	1.9405721366695445	-2.32210774037177	0.9737291256325582	-1.9788250347480316	0.6223312387946693	0.8559460899761744	-1.9788250347480316	0.24284161708976626	-1.9788250347480316	-0.5303482711437155	-1.6289605598118255	-0.9358133792518801	-1.223495451703661	-1.9788250347480316	0.07578753242659975	-1.9788250347480316	1.7887661238015404	-1.9788250347480316	-1.9788250347480316	2.8818989467050247	1.261411198084339	0.3859424607304396	-1.9788250347480316
146	3.6112652927155895	1.4759161190974575	1.4350941245772026	0.6993873295984612	-0.826668973896588	1.826572990710627	-2.4361068863306885	0.5083320928357518	-2.6444804526977226	0.6993873295984612	0.6549355670276276	2.587773634515588	-2.6444804526977226	1.2774651803736194	1.8123883557186709	2.8571979383938038	-0.3566653446508523	0.7827689385375125	1.0296290164690385	-0.1335217933366426	1.0296290164690385	0.9978803181544578	-2.6444804526977226	0.5596253872233028	0.271943314771522	1.1474120521254219	-1.742959705770743	-1.3374945976625785	0.39710645772552766	1.8946264539556426	-0.1335217933366426	1.8679582068734812	0.1288424711308478	-1.0498125252107977	1.7382803835649487	1.9459197483431931	1.4759161190974575	-2.4361068863306885	-2.4361068863306885	-2.6444804526977226	-1.3374945976625785	-2.6444804526977226	-2.6444804526977226	0.271943314771522	0.39710645772552766	-2.6444804526977226	-2.6444804526977226
147	1.6458602313127928	2.44693815108611	3.1217667511223706	1.6819652359549093	1.7304176193408556	1.2440648520935906	0.13440272723889635	1.8083791608105675	-2.7647146452956415	-2.573647473863314	-0.1757522010649435	1.3383755315648322	-2.1681823657551496	-0.1757522010649435	0.7762566134112907	2.501526341370513	-0.7818880046352588	1.8330717734009392	1.4781374739399906	-2.573647473863314	0.06540985575194469	2.2938869765922685	-2.573647473863314	-0.7818880046352588	0.4467774122810484	1.2218417153088805	-1.320884505367946	0.7585570363118901	-0.08874082407531336	1.4867955366831054	0.4708749638601093	1.4427355468890748	0.9527130507528474	-0.13130043849410988	-2.573647473863314	-0.13130043849410988	0.10050117556321503	-3.2667946544232587	0.34412325822096523	-2.7647146452956415	1.5372263903099972	-0.08874082407531336	-3.2667946544232587	1.1399245928409938	-0.27106238086926826	-2.7647146452956415	-2.7647146452956415
148	1.1822871810529052	1.8206838468414421	2.7326361771169987	0.7220715581733321	1.6461242953829767	2.009477918141014	2.0166208056533943	2.2615885248079275	-2.523121575012242	0.9834363223077398	0.8441742549742326	1.4781325641438472	-2.8391040497207127	0.015852296046034553	1.0787465021120646	2.127659122227902	0.5526534062152857	0.9529771148230313	0.9215609185896527	-0.6772948845139108	-1.319148770686306	1.4534399515534755	-3.621733863680352	1.0032389496039196	0.6687255774680398	1.44717033853988	-2.0122959512462506	-1.2238385908819813	0.5214008627111815	0.5526534062152857	0.7477139887866695	0.5371492196793204	1.5257606131331016	1.6040128100328501	-3.621733863680352	0.04182778244929519	0.6549322553357042	-3.621733863680352	0.2494671472275396	0.9215609185896527	0.9834363223077398	-2.9285866831204066	-2.8391040497207127	1.0510949707815547	-3.621733863680352	-3.621733863680352	-2.8391040497207127
149	1.8012608119948	0.5484978434994323	1.3751764166839	-0.29880001688777114	1.4134952809860368	0.9175953074367218	0.929865400028536	1.0117825224964228	-2.800429081320198	-0.9919471974477165	2.1685930504075204	1.6530448676873566	-2.800429081320198	0.4351691581924291	2.5586275852890394	2.398076883616313	0.6975334226599204	1.195974987226189	0.26081577104765064	0.6502805378093743	-1.3974123055558811	0.9890542714188664	-2.800429081320198	0.3732937544743411	1.232676354076617	0.7128008947907087	-2.783706666675772	-2.783706666675772	2.056535641491803	1.8606842324656006	-0.7688036461335068	1.851022321553864	0.4351691581924291	2.1252649736439837	1.8750042862403493	0.9539629516075965	-1.685094378007662	-1.685094378007662	-1.3974123055558811	1.6530448676873566	1.5920503549845142	-2.800429081320198	-2.800429081320198	-1.5309436981804039	-2.800429081320198	-2.800429081320198	-2.800429081320198
150	-0.4467459273469254	-2.166684185079326	0.9395484337729654	1.85583916564712	0.24640125321301998	1.345013541881129	2.3258427948928557	3.922701925120096	1.499164221708388	1.345013541881129	1.162691985087175	2.2613042737552846	2.7721298975212756	2.64429652601139	-2.166684185079326	-2.166684185079326	-2.166684185079326	1.162691985087175	0.6518663613211846	-2.166684185079326	2.5977765103764976	2.1182034301146113	-2.166684185079326	2.5977765103764976	2.3258427948928557	0.24640125321301998	-0.4467459273469254	-2.166684185079326	-2.166684185079326	-2.166684185079326	3.4850797053774003	1.7504786499892941	-2.166684185079326	-2.166684185079326	-2.166684185079326	0.6518663613211846	3.2668261393573825	-0.4467459273469254	-2.166684185079326	-2.166684185079326	-2.166684185079326	-2.166684185079326	-2.166684185079326	1.499164221708388	-2.166684185079326	-2.166684185079326	-2.166684185079326
151	2.7957391155111306	-2.231425480536335	2.889557870728786	-0.6219875681022353	2.50477296785816	1.1529647828094385	0.8366274545972816	1.837601273701475	-2.9245726610962803	-0.35962330363474404	-0.845131119416445	2.576685549448446	-1.5382782999763904	2.1691775397104816	1.8712178845004601	0.9874503443318652	2.5091493424579587	0.16646979226203484	1.62930423050426	-2.9245726610962803	-1.5382782999763904	2.5178450494255125	-2.231425480536335	3.015598591624151	0.5411632417034458	2.0170697615130235	-2.9245726610962803	0.5411632417034458	-2.3257610787103102	1.8712178845004601	1.4192327607574033	2.961531370353875	-1.5382782999763904	-2.231425480536335	-0.4396660113082804	-0.03420090320011582	-0.845131119416445	3.3019640081911845	-0.15198393885649963	-2.9245726610962803	-1.5382782999763904	-1.8259603724281712	-2.3257610787103102	-1.8259603724281712	-1.3151347486621807	-2.3257610787103102	-2.3257610787103102
152	2.539004134082735	2.87442151828546	1.5115962917064167	-0.7605295938029206	1.1563930183791404	1.141577932594	0.37087251768817975	-0.9836731451171303	-2.440795642931368	-0.7605295938029206	0.30418114318950806	2.1518210708120193	-2.440795642931368	-0.6652194139985959	3.2097623197492013	2.2200890419410224	-0.49816532933542934	-0.5782080370089657	0.46324583781919504	2.6473123305779036	0.30418114318950806	2.663733060790231	-2.440795642931368	0.8687109459273596	0.6980854288965963	-1.453676774362866	-3.0631146867969665	-3.0631146867969665	-0.29052596455718493	2.1995755021079195	-3.0631146867969665	1.1709918178002932	1.2935941398926256	1.9066986127790346	-2.440795642931368	1.141577932594	-0.7605295938029206	-2.440795642931368	-0.5782080370089657	1.50123350467087	3.396789767580569	-3.0631146867969665	-2.440795642931368	0.6980854288965963	0.6745549314864023	-2.440795642931368	-2.440795642931368
153	1.0990998630492728	2.615447352417361	-0.18183398241279125	2.2340797958882574	0.811417790597492	1.1791425707228091	1.9929177390713693	0.348794268649379	-2.471329292479134	-1.7912718948468918	1.1791425707228091	2.9000759873822517	-1.3858067867387271	2.7359367496714877	0.6936347549411082	2.242968743305503	-2.471329292479134	-1.7912718948468918	-1.7912718948468918	-2.471329292479134	-0.6926596061787826	2.2691711156995273	-2.471329292479134	2.216061290385579	1.749687429190422	0.5113131981471541	-1.7912718948468918	-1.7912718948468918	-0.6926596061787826	1.6427153096382545	0.00048757438116275864	3.2293137301025316	2.2777548593909187	2.526216218689419	-0.6926596061787826	2.2862655490588275	0.28816964683294355	-2.471329292479134	-0.8749811629727366	-0.8749811629727366	-2.484419075406837	-1.3858067867387271	-2.471329292479134	0.348794268649379	-1.3858067867387271	-2.471329292479134	-2.471329292479134
154	2.275942963220986	1.5229488666517885	0.44180427102407016	1.3963162157184223	1.2099866375269293	1.8694399723004018	0.8854905919524318	1.7504880294390364	-3.902001150829613	-1.8225596091497778	0.8771223422819148	1.0396412717796903	-1.3370517933680777	-0.4054935893631342	1.6392623943288123	0.04924256775181313	-2.803388862161505	1.62345178830217	-0.9575621716631737	-3.902001150829613	1.7539906599902384	0.7893467313995295	-2.7093444008212906	1.62345178830217	2.0538362186352166	1.0252525343275907	-0.6831253259614138	-0.9062688772756227	0.957811253532058	1.5051706206305044	0.02982448189471132	2.2400362547577424	0.388458290318777	0.44180427102407016	0.8601727839681423	-0.9062688772756227	2.815803544194077	-3.902001150829613	2.3858574093321705	2.639028848360289	-1.7047765734933948	-0.9062688772756227	-2.7093444008212906	-0.4054935893631342	-2.7093444008212906	-2.7093444008212906	-2.7093444008212906
155	2.0359330244546956	3.0938211228962365	0.8413060825469971	-1.3104561207124643	1.3705654080018257	1.3975940803897453	1.3841710600576045	2.1235310837726815	-1.8212817444784557	0.768985420967371	0.9087473633425298	1.675225816988025	-1.533599672026675	-0.6173089401525189	-0.14730531090678411	2.5854375027857976	0.9513069777613259	0.4813033485155902	0.7436676129830815	0.12462840457685775	-1.3104561207124643	1.1744505290755356	-2.8314098184126406	1.087439152085906	2.4782686683711876	0.2581597972013805	-2.2267468525866203	-2.8314098184126406	-0.3549446756850285	0.12462840457685775	-0.8404524914667295	1.3286012089027937	1.7622371939776547	0.9513069777613259	-0.9739838840912514	0.7936780335577431	0.6636249053095451	-2.919894033146565	-1.3104561207124643	0.8413060825469971	-1.533599672026675	-1.533599672026675	-2.8314098184126406	0.21560018278258486	0.5140931713385815	-2.919894033146565	-2.8314098184126406
156	2.505120515095647	1.5680938847423134	1.701625277366836	-0.6009598156272098	2.505120515095647	0.6518031528681583	-2.6225868913631247	2.275425700294215	-3.0858664654152097	0.8459591673091156	2.032127347001545	1.8044826628065436	-2.6225868913631247	-1.1399563163598971	2.061628011398243	2.5560406055229037	2.032127347001545	2.0846175296229417	0.34812073906993657	1.3329741423813877	-1.0064249237353744	1.5193037205728812	-2.6225868913631247	1.6236637358971238	1.7661637985044072	-0.6879711926168399	-0.7832813724211647	-0.44680913579995174	2.227339513626577	1.1907996536008456	-3.0858664654152097	1.586962369046696	0.34812073906993657	2.4194650705171528	-2.3927192848552643	0.281429364571264	-1.6995721042953198	1.1626287766341488	-2.6225868913631247	-2.6225868913631247	0.5776951807144366	-2.3927192848552643	-2.6225868913631247	-1.6995721042953198	-2.6225868913631247	-1.0064249237353744	-2.6225868913631247
157	2.1333935574477843	2.8831877736723817	-0.252306442256768	-1.3509187309248771	0.566003881257183	0.5361509181075022	3.1195765517366123	1.046976541873493	-2.9603566433589776	1.2140306265366592	0.8897909583510808	1.8518277120134399	-1.5740622822390868	0.7032050027706687	2.5926029415626397	2.6193731826272444	0.13068580999933843	0.5949914181304354	1.1339879188631228	0.8682847531301174	0.035375630195012775	0.9714689893653476	-2.9603566433589776	1.5169801711192288	1.5935202482415631	-0.6577715503649317	-2.6838529695015545	-1.5740622822390868	1.4463626039052753	1.9374831565919335	-1.3509187309248771	0.2585191815092225	-1.5740622822390868	0.9516663620691679	-2.6838529695015545	1.8436644013742787	-1.8617443546908685	-1.3509187309248771	-1.1685971741309231	1.421669991314904	0.035375630195012775	-1.3509187309248771	-2.6838529695015545	-2.2672094627990322	0.7773129749243903	-2.6838529695015545	-2.6838529695015545
158	2.239486072191117	2.3917173656325716	1.6361427864924751	-1.6658479450862327	1.4550474714217647	1.648338059586293	2.4060237612838096	0.3710339821748079	-3.457607414314287	1.6112967879059443	2.2495028504345886	1.8153921442494596	-2.6975860071276756	1.4327417139074665	2.2659776876380935	1.8153921442494596	0.7012756690453843	2.1030742167012404	0.4742182184100381	1.484035008295017	-2.764460233754342	0.9732093845290262	-2.6975860071276756	1.1273600643562847	0.7167798555813496	-0.5672356564181227	-1.8481695018801867	-3.457607414314287	2.079726852704249	1.0856873679557166	-3.457607414314287	0.6532664498590242	0.3265822196039734	1.1867834848270853	-0.7495572132120776	2.0436507962304398	-1.8481695018801867	-2.764460233754342	-0.9727007645262873	1.053252092202563	-0.8185500846990283	-2.764460233754342	-2.6975860071276756	1.623796950670176	-0.6850186920745065	-2.358995125646177	-2.6975860071276756
159	1.4408469600613927	0.8992496776286485	2.253795340433959	2.087474124986445	2.4929392330946096	0.8675009793140678	0.8179040381746958	3.6186930625603013	-2.6676692679092247	3.142283790996162	1.1947138905224843	-0.12413918980187333	-2.6676692679092247	-0.2639011321770326	1.0444316874731463	0.7476997795014473	0.7293506408332506	0.8008096048153961	-0.5515832046288134	-0.4870446834912423	-2.5664862251710776	0.8512404584422875	-2.6676692679092247	-0.4870446834912423	1.3653394075532477	1.703211224528884	-1.873339044611133	-0.0815795753830777	0.9744730988662358	1.1348157489414152	0.6916103128504041	0.4292460483829128	0.07257110444418036	1.3047147857368127	-2.5664862251710776	-1.6501954932969234	0.17435379875412327	0.03620346027330612	-1.3137232566757104	0.7293506408332506	-3.259633405731024	-2.6676692679092247	-2.6676692679092247	0.7657182850041258	0.17435379875412327	-1.3137232566757104	-2.6676692679092247
160	2.143980757874412	1.0726181116536782	2.8232195083882257	-1.955903984723304	0.7521462163789066	0.4718442512247476	1.135138468635012	2.1102697005321005	-2.6985224510592163	1.9013107842098473	2.208173915513472	0.7296733605268475	-2.6985224510592163	0.7296733605268475	0.24132059261291516	1.9426960003727012	3.313670912959079	0.529002665064696	1.3643243344051843	1.2359431677569774	-0.7519311803973681	1.8358328548303402	-2.6985224510592163	0.411219629408313	1.3275103612824681	-1.1086061243361005	-3.054516273391414	-1.2627568041633586	0.20358026463006862	1.7412742722053274	-0.6566210005930433	-0.2213029293351978	-0.5696096236034132	0.500831788098	-0.9750747317115778	-0.7519311803973681	-0.7519311803973681	0.2776882367837903	-1.6682219122715232	1.3998310228620943	-1.955903984723304	-2.6985224510592163	-2.6985224510592163	0.411219629408313	2.115967721646738	-3.054516273391414	-2.6985224510592163
161	2.073047876648871	2.684478199536161	0.6030544966523337	2.0911315520821665	0.04343870871691102	1.3577595702117122	1.372574655996853	2.146895126600621	-2.4414679410710898	-3.5400802297392	1.0848925835450718	1.9773726667255085	-2.153785868619308	1.4157468278620615	2.824670527112712	1.055039620395391	-2.758749183922018	2.073047876648871	-0.013719705123038217	-2.758749183922018	0.6188028536204726	1.4297330698368014	-2.758749183922018	-0.4045860138100492	0.5203627808072202	1.858082471778554	-0.9751308722776626	-0.5443479561852076	1.2048518986240508	1.680275595339126	0.7503792114091921	1.034630748764184	0.7906531105471322	1.034630748764184	0.6495745122872263	0.7906531105471322	0.9142670665143084	-2.8469330491792535	0.9597294405910661	-1.4606386880593636	0.5542643324829015	-2.758749183922018	-2.758749183922018	-0.3620263993912536	-3.5400802297392	-2.758749183922018	-2.758749183922018
162	1.5153586626573206	0.0725520912740869	3.3718283415803256	2.4425784650636655	1.879696479341622	1.775183780606135	0.7540032320708416	1.9603262137417308	-2.0792101119853745	2.3347995685415577	-0.10512908596336512	1.5317078006588494	-1.7427378753641616	1.9353694817678635	-0.025086378289828737	2.310288537527208	-2.420505582236969	2.2488881806629513	1.367597780928833	-3.688648024419474	0.965312325738048	2.0017114299045855	-2.9955008438595305	0.8757001670483611	0.5880180945965803	1.392756340564988	-2.0792101119853745	-0.7442090452530348	-0.9160593021796934	0.0725520912740869	2.7049427295311563	3.215099233165123	-2.590035735751365	-0.9160593021796934	-2.420505582236969	-0.6929157508654837	2.060744961488778	-1.8968885551914205	-3.688648024419474	-0.9805978233172654	1.8835060077582892	-2.9955008438595305	-2.420505582236969	1.398948310812909	-2.420505582236969	-2.420505582236969	-2.420505582236969
163	1.594444552645006	1.8577351719726276	2.6436640859835387	1.4930920583847183	2.8489272120199005	-1.0326365859235374	1.9205360732116574	1.6123554792115358	-2.418930947043428	1.9630956876304535	0.7165632688857215	1.0150562574417186	-1.438101694031702	1.718898727118412	-0.22170636970720814	1.4024376901165874	-2.824396055151592	-0.15024740572506357	0.7999448778247729	-0.521810962157546	-2.776578180801099	0.17133621840239854	-2.1312488745916474	1.2360469553948268	1.253141388754127	1.1829371300808784	0.9597935787666692	0.2666463982067233	0.6255914906799953	1.5576305795222898	-0.521810962157546	-0.8094930346093276	1.6357483587862416	0.925108020778779	1.218655212682958	-0.6271714778153727	-1.5716330866562247	0.925108020778779	-1.1196479629131666	2.357387495140493	1.1458958584005297	-2.776578180801099	-3.5175432357115373	-3.5175432357115373	-3.5175432357115373	-2.776578180801099	-2.776578180801099
164	1.4651629252544316	1.6449560356950275	2.2453214828040067	1.5996408394829849	3.108855862238851	1.61931360508169	1.0250122591583772	1.9483370176899122	-3.41763899733194	0.6598984465737798	1.082170672998326	0.21994716239444667	-2.9624842988276026	-0.8526896398704027	0.2712404567819968	1.0131778015113744	1.3272931310313107	-0.2821447814027893	0.21994716239444667	-0.8526896398704027	-2.31902670866383	0.9768101573404997	-1.0197437245335683	-0.12180213132760986	0.8164675072653202	0.49438400809620653	-0.1595424593104573	0.0788685641345408	-0.01644161566978397	1.3698527454501068	-1.0197437245335683	0.43250860437811944	1.2644922297922805	1.4876357811064902	0.34356111836162295	-1.3381974556521037	-0.1595424593104573	0.34356111836162295	-0.2821447814027893	1.3097488213804014	-1.6258795281038845	-3.41763899733194	-2.9624842988276026	0.6932348668413724	-0.3265965439736238	-2.9624842988276026	-2.9624842988276026
165	2.410781522423682	2.393974404107301	2.464848743693958	-0.3842800556681576	0.5851205015199454	1.6837327901880554	1.822994857521563	1.1496503042577975	-2.6162062411973084	-2.089028147906583	1.6604759280237884	2.005316414315518	-2.6162062411973084	1.1496503042577975	0.162263650699912	1.0020143054517332	-2.089028147906583	1.8622155706748442	0.550029181708676	-2.6162062411973084	-0.8362651794112148	1.5353127850697823	-2.6162062411973084	0.7143322329999524	1.8329451883747314	0.9790247872270346	-2.6162062411973084	-0.9904158592384729	1.9452124902458126	2.393974404107301	0.7731727330228857	1.1881165850855937	-0.7027337867866921	3.295466914882506	1.4519311761307314	1.5745334982230634	-2.089028147906583	-2.6162062411973084	-1.1727374160324278	1.225157856765943	-0.21722597100499108	-1.6835630397984183	-2.6162062411973084	-1.3958809673466375	-2.6162062411973084	-2.6162062411973084	-2.6162062411973084
166	1.4213160473754236	2.3999106625857336	2.011084873481534	-2.604035643359726	1.4032975418727456	1.713452470176585	3.2452891365871337	2.040355255781647	-2.4718119235485476	1.6006569760312406	1.2026268464105945	-0.30145055036568014	-2.604035643359726	0.7281688668154782	1.8026836039045278	1.3277899893646001	2.5944613879061	-2.604035643359726	0.8299515611254202	0.03502168625553281	-2.4718119235485476	0.39169663019426526	-2.4718119235485476	2.653459728668056	1.5703516265359116	-0.039086285898188855	-2.4718119235485476	-1.9108884627997806	-1.9108884627997806	1.9498412482408152	-0.6581254943044126	-1.505423354691616	2.216245922245311	1.3662562701923964	1.739769778493958	-1.9108884627997806	-2.4718119235485476	-0.30145055036568014	1.2671653675481651	3.154866130517555	-2.4718119235485476	-1.9108884627997806	-1.9108884627997806	-2.4718119235485476	1.752673183329866	-2.4718119235485476	-2.4718119235485476
167	2.016434242497073	2.4258132499263736	0.9295179935921549	-0.05909339986162632	1.0902912141799064	1.4858059914349027	1.7932906911828632	1.1195615964800196	-2.6659214047425426	-1.0399226528733525	1.070290547473237	2.1722641838440513	-2.6659214047425426	-0.2667327646398707	3.5390746588107156	2.2245636832469002	0.30381209382774177	1.2873550527110642	0.23637081303220953	-1.3276047253251333	-1.9153913902272528	2.327373177113121	-2.6659214047425426	1.7834383947398518	0.18874276404295465	0.4264144159200738	-2.6659214047425426	-1.3276047253251333	0.7656301384870376	0.4641547439029212	-0.7522405804215717	1.1195615964800196	1.7062793141932335	1.8642424271551477	-2.831682122101408	0.8818899446029	-1.3276047253251333	1.5314165026869548	-0.15753347267487872	0.7656301384870376	-0.3467754723134071	-3.5248293026613524	-2.6659214047425426	0.4454626108907682	-2.4262170139932433	-2.6659214047425426	-2.6659214047425426
168	1.7672295438395182	2.738756404188931	1.531663472526751	-0.8354601416048659	3.888973465210044	1.592288094343186	1.5471676590627168	1.6902685027033897	-2.6272196108329204	-0.32463451783887454	0.7739777708292346	0.7400762191535533	-2.488761681445581	1.222927990877138	0.6308769271885613	2.054911616291299	2.609222351997029	-0.681309461777607	0.7049848993422838	1.2014217856561746	-2.488761681445581	0.14536911140686026	-2.488761681445581	0.2631521470632441	2.10016820787942	-0.14231296104492053	-2.488761681445581	-2.6272196108329204	1.0863524558713875	1.7672295438395182	-0.681309461777607	0.9281284506564935	2.383415683263335	1.742228241634101	1.8836398956839293	-0.4299950334967013	-2.6272196108329204	1.7916209969636774	-1.5286073221648104	-0.4299950334967013	-0.5477780691530842	-2.6272196108329204	-2.488761681445581	-2.6272196108329204	-2.488761681445581	-2.6272196108329204	-2.488761681445581
169	2.8853120352587265	2.8829110737211887	1.5250546479218317	0.7642488188880714	0.9465703756820263	1.4673463303011847	0.5657978801642329	2.1404928441544606	-1.7614798254201842	-3.147774186540074	1.2710664212565232	1.4673463303011847	-1.5383362741059745	-0.5828248290785378	2.245853359812287	2.194560065424736	-0.5828248290785378	1.0863323180571847	0.21952164344639957	-2.049161897871965	-1.5383362741059745	1.2466749681323641	-2.4546270059801296	-0.01227997061092534	1.6480163590566663	1.340862183192065	-3.147774186540074	0.8952770812944753	0.803469532041353	2.3452872568004737	0.34873337492640566	1.3065731097134332	1.534357040584145	0.9297632573656447	1.5061861636174485	0.31796171625965197	-1.2018640374847616	0.11032235148140757	0.21952164344639957	-3.147774186540074	-0.8451890935460291	-1.2018640374847616	-2.7385369125104866	-2.049161897871965	-2.7385369125104866	-2.7385369125104866	-2.7385369125104866
170	1.9255996283783752	2.542054188150066	1.9188655961970311	-1.6920523164471932	2.039647134849671	0.28894915241939056	2.818807190069657	-0.3702964764648735	-2.6229819190694688	0.6105327765468527	2.189511481496244	1.8269281008713456	-2.6229819190694688	1.1843331994742314	-0.30575795532730243	2.816056156697767	-0.5934400277790832	1.0487877074780076	2.6018259314499836	1.9255996283783752	0.8728970410143431	1.3404939302295138	-2.6229819190694688	1.2783621491225081	0.9289865076653872	-2.6229819190694688	-1.979734388898974	-2.6229819190694688	0.5592394821593016	0.09970715278086217	-0.1879749196709195	0.14052914730111699	1.3283725696971689	0.7283158122032356	-0.9989051358872478	1.2391414359692265	-1.979734388898974	-1.979734388898974	0.2538578326081202	0.5325712350771408	2.6773955360198283	-1.979734388898974	-3.078346677567084	-1.1324365285117706	-2.6229819190694688	-3.078346677567084	-2.6229819190694688
171	3.1640049571184305	-0.25372172649493496	2.8373207268633807	-1.6400160876148258	2.1211840280787366	1.355716185939165	-2.3506109100445745	0.8857125566934299	-2.3506109100445745	-0.9468689070548804	0.8023309477543785	1.5169843335352877	-2.3506109100445745	0.8023309477543785	2.4375213562908935	3.3016263349944786	1.1633442932917086	3.4413882773696374	1.2777546444694536	2.5794916175612808	0.3058940614404877	2.0488633664991105	-2.3506109100445745	-2.3506109100445745	1.8863444370013358	-0.3872531191194577	-2.333163268174771	-0.9468689070548804	2.4204269229315933	1.6371286453773508	-2.333163268174771	1.9435028508412842	-2.3506109100445745	-0.3872531191194577	-1.6400160876148258	-0.7237253557406707	-0.9468689070548804	-2.3506109100445745	-0.9468689070548804	-2.3506109100445745	0.8857125566934299	-2.3506109100445745	-2.3506109100445745	1.1008239363103751	1.7777105959985402	-2.3506109100445745	-2.3506109100445745
172	0.8627285919965493	1.6936594749195475	-1.5351666808018214	1.532886254331796	-1.5351666808018214	0.5750465195447685	3.0395442977015614	2.2825456451550834	-1.5351666808018214	-0.03108928402554678	1.8407128928760446	1.3552050770943436	-0.4365543921337114	0.4458347880647624	2.01301289120898	1.010364590802614	-2.546427051016088	0.7161251178046735	0.022977937244728963	-2.546427051016088	1.589398464595138	-0.28240371230645334	-2.546427051016088	2.6314985429999056	1.7132679463079241	1.0297826766597158	-2.546427051016088	-1.1297015726936568	-0.356511684460175	-1.3120231294876117	2.3149809209082375	1.2216736844698208	0.41074346825349206	-0.356511684460175	-0.9755508928663987	-0.5235657691233415	1.5211902145686045	-1.3120231294876117	1.9383513624399606	3.723629927583932	-1.3120231294876117	-1.8228487532536022	-2.546427051016088	-0.28240371230645334	-2.9214610419217113	-2.546427051016088	-2.546427051016088
173	2.8592700285475496	-0.7576359259412975	-1.5685661421576258	1.188274223114016	-0.01042152411107633	3.4133266830729756	-2.3898671391317645	1.9504142751609126	-2.3898671391317645	-0.7576359259412975	-0.24681030217530608	2.58247376374102	-2.3898671391317645	1.4877907532128	0.040871770276474706	2.6655403624396334	-2.3898671391317645	1.4994867929759912	2.5004606120801847	2.554527833350461	1.1394840589445838	2.31813905528623	-1.8562482146094066	-2.261713322717571	1.6503096827105748	1.5224763112006898	-0.31580317366225774	-2.3898671391317645	-1.163101034049462	0.2640153215906844	-1.8562482146094066	2.9720655226928945	-2.3898671391317645	-0.24681030217530608	-0.5569652304791459	0.7087011428521297	2.5463977072672104	-2.3898671391317645	-0.5569652304791459	-2.3898671391317645	2.302634868750265	-1.0089503542222031	-2.3898671391317645	1.279246001319743	0.571500021338645	-2.3898671391317645	-2.9548605032775157
174	2.163246978999065	0.20597307129343623	1.9070781722533607	2.5439253081247735	2.212843920138437	0.3882946280873911	-2.573082270320457	2.520486735152756	-3.012902753574765	-0.3048525524725543	0.03161968414865868	1.92873966903454	-1.626608392454874	0.59801515906946	2.2953649438264403	2.467736169767227	-2.573082270320457	1.9977325405214912	0.8582982573331268	-2.3197555730148185	-0.12253099567859937	2.516526333936659	-3.012902753574765	-1.9142904649066548	2.1744830522659906	1.2212037510224953	-1.0669926045194513	-0.9334612118949286	0.2451937844467178	2.551617653747929	0.570616184881346	2.270300975163224	0.2451937844467178	1.277556687573627	-3.012902753574765	-0.06846377440832363	-1.4034648411406643	-1.2211432843467094	-0.2403140313349832	-2.573082270320457	2.4164428753796767	-1.626608392454874	-2.573082270320457	0.9383409650066632	-1.2211432843467094	-2.573082270320457	-2.573082270320457
175	1.8302300407546248	2.3312994895752506	2.1756771391365364	1.8542120054411102	2.7561826835405165	0.6294882570101352	2.600428154131284	1.7702120310283718	-2.804498947475011	-0.6072743701387919	1.8959814183174055	0.2159259386693515	-2.5538656408006393	1.6143416603215868	-0.4066036746766404	0.8843805066389256	-3.4976461280349564	1.4790876143856182	-1.3004215506987373	-0.9326967705734193	-0.31959229768701025	-0.9326967705734193	-2.5538656408006393	0.7218615771411505	1.4296075571222482	-1.551735978979643	1.8155598510068311	1.5961040727718059	2.89928352718119	1.4995661457291587	0.2159259386693515	0.05770193345445751	0.7790199909810989	3.1956775402349926	1.5585996773133517	-1.4182045863551203	-3.4976461280349564	-0.5532071488685162	-2.1113517669150657	1.0974737220996333	-0.5019138544809651	-2.5538656408006393	-2.5538656408006393	-3.4976461280349564	0.352501473675102	-2.5538656408006393	-2.5538656408006393
176	0.3438919459014089	2.289802094956722	-2.192956203129566	1.9020365639479584	-2.192956203129566	3.5923265730111535	-2.192956203129566	2.0021200225049407	-2.192956203129566	-2.192956203129566	1.5225469422430544	2.71879770047508	0.5670354972156186	0.9035077338368316	1.7301863070212993	3.5727181016227774	-2.192956203129566	-1.0424024152184819	0.3438919459014089	-1.0424024152184819	1.7908109288377339	-1.0424024152184819	-1.0424024152184819	-2.192956203129566	2.358794966443673	-2.192956203129566	1.442504234569518	-2.192956203129566	1.0370391264613534	0.3438919459014089	-2.192956203129566	1.7908109288377339	0.056209873449627246	0.9035077338368316	-1.0424024152184819	3.327045437248539	3.1007323111730507	-2.192956203129566	-1.0424024152184819	-2.192956203129566	0.3438919459014089	0.056209873449627246	-2.192956203129566	3.301403006635202	-2.192956203129566	-2.192956203129566	-2.192956203129566
177	2.354785088835133	1.465664262312906	1.7850547616498273	-0.8577549175839811	2.8205424271994177	2.734497700840883	1.0099904586219957	-0.24684583526100834	-2.4383620890548228	-1.722752355070586	1.215085940064502	2.2522454495189486	-2.4383620890548228	2.8363738924160984	0.14904982183100568	1.5011110113086534	-0.9118221388542569	1.7152589997142855	3.4290931075771933	2.249895272173995	-2.4158995356305315	1.5637821182714293	-3.8021938967504214	-1.2372445392888851	0.6637142219041614	-1.6049693194142023	2.315903301290926	-2.7035816080823123	0.8029762892376695	0.46048598029089316	-1.722752355070586	1.9246538508367754	-0.9118221388542569	-0.9689805526942052	0.9163049745446727	0.8029762892376695	-1.4042986239520516	-2.192755984316322	-3.109046716190476	-3.8021938967504214	1.3907629541397886	-2.4158995356305315	-2.4383620890548228	2.3736733733553392	-2.010434427522367	1.3336045402998398	-0.7111514433921062
178	2.071876964997463	3.0640057732631227	1.060276053318983	2.794877108707089	2.238931049660629	1.5711016770849735	2.5071950362553084	1.519808382697423	-0.7314834159090724	0.1848073159650827	-1.424630596469017	1.8334659415524648	0.1848073159650827	0.9732646763293533	-0.7314834159090724	1.060276053318983	-0.7314834159090724	-0.7314834159090724	0.5212795525862957	-1.424630596469017	-0.7314834159090724	1.060276053318983	-1.424630596469017	1.214426733146241	0.3671288727590376	0.1848073159650827	1.7942452283991832	-2.7272524818647925	-2.7272524818647925	1.7942452283991832	-0.7314834159090724	1.4657411614271476	2.071876964997463	1.1403187609925194	0.1848073159650827	0.1848073159650827	0.1848073159650827	-1.424630596469017	-2.7272524818647925	-2.7272524818647925	1.214426733146241	-2.7272524818647925	-2.7272524818647925	0.1848073159650827	-2.7272524818647925	-2.7272524818647925	-2.7272524818647925
179	2.079550170939201	0.6624841511525563	2.083330893779107	-2.1101045710872253	1.796905892517377	2.6815451818434846	1.816807046834672	0.6467357941844174	-2.737593226989979	0.8730489202599063	0.5811385116986036	0.9579483640463922	-2.737593226989979	1.9373230713471243	0.47389298134500635	1.0034107381231498	1.7766006263566312	2.4568444020806686	2.8297505409479835	1.5008133415569995	-0.6631855881508999	1.430854752950089	-2.737593226989979	1.6452646242955442	0.6467357941844174	1.2910928105749302	-3.496398932207115	-0.8573416025918572	-0.030663029407389075	0.3322424642819799	-1.7046394629790607	2.395245279618656	0.7231087729689909	-0.6060271743109507	-0.0624117277219689	-0.9314495747455789	0.3322424642819799	-2.1101045710872253	-2.8032517516471707	-0.4053564788487991	-1.8869610197730156	-2.737593226989979	-2.737593226989979	0.69325580981931	-0.3609047162779655	-1.1938138392130702	-2.737593226989979
180	1.4247810806731098	2.6127384696770695	2.1132444119206286	1.8081980515595117	2.3614240413961634	0.66397525163935	3.404815275564551	2.482052029184778	-1.638609841354696	-0.5399975526865859	2.28928651322974	-0.11255353785964672	-3.2480477537887955	1.3470720963457934	-0.0699939234408502	1.7823901676036393	0.7773039369463532	1.51412618100896	-3.2480477537887955	-0.8501524809904257	-3.2480477537887955	0.5131523619047664	-2.5885831114030395	1.6117646505728755	0.7592854314436748	0.4408317003251403	-1.456288284560741	2.1364473090002924	2.1132444119206286	1.6497920461621152	-0.41483440973258023	-0.6089904241735375	0.7031959647926307	1.8578977201117843	-0.6830983963272601	-0.3576759958926319	0.08415675638640785	0.38953840593758926	-1.8617533926689056	0.9263395161068404	-0.6830983963272601	-2.554900573228851	-2.5885831114030395	-3.2480477537887955	-2.5885831114030395	-2.5885831114030395	-2.5885831114030395
181	1.369754167091212	-0.12776582913890344	2.107925029025112	0.406316656791355	2.614969929951197	1.06437251754003	1.3957296534944725	2.6879950649660866	-2.267831992635174	1.1979039101645528	1.3017007038461959	0.6499387394491052	-2.685054555972833	2.0563006636198047	-0.3960298157335824	0.37122533698008464	-0.2529289720929091	1.6441910127929722	1.028004873369155	-1.1692197039670642	-0.8815376315152834	0.676606986531266	-2.685054555972833	1.9734947599355723	1.4578614346014787	0.676606986531266	0.2170746571528266	1.8430418715381371	1.1333653890269813	-1.5746848120752288	-0.2529289720929091	0.9708464595292066	1.5276571965370205	-0.3960298157335824	0.03475310035887169	-2.267831992635174	0.2170746571528266	3.4671260994894766	-2.267831992635174	0.676606986531266	-2.9609791731951196	-2.685054555972833	-2.685054555972833	-2.9609791731951196	-2.685054555972833	-0.8815376315152834	-2.685054555972833
182	1.5297997155105314	1.978255008550064	2.5753491592034297	2.0312794768582845	2.207321578167396	0.8894950163249655	0.4986287076379545	2.772545905762428	-2.7120924790580263	-1.538253219623086	1.361335193378003	1.6739336170943182	-2.7120924790580263	0.22533537263827252	2.1253084265065607	2.1630487544894077	-1.538253219623086	1.2751574971369504	-0.33428041529714925	-3.3300126888511405	-0.6219624877489309	0.9874754246851696	-2.7120924790580263	-1.0274275958570946	1.8629441620390699	0.4986287076379545	-1.384102539795827	1.7575836463812435	1.1917758881978995	0.19634783576502102	0.7643318733709599	0.5618076092594855	2.0123215631136704	2.390299087756271	0.16649487261533924	0.658971357713134	0.13572321394858555	0.03728314113533315	0.10397451563400573	-3.3300126888511405	-0.11113686398294043	-2.7120924790580263	-2.7120924790580263	-1.72057477641704	-2.7120924790580263	-2.7120924790580263	-2.7120924790580263
183	2.214879105295293	3.8394792654690706	2.886972876657406	1.464573510895399	2.6203442134034574	0.18950478488573275	0.9086274518489388	1.215357719271414	-2.450678091157397	-2.7549341942807084	1.8601863225605517	2.1048782100809644	-2.450678091157397	-1.145496281846607	2.392560282532745	1.5757991460056235	-0.4523491012866625	-0.6754926526008713	0.07827914977550865	0.5409026717236216	-2.450678091157397	1.7989426973198328	-2.450678091157397	1.507745682760608	1.2523989909517632	1.6877170622096087	-2.450678091157397	0.135437563615457	-0.35703892148233685	0.2407980792732829	-0.046883993178497896	2.443562836985118	0.7108017085190186	2.288490922638539	-2.450678091157397	0.2407980792732829	-2.061787013720762	0.38056002164844216	0.017654527959073185	-2.7549341942807084	1.5888712275729762	-2.061787013720762	-2.450678091157397	-1.3686398331608167	-2.450678091157397	-2.450678091157397	-2.450678091157397
184	2.205214062533485	1.2669444239405547	1.4568623276264439	2.0506370343731857	1.0885367664677363	1.299101535575086	0.5131726215641743	2.401924356779539	-1.3655982246535103	-3.0703463168919356	0.49918637958943446	1.3781700590507788	-1.5662689201156619	0.020696136466380466	0.5672398428344501	2.1500095081863893	-1.460908404457835	0.08665410425817743	-0.362296115789726	-2.1540555850177805	-0.4676566314475519	1.7894660874697363	-1.9717340282238256	0.6059543550151405	1.4126562351219483	0.9369868683405351	-1.5662689201156619	0.7251428722802586	0.5539946160844291	2.059552398031138	0.06514789903721407	1.741838038480482	1.2927523078964271	1.745894839176096	-0.54461767258368	-0.362296115789726	-0.3295062929667347	-0.4676566314475519	-2.664881208783771	0.10770751345600971	0.4108937724437558	-0.3961976674654073	-2.9666644532627116	-2.1540555850177805	-0.6279992815227313	-2.9666644532627116	-2.9666644532627116
185	3.1358441833488797	1.1343641831387554	2.187514097730108	-2.672298306631564	0.10029041560821739	3.043083303867989	1.145414019325341	0.7120919567142101	-2.450152985809974	0.6418876980409616	0.8686610174057501	2.0682765163627304	-3.3654454871915087	1.123190882540631	0.41874414672675186	0.65990620354364	3.2371424049978272	1.8868279408551207	3.3655726132905737	2.280001410451728	-1.756007574757409	1.3967284476062467	-2.672298306631564	1.4052391372741555	1.2979936069205578	1.0290036674809295	-1.756007574757409	-2.450152985809974	0.2981161589381367	-1.5736860179634542	-3.3654454871915087	2.3548662894159023	-1.9791511260716188	-1.5736860179634542	-1.5736860179634542	-1.1682209098552896	0.8540622179845974	-1.4195353381361961	-0.7263881575762507	-0.06960862118718047	-0.42100650802506845	-1.1682209098552896	-2.450152985809974	-0.42100650802506845	1.4303450584052317	-0.592856764951728	-2.450152985809974
186	2.6001299026976072	3.273858997400451	0.951471277110226	0.0892477665063458	-0.909281063604781	2.807769267475852	2.9378223957240497	-1.245753300225994	-2.4856839943171236	1.0366290854505325	2.761579885006477	2.728305096121605	-2.4856839943171236	1.3643164925160125	0.14054106089389684	2.12154252976048	0.0892477665063458	1.056831792768052	-0.2161338830448356	-2.4856839943171236	-0.4572959398617238	1.9323005301219518	-2.4856839943171236	1.0366290854505325	1.8452891531323221	-0.7757496709802583	-2.4856839943171236	-2.8551912126600936	2.0200061105410576	2.2137129895601375	0.189331225063329	0.14054106089389684	0.9060089030334684	1.1701604780750552	-0.7757496709802583	1.7499789733279973	-0.14714101155788395	-0.7757496709802583	-2.162044032100149	-0.14714101155788395	-2.4856839943171236	-2.4856839943171236	-2.4856839943171236	-0.7757496709802583	-1.063431743432039	-2.4856839943171236	-2.4856839943171236
187	2.0898818332906623	-1.3505362615247742	2.6216406667231187	-0.39502481649733845	3.28516312949814	2.0406107842838797	-2.377979201924025	1.8021997608388811	-3.65312135451882	1.8021997608388811	-1.1682147047308202	0.7163264979482014	-3.65312135451882	3.200177738667258	1.244718445432091	2.7133490932126176	0.5953738875305392	2.9722710134891357	2.9841366767656368	1.1426691910779212	0.4577525096544912	1.6043740175089614	-1.3505362615247742	-2.377979201924025	0.3171705590333014	2.2896780206078806	1.428283010465643	0.035758099595116555	0.17552004197027493	1.222075968682331	-0.8805326322790386	2.1245309687038363	-3.65312135451882	-1.0140640249035613	-1.573679812838984	0.7413278001536181	-0.09777329302940618	-2.9599741739588747	-2.377979201924025	-2.377979201924025	0.6095585225224953	-2.377979201924025	-2.377979201924025	0.66436675901749	-0.04220344187459535	-1.8613618852907647	-2.9599741739588747
188	1.707781943711733	1.2593917908865344	2.1381446034416243	0.6422305173045109	2.9176198674900666	0.3298558322623588	2.3131535133892926	2.2169254812947385	-2.866631277133643	0.5922200967298501	0.7353209403705234	0.7998594615080945	-2.866631277133643	1.394566569254787	1.246146564136514	0.7788060523102622	-0.9919000077199609	1.699343075065868	-0.23812820534358092	-1.6850471882799063	-0.5864348996117963	0.019700903958518978	-2.866631277133643	1.2981063030672249	0.9891014611466229	-0.02681911167637363	0.6422305173045109	0.8604840833245291	1.7728455370587946	1.7161501933822496	-0.5864348996117963	0.7998594615080945	0.5662446103265895	0.7998594615080945	1.006195894505923	-1.1254314003444836	-3.071341549399797	-0.9919000077199609	-0.7687564564057512	1.819007578821957	0.7128480845184644	-2.866631277133643	-2.866631277133643	-2.866631277133643	-0.7687564564057512	-2.866631277133643	-2.866631277133643
189	2.357441603168672	1.9381831729281718	2.0697595307168912	2.4948183327254565	2.897293901985255	-0.27478976137618716	0.01289231107559452	3.4617454268365697	-2.489406081424275	-1.5275527298715552	1.7682841361327744	1.4764783464971312	-2.2206999104314997	-0.48609885504339356	1.7866332748009706	1.468179543682436	-0.6112619979974001	1.7045683217466667	-1.2398706574197735	-3.3193121990996106	-1.3734020500442963	1.571036929122144	-2.489406081424275	-0.6112619979974001	2.206140740032174	1.9277118730608764	0.14642370370011637	0.5725080990110172	2.304705307087729	1.5090015382026913	-0.6802548694843509	1.3346481510579133	-0.061215661078128036	2.8376667864859457	-1.0167271061055638	-0.37487321993316947	-1.7098742866655092	0.04798363088686397	-1.5275527298715552	0.14642370370011637	-1.3734020500442963	-3.3193121990996106	-2.489406081424275	-2.6261650185396643	-1.2398706574197735	-2.489406081424275	-2.489406081424275
190	3.1051657361253793	3.6819302453524507	1.9026865840562266	1.3089118773094852	1.5410240986064552	0.7265160610422425	2.4854857074473067	0.4060441657674705	-2.4976891892858513	-2.4976891892858513	2.4045166449136395	1.8516551040437808	-2.4976891892858513	0.8334881805944105	1.576115418417725	2.3801251917894803	-2.0143239628829583	1.0182222837937491	-1.7911804115687486	-1.0980332310088032	0.33705129428051883	1.466916126452733	-2.4976891892858513	0.6247333667323005	0.9301150162834819	-0.567404979946633	-1.20339374666663	-0.30957587064453307	1.6931318768039132	2.1168345724618582	-1.20339374666663	1.1102411825140006	0.8898411171455418	0.6424329438317011	0.23696783572353652	-0.18174249913464813	-2.0143239628829583	0.0005790576593058816	-1.4547081749475357	-2.4976891892858513	2.515583738604586	-2.4976891892858513	-2.4976891892858513	-2.7074711434429037	-0.7615609943875903	-2.4976891892858513	-2.4976891892858513
191	0.7536587118936637	3.7877752284559705	1.6071485425287886	0.5626034751309552	1.01936187762667	1.4358768219214193	2.995755043407059	2.1068008656966546	-0.8777581072592113	-1.1290725355401179	0.9323505006370398	2.3411177176089892	-1.283223215367376	2.748063210887588	-0.6770874117970607	1.7533310527068702	-1.283223215367376	-2.501974989075282	1.3194664700770078	-3.0749826845954313	-1.9763703959273213	1.588456409516636	-1.283223215367376	1.9356526095008246	0.9140013619688432	0.2208541814088978	-1.6886883234755405	-2.381835504035486	-1.1290725355401179	0.9140013619688432	-0.1305437054289902	1.343857923201167	1.4468058924536091	2.7886484910026663	-2.501974989075282	0.5626034751309552	0.8568429481288948	-1.9763703959273213	-0.5900760348074305	0.39075321820429565	-2.501974989075282	-1.4655447721613308	-0.9955411429155951	0.10307114575251486	-2.501974989075282	-1.9763703959273213	-2.501974989075282
192	1.3777672374225443	1.5256873674991667	2.4011561048530665	1.7132037411702252	3.2562361056823255	0.6700212574414461	1.055683738253431	2.1708253288727515	-2.716419521422237	-3.549486447734661	-0.05297888626818015	1.7183717113286678	-3.549486447734661	-0.14828906607250492	0.4758652430004888	0.4758652430004888	0.5448581144874405	-0.3714326173867146	1.7488309188133764	0.18818317054870803	-2.450874159066551	1.8531909341376194	-3.549486447734661	1.5564590261659204	2.078134665955977	-0.6591146898384954	-1.246901354740615	0.16408561896964802	0.2571760420356597	1.2041037433717046	-0.6050474685682197	2.4268644615632735	0.9164216709199238	2.0073416139648774	-1.06457979794666	-0.45844399437634475	-0.7768977254948792	-1.4700449060548246	-2.716419521422237	1.0456334023999299	1.659999705106761	-1.7577269785066054	-2.716419521422237	0.9164216709199238	-0.11549924324951455	-2.716419521422237	-2.716419521422237
193	1.9185832671336231	2.000076301384806	1.0837855695106509	1.4447989150479814	2.5998679123837483	3.1992550237460677	-2.4539984286561394	3.0250264493822807	-2.4539984286561394	0.1455159309177203	-0.6047896634821734	2.56588405956815	-2.4539984286561394	2.186014498648949	0.9187058191512021	0.9808376002582087	0.08835751707777195	1.1671671784497022	1.4964709255923023	-0.34696055418007354	-0.665414285298608	1.4964709255923023	-2.4539984286561394	0.5322889060137328	1.34112048557314	1.673984780818154	0.05850455392809106	0.08835751707777195	-2.3393907188702796	-1.1354179145443437	-1.6462435383103342	3.6190339741595023	-2.3393907188702796	-1.3585614658585534	-0.5476312496422242	1.3494887352436566	0.9440236271354925	-1.3585614658585534	-0.6047896634821734	-2.4539984286561394	-0.004015803053243339	-2.4539984286561394	-2.4539984286561394	1.7437805427536959	-2.4539984286561394	-2.3393907188702796	-2.744855826978444
194	1.0848311409001257	1.4595245903415361	1.9827727341060841	0.41415681619223843	0.8559895684712782	-0.7534483439628223	2.2634861372417716	3.915367107185625	-1.4465955245227677	0.45764192813197724	1.0734024450765025	0.24508048614830447	-2.5796598445362084	1.2896255535461387	1.1073039967521838	1.001943481094358	-0.44806669441164093	1.4032848720186601	-1.4465955245227677	-0.34798323585465774	-3.392505673578081	0.5777862399740403	-2.5796598445362084	1.352426454785169	1.6181296205181743	1.1400938195751746	-3.392505673578081	1.1400938195751746	0.4361357229110139	1.0501455829122355	1.2614546765794423	1.061841622675427	0.8701742034632343	2.344066623901111	-1.6007462043500258	0.39168396034018027	-0.7534483439628223	3.0143743124912334	1.0961306961540584	-2.5796598445362084	-2.0062113124581904	-2.5796598445362084	-2.5796598445362084	-2.0062113124581904	-0.2570114576489315	-2.5796598445362084	-2.5796598445362084
195	2.1192084546720107	1.9224981604259566	0.4211344695212791	2.0594205362930373	1.6348160879741758	1.4437608512114664	2.000867227541463	1.3026822529515605	-2.729135705549224	-1.3465274481277163	0.10875978447912615	1.0116274960211409	0.3451485625433568	0.6195854082451167	3.3316276306168646	1.8492259593196305	-3.292437597183029	-0.807530947395029	1.0642712295065628	-0.8945423243846582	-2.5992904166230835	1.6979949895957072	-3.292437597183029	0.4917520367352317	1.0642712295065628	0.20406996428345092	1.3896936299411906	-2.5992904166230835	-0.5843873960808192	1.6348160879741758	-2.5992904166230835	2.479003525946987	0.9702422798582866	1.2184219093338209	-0.07356177231482874	-0.11438376683508356	0.6393880355412964	-2.729135705549224	-1.5006781279549744	-2.5992904166230835	1.7574184100665082	-1.6829996847489292	-2.729135705549224	1.0895890374908523	-0.07356177231482874	-2.729135705549224	-0.8945423243846582
196	2.7466841243159994	2.047625596492997	1.8175410158245526	-2.7926167116745786	-0.08456651057236808	1.6500345448157385	1.381770558221059	2.1841170307459965	-3.485763892234524	0.4060564058761029	2.5710201209941013	1.9258821596205165	-3.485763892234524	0.1777977538951232	1.551188710179106	2.1875593749369693	-1.5398537431792105	2.762278982273906	1.2849207322311411	0.4060564058761029	-2.387151603566414	2.696321014482108	-2.436781884493363	1.4342170335936015	2.1978158751041583	-0.2668880673663221	-2.436781884493363	-2.436781884493363	3.1580258409131488	2.090185210911793	-0.7131751699947424	1.381770558221059	1.419510886203906	2.5106881963844976	-0.4900316186805327	-0.7777136911323135	-1.8763259798004226	-1.4063223505546878	-2.7926167116745786	-0.7131751699947424	-1.5398537431792105	-3.485763892234524	-2.436781884493363	-0.3077100618865778	0.7769159848067924	-2.436781884493363	-2.436781884493363
197	-1.3545593393645659	-1.3545593393645659	1.3895012992606768	-1.3545593393645659	-1.3545593393645659	1.3895012992606768	4.756797129247151	4.222714643316893	1.3895012992606768	-1.3545593393645659	-1.3545593393645659	-1.3545593393645659	-1.3545593393645659	1.3895012992606768	1.3895012992606768	-1.3545593393645659	-1.3545593393645659	3.181260768488732	-1.3545593393645659	-1.3545593393645659	3.954450656722214	-1.3545593393645659	-1.3545593393645659	4.279873057156841	4.222714643316893	1.3895012992606768	-1.3545593393645659	-1.3545593393645659	-1.3545593393645659	-1.3545593393645659	4.028558628875936	-1.3545593393645659	-1.3545593393645659	-1.3545593393645659	-1.3545593393645659	-1.3545593393645659	2.082648479820622	-1.3545593393645659	-1.3545593393645659	4.279873057156841	-1.3545593393645659	-1.3545593393645659	-1.3545593393645659	-1.3545593393645659	-1.3545593393645659	-1.3545593393645659	-1.3545593393645659
198	3.508155480246802	3.1451638946973657	2.146352139135207	1.3749527616755133	1.3632567219123226	-0.18902277668182954	0.9459571561571556	1.4423940424710464	-2.297570697709358	-1.980782245909884	2.157047428251955	2.9843906741096142	-2.297570697709358	0.4469659900381675	1.5055729440925778	2.758335912587946	-2.297570697709358	1.484953656889842	-0.4403372049627352	-1.4699566221438936	-2.3862473540180487	2.7406883957743675	-2.297570697709358	0.011647918780322009	1.6119533476511498	-0.7768094415839482	-2.3862473540180487	-1.4699566221438936	1.4953164439253888	3.1251632279906962	-0.9999529928981579	0.3545926699071522	1.2773142921115976	2.4177736907152076	-0.1349555554115538	2.096755197995835	-2.297570697709358	-1.6931001734581033	-0.7768094415839482	-2.297570697709358	2.146352139135207	-2.3862473540180487	-2.297570697709358	-3.079394534577995	-1.6931001734581033	-2.297570697709358	-2.297570697709358
199	0.4941886198436247	-1.6216545143716274	-1.6216545143716274	1.1873358004035701	-1.6216545143716274	0.4941886198436247	4.365389630751515	4.537239887678174	1.5928009085117338	-1.6216545143716274	1.8804829809635146	0.4941886198436247	2.4400987688989377	3.8953860015057797	2.4400987688989377	-1.6216545143716274	-1.6216545143716274	0.4941886198436247	-1.6216545143716274	-1.6216545143716274	1.8804829809635146	-1.6216545143716274	-1.6216545143716274	4.077707558299735	2.2859480890716797	1.1873358004035701	-1.6216545143716274	-1.6216545143716274	-1.6216545143716274	-1.6216545143716274	2.892083892641995	1.1873358004035701	-1.6216545143716274	-1.6216545143716274	-1.6216545143716274	-1.6216545143716274	1.8804829809635146	4.077707558299735	-1.6216545143716274	-1.6216545143716274	-1.6216545143716274	-1.6216545143716274	-1.6216545143716274	-1.6216545143716274	-1.6216545143716274	-1.6216545143716274	-1.6216545143716274
200	2.165468618051379	2.4439108095618147	1.9824779411254	2.096236826482058	3.150885991729052	0.8344728971277142	1.4756603387569487	1.9330851857958238	-1.7432154861112519	0.15390449877462942	0.9648347149909577	0.5593696068827931	-1.5890648062839938	-0.06923905253958118	1.201223493055188	1.9904779837924762	-1.9255370429052068	-0.20277044516410392	0.35684534277131874	0.9423618591388991	-0.6446031974431428	0.9976245378139486	-1.9255370429052068	0.43531695821281424	0.9309331633152764	-0.31609913047110627	0.5425624885664115	-0.6446031974431428	-1.9255370429052068	0.9536614143928324	-1.455533413659471	0.9758845511775429	1.4208521022619531	1.6066886011633525	-0.7623862330995266	-0.16767912535283358	0.35684534277131874	-1.9255370429052068	-1.3377503780030882	-1.7432154861112519	2.378528050298963	-3.5349749553393073	-2.794700372689044	-1.455533413659471	-1.455533413659471	-2.4363626666711973	-2.794700372689044
201	2.511069448977631	1.412457160309521	2.511069448977631	-1.4057114504694441	-1.4057114504694441	3.977406517771058	-1.4057114504694441	4.4569795980329445	-1.4057114504694441	-1.4057114504694441	-1.4057114504694441	1.412457160309521	-1.4057114504694441	-1.4057114504694441	1.412457160309521	-1.4057114504694441	-1.4057114504694441	3.2042166295375765	2.798751521429412	-1.4057114504694441	4.356896139475962	3.3583673093648345	-1.4057114504694441	-1.4057114504694441	4.70829402631385	-1.4057114504694441	-1.4057114504694441	-1.4057114504694441	-1.4057114504694441	-1.4057114504694441	3.2042166295375765	-1.4057114504694441	-1.4057114504694441	-1.4057114504694441	1.412457160309521	-1.4057114504694441	4.245670504365737	-1.4057114504694441	-1.4057114504694441	-1.4057114504694441	-1.4057114504694441	-1.4057114504694441	-1.4057114504694441	-1.4057114504694441	-1.4057114504694441	-1.4057114504694441	-1.4057114504694441
202	3.3494519270400676	1.1562034980834879	0.09268252922664821	2.230718235172537	-2.0366615342754244	2.2975407314179384	-3.2746133007598264	0.02122356524450275	-2.0366615342754244	-2.0366615342754244	-0.7096639432982892	1.6882313295000815	-2.1760010120917164	0.7507383899753233	1.2027235137183805	1.7360219933364296	-2.0366615342754244	0.5540280957292687	1.5929211496957567	1.8005605144740011	3.1992773955924485	2.6197895335050245	-2.0366615342754244	-2.0366615342754244	0.9150414412665997	-3.2746133007598264	4.198455787272371	-2.0366615342754244	-1.8883189396399356	1.8129830344725582	-2.0366615342754244	1.9293933863169692	-1.482853831531771	-0.5020245785200448	-2.0366615342754244	0.2517472238563352	1.3601156874698095	-2.0366615342754244	-1.6651753883257259	-2.0366615342754244	3.7544742633898363	-2.581466120199881	-2.0366615342754244	1.3888257933522414	0.8029241431458933	-2.0366615342754244	3.3252571984530106
203	2.1464245109432047	0.6377662541179641	1.87745714104598	-0.26620399336815037	1.240138410038976	2.868402517220859	-3.0594120028106664	2.881636058383299	-2.212114142423463	-0.6922883886790503	0.983639265023883	1.33091343467791	-2.689733756406767	0.24869495578547607	3.1485071074607283	1.189083239238692	0.41668668702460643	1.5753169854189686	0.24869495578547607	-1.6731176416907765	-0.3293828949896813	1.3554044546862052	-2.689733756406767	-1.6731176416907765	1.7554787141594934	1.9989546941067786	-2.078582749798941	1.33091343467791	1.1046658974261088	0.4570962253624824	-0.5204381317523907	1.3058075135468332	-0.26620399336815037	0.9718744234442971	-1.3854355692389957	0.3193125229994296	0.0008587918808951045	0.6702894458235242	1.8284277138056613	-2.689733756406767	-1.4499740903765668	-3.0594120028106664	-2.689733756406767	1.4587468061877944	-0.5471063788345525	-2.689733756406767	-2.689733756406767
204	1.678372941612392	2.810886781956183	1.083665833865699	-2.7875351770421917	-1.4012408159223018	2.9095583094632125	-1.9976325805432236	-0.9957757078141372	-1.9976325805432236	-0.30262852725419176	0.7678128844472214	1.083665833865699	0.10283658085397285	-2.0943879964822463	4.668341510449633	3.090200604737447	0.5083016889621375	-0.9957757078141372	0.9260368896621154	2.1822781225338086	-2.7875351770421917	2.5305848168020244	-2.7875351770421917	-2.7875351770421917	2.0164858676910646	1.2900022668635271	-1.9976325805432236	-2.7875351770421917	0.7678128844472214	2.6196365944179267	-1.9976325805432236	0.5446693331330117	-0.7080936353623564	3.1938790342122885	-1.9976325805432236	-1.6889228883740826	0.04567816701402361	-2.0943879964822463	2.545183616223177	-1.9976325805432236	0.10283658085397285	0.2569872606812309	-1.9976325805432236	1.6069139776302466	2.8649540032264587	-1.9976325805432236	-1.9976325805432236
205	2.7487730810485127	0.512327790559012	0.4289461816199607	-2.706548034309189	3.026793242588557	2.7803214387834387	-2.4829506595245165	2.569012345116232	-2.4829506595245165	-0.5664818708129173	1.29165266736001	1.5975170588949812	-2.706548034309189	1.3188036564259606	0.6076379703633368	1.1111642916477162	3.7572611497465025	-0.1808193900009334	0.9441102069845497	0.1838237235869764	-1.2024706375329144	2.4467435601885903	-2.0134008537492436	-0.14159867684765182	1.0889411548630061	1.6565505904791742	-0.5664818708129173	-2.3010829262010244	-0.2216413845211882	2.209776580315826	-1.453785065813821	1.0311215839741799	0.23789094485725215	-0.30865276151081833	0.33797440341423446	0.5892888316951401	-0.4039629413151431	1.0889411548630061	-2.4829506595245165	-2.4829506595245165	-1.790257302435034	-2.0134008537492436	-2.4829506595245165	1.0776415996090725	1.1329042782841219	-2.3010829262010244	-2.4829506595245165
206	2.500647884025287	2.4430187711886506	3.024192280199052	0.3113914763382448	-0.02508076028296813	0.7168565844464085	1.456523780641247	2.204933639876242	-2.327665853277014	-0.5359063840489595	2.38186434803532	1.0045386568981902	-2.5020192404217916	0.763376600081302	1.3358957928526323	2.345162981184892	-2.5020192404217916	1.5224817484330444	-0.7182279408429135	-2.327665853277014	0.07022941952135664	1.3612136008369222	-2.5020192404217916	0.8078283626521356	2.372814512515402	0.15724079651098588	-2.327665853277014	1.7994685317680772	2.621094037101154	2.7782796206235667	0.891209971591187	-0.7182279408429135	0.44492286896276667	2.784321935079529	1.073531528385141	-1.6345186727170686	-1.6345186727170686	-0.7182279408429135	-2.5020192404217916	0.9681710127273151	-2.327665853277014	-2.5020192404217916	-2.5020192404217916	-2.327665853277014	-2.5020192404217916	-2.5020192404217916	-2.5020192404217916
207	3.4877911057941704	2.07490729048504	2.513741539767823	0.5678313907125094	1.648261360297429	4.156591823759458	-3.0430865219317154	0.6945830963516535	-2.149620266989822	-2.149620266989822	0.5944996377946712	2.289632271333654	-2.149620266989822	-1.25132705270366	3.8716443707868473	2.229913036632032	-2.149620266989822	1.5720339949095448	-0.7405014289376695	-1.4336486094976149	-0.4040291923164565	2.0567799058924834	-2.149620266989822	-2.149620266989822	1.1910199826655443	1.067787342241596	-2.149620266989822	1.2609785712724548	1.478702055117325	2.602360375711523	-1.9444742332636054	0.7855548745573797	-2.34993934137177	0.9642466633007558	-0.6451912491333447	0.0924076939974352	-0.04735424837772406	-0.27049779969193377	1.869568363804337	-2.149620266989822	0.9822651688034343	-3.0430865219317154	-2.149620266989822	0.4226493808680116	-1.6567921608118246	-2.149620266989822	-2.149620266989822
208	1.5832666609844548	3.375790364105266	2.321264407709752	0.8901194804245094	1.235724200608995	0.7526484897959067	1.5020765062544412	1.4717711567591123	-1.8553182527493206	0.35765468155503743	1.445795670355852	2.003906567111854	-2.4149340406847433	-0.21770946334852415	2.8920952664653146	2.3364986522816	-3.801228401804634	-0.19031048916040927	0.7938914483299557	-1.604003824468415	-1.3163217520166342	1.2676758004155975	-2.5806369619558724	1.7594532292108935	1.3972686294611916	1.4666297572586937	-2.5806369619558724	-0.3047208403381543	-0.9108566439084695	0.29311616041746635	0.8138921150366247	1.6281172271498066	1.7860202565956151	2.7045556583235943	-2.702616113136525	1.2801759631798286	0.2241232889305147	-1.162171072189376	0.4472668402447244	-2.702616113136525	1.4082577510367869	-2.5806369619558724	-2.5806369619558724	-2.1917904893705336	-2.5806369619558724	-2.5806369619558724	-2.5806369619558724
209	1.9532894688023337	1.472769194531672	2.5746927445034378	1.7146417309521587	2.188057500968831	1.2814520748291396	0.8329033805846633	2.3618267759474683	-2.221097801093303	0.6238115827261037	-1.5279506205333577	1.9984099040828034	-3.8305357135274045	0.8515955135968163	-0.8348034399734123	1.1666765602367115	0.8329033805846633	-0.0693355978338408	1.1252913440738572	-0.5346988475230745	-0.7394932601690876	1.9954643938530467	-3.8305357135274045	0.7233411780731371	-0.14165625941346782	1.893049388424977	-1.8846255644720902	0.10128991919692165	-2.444241352407513	1.4526680152105849	1.6988933739840197	1.1323089167325033	0.842293120934503	-0.27518765203798967	-2.444241352407513	2.150878497727077	1.0894452123007214	0.40357079106985605	-1.7510941718475674	0.6353724051271801	0.12070800505402346	-2.7319234248592945	-2.7319234248592945	-1.122485512425194	0.5514909211464776	-3.8305357135274045	-2.822729872817475
210	1.913482324317786	1.398318298953197	0.7683500200147835	3.3332993774763207	-2.583376892028979	0.8083553546284827	1.8737419956682722	1.6127281702986522	-3.1234702780958434	-2.430323097535898	1.8532634643247312	1.7743695218550686	-3.1234702780958434	0.660719355822418	-1.17756012904053	3.2801039198389716	-2.583376892028979	1.7517270451053086	-0.9262457007596234	-3.1234702780958434	1.3538665363823634	1.125024963953516	-2.583376892028979	0.5654091760180933	2.0526794544779863	0.846821635456279	1.5112587101337924	-0.7255750052974728	2.2701572682565185	0.5654091760180933	0.9708742841262579	0.09540554677235757	0.7051711183932516	1.1531958409202123	1.3538665363823634	0.20873423207936082	-0.35088155585606184	-2.583376892028979	-0.7255750052974728	2.3058753508585976	-1.7371759169759526	-3.1234702780958434	-2.583376892028979	0.9540671658098763	-0.4154200769936329	-2.583376892028979	-2.583376892028979
211	2.304403129332623	0.5227960315685865	2.4061858236425655	-1.0278013808425808	0.20434230045005197	4.686402789276034	0.20434230045005197	0.6372063827463306	-2.2152448832173066	-0.3346542002826354	0.28438500812358836	1.1534228551471974	-2.2152448832173066	-0.40876217243635704	2.8927565270354028	2.2357746229435267	-2.2152448832173066	2.0369237641983617	1.330353563306276	-1.1819520606698388	-0.3346542002826354	1.621408320236696	-2.2152448832173066	2.782030683689018	1.2457961752782127	1.4083151047759879	-2.2152448832173066	-0.0833397720017297	0.8549298665912008	1.0152725166663803	0.5227960315685865	1.7447873413972004	-1.8750992412297842	-0.0833397720017297	-2.9737115298978942	-0.2656613287956837	-0.20112280765811263	1.3829972967916975	2.0369237641983617	-2.9737115298978942	-1.1819520606698388	-2.2152448832173066	-2.2152448832173066	0.3221253361064349	-2.9737115298978942	-2.2152448832173066	-2.2152448832173066
212	2.779196715216317	1.5935730495585778	0.2517304510095215	-2.1057885936239424	1.9037279778624177	2.3311719926893573	-2.1057885936239424	0.41207310108470097	-2.1057885936239424	-1.785151476251519	1.731356751921631	1.2593709614719044	-2.1057885936239424	-0.11117504267984746	3.56195605446595	0.7797978812100181	0.20727868843868702	1.1415879258155206	1.8257664363927057	1.176679245626791	-2.1906165843596836	1.9837706855359536	-2.1057885936239424	0.41207310108470097	1.51068538975281	-1.0920042956915736	-2.1057885936239424	-1.0920042956915736	1.9760486394420433	2.021511013518801	-2.1057885936239424	1.176679245626791	-0.17571356381741854	2.106668821859108	0.2517304510095215	-1.0920042956915736	-2.1057885936239424	0.1607586728037944	4.775879189645054	-2.1057885936239424	-1.785151476251519	-2.1057885936239424	-2.1057885936239424	0.7271541477245957	-2.1906165843596836	-1.2743258524855285	-2.1057885936239424
213	2.659831879670092	2.208933909503942	2.121560279295353	1.3084537836564292	2.943062434437081	0.6347246889535851	1.2986014872134173	1.4456549051699144	-2.6233718490678966	-0.020682163623512828	2.058759378056323	1.9092276440853593	-2.7210918329347065	0.8423640537318295	-0.13846519927989664	1.848266944295672	-1.5247595603997866	0.7265322382067083	0.421150588655526	-2.7210918329347065	-2.217906740959732	1.8133796852952315	-2.7210918329347065	1.0779301250445967	0.6153066030964842	0.015685480547362296	0.238829031861572	2.0494569853940092	1.4284130987354082	1.673913557150894	0.34704261650180435	0.7778255325942585	1.3839613361645742	1.0272863922258417	0.34704261650180435	1.3656121974963775	-3.316519029627842	-0.18102481369869228	-1.9302246685079512	1.3656121974963775	-2.6233718490678966	-2.7210918329347065	-2.7210918329347065	-1.013933936633796	-3.316519029627842	-2.7210918329347065	-2.7210918329347065
214	1.7361768379676614	1.1483901730655424	1.7361768379676614	1.6338979888472434	1.9593203892818711	0.45524299250559697	2.2301953434172708	3.1430904862902875	-2.5404892810483943	0.5505531723099217	0.29272406300782183	0.29272406300782183	-1.847342100488449	0.4039496981180468	3.31171319872608	2.4634570248970653	-0.3432647037121743	-0.14259400825002366	0.16756092005381618	-0.9310513686142938	-0.055582631260393534	1.3096583206616645	-2.656798811195891	1.5866451039966978	1.9368475334298125	0.3498824768477711	-1.847342100488449	-1.847342100488449	-0.9310513686142938	0.7917152291268099	-0.23790418805434843	2.1508586011807496	0.5950049348807553	1.5538552811737065	-2.5404892810483943	-0.9310513686142938	-1.1541949199285035	-0.9310513686142938	-2.656798811195891	0.9858712435677672	1.3096583206616645	-2.5404892810483943	-2.656798811195891	-0.14259400825002366	-1.847342100488449	-2.656798811195891	-2.656798811195891
215	-1.2831037708659254	-1.2831037708659254	1.7103322904277158	4.60070404832388	-1.2831037708659254	-1.2831037708659254	4.1082275632260865	4.888386120775661	-1.2831037708659254	-1.2831037708659254	-1.2831037708659254	-1.2831037708659254	2.4034794709876612	4.654771269594156	-1.2831037708659254	-1.2831037708659254	-1.2831037708659254	3.3197702028618163	-1.2831037708659254	-1.2831037708659254	2.8089445790958254	-1.2831037708659254	-1.2831037708659254	4.012917383421762	-1.2831037708659254	-1.2831037708659254	-1.2831037708659254	1.7103322904277158	-1.2831037708659254	-1.2831037708659254	3.096626651547606	-1.2831037708659254	-1.2831037708659254	-1.2831037708659254	-1.2831037708659254	-1.2831037708659254	-1.2831037708659254	2.4034794709876612	-1.2831037708659254	3.9075568677639354	-1.2831037708659254	-1.2831037708659254	-1.2831037708659254	-1.2831037708659254	-1.2831037708659254	-1.2831037708659254	-1.2831037708659254
216	1.9795292190222264	1.9795292190222264	1.7031212231436639	-0.8708372042602388	2.2773636629380256	1.371123266917372	2.1160323820359066	1.4199134310868038	-2.816107011778197	1.2232031368407497	2.012977153089767	-0.6130080949581389	-2.605438259648345	0.3563924622299641	1.0581233864813009	1.2863820384622815	0.9780806788077645	0.05714956737710697	0.6779760863574262	1.9863089060076051	-1.6246090066366188	1.6091554307253322	-2.816107011778197	1.208604337419597	1.2159303775116697	-0.06646438859006931	-2.0946126358823545	-0.148702486827041	-0.3367547183299813	1.5429735238440307	-0.6130080949581389	-0.6595281105930324	1.8332837187020816	1.6140694455277615	0.6000145448877143	-2.605438259648345	0.28493349824781955	-3.0109033677565096	0.05714956737710697	2.6167177459341273	0.6397548735372292	-2.816107011778197	-2.816107011778197	-3.0109033677565096	0.3390007195180953	-3.704050548316456	-2.816107011778197
217	2.4384757299332285	2.6947714885643386	1.383826564686235	-2.571816969696923	-2.571816969696923	2.2673274737373994	0.7830527042573046	0.7830527042573046	-2.571816969696923	0.4347460099890892	-0.9515483511308016	0.8942783393675295	-0.6638662786790208	-2.571816969696923	2.4157474788556725	0.9455716337550797	-2.571816969696923	1.2820438703762926	2.1242266300967256	-0.10425049074359816	0.7830527042573046	2.392490616691405	-2.0501606397989116	0.1470639375373084	2.603799710358612	2.0441839224231892	-2.571816969696923	-2.571816969696923	-0.6638662786790208	1.9928906280356387	-0.6638662786790208	1.9571725454335596	1.8416596583117153	2.7701209258061255	-0.6638662786790208	-2.571816969696923	2.1242266300967256	-2.571816969696923	-1.3570134592389662	1.1687151850692894	-1.3570134592389662	-0.4407227273648111	-2.571816969696923	0.02928090188092458	1.47619988481725	-2.571816969696923	-2.571816969696923
218	1.2448297298631097	4.33359686938429	-1.345437435582717	-0.49813957519551355	-1.7509025436908816	2.559896581694632	1.9747908835457713	0.957147657411328	-2.3105751772619962	-2.3105751772619962	1.8186301527904885	1.6163932862955925	0.2640004768513835	-0.046154451452456335	1.5632834609816442	1.1935364354755587	-2.3105751772619962	-2.444049724250827	-1.7509025436908816	-2.3105751772619962	0.38916361980538916	2.044586645481313	-0.49813957519551355	2.392232182700651	1.77545798092528	-2.444049724250827	1.3171503914427358	-2.444049724250827	1.7900567803464327	2.0218583944037567	-2.3105751772619962	1.0823108003653346	1.0524578372156537	3.12429477951027	-2.3105751772619962	1.3401399096674345	2.1202984672170095	-2.3105751772619962	-2.3105751772619962	1.269522342453481	-0.6522902550227716	-0.49813957519551355	-2.3105751772619962	0.9232461057356476	-2.444049724250827	-2.3105751772619962	-0.24682514691460788
219	4.107093925308592	0.8443926209003614	1.5573424287564865	-1.612707517018797	4.755615306157739	3.689302004719769	-1.612707517018797	-0.07189811097379284	-2.3744832039678387	-1.2758709152997296	1.6145008425964358	1.8450245012082673	-1.612707517018797	0.39810551827194196	2.2794771461896843	0.7165592493904773	-0.17725862663161962	0.39810551827194196	2.508318718618532	4.422340514307017	-2.3744832039678387	-0.5827237347397842	-1.612707517018797	-1.6813360234078933	0.9213536620364904	-0.29504166228800344	-0.4285730549125262	-1.612707517018797	-0.4285730549125262	0.02341206883053193	-2.3744832039678387	0.7610110119613109	-1.6813360234078933	-1.2758709152997296	2.5813438536334217	0.9577213062073646	-1.612707517018797	-1.612707517018797	-1.612707517018797	-1.612707517018797	4.15785108825451	-1.612707517018797	-1.612707517018797	-2.3744832039678387	-0.17725862663161962	-1.612707517018797	-1.612707517018797
220	2.8064660868022173	2.001201608121566	-0.28457636655609875	2.605795391340066	0.6962528864556274	1.8154844623264732	-1.9077052649565802	1.0591583801449964	-1.9077052649565802	-1.9077052649565802	0.12088874155206586	0.0031057058956820427	-1.9077052649565802	-2.0763358357841533	3.798594895067877	3.3172917105682083	-1.9077052649565802	-1.9077052649565802	-0.6900414746642625	-0.28457636655609875	-1.3831886552242079	1.7948651751237374	-1.9077052649565802	-0.6900414746642625	2.8436450900439714	0.12088874155206586	1.2195010302201759	0.9681866019392693	0.0031057058956820427	2.735848519588264	-1.9077052649565802	2.1721594062652057	-0.1304256867288398	2.8363190499518987	-1.9077052649565802	-2.0763358357841533	0.12088874155206586	-1.9077052649565802	4.8152900612681	-1.9077052649565802	-0.46689792335005276	-1.9077052649565802	-1.9077052649565802	-0.46689792335005276	-0.6900414746642625	-1.9077052649565802	-1.9077052649565802
221	0.19381858748062353	3.448952160371449	0.8675476821834671	-0.7616928575468132	1.550842566300401	1.9396683554046006	3.8047365001248483	0.7199116833774024	-2.3711307699809128	1.4016301681137255	3.1681700660096643	1.7560036150641785	-2.293044463154976	0.3697092539442881	-0.5793713007528583	2.694623823336422	-1.4548400381067577	0.11377587980708714	0.15459787432734196	-3.064277950540859	-3.064277950540859	1.0788567758506744	-3.064277950540859	2.0715204865094035	2.2923083241311537	-1.1183678014855447	-3.064277950540859	-2.293044463154976	2.2828295801766103	0.8069230603670325	-0.7616928575468132	-0.231064606484642	1.3900693457126492	2.6819252399992948	0.4322296109256216	1.0788567758506744	-0.7616928575468132	-2.3711307699809128	1.4683215426123977	2.4079927231306164	0.15459787432734196	-2.3711307699809128	-2.3711307699809128	-1.4548400381067577	-2.293044463154976	-2.293044463154976	-2.293044463154976
222	3.034049624180422	2.0594899841822913	2.314132202555872	-2.140215093697636	0.4747446843385621	1.4246117117463215	-3.238827382365746	1.2937721107875104	-2.5836477250639627	-0.9362422893717	2.159335319152007	2.4101468557954604	-2.5836477250639627	1.5402961107457838	1.1919894164775684	1.488560436346595	2.3706444128192143	2.9494367407168443	1.8487689528666387	-0.7539207325777451	-1.4470679131376905	1.366342803622346	-2.5836477250639627	-0.34845562446958045	0.9043073440257867	1.0652377108384243	0.8720464818075655	0.4747446843385621	2.237636169565765	0.6731956230624005	-0.7539207325777451	0.5678351074045747	-0.7539207325777451	0.5678351074045747	-1.4470679131376905	1.891071332557328	-0.9362422893717	2.3024361627926804	-0.8409321095673752	-2.5836477250639627	-1.6293894699316454	-2.5836477250639627	-2.5836477250639627	-0.34845562446958045	-3.238827382365746	-2.5836477250639627	-2.5836477250639627
223	4.227769982790025	2.8538878621162627	0.633367722176521	-2.8631398392899587	0.08129913987648152	3.2029682508137887	1.7519806775513005	-1.0713803700619042	-1.476845478170068	-1.0713803700619042	0.633367722176521	1.3853554027594002	-2.342552749727279	0.027231918606205774	2.3298170116002512	2.2367265885342396	1.16221185144519	-0.22408250967470078	-2.1699926587300133	0.504155990696515	-1.7645275506218496	1.21439760461576	-2.342552749727279	2.099704790969948	0.3557359855782414	-0.4652445664915881	-0.15508963818774912	-1.476845478170068	0.4690646708852446	2.7278471412208978	-2.342552749727279	-0.7836982976101234	-0.5605547462959137	1.1799114285445915	-1.476845478170068	0.31491399105798656	-2.342552749727279	0.633367722176521	2.3517959183190267	1.480665582563725	-0.09055111705017804	-2.1699926587300133	-2.342552749727279	-0.7836982976101234	1.1441933459425115	-2.342552749727279	-2.342552749727279
224	2.128059406668908	2.515090813088234	1.3188400548562083	0.7279717234166814	-0.9096370659841151	1.61609157832414	-1.4692528539195386	1.5871040414508877	-1.9392564831652743	0.3014532061106845	0.3014532061106845	2.7666636059229606	-1.9392564831652743	0.9056529006541334	0.5288430483063449	2.1781533519878233	-2.819892814536333	1.4552519103460848	1.604597198898405	1.1334368315248455	1.0260165829040089	2.4601187898432206	-0.8406441944971643	-2.450082106931265	1.8449331507529871	1.7791817731902069	0.3633286098287716	-1.063787745811374	-0.7154810515431578	0.5288430483063449	1.1517859701930422	1.5389019396330101	-0.9096370659841151	-0.6583226377032094	-0.052186834132894155	1.0464254545352158	0.5288430483063449	-3.548694395599375	0.11486725053027236	-2.819892814536333	0.7687937179369362	-0.21648988542417058	-2.819892814536333	-1.246109302605329	-2.162400034479483	-2.819892814536333	-2.819892814536333
225	2.4185101915219813	2.1253486533055748	2.6251244408849805	1.3600639445792067	1.0905878366239978	1.344190595422916	-2.6644671293628877	0.07122491961002897	-1.6923636726513296	-1.2868985645431659	0.25354647640398387	2.450771053740203	-1.4046816001995488	2.344822475730822	1.4994834798289518	2.651441749202354	-0.18828627587505586	2.099373166902314	1.2608089864838652	0.4076971562312419	1.7469854749752018	1.8091816828451077	-0.8450658122641261	-2.7909759613194396	0.9466936569639284	1.0697537497211558	1.9185542399928943	-0.5937513839832205	0.32253934789093464	0.6590115845121476	0.576319868667035	1.6278646464771587	-2.097828780759494	0.2047563122345517	-1.5382129928240715	0.3445182546097101	-0.43960070415596153	-3.484123141879384	-2.7909759613194396	-2.6644671293628877	2.2997020404503528	-0.6509097978231688	-2.6644671293628877	0.7205694775115807	-3.484123141879384	-3.484123141879384	-3.484123141879384
226	3.546660142522912	1.8191075744658671	0.6589373927983244	-2.385585044925099	-1.6924378643651536	2.548888888205593	-2.385585044925099	2.0332555628714992	-2.385585044925099	-2.0679998540931877	1.327987021779209	1.8040696971013266	-0.5938255756970436	-1.6924378643651536	3.6451002153361642	3.7011896819872083	-1.286972756256989	1.7732980384345733	0.4476282991311171	-2.0679998540931877	-0.4396748958697856	1.6919523989806207	-2.0679998540931877	-0.4396748958697856	3.344514738048476	0.7924687854228472	-2.0679998540931877	-2.385585044925099	1.7732980384345733	2.4506968620263794	-0.9992906838052082	1.757549681466434	1.327987021779209	1.5264379605030474	-0.9992906838052082	-0.08299995193105314	0.38700367731468255	-0.30614350324526285	3.7819314459632425	-2.0679998540931877	-2.0679998540931877	-2.0679998540931877	-2.0679998540931877	-0.9992906838052082	-2.385585044925099	-2.0679998540931877	-2.0679998540931877
227	1.7264421219414303	0.8985623474113282	2.194342700990387	1.074453013874992	3.410348085750571	0.41305453162962724	2.4647715252946085	2.8444724964666417	-2.4365498034945015	-3.0526813711700997	1.5722914421141718	1.799348892749518	-2.4365498034945015	2.82505441060954	0.24315549483423027	-0.48773201370856256	1.3899698853202174	2.1622543864388866	0.7974662305399596	-2.4365498034945015	-1.666387010050209	1.237778069978292	-2.4365498034945015	1.458178135346751	0.4736791534460627	1.166826334006008	-0.7500962781760538	2.7792011061134176	1.2648067423662113	-0.34463117006788924	1.3167664812969222	2.3225970365140656	0.9363026753941748	-0.28009264893031816	0.12537245917784645	-0.16230961327393434	-3.0526813711700997	2.6308983961685826	-1.9540690825019897	-2.3595341906101535	-2.4365498034945015	-2.4365498034945015	-2.4365498034945015	-3.0526813711700997	-2.4365498034945015	-2.4365498034945015	-2.4365498034945015
228	2.5590256593439493	-1.867814991119725	-0.021988300621393897	3.916010191210013	-2.966427279787835	3.9262143613842544	2.639374786508163	2.2097224527859947	-2.966427279787835	-1.867814991119725	-0.5685320069894635	3.05943869403748	-2.0094490467625583	2.689564531032018	-0.133213935731618	-0.25837707868562454	-2.0094490467625583	1.2962525972534813	2.151566532628921	-2.966427279787835	1.9163746427985364	2.076997837131412	-2.0094490467625583	0.9253930183227919	0.43477010187432086	-0.133213935731618	-0.25837707868562454	-0.5685320069894635	-1.867814991119725	-0.19383855754805346	-0.48152062999983425	3.31209414437801	-1.3569893673537345	-2.966427279787835	1.5444322267290156	2.1634714351352393	2.590400781911703	-2.966427279787835	-2.0094490467625583	-1.3569893673537345	0.49930862301189194	-2.0094490467625583	-2.0094490467625583	3.2893227619655323	-1.3569893673537345	-2.0094490467625583	-2.0094490467625583
229	1.9768262048044236	1.808203492368631	2.55111218248764	1.5799448403876508	2.2471165345443356	1.8991752705743576	2.314939130883096	1.7450245907470991	-3.182229094410106	-2.5582696981142607	1.4027383842604664	1.2122200602623332	-2.5582696981142607	2.314939130883096	-2.083616805741996	2.5215533802460954	0.28350680838962106	2.211398451942256	-0.2918573365139405	-2.5582696981142607	-2.4890819138501596	1.1218359987940643	-2.5582696981142607	0.6019605395081555	1.4524998938195304	-0.87964400141606	-2.4890819138501596	2.8627762196259066	1.7304257913259464	2.130976884631682	1.5182512713823106	-0.87964400141606	0.769014624171322	1.8013775272982309	1.3924818840932773	1.3286304121067447	-1.3904696251820505	-1.2363189453547925	-2.4890819138501596	0.9121154678119954	-2.5582696981142607	-2.5582696981142607	-2.5582696981142607	-0.6973224446221051	-2.5582696981142607	-2.5582696981142607	-2.5582696981142607
230	2.4452300553299784	0.1006807632369009	1.4988095820037937	1.4749989333100753	-1.8452293858184126	3.933454397010906	-2.356459683574447	-0.3788923170249854	-2.356459683574447	-2.356459683574447	0.35199519151780656	1.7656885268258113	-1.5575473133666318	0.7697303922177854	2.991052521133065	2.8792042209964963	-2.356459683574447	1.70054922465485	0.6115063870028914	-2.356459683574447	1.4749989333100753	1.1670321896867888	-2.356459683574447	-2.356459683574447	2.48110834299488	-0.7466170971503034	1.7923567739079727	-1.8452293858184126	0.27503415038167844	1.026450239065599	-0.3788923170249854	0.31425486353495913	-2.250694493926577	2.0533705992775926	0.0005973046799176984	0.7197199716431237	-0.8644001328066864	-2.356459683574447	3.126896053515967	-2.356459683574447	1.1336957694191971	-0.5459464016881519	-2.356459683574447	2.1124041308617856	-2.356459683574447	-2.356459683574447	0.4901455299986237
231	2.0996298185953366	3.031851372541686	2.564143955556301	0.5808462744293674	1.3067832778123036	1.3067832778123036	2.8564026950354937	0.5469447227536861	-2.4788290087860467	-1.7217388185646785	2.12840878314538	2.5502869208948744	-2.4788290087860467	-1.4340567461128977	1.2571863366729312	2.084923671205641	-1.210913194798688	-0.11230090613057797	1.8981477640623066	-1.210913194798688	-2.8203511072327885	2.23589469811552	-2.4788290087860467	2.054846215968363	1.833609242924735	1.0714691908778384	-2.127203926672843	-1.4340567461128977	0.7349969542566255	0.3577027231151577	-1.7217388185646785	2.170081479545948	2.023835979225803	2.1969287295821363	-2.127203926672843	0.9173185110505804	-2.4788290087860467	-1.7217388185646785	-0.874440958177475	0.2706913461255276	2.521983144732023	-2.4788290087860467	-2.4788290087860467	-2.127203926672843	-2.127203926672843	-2.4788290087860467	-2.4788290087860467
232	2.4105787972345527	2.9403286995358173	2.153276327109024	-0.8386023771289768	0.1228087900256476	2.8674366972677854	1.4327301723609644	2.1911596450113255	-3.403551734590514	-3.403551734590514	1.160796456877323	2.468566054884902	-2.5068712710192536	0.1228087900256476	2.2628749535219184	2.266329188390006	-3.403551734590514	0.6217999561446357	2.093616490702688	-3.403551734590514	-1.7941138221564135	2.12587735292091	-3.403551734590514	1.1290477585627423	1.7084360537660297	1.4247620027117875	-2.5068712710192536	-3.403551734590514	0.815955970585593	1.096257935739751	-0.2680575186613643	1.6334008678231156	0.7553313487691584	0.6394995332440363	-0.5131799766943494	2.395540919870012	0.3341178836928549	-2.304939445922404	0.9908974200819252	-1.100966641596468	0.310020332113794	-0.8386023771289768	-2.5068712710192536	2.157129896425014	-2.017257373470623	-2.5068712710192536	-2.5068712710192536
233	1.701839033013	2.0641319692559557	2.402003786231592	0.8064549859581582	2.841836537843964	1.5822938823632176	-2.5454837219803927	1.9389688263019496	-2.5454837219803927	0.4836815936951071	1.1527312226759925	1.2893067576817434	-2.5454837219803927	1.428143202535959	0.3835981351381248	3.516801399320719	-2.5454837219803927	0.6580349808398855	1.5500330201449959	-0.07593419424031467	-0.4813993023484793	2.0342790061062743	-2.5454837219803927	-2.5454837219803927	1.6732656605689442	-0.07593419424031467	0.9048950587714115	-2.5454837219803927	-0.1629455712299448	1.8336083106441232	-0.4813993023484793	0.7713636661468888	2.0138701344750674	2.508063358191916	0.07821648558694339	0.9356667174381652	-0.7690813748002601	-2.5454837219803927	-2.5454837219803927	-2.5454837219803927	2.0342790061062743	-1.86769366346837	-2.5454837219803927	0.9945072174610985	-2.5608408440283155	-2.5454837219803927	-2.5608408440283155
234	1.8851801247020639	1.6589164460516108	2.527197958739405	-0.14859138014458395	1.6934688275582706	0.7484679898016839	2.1420175218027464	1.3554860166316907	-2.859791599276825	0.4704478282616398	1.8007143579118678	0.34784550616930776	-3.886260998427952	0.5563902580623648	-0.2753430857837271	1.2495374386223101	0.8759129363698044	0.12107218680451926	0.04556463429637425	-0.10207136450969045	-2.499966637308061	0.9889363247731997	-2.859791599276825	1.1699848069203562	1.2612334783855013	-0.6673851735597509	-1.4013543486399511	-0.33091293693853796	1.176334034599015	2.4836399844002752	-0.38975343696147124	0.4312271151083591	1.5386890190534506	1.90979675233742	0.1027230481363226	0.17418201211846718	-1.8068194567481157	-0.24867483870156626	-0.35990047381179036	2.6446166292979334	0.7189091875601399	-2.859791599276825	-2.859791599276825	-1.8068194567481157	-0.9958892405317874	-2.859791599276825	-2.859791599276825
235	2.1947156235444605	2.648458731918416	1.1402745531894887	2.0491303065761253	0.9354801405434752	1.605637802878722	1.0431108047358406	2.003320770544831	0.14702278017920545	1.6171986252797979	0.6170264094249402	0.6170264094249402	-0.6514849160385667	-2.1555623128148405	-0.7692679516949497	1.7564606926133055	-2.848709493374786	1.3559831260161799	-0.7692679516949497	-2.8748998256269767	1.1215824201773361	0.8648625733295217	-2.1555623128148405	-0.015496149318569685	2.4445953313497064	-0.015496149318569685	-1.462415132254895	-0.36380284358678594	0.32934433697315946	1.7664110234664734	1.399785748674573	0.6477980680916939	1.9304139997367433	1.455355599829384	-0.14065929227257623	-2.1555623128148405	0.6776510312413757	-1.7500972047066758	-0.9027993443194724	0.8648625733295217	-0.7692679516949497	-0.9027993443194724	-2.1555623128148405	-1.7500972047066758	-2.8748998256269767	-2.8748998256269767	-2.8748998256269767
236	1.610073812800711	2.020602222865422	1.9363418792476819	2.285294777092504	2.282707453527553	0.5609765886599813	2.4880774057577986	1.9616596872319718	-2.979982735377332	-2.2868355548173875	1.2897147143226295	2.1790725638371966	-2.704873694023166	2.104522407285379	0.0880701997562845	0.5165248260891477	-2.704873694023166	1.958081865884088	-0.17662235447079766	-2.979982735377332	0.17701768577278099	1.5308767711395177	-2.704873694023166	1.261344017193414	0.8155064537948622	-0.035543756210891786	0.6035362030787779	1.0630685324572178	1.9103663928444212	0.911837562733294	0.06453970234609052	2.149915979545741	2.0762630699709756	1.9141187424629718	-0.08961097748116753	0.6035362030787779	-1.3705448229432324	-2.2868355548173875	-2.2868355548173875	-0.7827581580411129	-0.41503337791579575	-2.704873694023166	-2.704873694023166	-1.0340725863220195	-2.704873694023166	-2.704873694023166	-2.704873694023166
237	3.8541821637782148	1.14401779698367	4.056195913931888	-1.6128225682879727	3.585674462977853	2.142546627094797	-1.920725917986986	0.21975889546033756	-1.920725917986986	-1.920725917986986	0.9521267891735636	0.25897960861361913	-1.920725917986986	-0.6965318364138176	3.5731656132861445	2.8120240635688374	-0.1659035853516473	2.5538426555137543	0.3330875807673408	2.5730371027699013	-1.920725917986986	0.6384692303185222	-1.920725917986986	-2.9991169294078626	0.36817890057861113	-1.389679016973763	0.8295244670812316	0.7620831862856994	2.6320948524135024	2.481521993934128	-2.9991169294078626	0.5844020090482465	-2.9991169294078626	1.4197236783887348	-0.8018923520716434	-1.9005046407397534	-1.920725917986986	-2.9991169294078626	3.5731656132861445	-1.920725917986986	1.4552303668456448	-1.920725917986986	-1.920725917986986	0.6897625247060732	-0.8018923520716434	-2.9991169294078626	-1.920725917986986
238	2.779386554659378	1.791284542318572	1.691585182095484	-1.1827862344542401	1.2657527711628855	1.7541055390768179	-1.5192584710754522	0.508889776216833	-2.495009729860236	2.1443031750541937	0.6779661062607669	0.9317466270368664	-2.495009729860236	0.4822215291346721	0.6554932504087079	2.8114748692108784	2.232595782199872	1.0609583585168725	1.761652744712201	3.5458650083048724	-0.9314718061733336	1.1753687096946166	-2.495009729860236	-1.1827862344542401	1.1887917300267574	-2.0300840948414436	-0.730801110711182	-3.1286963835095536	0.2725009981526023	1.045690886386084	-2.495009729860236	0.3370395192901734	0.20350812666565066	-1.0492548418297174	0.20350812666565066	0.5348652626200936	-1.3369369142814982	-2.495009729860236	0.4548225549465572	-0.9314718061733336	-2.495009729860236	-2.495009729860236	-2.495009729860236	1.6419882409561115	-0.08417394578613013	3.4094434402581166	-2.495009729860236
239	1.6074190705646285	3.0796109570194874	-0.13228403670737343	2.116716810152566	0.46989136564684575	-0.7828716028485223	2.3194704057637265	1.1016695998304984	-2.58906596586018	-2.58906596586018	2.330643706361852	2.2967421546861706	-0.43456490858030694	1.8259719481702392	1.5280122929602182	2.5005427431572493	-2.58906596586018	1.8855133418612562	-2.58906596586018	-2.58906596586018	2.7819552025954346	0.3957833934931232	-2.58906596586018	1.4596095660758177	1.6225708755852306	-0.0897244222885778	-0.5597280515343126	-1.8814838915166323	1.243081253880327	-0.6287209230212643	0.36980790708986344	0.9949016244047924	0.6240420454741038	0.8593561324085686	-1.188336710956687	2.1348991292357566	2.0052213059272237	0.1334191290256328	-1.6583403402024226	-3.267778252636522	1.3171892260340488	-2.58906596586018	-2.58906596586018	0.09951757734995059	-2.58906596586018	-2.58906596586018	-2.58906596586018
240	1.757561505691477	2.135803155188985	2.657607255381299	1.4163386663116664	2.854592766362268	-0.010777689328479667	0.8245439800120087	1.3401773053461024	-2.5066533704870535	-1.2917115347905437	1.535602087138484	1.7287133513538189	-3.5942966277845896	1.02082388905667	2.3996647995219798	2.6342143758065935	-2.5066533704870535	2.0546776103766167	-0.9552392981693307	-2.901149447224644	0.6103959916063761	0.6252110773915174	-2.5066533704870535	0.7097684654195806	1.106183738007827	0.7624121989050021	-0.5032541744262735	-0.5985643542305983	1.159293563321775	1.4808771874492375	-0.821707905544808	1.0691424663274773	0.9906708508859827	2.004125331213785	0.548838098606943	1.9311563113471943	-1.8025371585565342	-2.5066533704870535	-1.196401354986219	-3.5942966277845896	3.5007677495025415	-2.5066533704870535	-2.5066533704870535	-1.0293472703230533	-2.5066533704870535	-2.5066533704870535	-2.5066533704870535
241	2.9026352811175236	0.4368496727763018	2.420981034651813	1.7766240182612996	-2.3186972655100435	-0.35160768758796834	-2.6541927805820134	1.9509774054060771	-0.2562975077836436	-2.3186972655100435	1.5943024614673447	2.4697711988212445	-0.7082826315267008	0.290246198584426	0.8423147808844664	3.6318053139268507	-2.3186972655100435	2.9552790146029455	0.7470046010801408	-2.3186972655100435	0.779794423903132	3.376492479679249	-1.2678984194621234	-2.3186972655100435	2.073195038130326	1.8231440338961922	-2.3186972655100435	-2.3186972655100435	1.2376275175286127	2.073195038130326	1.6498723126221555	2.2584621051540377	1.520194489313623	2.1249307125295154	-2.6541927805820134	0.3903296571414083	0.23617897731415027	-2.3186972655100435	-2.3186972655100435	-2.3186972655100435	-0.08924342312047706	0.4368496727763018	-2.3186972655100435	-1.5555804919139042	-2.3186972655100435	-2.3186972655100435	-2.3186972655100435
242	2.502167415101749	-0.3780519713303976	3.599077575699328	1.0526941523603268	4.313295910898746	2.7212209811644335	-2.2132827722246526	3.001705079093888	-2.2132827722246526	1.6060793905451134	-0.9841877749007137	0.556257266046436	-2.2132827722246526	0.40210658621917705	1.7013895703494382	1.8090202345418036	2.317802956677994	1.0082423897894932	1.7126891256033714	1.413707497897657	-1.6773349554606583	0.3150952092295478	-2.2132827722246526	-2.2132827722246526	1.0526941523603268	1.0742003575812902	-1.6773349554606583	1.6060793905451134	-0.3780519713303976	1.8874918499832987	-2.7759472441287683	1.155878388595558	-0.696505702448933	-0.8300370950734548	-0.1368899145135094	-2.082800063568823	0.5198896218755609	-2.2132827722246526	-2.7759472441287683	-2.2132827722246526	1.7566522490244876	-2.2132827722246526	-2.2132827722246526	0.9129322099851676	-1.3896528830088775	-2.082800063568823	-2.2132827722246526
243	1.4041084338949945	2.9929270591263597	0.8264741404568934	0.038016780092623215	1.4342614720656819	2.0286271080658436	2.6799271786902885	2.299779878566414	-2.731435694187928	-0.5418017151603189	2.235241357428843	2.1944193629085875	-0.695952394987577	1.1096003963728136	1.5465287739367635	2.2615586657462163	0.038016780092623215	-0.6159096873140406	0.1864367852108968	-2.731435694187928	-2.4877118642156324	0.45672711495080875	-3.180859044775577	1.995290687798252	1.7019428778107937	0.7311639606525686	-3.180859044775577	-2.4877118642156324	-0.6159096873140406	1.3517404483776785	-0.5418017151603189	1.225860202488676	1.1096003963728136	1.2734882514779304	-0.4082703225357962	0.3156485166909029	-0.4728088436733673	0.4827026013540694	0.430058867868647	0.07723749324590479	-1.3890995755475224	-2.731435694187928	-2.731435694187928	0.15134546539962646	-1.5714211323414773	-2.731435694187928	-2.731435694187928
244	1.6230920954545018	2.2351980660113213	1.9032609845554997	0.6639813663974188	3.122501261012224	0.5994428452598477	1.9646837971819058	1.284221776149276	-2.801754536402308	0.060446344527160356	0.4171212884658928	1.0798092615411297	-1.7031422477341982	1.2235971543328414	0.4753901965898688	1.837817076303116	1.3879002056241179	-0.16269720678704935	0.7392047876350061	1.1102684690258382	-0.19906485095792448	1.2586884741441113	-1.885463804528153	0.4563420016191744	0.9594455792912546	-1.4154601752824174	-0.35940750103310304	-2.801754536402308	-0.45037927923883014	0.8091633762419166	-0.6616883729060374	0.709790902428713	2.2481014708472293	0.7817644020538017	-0.029165814162526615	-0.7868515158600431	-1.7031422477341982	-2.801754536402308	-1.7031422477341982	1.6755822780758987	1.1685373771498138	-2.801754536402308	-2.8797038318994135	-1.885463804528153	-1.885463804528153	0.001605844504227072	-2.8797038318994135
245	1.7282551467109482	1.8879768715876617	1.9344968872225548	2.2141926080416856	2.0089294820053243	0.2785389591535612	0.5482025261026644	1.115580319373576	-2.902564544258458	-1.6673711899017523	0.43268963898082013	1.9435467227424725	-1.6673711899017523	0.959709948666791	1.3771512478216712	2.2210419498872604	-2.3605183704616968	0.6352139030922936	0.20443098699983953	-2.3605183704616968	1.4160666640713444	1.844174248929269	-3.4591306591298077	0.9716861397135066	0.8583574544065034	0.0962174023596063	-1.8496927466957063	-0.6259173150735906	1.4825117634794975	0.8846747627238769	0.43268963898082013	1.6160431561040198	0.9353184955426319	1.285801469233443	0.6352139030922936	1.5713072622626285	0.15178725351441802	-1.1565455661357609	-1.8496927466957063	0.12438827932630314	0.745561960261159	-3.4591306591298077	-2.902564544258458	0.9835205973605095	-3.4591306591298077	-2.902564544258458	-2.902564544258458
246	-1.610460100975236	-1.610460100975236	-1.610460100975236	2.143830398544173	-1.610460100975236	2.3951448268250792	4.822893062773131	3.631907453974006	0.19792024948885967	0.19792024948885967	-1.610460100975236	0.8910674300488051	0.19792024948885967	1.5842146106087505	0.19792024948885967	-1.610460100975236	-1.610460100975236	1.5842146106087505	1.2965325381569697	-1.610460100975236	4.149163968070288	-1.610460100975236	0.19792024948885967	4.223271940224009	3.935589867772228	0.19792024948885967	0.19792024948885967	-1.610460100975236	-1.610460100975236	-1.610460100975236	2.143830398544173	0.19792024948885967	-1.610460100975236	-1.610460100975236	-1.610460100975236	-1.610460100975236	2.9705089717286413	-1.610460100975236	-1.610460100975236	-1.610460100975236	-1.610460100975236	-1.610460100975236	-1.610460100975236	2.9059704505910697	-1.610460100975236	-1.610460100975236	-1.610460100975236
247	2.322030907447176	1.4438186841475251	3.1294033054251957	1.1073464475263122	2.103443172668827	0.4883072391200889	2.4260206209712236	0.8449821830588213	-2.671014054991521	-2.3738936418093797	2.5605802913213123	1.4547477546797154	-2.671014054991521	0.5438770902748997	-0.12260184320288481	1.815761100217046	-2.671014054991521	2.1147427279227604	-0.4279834927540662	-2.3738936418093797	0.15183500249887594	0.5965208237603212	-2.671014054991521	1.2370242708348447	1.1226139196571006	-0.35899062126711456	-0.9875992806894889	2.068757614680937	2.3490595798350955	1.3517997854272732	0.4883072391200889	1.0600935626757666	1.1073464475263122	1.1073464475263122	0.6218386317446116	-0.022518384645901612	-3.067040822369324	-2.671014054991521	-0.5020914649077879	1.5676881658603108	-0.35899062126711456	-2.3738936418093797	-2.671014054991521	-2.671014054991521	-0.17666906447315966	-2.671014054991521	-2.671014054991521
248	1.4796275363531346	2.799922455695779	1.984596628006412	1.842850339262998	3.1567923124116612	0.17056452316923387	1.6410509755094727	1.4116768744446264	-2.0540590283551	0.38828800701410415	0.4097942122350684	1.1029413927950134	-1.3609118477951547	0.14316554898111988	0.9034520323786932	2.014967725882711	-0.2622995591270447	-0.039156007812835014	1.5635929164704687	1.3303312349906742	-0.006366184989844648	1.2958450589195052	-1.8309154770408904	0.025382513324736067	1.0255547291795932	-2.7472062089150455	-0.10814887929978667	-2.7472062089150455	-1.0424581166766203	1.371830965897427	0.6026978783595593	1.0139939067785173	1.0922461036782654	2.349606781422263	-0.18225685145350834	0.6867809955701007	-0.8012960598597321	-2.0540590283551	-2.759062252945358	-2.341741100806881	1.9801816097972953	-3.44035338947499	-2.759062252945358	-1.8309154770408904	-0.6071400454187748	-2.0540590283551	-2.759062252945358
249	1.834075651572503	3.025061260371628	1.2333017911435729	-2.6985238415807533	-1.5999115529126433	3.4917915642723942	-0.30062856878238264	-0.6190822999009171	-2.07355817343688	0.9123940710634715	-0.5012992642445333	-0.6190822999009171	-0.7526136925254399	-2.6985238415807533	4.597889427193167	3.564874421010871	0.07406488065902828	-0.7526136925254399	0.39251861177756275	0.13468950247546285	-2.6985238415807533	2.0288639771315875	-2.07355817343688	0.4795299887671929	2.088967901201293	2.0019565242116633	-2.07355817343688	-2.07355817343688	-1.0890859291466528	0.6687719884057213	0.009526359521457195	0.7979837198857274	0.735463362904393	1.395820720641348	-0.5012992642445333	-2.07355817343688	0.1918479163154121	-0.5012992642445333	2.978229960687529	-1.0890859291466528	-0.6190822999009171	-2.07355817343688	-2.07355817343688	1.2527198770006747	1.8123356649360973	-2.07355817343688	-2.07355817343688
250	1.7421029601264322	2.8931863005319953	3.2650803080331903	1.5658237177884402	3.308190431686919	0.7579010226360667	1.5896343664821586	1.5777999088351562	-2.619648393256119	-1.0612574207801027	1.3810896145891016	1.2413276722139428	-2.619648393256119	1.6902778922618462	0.8105447561214891	0.9311727439101034	-2.853016890008157	1.4374425511402333	1.2413276722139428	-0.2880675325466209	-0.36811024022015726	1.2245205538975616	-2.619648393256119	1.0590061154199883	-0.655792312671938	0.7305020484479527	0.32503694033978814	1.7421029601264322	1.336637852018268	2.0145175604474246	-0.9071067409528446	0.9081832256854048	-0.655792312671938	0.8846527282752108	-0.655792312671938	0.44281997599617107	-1.4667225288882673	-1.754404601340048	-2.619648393256119	-0.2139595603928992	0.975624506480937	-2.619648393256119	-2.619648393256119	-2.619648393256119	-2.619648393256119	-2.619648393256119	-2.619648393256119
251	1.3380007702360404	1.5334927902197402	0.5742360224621414	2.94288286613428	-0.003841828313015938	1.758503755708745	3.00484958988348	2.473792062145904	-2.0407237555740565	-2.446188863682221	1.2914807546011478	2.455375335359673	-2.446188863682221	1.7048510422164251	2.4590859147562085	1.6728483111302515	-2.446188863682221	2.1233541446627195	-1.193425895186853	-3.1393360442421656	-0.431285843139956	1.7358612789589856	-2.5328703165514046	2.50963819391904	1.5880517744701748	2.1689316531590386	-2.0407237555740565	0.6218640714513963	1.0801716609339405	-1.0598945025623303	0.3571715172243142	1.9544141565645963	0.8860156464929831	0.19286846593303775	-3.1393360442421656	1.7204763601195059	0.11876049377931608	-2.0407237555740565	-1.0598945025623303	0.22795978574430809	-1.7530416831222757	-3.1393360442421656	-2.5328703165514046	0.5495434098717702	-2.5328703165514046	-2.5328703165514046	-2.5328703165514046
252	2.3980975376477027	2.02990382433677	3.5078987542336186	1.4408969030294219	1.593476490624639	1.602866230974478	-1.9713503148193183	1.2607707367989027	-2.5601374800550216	-0.6720673306890577	0.10809122686051698	2.0948233704360857	-2.5601374800550216	0.5676235562389573	2.4983819002736687	1.87879728689074	-2.5601374800550216	3.0525302060269577	0.5135563349686816	0.29733322649904625	1.2475255100488822	1.3120640311864533	-2.5601374800550216	-1.6836682423675375	1.7007220209782368	0.2622419066877759	-0.5050132460258911	-0.7673775104933824	1.8278771964634832	1.5451579133538313	0.7586787930016667	1.4518259735616121	-1.9713503148193183	1.3120640311864533	-2.376815422927483	-0.7673775104933824	-0.5050132460258911	-2.376815422927483	1.34887800430917	-2.5601374800550216	1.2341024897167414	-2.5601374800550216	-2.5601374800550216	-1.9713503148193183	-0.23674925943121217	-2.5601374800550216	-2.5601374800550216
253	1.3146225052788267	1.3446999605161047	0.687920424127034	3.2351309572511893	-0.564842544368334	2.4652911559029898	2.943713355614321	1.2836122685362668	-2.443077075880203	-2.1742804568024345	0.05034309472189946	1.4298577688564116	-2.443077075880203	2.201476564857852	0.31062619298556626	0.289572783787734	-3.5605748179223253	1.4567050188925998	-0.06406725645584466	-2.86742763736238	1.3520800678137275	1.1756236304721703	-2.443077075880203	1.2677389193799762	-0.09483891512259834	-2.1742804568024345	3.8491671361585986	-1.76881534869427	0.44675836731014584	2.095416992897528	-1.2579897249282794	2.1951673956645874	-0.12658761343717817	0.6290799241041007	-0.12658761343717817	0.6290799241041007	0.10298682820732186	-1.951136905488224	-3.5605748179223253	1.423031803786012	0.9392348524079406	-2.443077075880203	-2.443077075880203	1.5145989973115022	-2.443077075880203	-2.86742763736238	1.1843573104409248
254	2.646170366182825	0.2759266247149652	1.0178639694443419	2.6367806258329862	-0.9280461796109716	1.84454254262881	-2.183776170709746	2.2638009728693103	-2.183776170709746	-2.183776170709746	0.0527830734007555	2.2074480363181785	-2.0266584682790807	2.1322246150805912	3.7131344439001532	3.329927806392931	-2.183776170709746	2.5480525102243017	1.98067471695339	-0.9280461796109716	1.5568604701770288	2.2360214087622348	-2.183776170709746	-2.183776170709746	1.6369031778505656	0.17056610905713843	0.5382908891824556	-2.0266584682790807	1.0643839850792354	0.2759266247149652	-2.0266584682790807	3.851077313500558	-2.183776170709746	-0.4172205558449802	-2.183776170709746	0.0527830734007555	0.6813917328231289	-2.183776170709746	-1.3335112877191353	-2.183776170709746	1.8853645371490653	-2.183776170709746	-2.183776170709746	1.84454254262881	-2.183776170709746	-2.183776170709746	-2.183776170709746
255	1.6575526174775588	1.668079030464546	1.1693957935242807	2.139390704370297	0.6204982218088819	1.0407784157021873	0.3076259005285431	2.187246725547932	-1.6382842485267703	0.6204982218088819	0.1046850565318529	0.6924717214339715	-1.1862991247837131	0.7465389427042473	2.9019663913620053	2.2329167623811204	-1.6382842485267703	-1.0192450401205466	1.1949290955294458	-2.485582108913974	-1.7924349283540284	1.7388155815563247	-2.485582108913974	-0.945137067966825	1.6252917552593371	1.3210803808563458	-0.3653185727138828	-1.1862991247837131	-0.8116056753423022	1.371632660019177	0.17700571811147903	1.521751076318497	0.0793672485475625	1.6522475652478654	-2.9308120491695275	0.3076259005285431	0.45885687025246646	-2.9308120491695275	0.6353133075940232	-1.5047528559022476	0.3076259005285431	-0.7509810535258676	-2.197900036462193	-0.11845849478235682	-0.7509810535258676	-0.8116056753423022	-2.9308120491695275
256	-1.6534476480651676	-1.6534476480651676	3.193426114758044	2.6338103268226214	4.744023527169211	0.14890367703462104	3.44474054303895	3.3269575073825663	0.14890367703462104	3.732422615490731	-1.6534476480651676	-1.6534476480651676	-1.6534476480651676	4.226441120940341	-1.6534476480651676	-1.6534476480651676	1.9406631462626756	0.14890367703462104	0.14890367703462104	-1.6534476480651676	0.14890367703462104	-1.6534476480651676	-1.6534476480651676	2.094813826089934	1.247515965702731	2.228345218714457	1.5351980381545118	3.0933426562010613	-1.6534476480651676	-1.6534476480651676	1.247515965702731	-1.6534476480651676	-1.6534476480651676	-1.6534476480651676	-1.6534476480651676	-1.6534476480651676	0.14890367703462104	3.4070002150561027	-1.6534476480651676	-1.6534476480651676	-1.6534476480651676	-1.6534476480651676	-1.6534476480651676	-1.6534476480651676	-1.6534476480651676	-1.6534476480651676	-1.6534476480651676
257	1.4995280502587978	0.9800443637496925	2.415818782132953	2.4463814325431197	1.8211116743862603	-0.30962316168112647	0.823475303058153	1.3102860506202694	-3.2540621408475667	-1.1746205991677305	1.8148420613726648	1.0226039781684886	-3.2540621408475667	0.9355926011788589	0.27229838376859483	0.38352401887881893	-3.2540621408475667	2.377149640973799	0.004034397173914961	-3.2540621408475667	0.9506304785433994	1.533429601934479	-2.8022007667179496	1.0226039781684886	1.0363973003008242	0.48360747743580124	0.04177472515676239	2.111913874174285	2.422691661420715	1.4372857413815772	1.7087824894123407	1.176754657995747	1.3806668473820691	0.9203251290480705	0.27229838376859483	-1.0568375635113476	0.3294567976085432	-0.5460119397453571	-2.5609149602876213	1.4908699875156834	0.27229838376859483	-2.8022007667179496	-2.8022007667179496	-3.2540621408475667	-0.7691554910595668	-2.8022007667179496	-2.8022007667179496
258	1.7672319875213782	2.633785361217326	1.3558321438933993	-0.5900780051619137	1.310162107060211	1.7062374748185363	1.6479685666945607	0.811720542493942	-3.3626667274016944	-1.5709072581736399	1.4815203590568964	2.101165077623915	-1.7532288149675948	1.3909234637046697	2.4895357523727792	0.9811386944519884	-1.1654421500654761	0.5085342835061955	0.6446664578307759	-0.9647714546033246	-0.6546165262994847	1.5718072057289967	-2.9732019606399716	0.13384083406478542	0.6626849633334544	0.7148707165040245	-1.0600816344076494	0.30089491872795104	0.7482071367716161	1.6612137934445812	-0.2716242740433792	0.811720542493942	-0.5900780051619137	1.4164567657098344	1.0067811250653262	-0.14379090253349425	-0.030462217226491006	-0.47229496950553074	-0.10457018938021356	0.07132047708345102	-1.283225185721859	-1.9763723662818045	-2.9732019606399716	-0.06682986139736613	-1.9763723662818045	-2.9732019606399716	-2.9732019606399716
259	1.5389176788607188	2.9725797288034985	1.4368684245065486	0.3046395250394536	1.5969049365110681	2.4218213947021368	1.8668245526230085	0.42526751282806874	-2.672600905600647	-1.4130119720348793	0.4477403686801269	2.2245741876915064	-0.10082558306871015	-1.0563370280961468	2.2431966997895083	1.9640878580482153	-0.14004629622199172	-0.4685503631940282	-0.026717610914988477	0.6484110641422784	-0.8740154713021919	1.5898377692879757	-3.3589221210901927	1.872186495764394	0.9315373200581982	0.4477403686801269	-3.3589221210901927	-2.2603098324220827	-1.4130119720348793	1.1184146933880137	-0.5257087770339766	1.2950382290673308	2.622492090164288	1.8172276114836365	-2.672600905600647	2.5491608170787385	0.5328981770204342	-1.7494842086560922	-1.7494842086560922	-0.9610268482918221	1.1519373854266575	-0.7939727636286555	-2.672600905600647	0.9451429721139775	-2.6657749405302473	-3.3589221210901927	-2.672600905600647
260	2.587801148577635	0.9330296948420136	2.899432364287444	0.0662190202312285	2.6828594709319447	2.4858205716114616	-0.4678634656990299	1.5029442349780107	-2.657219010511863	-1.5093173405271907	0.8260575752898456	0.13291039472990018	-2.202464521087136	-0.5930266086530356	1.5967629901956655	0.6692151037968763	2.158508704388913	-0.04298027173376351	0.7419744580793042	2.3926553290474537	-1.5093173405271907	1.4780466833562835	-3.301076809755246	-0.1655825938260964	1.7228037110910304	1.042728612098438	-2.6079296291953007	-2.202464521087136	-0.41070505185908157	2.3120512966328244	-1.5093173405271907	1.4263110089570947	1.093372344917193	1.7987896180689527	-1.103852232419026	-0.5930266086530356	0.9474184322941133	-2.657219010511863	-2.6079296291953007	0.03112770041995816	1.2940430403793441	-3.301076809755246	-2.657219010511863	1.4263110089570947	1.1648313088993376	-2.657219010511863	-2.657219010511863
261	2.3464141529174793	0.6590146990136665	2.3464141529174793	2.2013883808672214	0.7976008622998139	1.1752311714145343	1.6228077648728254	1.0734484771045918	-1.0801010367289656	0.832286420287704	1.1912315127609752	1.158970650542754	-0.8118370501342866	-0.8724616719507212	-0.08970233270108885	2.5266502032204126	-2.768901924171936	1.911777667509035	0.16161209557981682	-1.8532909249624474	2.0979527936189797	1.9156312368250248	-2.546438105522393	0.2467699039201241	1.6279491643732444	-1.005993064575244	-1.8532909249624474	-3.6450503941905037	0.6454090469578881	1.1424413485915434	0.3439336523737717	1.8883390945370175	-1.160143744402502	0.13913923972775866	-1.005993064575244	1.5310993383833265	2.2684526114477674	-2.768901924171936	-3.6450503941905037	0.908826497410038	1.8480110491500459	-0.3869538561690202	-3.6450503941905037	-0.8118370501342866	-0.9370001930882923	-2.9519032136305574	-2.768901924171936
262	2.7196033883318353	1.913218634487181	1.123740344988804	-0.53168268068712	-1.2854544830635	1.5979486055165713	0.7459778394299752	1.9916902499286766	-3.364896024743336	-1.0623109317492903	1.5179058978430349	0.9117700942727192	-2.5857210118162666	1.1568925523057043	3.470288561403966	2.301530663369096	-2.6717488441833908	1.7767675317593241	1.017130609930546	-1.2854544830635	-0.6568458236411256	1.3624917939690047	-2.5857210118162666	0.6053958888087863	1.710277790490491	0.32398342937060054	-2.266283736075226	-0.8799893749553354	1.2502244920979235	1.5838638656348323	-3.364896024743336	1.230223825391254	0.7126414191623835	1.3079328097185705	-1.1676714474071161	-0.03269151456813191	-1.2854544830635	0.13161153672314452	3.20458539567096	0.4637453717457589	-3.364896024743336	-2.5857210118162666	-2.5857210118162666	0.4192936091749253	0.6604556659918135	-1.0623109317492903	-2.5857210118162666
263	2.1185380172263377	2.7135254333140386	2.1346673991562213	-2.338748119578498	2.803521887147122	1.400698224076021	3.01678067922879	1.2953377084181943	-2.338748119578498	0.07894238409370136	2.8860834878401422	0.13956700591013593	-2.338748119578498	0.9952331159678565	0.39739611521223583	1.760700958107428	2.4711396357774342	0.39739611521223583	0.8898726003100297	-0.4964217608098602	-2.6936463381460802	0.5252294867221208	-2.338748119578498	1.5548489039032791	2.6244736556981367	-0.7477361890907668	-2.338748119578498	-2.338748119578498	1.7371704606972336	2.4993105127441306	-2.6936463381460802	0.13956700591013593	1.0199257285582277	3.0557466477621733	-2.000499157586135	-0.29575106534770956	-1.3073519770261894	-2.6936463381460802	0.5644501998754023	3.0809052073983283	-1.3073519770261894	-2.338748119578498	-2.338748119578498	-2.338748119578498	-2.338748119578498	-2.338748119578498	-2.338748119578498
264	2.157842138948604	-2.039359808713204	3.4618984018315224	2.157842138948604	1.3946273957719422	2.201966943857542	-2.266899975440414	2.1116800971854417	-2.266899975440414	-1.6338947006050404	-0.5352824119369304	1.6742122579911034	-2.266899975440414	3.295771530957549	-2.039359808713204	2.397391725649924	-2.266899975440414	3.248907221981331	1.6495196454007321	-1.123069076839049	3.1081346681002486	1.8626128608614403	-2.266899975440414	-2.266899975440414	1.7218403069803578	-0.1675576318116132	2.157842138948604	-0.786596840217836	0.8510119491829604	0.4029872266560002	1.8107877929968543	1.9309321048389174	-2.266899975440414	-2.7325069892731504	0.6347888407133242	0.5633298767311796	1.3783668749001619	-2.266899975440414	-2.266899975440414	-2.266899975440414	2.361243211533613	-2.266899975440414	-2.266899975440414	0.5255895487483322	-2.266899975440414	-2.266899975440414	-2.266899975440414
265	4.600925305465101	2.534906784117406	1.618616052243251	-0.683969040750795	0.7023253203690958	2.8423914838653666	-1.988433383623053	0.8564760001963538	-1.988433383623053	-1.988433383623053	1.1618576497475361	0.7823680280426322	-1.988433383623053	-1.0894341488589596	3.6200960524533747	0.7823680280426322	-1.7825813294189041	1.5847145005675696	-1.7825813294189041	0.2968602122609312	-1.7825813294189041	2.4369263757572024	-1.988433383623053	-1.988433383623053	0.9900073928208766	0.6153139433794657	-1.988433383623053	-0.3962869682990142	2.739207247630136	3.637953669853381	-1.988433383623053	0.9254688716833055	-1.988433383623053	2.9536171189755906	-1.0894341488589596	0.6153139433794657	-1.988433383623053	-1.988433383623053	0.7023253203690958	-1.988433383623053	0.414643247917315	-1.988433383623053	-1.988433383623053	0.7823680280426322	2.2247518558135666	-1.988433383623053	-1.988433383623053
266	0.643847258748921	3.27462867906032	1.3175763534517646	1.0993227874317464	1.5601379906230757	2.039711070884962	3.0169625025488043	2.3415777783286993	-2.3616219847154234	-1.5156369906044516	2.578707571617649	1.950098912195275	-2.3616219847154234	0.8514866235271654	1.8516588393820221	2.121949169121934	-1.9211020987126162	0.2189640647836546	-1.5156369906044516	-2.3616219847154234	-1.9211020987126162	0.9121112453436	-2.3616219847154234	2.3693573424357752	2.422703323141068	1.192413210497758	-2.3616219847154234	-2.6142492792725616	1.2977737261555848	-0.41702470193634156	-1.5156369906044516	1.4288019885619887	3.4518588108311867	2.3273931433367427	0.38148299428142973	-0.2163540064741909	-0.12934262948456077	-1.5156369906044516	-1.2279549181526708	2.0107235340117096	-1.9211020987126162	-2.3616219847154234	-2.3616219847154234	-2.6142492792725616	-2.3616219847154234	-2.3616219847154234	-2.3616219847154234
267	0.8468108019639473	1.3576364257299378	1.5222584054244916	0.3301200587455586	2.80269609607608	0.9468942605209296	2.30909107006176	3.285336663405828	-2.555847640304701	-0.48819026476839333	1.6320732714316981	-0.7983451930722323	-2.555847640304701	2.045506549189039	-0.3630271218143868	0.7157825395575435	-0.7983451930722323	1.6712939845849792	0.8812969780351168	-2.555847640304701	-2.555847640304701	0.8110927193618682	-2.555847640304701	1.5486916624926472	1.8276400549756735	0.5879491680476585	0.022635358997598054	1.2696676527839807	2.1316357029189783	0.46732118025904335	0.1359640443046013	2.379708637275713	1.023267239305504	1.3784705126327799	2.926252343643783	-0.3630271218143868	-3.196240465870603	-1.2503303168152895	-2.5030932853106576	2.215405585984437	-2.555847640304701	-3.196240465870603	-2.555847640304701	-0.5571831362553441	-2.555847640304701	-2.555847640304701	-2.555847640304701
268	2.1317504990997778	1.344151139646144	2.4459031483189215	0.957378164550132	1.1115288443773905	0.5308596472441351	1.4169104939285724	1.1350593417875845	-1.0167028614718774	1.4928964009064947	-0.4860746104097071	0.9847771387382465	-1.3733778054106098	1.532742309453694	-1.239846412786087	0.48737453530439634	0.914818550131336	-0.061191416444440705	0.7411550560804963	-2.626140773905978	-0.42891619656975877	0.7915859097073881	-1.3733778054106098	0.1464479483338037	0.41838166381744557	0.344273691663723	-1.3733778054106098	0.4649016794523382	-0.5466992322261417	1.953711604097824	0.957378164550132	-0.6802306248506644	1.0114453858204078	0.7060637362692264	2.414053322431822	-1.1220633771297033	-0.7543385970043861	0.39428411223838467	-2.626140773905978	1.7433070785610436	-2.2206756657978133	-0.8343813046779225	-1.9329935933460325	-0.7543385970043861	-1.0167028614718774	-3.0527846256381315	-3.0527846256381315
269	0.8440933488097055	3.2184821739327347	1.1317754212614868	-0.35987945551623035	0.5186709483750782	0.8551431849962903	2.8258608077558716	0.33326772504371505	-2.7150428829799305	0.31457559203156293	1.3615635152943648	0.8551431849962903	0.3873349463139908	1.1149683029451052	3.1388702593559397	1.8894611229590028	-1.4584917441843404	0.998244028636964	-0.018130161794173816	-2.7150428829799305	0.2761093112037667	0.6347431196278315	-1.3531312285265136	1.537240529369651	1.4380338792862029	1.204096082841113	-2.046278409086459	-1.709806172465246	0.8768831716326968	0.4047266890258596	-1.3531312285265136	0.2761093112037667	0.42182112238516023	2.2386865127442914	-2.2694219604006687	-1.0907669640590232	-0.07219738306444956	-0.2884204915340858	1.8038691926235995	-2.046278409086459	-0.018130161794173816	-2.2694219604006687	-2.7150428829799305	1.5860306935390827	-2.5571040328524495	-2.7150428829799305	-2.7150428829799305
270	-1.5528546139232615	-1.5528546139232615	-1.5528546139232615	0.5741889548763046	-1.5528546139232615	0.8618710273280854	4.860071728997284	3.6187113925997276	-1.5528546139232615	-0.5244233337918045	-0.5244233337918045	-0.5244233337918045	0.1687238467681409	2.183626867310405	1.421486815263508	-1.5528546139232615	-1.5528546139232615	0.5741889548763046	-1.5528546139232615	-1.5528546139232615	1.7781617592022405	-1.5528546139232615	-1.5528546139232615	4.029453557808736	3.0864945788524194	0.8618710273280854	-1.5528546139232615	-1.5528546139232615	-1.5528546139232615	-1.5528546139232615	1.9604833159961954	1.5550182078880308	-1.5528546139232615	0.1687238467681409	-1.5528546139232615	-0.5244233337918045	2.183626867310405	0.1687238467681409	1.0850145786422951	5.070288045810035	-1.5528546139232615	-0.5244233337918045	-1.5528546139232615	0.5741889548763046	-1.5528546139232615	-1.5528546139232615	-1.5528546139232615
271	2.5890054398513334	-1.5750724603854422	3.1162754218437008	-1.0642468366194517	3.3830992641750726	1.7922233696010315	-2.2599095530835687	2.4621136879967094	-2.2599095530835687	-1.9805375684936068	-1.0642468366194517	2.4322607248470285	-2.2599095530835687	3.184248405429907	-0.7277745999982388	3.560725976664819	1.258140883670773	2.289159881206355	1.4038526948521675	-1.9805375684936068	-1.2873903879336615	0.270754230112888	-2.2599095530835687	-2.2599095530835687	1.2383382563745942	0.8228228124129275	0.32204752450043905	1.258140883670773	1.3152992975107223	1.437189115119759	-0.37109965605950634	1.5159699929728734	-2.2599095530835687	-1.0642468366194517	0.21668700884261227	2.9857974667060687	-0.034627419438293394	0.03436545204865826	-2.2599095530835687	-2.2599095530835687	0.21668700884261227	-2.2599095530835687	-2.2599095530835687	1.8371747574632975	-2.2599095530835687	-2.2599095530835687	-2.6736847490535522
272	1.2723072741448544	1.330803480826463	2.224104694475919	0.5170283124779029	0.5670387330525646	-0.0554908802934273	1.9833653812713297	2.5964698541577387	-2.728720530641394	2.785711853796267	1.5983987947115068	0.07234249121645764	-2.728720530641394	0.03152049669620194	0.7654896717764021	0.3499742278147364	-0.43848313254953375	2.0009611431617094	0.07234249121645764	-1.2006231845964308	-1.5370954212176429	0.3798271909644182	-2.728720530641394	1.0431214083746818	1.8641019604445122	1.2101754930378483	-2.728720530641394	-2.0479210449836343	1.7951090889575605	1.130132785364312	-0.7486380608533727	2.3382635998389114	0.9139096768946757	2.1315813255787734	0.7654896717764021	-0.6616266838637435	2.484678448169622	-1.3547738644236889	0.6376563002665172	1.1439261074966476	-2.453386153091798	-2.728720530641394	-2.728720530641394	-0.9493087563155242	-2.728720530641394	-2.728720530641394	-2.728720530641394
273	-0.6554730478685649	1.3460069523415585	1.9691955442945939	3.0629652084869154	3.207359713368809	1.9094763095929714	-2.278186504322922	3.1287165860496957	-1.57176377974272	0.6795280188637749	0.3741463693125926	1.2315966011638144	-0.8786165991827755	-0.3190008112473519	1.7781403075318845	3.5987202152954314	-2.2649109603026654	0.5683023837535508	-0.47315149107461085	-2.278186504322922	0.037674132691380535	1.496289155390897	-2.2649109603026654	-2.278186504322922	2.488679230803699	3.142260811157453	-2.2649109603026654	-0.47315149107461085	-0.8786165991827755	-2.278186504322922	1.3186079781534445	2.797684072724301	1.8939721230570061	1.3726751994237203	-0.47315149107461085	-1.57176377974272	1.983584281746693	-2.2649109603026654	-2.278186504322922	-2.278186504322922	1.1023848696838083	-0.8786165991827755	-2.278186504322922	-0.47315149107461085	-2.278186504322922	-2.278186504322922	-2.278186504322922
274	1.6769443264857284	2.144340392324383	1.3379689596463966	-2.7422292161343877	-0.4363987668697886	0.7396001854137406	1.7296948918712571	1.4112411607527227	-3.110547416296317	1.2652096053639683	2.3469081715900164	2.109808408782007	-2.7422292161343877	0.8114259199849965	1.3667893981818886	2.236560114421151	1.6769443264857284	1.952047616730649	1.5853771329602377	0.20363858837620796	-1.6064700195200432	1.524181571933318	-3.110547416296317	1.3022508770443175	1.372455135717566	0.3706926730393745	-2.7422292161343877	-3.110547416296317	2.1364766558641684	1.5899329494960983	-1.6064700195200432	1.9923631539091087	-0.5078577308519341	1.9000878777999382	0.5907545578161759	0.5270387434300678	-0.5078577308519341	-2.4174002357363724	0.33944012953526936	1.8487945834123876	-2.705082308188153	-1.8577844478009498	-2.7422292161343877	0.04645300485379522	-2.705082308188153	-2.7422292161343877	-2.7422292161343877
275	2.9337532285781935	2.176344113799879	2.805542569759551	2.354231073525968	3.6735147243628985	0.8829434995726846	-2.342209698811149	1.8309829297614204	-2.342209698811149	-1.164749343792571	1.1125179412171846	1.5598301592608497	-2.342209698811149	0.2821696391437545	2.418769594663539	2.5729202744907975	-2.342209698811149	1.8184041475545603	-0.6051335558571482	1.1125179412171846	0.6270101254354845	1.474307985822688	-2.342209698811149	-2.342209698811149	1.4192482086396603	-1.8578965243525163	0.7447931610918674	-0.7592842356844063	1.9262931095657452	2.1123953891996057	-0.24845861191841578	1.3807819278118645	1.3407765931981652	1.059874207731763	0.9753168197036999	-0.9416057924783612	-2.5510437049124617	-2.342209698811149	-2.5510437049124617	-2.342209698811149	3.083745898256788	-2.342209698811149	-2.342209698811149	-2.5510437049124617	-2.342209698811149	-2.342209698811149	-2.342209698811149
276	1.4625750570754077	2.074870141006258	2.2788845224114724	0.19514189883224553	2.2077434223862316	1.758716394473165	1.4577088674242349	1.825058342609887	-2.9238196793434383	0.12368293485010096	2.087942222573611	0.19514189883224553	-2.9238196793434383	1.7368177091655275	2.3632098918770095	1.203603090506058	-0.28178217325806365	0.7981379823978938	0.3973787653271419	0.8442290895981608	-1.2262437820989147	1.0691728214165184	-2.9238196793434383	0.8882890793921914	0.5167255229597085	0.9788859747444176	-2.073541642486118	0.6455583948026762	1.6318671135790286	-0.2277149519877879	-1.3003517542526364	0.9221906310678727	0.277833614677359	0.5041467407528479	0.04672189371397284	-0.6872472813662274	-1.3803944619261728	1.585737341851527	-0.28178217325806365	-0.28178217325806365	-1.3803944619261728	-2.9238196793434383	-2.9238196793434383	-0.7742586583558575	-1.467405838915803	-3.172153931154228	-2.9238196793434383
277	0.9032521332432308	0.8668844890723557	2.361313292732798	-1.1296693928017127	1.4560419561082534	2.1284271452197694	-0.19536015542487917	2.618764592068814	-1.735805196372028	2.885894291567274	0.30107673088901166	-0.09357746111493714	-1.735805196372028	-0.16026883561360883	1.324465598319534	3.880965901294543	2.538543424503665	0.47976851963238776	0.442727247952039	0.384458339828063	-1.3303400882638634	0.9497721488781234	-2.609191825518886	0.3642556325105435	1.6023340493229905	0.8031686746862476	-2.1412703044801926	-0.48304222787665996	-0.39207044967093374	-0.2317277995957543	-0.43652221224176735	1.135874428511984	0.442727247952039	0.3436363453078082	0.384458339828063	-2.1412703044801926	0.16131478851385328	-0.6943513215438673	0.30107673088901166	0.7765004276040868	-2.4289523769319734	-3.5275646656000834	-2.1412703044801926	-0.43652221224176735	-1.735805196372028	-1.4481231239202472	-2.609191825518886
278	2.3587828279621292	0.43229076476391715	1.2432209809802464	2.4446263898009364	2.5260523602185017	1.2346372372888545	-2.601935213550737	3.114365479462867	-3.518952953817509	2.3864088942370603	-1.1210576810191393	1.888218817642609	-2.4203406651494	0.9118638450258034	-0.08496574933236367	2.407973072152901	-0.15165712383103624	0.8630736808563721	0.43229076476391715	-2.8258057732575645	-0.05321705101778296	2.2208399583617244	-2.601935213550737	-2.601935213550737	1.2172454945769857	2.083165867062191	-0.4279105004591939	-0.05321705101778296	-0.34089912346956464	1.5499512484027216	1.2685387889645363	1.3252341326410813	-1.216367860823464	0.8504948986495116	-2.601935213550737	1.823381298147301	1.9904353828104675	-0.26085641579602825	-1.3217283764812908	-2.601935213550737	-1.7271934845894545	-2.601935213550737	-2.601935213550737	1.543642079209457	0.8248524680361742	-2.601935213550737	-2.601935213550737
279	1.9249545079685806	2.168875187224548	3.0012194979446933	-0.05466669842904448	3.1769278988469307	1.1923655953573382	2.86634202892901	0.8373313408760659	-1.8872481621773547	-0.38317076540108097	1.1691087331930712	1.3708483758441274	-2.467009918232007	1.1691087331930712	-1.48178305406919	1.290805668170591	-0.9709574303031996	1.9839528487305365	0.1921933795024815	-0.8756472504988748	-1.664104610863145	0.5766050784128138	-2.467009918232007	0.44002954340706246	0.5550988731918496	-0.6344851936819866	0.22296503816923519	1.7568953980951902	1.2373169832196047	1.9891476656076401	-0.8756472504988748	-0.4403291792410293	1.7304037826482137	-0.09548869294929929	3.175346870849612	-0.09548869294929929	-2.1749302346291355	-1.664104610863145	-3.2735425232972455	3.0720938375313507	-0.565492322195035	-2.467009918232007	-2.467009918232007	-3.2735425232972455	-2.467009918232007	-1.8872481621773547	-2.467009918232007
280	2.634693652468941	1.8402927382038228	1.6902320436280895	-0.39877894906789724	-1.01781815747412	1.718402920594786	1.3129378124866213	0.5020075962702926	-1.5774339454095436	0.5327792549370463	1.1471455576438774	1.4429909407348194	-2.9637283065294335	-0.4788216567414336	0.2551475183387666	1.0436048787030372	-1.5774339454095436	0.8429341832408861	1.7984456282683223	-1.01781815747412	0.9074727043784572	1.5901485850711068	-2.9637283065294335	0.7498437601748744	1.856553259075603	0.8429341832408861	-2.797721817729789	-2.9637283065294335	0.5916197549599795	1.8153951865820956	1.6414418794586574	1.948926579206618	1.5021798121251502	2.2727136563005157	-2.270581125969488	0.40356752345704017	1.1471455576438774	-2.797721817729789	-2.9637283065294335	-0.4788216567414336	1.6612445067548376	-2.797721817729789	-2.797721817729789	2.2566275185488913	-0.3246709769141747	-2.9637283065294335	-2.797721817729789
281	1.8815811073926065	2.3002914422507916	-0.4722972799889895	1.32819586920782	-0.08453174898022642	1.4115774781468708	0.9270691626982535	2.0926520774725472	-2.5566747368056593	-0.5835229150992145	-0.7086860580532202	1.8915314382457744	-2.5566747368056593	0.9399725675341619	0.6941376050178807	1.8250107559042124	-2.5566747368056593	-0.3256938057971146	0.8027714460206763	0.9270691626982535	1.6521679430648013	1.5105174260017744	-2.5566747368056593	0.47508403895519624	0.4544647517524609	-2.03044189803554	3.7053236224737125	-1.8072983467213302	-1.6249767899273753	-0.8517869016938935	-1.8072983467213302	2.996722698011927	-0.5263645012592653	-0.42100398560143937	-1.01884098635706	0.9007518543808803	-0.42100398560143937	-2.5566747368056593	-2.3181239704873207	0.017250945329715606	2.6991558663276036	-2.5566747368056593	-2.5566747368056593	-0.6441475369156491	1.9768912871969313	-1.8072983467213302	1.9398500155165825
282	1.9357426701621656	2.1060880359094045	1.203755656285956	-0.7033146594530937	1.8919400475037724	0.9193684797310278	2.702317319276928	1.4939099178831263	-2.788768790987323	0.9193684797310278	2.2340820370879344	0.8790945805930876	-2.788768790987323	0.5398788580261238	0.3498352551382595	1.8718388681826852	1.551479769704604	0.37282477336295816	0.6139868301798463	1.1736026181152686	-0.5781515164990871	0.1995530520889215	-2.788768790987323	1.5086160652728218	1.592581445390156	-1.8019269481212028	-2.788768790987323	-2.788768790987323	2.0566952805798278	1.6700395044291598	-2.3127525718871933	0.8227416440419564	1.4169488767469978	2.0858033647378984	1.825077102274646	-1.0134695877569326	-0.9264582107673025	-1.0134695877569326	-0.6387761383155217	1.3761268822267425	0.054371042244423684	-2.3127525718871933	-2.788768790987323	-2.718217679995358	-0.415632587001312	-3.4113648605553024	-2.788768790987323
283	2.907301552647793	1.8782254660966817	2.2462426866393486	-0.6028861127227669	1.3749756361391485	3.079151809574453	-2.4873740631950296	1.0682453687166733	-1.9021690968530276	-0.8035568081849185	-0.0303669199514367	2.362855447147542	-3.0007813855211376	1.1964205621406707	3.495993604664725	1.3233512707338413	1.900782813520756	1.9930467902587368	0.5687513109602325	1.6192774129607042	0.525579139095024	2.0806229794633255	-2.4873740631950296	-3.693928566081083	0.04374105220228586	0.4649545172785894	-1.9021690968530276	0.5401779385161767	1.343024036332546	2.0990850423030607	-1.6144870244012468	1.118255789291334	-3.693928566081083	0.6755192863859385	-1.6144870244012468	1.6093763419779927	-1.2960332932827123	-1.4967039887448639	0.4957261759453422	-2.4873740631950296	0.7834082483971239	-2.595316277412973	-2.4873740631950296	1.4535659107323702	0.23789706664324317	-2.595316277412973	-3.693928566081083
284	0.42272093757097906	1.5982942673752167	2.345508669205438	1.5079102059069478	-0.7167133456173858	2.3856286629948635	2.1526050030809465	3.3130926954671436	-2.796154887297222	-2.4613739279932254	1.2111782979352492	0.9650452283963409	-2.796154887297222	0.8147630253470028	1.7364446058560339	2.5219651065469946	-2.4613739279932254	2.721298009167486	-2.4613739279932254	-2.1030077067372765	-1.1867169748631214	1.78881259137335	-2.4613739279932254	2.253701119952315	2.407851799779573	2.214480406799034	-2.4613739279932254	0.8147630253470028	2.413331265544199	0.33933932863192773	2.032158850005079	0.9880347466210395	-2.4613739279932254	1.957435303809143	-2.1030077067372765	-0.7167133456173858	-0.31124823750922115	1.3309794977478697	0.03705845675899422	0.6378323171879243	-2.1030077067372765	-2.4613739279932254	-2.4613739279932254	-1.0043954180691665	-2.4613739279932254	-2.4613739279932254	-2.4613739279932254
285	1.6479035898273753	0.5053971076020405	0.8979588108742966	2.1745542547377625	1.7852620058751993	1.1080302806211537	-1.1432615179853416	2.9291782088487093	-2.752699430419442	-0.8808972535178503	0.1650713016648373	1.6355577540050756	-1.1432615179853416	1.075941966069653	2.596786222702994	2.141402047420862	-1.2486220336431684	1.0650128955374627	-1.0479513381810168	-2.6910330444549935	-0.8808972535178503	1.6600988629211932	-2.6910330444549935	0.4661763944487589	1.6103991943689207	2.0716062854853203	-2.752699430419442	1.6040093962701496	0.5053971076020405	1.3416451318026588	0.6145963995670316	1.747110239910823	0.923601241487634	2.1186737963433058	-2.0595522498594967	2.15995545531661	0.4661763944487589	0.7438081310470377	1.6781173684238717	-2.6910330444549935	-2.6910330444549935	-2.6910330444549935	-2.6910330444549935	-0.555474853083223	-3.4458466109793866	-2.6910330444549935	-2.6910330444549935
286	1.0229181367404498	2.487581564975847	1.5050758656368686	1.0860970383619812	2.7335775762419323	-0.36337622437944095	2.046307004170972	2.26003133356869	-3.4988704403085906	0.5441808275259596	1.376326882892561	0.6120034238647207	-3.4988704403085906	1.7268762334046106	1.4137844454274613	0.8051946528955796	0.4131525651195558	-0.36337622437944095	0.526481250426559	-1.0139637905205898	-2.677109793317892	0.9078488069556627	-2.677109793317892	1.8902012895079103	1.8434638116562203	-0.2799946154403896	-2.1125760791887	0.7915890008398003	1.2547197507977739	0.6907843017178354	-0.5544314611421504	1.428383244848614	-0.13157461032211692	1.3133139150638269	0.056477621180823334	-0.3208166099606453	-1.4194288986287544	3.4048768172760076	-2.4002581516404806	1.0758405381947922	1.1261023729756805	-2.4002581516404806	-2.677109793317892	-1.10097516751022	-3.4988704403085906	-2.677109793317892	-2.677109793317892
287	1.8961341533963592	2.304652698991414	1.3944410131936409	0.8423724308936018	1.0334276676563108	2.884958880184283	1.9232851424623099	1.8395152593968511	-0.39731845603441407	0.868347917296862	1.1937703177314898	-0.1561563992175259	-0.31030707904478394	-0.49262863583873884	0.1492252503336564	1.1560299897486428	-2.8374179982670897	0.24930870889063872	-0.39731845603441407	-2.8374179982670897	0.09515802906337978	0.893665725281152	-0.8493035797774713	0.9183583378715232	1.7045959414974807	0.1492252503336564	-0.8493035797774713	-0.49262863583873884	1.7480810534372195	2.334684986090289	1.0966065692778422	0.5720821011536898	1.9232851424623099	2.0410681781186937	-0.49262863583873884	-2.8374179982670897	0.5006231371715444	-2.7952137288327847	-2.8374179982670897	1.3156601353405266	0.1492252503336564	-2.1020665482728393	-2.8374179982670897	-1.1857758163986842	-2.7952137288327847	-2.8374179982670897	-2.8374179982670897
288	2.9658127436584283	-0.570303955903098	2.808420569906999	2.0446558221331	1.8123238447644843	1.549959580296993	-2.414460816791414	2.8743785376987963	-2.414460816791414	-2.414460816791414	2.126572944600987	2.0805878313591637	-2.414460816791414	0.8568123997370476	0.8960331128903292	2.441957619602104	-2.3620634251311534	2.8690451917234334	0.8159904052167928	-2.414460816791414	-0.7526255126970529	1.7488104390421584	-2.414460816791414	-2.414460816791414	1.928396016017238	0.6336688484228379	-0.059478332137107515	1.0719237793539929	2.3741350232633422	2.441957619602104	-0.2826218834513172	2.8690451917234334	0.7289790282271627	1.2214555133249574	0.20288593233038377	-1.668916244571208	0.7734307907979963	-2.414460816791414	-2.414460816791414	-2.414460816791414	0.528308332765012	-2.414460816791414	-2.414460816791414	-0.7526255126970529	-2.414460816791414	-2.414460816791414	-2.414460816791414
289	2.7153661960880418	3.7708819575727794	-0.5004279622427514	0.5181416187518222	-2.420634189768884	1.861876365452917	-2.420634189768884	-0.06964504615029732	-1.679082958584397	-2.3722301391443423	2.2279275050202045	2.6647224632692867	-2.420634189768884	-1.2736178504762323	0.5181416187518222	2.8151556666964126	-2.420634189768884	-1.1194671706489743	0.48997074178512623	-0.8681527423680686	2.4875822652173296	2.6317161668011164	-0.8681527423680686	-2.420634189768884	1.6351030460881284	-0.02085488198086516	0.805823691203603	-3.0653773197042886	0.8664483130200376	2.460075619427496	-0.5004279622427514	0.2304595463000414	1.3040705327627338	2.267341473561081	0.8664483130200376	0.8264429784063383	-0.5804706699162878	-3.0653773197042886	1.109009950191349	-2.420634189768884	1.9113564227162865	-0.6674820469059171	-2.420634189768884	-0.29278859746450614	0.5981843264253586	-2.420634189768884	-1.2736178504762323
290	4.556743797317601	2.3589220267716358	-1.7682123582734555	-1.4805302858216747	-2.8668246469415646	1.7581481663427057	1.7775662521998075	-1.7682123582734555	-2.0783259463263537	-2.0783259463263537	2.4463813321002217	2.1371216590038937	-2.0783259463263537	1.2603097381035262	0.4653798632336388	2.697695760381128	-2.0783259463263537	3.2512725510997824	1.697523544526271	2.263074067981508	0.9398378428287542	1.7482958698996942	-2.0783259463263537	1.992987757420107	0.5343727347205895	-2.0783259463263537	-0.38191799715356467	-1.257386734507465	3.2468575328906657	2.843602370433304	-2.8668246469415646	0.5004711830449082	-2.17367746638162	0.35205117792663554	1.0650009857827607	0.35205117792663554	-2.0783259463263537	-1.4805302858216747	1.0043763639663252	-2.8668246469415646	0.6885234145478485	-1.7682123582734555	-2.0783259463263537	0.5989112558581615	-1.07506517771351	-2.0783259463263537	-2.0783259463263537
291	1.5493630395849096	0.875888624623669	2.0850427876916027	0.22096265688392158	3.2340435687725257	0.26975282105335374	2.5865225490393557	1.4373579812084145	-2.7012778774070076	1.2234310849991292	2.375627619801345	0.05844372738614645	-2.7012778774070076	0.6752179291615183	0.26975282105335374	2.0333414133147123	1.7415693556114062	0.8225426439183767	-0.42339435950659166	0.5751344706045352	-1.8584788847959146	-2.0816224361101243	-2.7012778774070076	1.0429427092868355	1.4737256253792896	0.36072459925908085	-0.4721845236760238	0.8887920294595766	1.7578298764831866	2.092764833785513	-0.7598665961278046	-0.5775450393338506	1.45206412859811	1.2942571375677412	2.13050516176836	-0.7598665961278046	-1.6761573280019597	1.4447380885060372	-2.369304508561905	0.6909662861296573	-3.4679167972300142	-2.7012778774070076	-2.7012778774070076	-1.270692219893795	-2.369304508561905	-2.369304508561905	-2.7012778774070076
292	2.124795307554482	1.85968755714124	2.934202294230289	1.073014318570471	0.7521065984903696	1.0123896967540364	1.2843234122376783	2.694148270767763	-2.5984052292057065	1.3000717692058172	2.0010010902078177	0.7521065984903696	-2.5984052292057065	-0.2197539845385963	2.2886831626595985	2.5071647008679974	-2.8588113141538543	2.9759994229087505	0.6965367473355597	0.8300681399600816	-0.9129011650985408	0.2766829017752954	-2.5984052292057065	0.4733931960213491	1.268323070891237	2.372297302700732	-2.8588113141538543	-2.165664133593909	2.2349388866529076	0.804750331975792	1.1842399536806956	0.9253783197644063	-0.9129011650985408	0.4733931960213491	0.31924251619409105	-0.9129011650985408	0.9913362875562042	-2.8588113141538543	-1.4725169530339635	0.23223113920446092	-0.6615867368176351	-2.8588113141538543	-2.5984052292057065	-1.7601990254857451	-2.5984052292057065	-2.5984052292057065	-2.5984052292057065
293	1.8410160964026425	2.2671004917135424	1.7875274114516566	1.0608575388530674	0.9142540646611916	0.2724001784887973	3.0244672650077815	1.4510551748304432	-2.52773392675822	-0.7084290745229289	2.438592646577288	1.3456946591726173	-2.52773392675822	0.41216212086395654	1.9494967393967126	1.2563495588367672	-2.723332095065194	1.765304274666946	-2.3178669869570294	-2.723332095065194	0.19443863701908537	1.0943802308917112	-2.52773392675822	1.6649250893593242	2.0345591779405616	0.742403807734533	-2.3178669869570294	-1.807041363191039	3.424067253663548	1.3626442174863906	-0.23842544527719323	-0.32543682226682336	-0.9315726258371386	2.798128822797053	0.9142540646611916	-0.8515299181636022	0.6943945885481719	-1.2192546982889194	-0.47204029645869916	2.1929925195598208	-0.015281893962983517	-2.52773392675822	-2.52773392675822	-2.0301849145052486	-2.52773392675822	-2.52773392675822	-2.52773392675822
294	2.609276109488123	1.897436795916025	2.41951957420665	-0.03597319037505731	1.9760270705092462	0.7603582264201192	-0.4634172052019965	2.39687709745689	-3.171467406304207	0.0866291317172756	1.1592659339821245	0.779776312277221	-2.6459522019450157	-1.3797079370761516	2.755458619666204	3.1528915560771043	0.6786801954058523	1.6488141593008305	-0.03597319037505731	1.1852414203853852	-0.4634172052019965	1.6727196801543847	-2.6459522019450157	-0.6065180488426698	1.5198804759249374	1.7188817219175472	-2.6459522019450157	-3.171467406304207	0.8358657789282642	1.5380627950081278	-0.03597319037505731	0.9874156770554654	0.3250401551622737	0.6786801954058523	-0.5324100766889481	1.5734647220590436	-0.5324100766889481	-2.6459522019450157	-0.6865607565162062	-2.4783202257442616	1.9818241881935723	-1.7851730451843162	-2.6459522019450157	-1.3797079370761516	-0.5324100766889481	-3.171467406304207	-2.6459522019450157
295	3.286874758208559	0.6931652485717601	1.7325886658495389	-0.10918122395317731	1.3689206864198358	2.6141364492798207	-2.6091384426690016	1.3689206864198358	-2.6091384426690016	-0.3715454884206686	-1.064692668980614	2.2603433517159774	-2.6741305814147145	1.0870695342788483	0.9093883570413954	3.266040671305717	0.5039232489332308	1.0870695342788483	1.6696748404389696	-1.064692668980614	-0.2762353086163438	2.26751184119459	-1.980983400854769	-1.064692668980614	1.9005803970886683	0.5447452434534865	-1.064692668980614	-1.064692668980614	-0.5946890397348783	2.2816964761865464	-0.4769060040784945	1.616328859733677	0.4169118719436016	0.7270668002474414	-1.980983400854769	1.847657995634326	0.4169118719436016	-2.6741305814147145	-1.5755182927466045	-2.6091384426690016	-0.4769060040784945	-0.2762353086163438	-2.6091384426690016	-0.3715454884206686	1.0147488726992222	-2.6741305814147145	-2.6091384426690016
296	0.85854776920789	2.662355576952119	1.1416740251238098	2.5942177717849013	2.384604072702939	0.8024583025568459	2.415734991298112	2.6226557071054346	-1.069343874344745	0.6124146996689808	1.587413032369914	0.783040216699745	-1.7624910549046904	0.7013621856854773	-0.6638787662365813	1.4463344341100086	-1.7624910549046904	-2.4556382354646358	0.8401986305396933	-3.148785416024581	-0.315572071968365	0.43473352243152874	-2.768436482670867	-0.15305314247058988	1.7784682691326235	-0.15305314247058988	1.821027883551419	0.5647866506797268	-0.7508901432262105	1.1552796771795886	-0.315572071968365	-0.15305314247058988	2.0441714348656292	1.9571600578759996	0.3775751085915804	-0.2043464368581409	-0.5838360585630449	-2.768436482670867	-1.3570259467965267	1.7415637121971725	-0.5838360585630449	-0.7508901432262105	-2.4556382354646358	-0.8462003230305353	-2.768436482670867	-2.768436482670867	-2.768436482670867
297	3.4296256586147473	2.6065663438145927	0.8544721309789693	0.6721505741850144	-2.5467252506831866	0.6313285796647587	2.223959373782478	1.0641926619610382	-1.8535780701232412	-2.5467252506831866	3.5170599580044213	1.7573398425209836	-1.8535780701232412	0.9190106521165404	1.1909443676001823	2.833172102857273	-2.221681709885596	2.869375151521234	-2.221681709885596	-2.5467252506831866	-0.24414015768914066	1.7437341904652048	-1.8535780701232412	0.44900702287080474	2.2154486841145697	1.090860909043199	-2.221681709885596	-2.5467252506831866	3.5286207804054976	2.9380716828074687	0.711371287338296	1.3450950474274403	-0.1488299778848159	2.0279857278201967	-1.8535780701232412	0.6721505741850144	0.7491116153211426	-2.221681709885596	-0.6008151016278731	-2.221681709885596	0.9497823107832941	-2.5467252506831866	-2.221681709885596	-1.8535780701232412	-2.221681709885596	-2.221681709885596	-2.221681709885596
298	1.9286092638744807	1.4211792291096281	2.306486415463816	3.3910139642501864	0.5216956155518542	1.4867765115954414	0.8700023098200704	1.3509749704363796	-2.481422384650555	-2.481422384650555	1.8095499038584926	1.5025248685635808	-2.481422384650555	1.1503042749742285	-0.01730088518083228	2.666651764342317	-2.481422384650555	2.9043234162194365	-2.481422384650555	-2.481422384650555	1.548334404594875	1.6341012263522998	-2.481422384650555	-0.459133637459872	1.8762412783571647	0.7448391668660639	2.025773012328129	-0.01730088518083228	3.00312400096353	1.8322781549360485	1.1048419008974708	-0.01730088518083228	1.4707761702490005	1.6063216622452243	1.0072034313335552	-0.35377312180204523	0.5625176100721099	-2.656358214796091	-1.557745926127982	-2.656358214796091	-1.557745926127982	-2.481422384650555	-2.481422384650555	-2.656358214796091	-2.481422384650555	-2.481422384650555	-2.481422384650555
299	2.545628694126354	-0.39881028504008675	2.6062533159427885	2.34605388918484	0.43951890536435645	-1.0919574656000322	0.43951890536435645	1.2712522492104488	-1.7851046461599775	0.3549615173362932	-1.379639538051813	1.423720842854722	-1.7851046461599775	0.922945554942233	0.6352634824904522	2.0270980239859577	-2.720528687838975	1.6326220374533889	0.9557353777652242	-0.5323416776646095	1.590774927517888	2.466955662053878	-2.0727867186117583	-0.46334880617765783	1.1052671117361874	0.6998020036280233	0.32510855418661233	-1.379639538051813	0.12443785872446078	2.235772764180251	1.8190335794988681	0.939474856893443	-2.720528687838975	0.4661871524465182	-3.1713990072798683	-0.8688139142858224	0.22979837438228756	-2.720528687838975	-0.39881028504008675	0.1608055028953359	3.120170132278452	-1.7851046461599775	-2.720528687838975	0.678748594430191	-0.12687656955644488	-2.720528687838975	-2.720528687838975
300	0.132522981528008	-2.1284174101943183	1.231135270196118	1.231135270196118	-2.1284174101943183	1.5188173426478988	3.4647274917032123	2.530418254326379	1.7419608939621085	-2.1284174101943183	-2.1284174101943183	-2.1284174101943183	2.697472338989545	1.5188173426478988	0.132522981528008	-2.1284174101943183	-2.1284174101943183	2.617429631316009	0.132522981528008	-2.1284174101943183	3.022894739424173	1.231135270196118	2.8405731826302185	3.4283598475323376	3.223565434886324	1.5188173426478988	-2.1284174101943183	-2.1284174101943183	-2.1284174101943183	1.231135270196118	3.0769619606944487	1.231135270196118	-2.1284174101943183	-2.1284174101943183	-2.1284174101943183	0.132522981528008	2.078433130583322	-2.1284174101943183	-2.1284174101943183	2.3297475588642276	-2.1284174101943183	-2.1284174101943183	-2.1284174101943183	2.530418254326379	-2.1284174101943183	-2.1284174101943183	-2.1284174101943183
301	1.1444206945426485	2.00462195976576	1.817895109503889	-1.8130903661911448	0.9750025425846016	1.7422576952982687	1.9245792520922236	1.9364137097392264	-2.5062375467510902	0.8436665405235146	1.1700631251559863	1.7634599029488718	-3.1993847273110347	0.8079484579214355	2.2167156748933845	2.4389699420227102	-0.06389051138188595	1.0053078920799305	0.5382848909723332	-1.8130903661911448	-2.5062375467510902	1.1313486129752959	-3.1993847273110347	1.2194558804855626	2.1333340659543336	0.7895993192532389	-1.0021601499748156	0.058711810710446954	-1.5899468148769351	0.7895993192532389	-0.42679600507125404	1.3332147658422207	1.6604276770506368	1.6208968382940014	-0.42679600507125404	0.927749657734056	-0.8967996343169897	0.9114891368622757	-0.20365245375704433	-0.3090129694148711	-3.1993847273110347	-3.1993847273110347	-2.8602621125909575	1.2665233913435485	-2.5062375467510902	-1.5899468148769351	-2.8602621125909575
302	0.8010238102526692	0.966538248730243	2.628793717003757	0.8402445234059508	2.20712079866874	0.10787662969272382	-0.47194186556021833	1.7641981280256749	-2.8362352789325875	-0.277785851119261	1.5139736181087948	-0.54604983771394	-2.8362352789325875	0.8010238102526692	1.858814104400524	0.18483767082885283	2.83964335741225	-0.06647675745205373	0.4153613294406844	0.3855083662910035	-3.1109991951754763	1.0786555468509489	-2.8362352789325875	0.4443488663139368	0.9833453670466241	0.8402445234059508	-2.012386906507367	-1.1650890461201628	1.1231073094217825	2.130747819884166	0.3547367076242498	1.7942755832629529	1.354908923479107	1.33165206131484	-0.7131039223771065	0.8402445234059508	-0.6260925453874764	-2.8362352789325875	0.1470973428460054	2.3737977383151785	0.02449502075367338	-2.8362352789325875	-2.8362352789325875	-0.7131039223771065	0.2562966348109974	-2.8362352789325875	-2.8362352789325875
303	4.090427182565659	3.520813484790535	2.0075194329093367	-1.5759995055467728	1.394414960022928	2.431333679685698	-2.1217159793739766	2.5906657182549537	-2.1217159793739766	-2.1217159793739766	0.0334384068873268	4.0799923052730795	-2.1217159793739766	0.9497291387614819	1.2862013753826949	2.686680371494542	0.5034420361330625	1.2273608753597616	1.9793485559426403	-2.269146686106718	-0.0719221087704991	2.196761432547865	-2.1217159793739766	-0.8828523249868274	0.9089071442412271	2.100301166360303	-2.1217159793739766	1.3684394736196674	0.4389035149954914	0.36991064350853975	-0.8828523249868274	1.2273608753597616	-2.269146686106718	-1.5759995055467728	-1.5759995055467728	-1.170534397438609	0.8663475298224315	1.026690179897611	-2.1217159793739766	-2.1217159793739766	-0.8828523249868274	-2.1217159793739766	-2.1217159793739766	0.2157599636812817	-0.8828523249868274	-2.1217159793739766	-2.1217159793739766
304	0.26917570921872436	1.1854664410928795	0.4063768307322091	2.05602116364435	1.7990609899508705	1.443295550394979	-2.158572526729328	3.038081186042209	-2.158572526729328	-2.3441751655772824	1.137264339275001	2.7442300625637124	-2.3441751655772824	2.831860060049409	0.3263341230586727	-0.3668130575012727	-1.8708904542775464	1.1854664410928795	-2.3441751655772824	-2.3441751655772824	2.7806861045247	-0.038308990529237086	-2.3441751655772824	-1.177743273717601	1.2754146777558182	1.357935701443822	-1.3112746663421238	3.272234022864788	1.8727138995256358	0.29816324609197675	1.9132991796407142	1.9018704838170915	0.29816324609197675	2.628919216052718	1.4702030033149032	0.5270048185208234	0.03865205060689192	3.362888391132919	-3.257184815397438	-2.3441751655772824	-1.6477469029633367	-2.3441751655772824	-2.3441751655772824	-1.6477469029633367	-2.3441751655772824	-2.3441751655772824	-2.3441751655772824
305	3.3022109729078823	3.523104804488077	1.9598797352091077	-1.1864253968242577	-0.6268096088888351	2.609063792347937	-1.8795725773842031	0.13533044315806197	-2.185946782848136	-2.185946782848136	-0.27013466495010263	2.514876577288236	-1.1864253968242577	-1.8795725773842031	2.502454057289679	3.154127989643049	-1.8795725773842031	-0.00777040048261135	2.3901248723157593	1.6613867466531116	0.9826283035452654	3.262090979118457	-2.185946782848136	-1.8795725773842031	2.7404862210976395	0.26049358611206763	-2.185946782848136	-2.185946782848136	-2.185946782848136	1.3591058747801776	-2.185946782848136	2.603429974629681	-1.8795725773842031	0.7231171080601815	-1.4741074692760385	1.2559216385449465	0.19986896429563306	-2.185946782848136	-2.185946782848136	-2.185946782848136	2.940708988220834	0.9237878035223321	-2.185946782848136	0.4718026797792749	1.0908418881854987	-2.185946782848136	-2.185946782848136
306	3.1783010903000872	0.5626823336568458	1.1261516909082587	-3.048235578987378	-0.2150222349311628	1.8037946849322388	1.8644193067486734	0.5893505807390076	-1.949623290319269	-2.3550883984274336	0.12981825136056724	1.2144442980539365	-0.6503403061890083	-0.10379659982093781	3.533789559905448	2.2400314517071567	0.24760128701695105	0.8835900537369472	-0.9687940373075428	-2.3544080491552437	-3.048235578987378	1.3462135756850602	-2.3544080491552437	3.001497876244579	2.385486424566861	0.3857516254977673	-2.3550883984274336	0.24760128701695105	0.7359540549308825	2.3408361508291224	-0.4091782493721201	0.2839689311878253	-0.2150222349311628	1.6612946223249558	1.5668849378538812	-0.0037131412639554995	-2.3550883984274336	2.8378684524627773	3.250713667868564	1.3337910556865031	-2.3544080491552437	-1.2564761097593236	-2.3544080491552437	-1.949623290319269	-3.048235578987378	-2.3544080491552437	-3.048235578987378
307	2.000541709269003	-0.47599669084848006	2.1630606387667783	2.801148042143696	2.5732763496335402	2.374709810655253	0.3569124320866237	2.5395382100016906	-2.6490944829655128	-2.0854346032825806	0.622615597819629	1.0056078500757346	-2.6490944829655128	0.7477787407736356	0.7477787407736356	-1.1691438714084255	-2.6490944829655128	2.6104899459739745	-0.29367513405452605	-2.6490944829655128	0.7477787407736356	0.622615597819629	-2.6490944829655128	0.622615597819629	1.5781270428470657	0.934990282861782	1.4261108355484398	2.258370818571103	0.7477787407736356	1.469913458206833	-0.29367513405452605	1.7961291946608569	-0.47599669084848006	-0.47599669084848006	2.6724566697231746	-0.21363242638098967	0.3124606695157892	-1.6799694951744168	-0.8326716347872125	-0.47599669084848006	-0.6991402421626898	-2.6490944829655128	-2.6490944829655128	-0.07053158274031635	-2.6490944829655128	-2.6490944829655128	-2.6490944829655128
308	2.9457503271322296	3.7749383119221234	0.6142762242860469	-2.7530196057004277	0.10918127522904175	2.4564665471409937	0.7733409189157339	-2.0598724251404814	-2.2692941658427364	-0.7381165851581626	1.0646927202564775	1.4058634776592447	-0.18807024823889051	-2.7530196057004277	3.6686026621060908	1.79558022879927	-1.0482715134620015	-1.5002566372050588	1.831947872970145	2.2408085700794476	-0.5557950283642077	2.721349704627969	-2.2692941658427364	-1.0482715134620015	0.935859848413509	-0.40164434853694964	-3.446166786260373	-2.0598724251404814	0.6142762242860469	2.467336219377898	-2.2692941658427364	0.7282204836352646	1.969933615944048	2.8781921761209386	-1.8367288738262717	-2.0598724251404814	0.2173948598692741	-2.2692941658427364	-0.07887095627389851	-2.347554497592263	1.2172723078516947	0.019569116539353892	-2.2692941658427364	1.665821002096171	1.7412190195803827	-1.366725244580536	-2.2692941658427364
309	1.8626833048843725	1.9954747788661846	2.4365670646175004	2.9373423525299893	2.610520371740938	0.9954644670026145	2.8486767154443333	1.5119080830728286	-2.5977230240024447	-1.4754559408106456	0.6646102226856252	1.05027270349761	-3.267215410038701	0.198520492761026	1.1986927086158832	2.3087336931076154	-3.267215410038701	0.198520492761026	0.9668910945585587	-2.5977230240024447	-0.4340020659824848	0.8436584541346104	-2.5977230240024447	1.897570563884813	0.7758358577958493	0.9668910945585587	-3.267215410038701	-0.9646303170446551	0.8916676733209714	2.117279652750388	0.4216640440752357	2.3711392592950453	1.2653840831145549	1.553066155566336	-0.4946266877989194	0.31630352841740894	-0.5591652089364905	-1.6577774976046005	-0.9646303170446551	1.820380925193683	0.9224393319877251	-3.267215410038701	-2.5977230240024447	-1.4754559408106456	-3.267215410038701	-2.5977230240024447	-2.5977230240024447
310	1.240593165895517	2.4564667057051714	2.0083512102466368	0.045966223987818466	1.7612296602257667	0.8280608905642604	2.0017938097004775	0.533261350343615	-3.7152338917057435	0.9194950965238919	0.4279008346857891	1.9546470312747757	-3.022086711145798	2.1928490464631873	1.1050476738992931	1.167568030880627	-2.105795979271644	0.6414749349838482	1.4146648232173296	-2.6166216030376344	-1.4126487987116985	0.5752255494426475	-3.022086711145798	1.798194854459238	0.8798859584288463	-0.24949798890601738	-3.022086711145798	-1.0071836906035339	1.4609158408680853	1.499701865903242	0.3452091188406756	0.2920992935267268	0.7036067160908539	2.268702388981447	0.36230355219997534	1.4146648232173296	-0.5797396757765938	-1.5180093143695244	0.37911067051635694	2.7524648343986096	-0.07764773197935781	-1.923474422477689	-2.8036687229693023	-0.41939702570141435	-2.8036687229693023	-2.3289395305858536	-2.8036687229693023
311	1.3069407110898092	1.7494470908783226	1.5779755501084338	0.30706326310738863	1.526303539564113	0.7543754811510532	1.5561565027137942	2.524034603378442	-3.3564983830222577	0.10923751977746843	1.5561565027137942	1.1761011101309982	0.04469899863989735	0.848194236368708	1.0502208642419952	1.5993286745790027	-0.7915490255607214	-0.4120594038558174	0.25441952962196623	-2.2578860943541486	-1.5647389137942032	1.132137986709882	-2.6633512024623123	0.281087776704128	1.388433745340992	0.987307038831426	-2.2578860943541486	0.010797446964216029	-1.2770568413424215	1.995359750453809	0.10923751977746843	-0.648448181920048	1.790996093791195	2.234488597488599	0.3570736836820503	-0.09840184500077598	-0.958603110223887	1.0129494694447634	0.22702055543385224	1.7967932114755212	-0.36076610946826726	-3.3564983830222577	-3.3564983830222577	-1.5647389137942032	-0.4120594038558174	-2.9636483825547835	-2.9636483825547835
312	3.3389291626727005	1.5302201351308722	2.9418323042350525	-1.72787640289061	2.6541502317832717	2.0410457588968627	-2.4764722298297492	0.4316078464627626	-2.826488691558719	1.2843851726145914	1.5302201351308722	2.0333237128029524	-2.1333415109987746	1.4775764016454502	-1.72787640289061	3.005393785724797	2.184146602537536	1.8463401429031863	1.7061108015945363	-0.4285934187603493	0.6700188699077607	2.2233673156908176	-2.4764722298297492	-2.4764722298297492	1.4775764016454502	0.0067246524974962085	-2.826488691558719	-2.826488691558719	0.8110974681676657	2.366468159331491	0.06388306633744545	0.35156513878922624	1.1053369411656062	0.75703024689739	1.0236589101513385	0.639247211241007	-0.4285934187603493	-2.4764722298297492	-2.4764722298297492	-2.4764722298297492	0.639247211241007	-1.72787640289061	-2.4764722298297492	0.9347114241348429	-2.1333415109987746	-2.4764722298297492	-2.4764722298297492
313	2.707821821876807	1.185818208832381	2.655726709993405	-0.9659439944270813	-0.09047525707318105	2.191056426723032	-0.49594036518134565	2.0785784432963417	-2.7467783403173787	1.9679128754088224	0.5601123090679678	1.2532594896279137	-2.7467783403173787	-0.9659439944270813	1.873134469081533	1.9732179276385153	1.7684235149925023	2.647672975186308	1.5990053630344554	1.185818208832381	-0.9659439944270813	1.3854312627363963	-2.7467783403173787	0.6026719234867643	0.6827146311603007	1.5354919573121295	-2.575381906861182	-1.6590911749870267	0.7919139231252927	0.9211256546052988	-0.17748663406281118	1.6066682357800248	0.19720681537859974	-0.13303487149197668	-1.8822347263012364	-1.189087545741291	1.035536005783043	-1.8822347263012364	-2.1699167987530172	-0.7035797299595901	-0.49594036518134565	-3.2685290874211272	-2.7467783403173787	0.5816185142889321	1.1134975472527548	-2.7467783403173787	-2.7467783403173787
314	2.838373699494597	1.6437467575868987	2.945141674920303	-1.4243061775467183	1.6142460931902005	2.049211865695063	-3.5037477192265545	2.4205080781879773	-2.53491107182783	0.7303587853707052	0.8269856210597766	2.289265889157589	-3.5037477192265545	0.7009449001644112	0.5566952913198646	2.3851302391063265	2.861003037625357	2.1274640625948114	2.0909636603752846	0.6859070227998716	-2.810600538666609	2.3823563122236013	-2.53491107182783	-3.5037477192265545	1.459096911033353	1.3866014089951997	-2.810600538666609	0.10717019341767031	0.9848886505055852	1.2669369052391102	0.3880725788840724	1.4729860231940202	-1.3065231418903354	0.865700133240467	-2.53491107182783	0.7447475228228049	-0.2456511812050728	0.280441914691707	-1.894309806792454	-2.53491107182783	-1.1058524464281838	-1.711988249998499	-2.53491107182783	0.7157599859495525	0.7447475228228049	-2.53491107182783	-2.53491107182783
315	4.339913179346228	3.085020284593035	0.1796106493323295	-1.9171339528693903	-1.9171339528693903	3.2747768198745075	-1.9171339528693903	-0.13884308178620497	-1.9171339528693903	-2.2182846234660403	1.8421583870803788	-0.13884308178620497	-2.2182846234660403	-1.9171339528693903	3.1978157787383794	3.3111444640453827	-2.2182846234660403	1.9088497615790505	-1.1196723347979312	-0.6088467110319407	-1.9171339528693903	2.0158218811312185	-2.2182846234660403	0.5543040987737404	3.152353404661622	0.7774476500879501	-1.9171339528693903	-1.9171339528693903	1.4705948306478955	2.5857364212672156	-0.8319902623461504	0.346664733995496	1.4952874432382668	2.6492498269895415	0.26662202632195964	0.26662202632195964	-0.6088467110319407	-1.5251374429060958	3.7831302544951093	-1.9171339528693903	-1.9171339528693903	-1.9171339528693903	-1.9171339528693903	-1.9171339528693903	2.09920349007027	-1.9171339528693903	-1.9171339528693903
316	1.7975604876130986	1.802548029124138	1.7409901361247044	-0.09955949727278224	1.4045178995034915	-0.00424931746845747	-1.7089974097068827	0.2128151877693698	-2.4901881508290344	1.063591312532898	1.5681473232852934	2.1996866944557483	-3.500756878934938	2.1862184774048816	1.244175249428312	-0.8616995493196793	-1.1028616061365675	1.0318426142183181	3.025737980635852	1.6640290949885759	2.148217359226268	3.111284155898154	-3.500756878934938	-2.4901881508290344	1.269927745530727	-0.6103851210387736	1.4550701786663227	-2.4901881508290344	-0.1685523687597339	1.0318426142183181	0.16280476719470816	2.946548983606275	-0.667543534878722	2.4288322644549565	-2.8076096983749927	-1.8913189665008376	0.881269755738944	-2.4901881508290344	-1.8913189665008376	-2.4901881508290344	2.8742679408931586	-2.1144625178150473	-2.4901881508290344	-0.5563178997684979	-1.8913189665008376	0.7759092400811172	-1.7089974097068827
317	2.9264745631705855	2.3401905281530015	3.0632900309962983	-2.351879359130818	-0.2591264728127429	1.9279457330594587	-2.351879359130818	2.823617177730878	-2.6570217456111127	2.546984941465682	1.725004889062768	1.3860295222234371	-2.351879359130818	-1.5584094569430036	0.5618540792570874	2.4962698488866657	3.392711709620844	1.6334376955372778	2.641295620936923	1.9279457330594587	-1.047583833177013	2.210512704844469	-1.9638745650511682	-2.351879359130818	1.4538521185621978	1.4373228166109873	-2.351879359130818	-2.351879359130818	1.031857708502823	0.5618540792570874	0.43402070774720247	1.403421264935306	-1.5584094569430036	1.4861129807804194	-2.6570217456111127	-1.5584094569430036	-0.09207238814957641	-0.017964415995854743	-2.6570217456111127	-2.351879359130818	-2.6570217456111127	-1.9638745650511682	-2.351879359130818	0.9805644141152721	1.3860295222234371	-1.9638745650511682	-2.351879359130818
318	2.4286756250357917	0.7280063963721872	1.2237941427736376	-2.3780739343506685	-0.7040975007789978	1.3108055197632678	0.4745574955626486	1.8985921846653864	-1.684926753790724	1.2939984014468862	0.6977010468768583	-0.14448171284357425	-1.1741011300247326	-1.2794616456825594	2.7771425885566945	1.957035780535461	2.4739563295689484	0.7428214821573285	0.9659650334715382	-0.8376288934035196	-1.3972446813389423	0.9892218956358052	-3.4766862230187794	1.9259911588535008	0.3945147878891122	0.7574202815784812	-3.4766862230187794	0.9421543847778198	-1.0787909502204078	0.1868754231108678	-0.0109503202190524	-0.1093903930323048	-0.7040975007789978	0.26098339526458947	1.3753440409008384	-1.867248310584678	-1.684926753790724	3.0614536007488917	2.307138959310959	1.3191043225779624	-2.709690255170166	-1.867248310584678	-2.709690255170166	0.16089993670760716	2.060648043999758	-2.709690255170166	-2.709690255170166
319	1.4991912123903304	1.7518354281012383	2.278351267610316	0.38853058520604655	2.2947004056118456	2.3776494885925965	-2.6159092940572073	2.074929538776275	-2.6159092940572073	3.1145992918109346	1.7283049306910443	0.9863675859616672	-2.9256554194664792	-0.7855892559702085	1.5286918767870286	0.07007685408751207	2.7197914781767585	1.0633286270977953	0.8585342144517822	2.490444982737941	-2.232508238906534	1.3370244575748362	-3.6188026000264246	-3.6188026000264246	1.271546528195329	1.5516813950117272	-1.3162175070323787	-2.6159092940572073	1.3851437059190346	0.4587348438792951	-1.0538532425648874	1.7283049306910443	1.8865289359059383	1.4310534072231125	-0.18481539554127835	-1.6728924509711112	0.11886701825694335	-2.6159092940572073	-0.3999267751582236	-2.6159092940572073	-1.3162175070323787	-0.25150677003995003	-2.6159092940572073	-0.846213877786643	0.07007685408751207	0.07007685408751207	-2.6159092940572073
320	2.6615001752932117	2.7764915840119992	1.0907314040182654	1.9429432792078982	0.3624929036470501	0.16578260940099554	2.277312465632332	2.3915805591812713	-2.610037069375471	-0.13649826247193797	2.2342950805486415	2.177782870285299	-2.9697116065281532	0.8589297899609409	-1.5834172454082633	1.4247375481442845	-2.610037069375471	0.28838493149332844	1.204675663367483	-2.610037069375471	-2.2765644259682087	1.4491290012684437	-2.610037069375471	0.20834222381979117	1.9281281934227574	-2.610037069375471	-2.610037069375471	-2.9697116065281532	1.6454089103131055	1.9355631719102755	1.6152558721424177	1.4611051923151597	1.541147899988696	2.4329657753441256	0.981532112053273	0.7191678475857826	1.0192724400361204	-2.610037069375471	0.3624929036470501	1.775220521835096	0.5856364549612598	-2.610037069375471	-2.610037069375471	-2.610037069375471	-0.2616614054259436	-2.610037069375471	-2.610037069375471
321	2.482873032090399	-1.5827805263548003	1.8782792488718991	3.2034191868384587	-0.11981665335398528	3.7115384490067065	-1.5827805263548003	1.1680376349526531	-0.8129638339139298	-1.5061110144738752	-1.5827805263548003	0.508792006068389	-1.5827805263548003	2.375452783469562	-0.8129638339139298	-1.5061110144738752	-2.1992581950338215	1.4643034510958257	1.4896212590801152	-2.1992581950338215	1.1329463151413828	-0.5898202825997201	-0.8129638339139298	-1.5827805263548003	1.6508894066762378	-1.5061110144738752	5.459441363234478	-0.5898202825997201	-1.5827805263548003	-0.25334804597850713	-0.5898202825997201	0.6911135628623439	-1.5827805263548003	-1.5827805263548003	-0.8129638339139298	2.4059119909542708	-1.5061110144738752	-1.5827805263548003	-1.5827805263548003	-1.5827805263548003	2.4059119909542708	-1.5827805263548003	-1.5827805263548003	2.8180216417811037	-0.8129638339139298	-1.5827805263548003	3.9427792105535358
322	3.007881194980998	2.4775930221400952	-1.1716211755814099	0.09689014988209799	-0.5356324088614128	1.2058652255857538	-2.4182720707198584	-1.4229356038623155	-2.4182720707198584	-2.4182720707198584	1.565628180213063	3.4478901276773395	-1.5770862836895745	1.9541642262207795	0.9078203660984263	2.136485783014734	-2.4182720707198584	0.4378167368526906	2.5580802730527816	0.8938341241236865	0.5431772525105174	2.9171523415912355	-2.6756985723576836	-3.368845752917629	0.9618875873687021	-2.6756985723576836	2.706500278171055	-2.6756985723576836	0.34472631378667895	1.9686923267836893	-1.2894042112377928	2.2033082792601357	0.9486423606186811	0.6014461606344925	-0.5962570306778474	2.2071033502286874	0.9749596689360551	-2.4182720707198584	-0.8038963954560918	-2.4182720707198584	1.1529428241314115	-0.42440677375118874	-2.4182720707198584	0.6384874323148422	-3.368845752917629	-1.4229356038623155	2.077891618748681
323	1.92812901256363	3.034838511464359	2.1989006128670945	2.345715481204139	2.1315674927985073	2.548574361346843	-2.350611485298825	1.2102892194133128	-3.1717374152605684	-2.350611485298825	0.5894627004329935	3.0206250742143035	-2.0731251265924593	0.7600882174637569	-1.562299502826468	3.517861853918398	-3.1717374152605684	1.2709138412297483	-0.03624319933141873	-2.350611485298825	-0.6868307654725685	2.7363455229083624	-2.350611485298825	-2.350611485298825	0.3247701462059114	0.6349250745097512	1.5467614560345262	1.1589959250257627	-0.4636872141583588	1.9522265641426904	0.4918242308690779	1.0329552041303973	-0.8691523222665225	1.555650403451772	-2.0731251265924593	2.9240871471716563	-0.08069496190225323	-0.9745128379243493	1.4532353980237023	-3.1717374152605684	-0.12721497753714583	-1.562299502826468	-2.350611485298825	1.632283629472688	-3.1717374152605684	-2.350611485298825	-2.350611485298825
324	1.5584531019004242	-1.860304804949557	2.4747438337745797	-1.860304804949557	-1.860304804949557	2.25160028246037	3.8097449005069195	1.9639182100085892	-1.860304804949557	-1.860304804949557	0.8653059213404797	-1.860304804949557	1.5584531019004242	-1.860304804949557	1.9639182100085892	-1.860304804949557	-1.860304804949557	2.657065390568534	-1.860304804949557	-1.860304804949557	4.299293125825625	-1.860304804949557	0.8653059213404797	3.430255278802016	3.6378946435802604	2.25160028246037	-1.860304804949557	-1.860304804949557	-1.860304804949557	-1.860304804949557	3.6378946435802604	1.5584531019004242	2.25160028246037	-1.860304804949557	-1.860304804949557	-1.860304804949557	2.25160028246037	-1.860304804949557	-1.860304804949557	-1.860304804949557	1.9639182100085892	1.5584531019004242	-1.860304804949557	1.5584531019004242	-1.860304804949557	-1.860304804949557	-1.860304804949557
325	1.4639730870686916	2.8526231618810414	-1.813171645923485	0.29704155442310487	-1.813171645923485	-0.25502702787693465	2.3259869320884086	0.411451905600849	-2.7551062828685797	-1.0022414297071558	2.738070198039051	2.5625853757368016	-3.199466007043375	1.1949831476290633	-0.36625266298715964	1.83097191434906	-2.7551062828685797	-0.560408677428117	0.6717350038645158	0.058630530978106776	1.1180221064929352	1.5796574860681543	-2.100853718375266	1.0052266123475908	1.3752449714600075	-2.7551062828685797	-0.06397179111422613	-2.7551062828685797	0.9749212628522619	2.078648652187142	-0.3090942491472104	0.9114078571299356	1.6045550376898814	1.3752449714600075	0.5141060596609321	1.4156545097978839	0.4640956390862714	-2.7551062828685797	-0.06397179111422613	-0.021412176695429608	2.2077057644167435	-0.8968809140493299	-2.7551062828685797	-1.0022414297071558	1.3113934994734744	-2.7551062828685797	-1.5900280946092753
326	2.057780103280243	1.7026567500329297	1.1603324592075683	1.4872352448126303	2.079286308501207	2.9364141157163934	-2.4948936204910543	0.9032873562176773	-2.4948936204910543	0.5805139639546262	-0.5180983247134838	2.280923654594453	-2.0585433656606327	0.2101401756577319	2.5058048258072034	2.9913126415889044	-3.1571556543287427	0.6714857421603524	2.079286308501207	1.5613432169663524	-1.2112455052734292	2.5499546104201336	-3.1571556543287427	-1.7708612932088519	0.531723799785194	1.5341922279004012	0.6040444613648202	-1.5477177418946422	-1.7708612932088519	1.784486768280562	-1.7708612932088519	2.911269933915368	-1.3653961851006873	0.42636328412736724	-2.4640084737687973	1.1195104646873126	1.8534796397675137	-2.4948936204910543	-0.11263321660531922	-2.4948936204910543	2.0951177737178877	-2.4640084737687973	-2.4948936204910543	1.2616849534678556	-0.3845669320889611	-3.1571556543287427	-2.4948936204910543
327	0.7489672487474843	-1.9861460125843582	1.5221571369809652	2.9084514981008565	2.869230784947575	3.3998590360097456	-1.9861460125843582	2.540726717975539	-1.9861460125843582	0.05582006818753893	-1.9861460125843582	2.4229436823191555	-1.9861460125843582	1.3551030523177996	1.154432356855648	1.5962651091346878	-1.9861460125843582	2.17608360438763	-1.042792220480571	-1.9861460125843582	-1.9861460125843582	-0.3496450399206257	-1.9861460125843582	-1.9861460125843582	1.72979650175921	1.2597928725134748	2.5681256921636533	1.5962651091346878	0.3435021406393197	0.3435021406393197	-1.042792220480571	2.001730217242852	-1.9861460125843582	0.5666456919535294	-1.042792220480571	4.837740765920129	-0.3496450399206257	-1.9861460125843582	-1.9861460125843582	-1.9861460125843582	0.05582006818753893	-1.9861460125843582	-1.9861460125843582	2.5681256921636533	-1.9861460125843582	-1.042792220480571	-1.9861460125843582
328	4.007089721382507	2.855422869758508	-0.6903557407147556	-1.501285956931084	-2.8875803180509747	0.750005841675411	2.449957761650343	-0.4026736682629748	-2.0974294072292645	-1.7889680293828647	1.5667669782025326	2.1875934971828523	-2.0974294072292645	-0.24852298843571585	0.2904735122969706	2.6418487694604487	-2.0974294072292645	1.0636634005304524	2.699668340349275	-2.1944331374910293	-0.8081387763711385	1.555070938439342	-2.0974294072292645	2.510582383466778	2.510582383466778	-1.0958208488229193	-2.0974294072292645	-2.8875803180509747	1.5068688366214644	2.537369699430428	-2.1944331374910293	0.983620692856916	2.8681618955359376	1.9566067684076165	3.0123170355315168	-0.24852298843571585	-0.8081387763711385	-2.8875803180509747	-0.24852298843571585	3.5939968112254563	-0.4026736682629748	-2.0974294072292645	-2.0974294072292645	-1.2781424056168742	-2.0974294072292645	-2.0974294072292645	-2.0974294072292645
329	1.0987933503725142	1.394559541224254	2.638310317007109	1.798413045438077	0.41854957464847686	1.5712290845868622	0.9818216737870102	2.7224158977985713	-1.0477874941449503	-0.6059547418659106	0.7713709492712191	0.3793288614951953	-2.551864890921224	-0.6059547418659106	1.1555909487656475	1.82703185074373	-1.299101922425856	0.4056461698125693	-0.44165169057463505	-1.8587177103612786	-0.6800627140196331	1.3035877630185277	-3.938159252041115	0.44386738263276637	1.28219657303721	1.3450444766968737	-3.938159252041115	-1.0477874941449503	1.4999200568820803	1.778868449365107	2.150885623405731	1.1432451129433483	1.2982827107888344	2.875285347469781	0.9293751984144678	-0.3828111905517009	-0.3546403135850049	-0.9424269784871235	-1.2301090509389043	1.4779411501633053	-0.6059547418659106	-3.938159252041115	-2.7830015441990446	-0.026136246612969316	-0.8471167986827988	-2.7830015441990446	-2.7830015441990446
330	-0.048608237412349986	3.749789742508076	-2.36134878981031	1.69250749899695	-3.344445103416679	1.2405223752538923	2.585144039973215	1.2999457957246934	-2.6512979228567337	-0.9465498306183084	0.6986061644178703	2.698187730265702	-1.041860010422634	2.5444328549162014	0.5873805293076462	2.2613569628793178	-2.36134878981031	-0.7794957459551428	0.7330923404890397	-0.29992266569325654	2.3692877020926897	1.2506747467179107	-1.041860010422634	2.6035898857639665	2.231503999729637	-0.25340265005836393	1.632288639003895	-3.344445103416679	-0.5112317593604638	-1.7350071909825786	-1.5526856341886246	1.1441912663154605	1.8919968594132701	1.9078283246299508	-3.344445103416679	2.9132224844659595	1.9882736898486897	-2.36134878981031	-2.24583281474857	0.8452096386097461	-2.6512979228567337	-1.041860010422634	-2.36134878981031	1.2805277098675916	-2.36134878981031	-2.36134878981031	-1.14722052608046
331	-1.4135463467769744	-1.4135463467769744	-1.4135463467769744	4.087156220959299	-1.4135463467769744	-1.4135463467769744	-1.4135463467769744	4.856289308497166	-1.4135463467769744	1.1427172417928588	-1.4135463467769744	1.1427172417928588	1.8358644223528042	3.445302334786904	-1.4135463467769744	-1.4135463467769744	-1.4135463467769744	2.529011602912749	1.8358644223528042	-1.4135463467769744	5.034537539903485	-1.4135463467769744	-1.4135463467769744	2.9344767110209133	3.445302334786904	1.8358644223528042	-1.4135463467769744	-1.4135463467769744	-1.4135463467769744	-1.4135463467769744	2.241329530460968	1.1427172417928588	-1.4135463467769744	-1.4135463467769744	-1.4135463467769744	-1.4135463467769744	3.781774571408117	-1.4135463467769744	-1.4135463467769744	-1.4135463467769744	-1.4135463467769744	-1.4135463467769744	-1.4135463467769744	2.529011602912749	-1.4135463467769744	-1.4135463467769744	-1.4135463467769744
332	1.0903511235303602	2.9652880992373234	0.03174416947594949	-0.2365198171187295	-0.6042445972440467	2.0583432297814057	2.8080026206046935	0.0018912063262686019	-2.8014691745802667	0.7820497638758441	0.8361169851461199	1.5805574600936154	-1.4151748134603759	-0.27574053027201106	1.0379831380130446	2.0544597297550085	-2.7104579431955944	0.6485183712513205	1.2058640106522045	2.254776630768042	1.6293476242630471	1.0379831380130446	-2.8014691745802667	1.482117387280363	1.9521210165260983	0.6797709147554256	2.0544597297550085	-2.7104579431955944	-2.1083219940203213	-1.297391777803992	-1.297391777803992	1.6528781216732416	1.1688227389718557	0.9827204593379948	-0.4500939174167886	-1.1920312621461653	1.38058096806094	-2.7104579431955944	0.03174416947594949	-2.396004066472102	2.363316799343248	-2.8014691745802667	-2.7104579431955944	0.8094487380639581	-2.8014691745802667	-2.7104579431955944	-0.5501773759737709
333	-0.33074823113834917	1.775669898239689	1.6106876375220436	1.0157002214343422	2.281158109410959	0.5979650207343639	2.2024524280086077	2.2834490611575147	-0.852045154771635	1.4452628811215669	1.2786896812957513	1.1939484528406608	-2.00472466471002	0.8948637482910686	0.010178355832244357	0.29786042828402515	-0.6609899180089256	1.2911122012943088	-1.0884339328358656	-2.936247983574286	-0.9632707898818591	0.19249991262619925	-2.00472466471002	0.7884833447324966	1.8347276478832901	1.859507676881777	-3.10333695337813	-1.1574268043228164	1.7249767839241712	0.6343326649052381	1.007536910795181	0.876344700523831	0.5855425007358059	1.760343927761462	1.1939484528406608	0.19249991262619925	0.5473212879156089	-1.8505739848827618	-2.4101897728181845	1.7718603698230213	-0.852045154771635	-0.2701236093219137	-2.6978718452699653	-1.1574268043228164	-2.936247983574286	-2.936247983574286	-2.936247983574286
334	1.9470087547779054	4.323701819925673	2.326498376482809	-0.6179406026836318	0.6348223658117362	2.2998301294006476	3.548724621118095	0.768353758436259	-0.21247549457546722	-2.3084463382065135	0.768353758436259	2.2442602782458367	-2.3084463382065135	0.07520657787631357	-0.21247549457546722	1.9847490827607523	-2.3084463382065135	0.07520657787631357	1.684644490310414	-2.3084463382065135	-2.3084463382065135	0.9914973097504687	-2.3084463382065135	2.8936048361473894	0.2983501291905233	-0.21247549457546722	-2.3084463382065135	-0.6179406026836318	-2.3084463382065135	0.6348223658117362	1.4615009389962044	0.8861367940926428	0.768353758436259	0.07520657787631357	-2.3084463382065135	0.6348223658117362	-0.6179406026836318	-1.3110877832435772	1.25386157421796	1.25386157421796	-0.6179406026836318	0.2983501291905233	-2.3084463382065135	0.2983501291905233	-2.3084463382065135	-2.3084463382065135	-2.3084463382065135
335	2.837000767765777	2.508496700793741	3.058543037713013	-1.9913129695365237	3.005899304227591	2.633659843747747	-1.9913129695365237	2.8838843536646275	-2.3700679273171152	-0.6050186084166338	1.266783568484958	1.3408915406386797	-2.3700679273171152	0.3112721234575213	2.804477576060217	1.8153495202337955	2.508496700793741	-0.3818750571024241	0.4065823032618461	1.2275628553316764	-2.3700679273171152	1.505194591929956	-2.3700679273171152	0.0881285721433116	2.4745951491180596	0.4935936802514762	-2.3700679273171152	0.0881285721433116	-0.1995535003084692	2.770860965261232	-1.9913129695365237	0.4935936802514762	1.697566484577412	1.3408915406386797	-1.9913129695365237	-0.8927006808684146	-2.3700679273171152	0.0881285721433116	-0.1995535003084692	-2.3700679273171152	0.6477443600787343	-1.9913129695365237	-2.3700679273171152	-2.3700679273171152	-1.9913129695365237	-2.3700679273171152	-2.3700679273171152
336	3.0201421931959747	2.670930930797332	2.0031015582216765	-0.6561584787111014	1.8464477481762995	1.1934205614057802	2.8360106811567807	1.0992333463460788	-2.4119813592351074	-2.4119813592351074	1.7286647125199162	0.13877139615878598	-2.4119813592351074	0.8156580558469511	3.541043468950707	2.418516997183009	-0.6561584787111014	1.3491750908150126	-3.2952158083263603	-1.0979912309901412	-2.602068627766415	1.237383684826896	-2.4119813592351074	1.1706923103282234	1.123624799470238	-0.8103091585383595	-1.3493056592710468	-0.4048440504301958	2.1812477436051507	2.7306501654989543	-2.602068627766415	0.26013225316305366	0.8479189180651723	1.6883908133819765	0.8944389337000649	-1.0979912309901412	-1.503456339098305	-1.503456339098305	2.568415367271737	0.9532794337229991	0.34237035140002536	-2.4119813592351074	-2.4119813592351074	-1.215774266646524	-1.6857778958922598	-3.2952158083263603	-2.4119813592351074
337	3.0119477494560307	2.8725922285455194	1.032976738139829	-1.8298684035227577	-1.8002366059163872	3.4146991516925986	-1.8298684035227577	1.4186392189518138	-1.8298684035227577	-0.008477136688331832	1.144202373250054	1.2442858318070362	-1.8298684035227577	-1.8298684035227577	2.618604001880211	3.4930682188081055	2.1700553076357347	-0.7016243172482772	-0.41394224479649644	-0.19079869348228673	-1.8298684035227577	1.7551114555730267	-1.8298684035227577	-0.41394224479649644	2.503828487287783	0.14567354313892622	-1.8298684035227577	-1.8002366059163872	0.5976586668819834	2.1887474406478873	-1.8002366059163872	-1.8298684035227577	-1.8298684035227577	2.342898120475146	-1.8298684035227577	1.495600260087942	-1.1070894253564418	0.8388207236988716	5.071891495422599	-1.8298684035227577	-1.8298684035227577	-1.8298684035227577	-1.8298684035227577	-1.1070894253564418	1.0901351519797773	-1.8298684035227577	-1.8298684035227577
338	2.8387987728137163	-0.12647429325556647	2.843940172314135	0.6619830671087037	2.453742536336759	1.819435855799747	-2.349506754547658	1.8336204907917035	-2.349506754547658	2.0595769834825277	-2.4290593862496115	-0.3496178445697762	-2.349506754547658	-0.031164113451240816	3.686832739233422	2.4981942989075927	1.7756332331413542	2.2153315128917606	0.9031451239255919	3.5345199573688344	-0.3496178445697762	0.9721379954125435	-2.349506754547658	-1.3304470975815024	-0.031164113451240816	1.7453278836460253	-2.349506754547658	-0.3496178445697762	1.2845126804546956	1.0973011383665492	-0.031164113451240816	1.2598200678643243	-2.349506754547658	-0.031164113451240816	-2.349506754547658	-1.735912205689667	0.6619830671087037	-1.3304470975815024	-2.4290593862496115	-2.349506754547658	1.7756332331413542	-2.349506754547658	-2.349506754547658	0.9382364437368622	-0.031164113451240816	-2.4290593862496115	-2.349506754547658
339	1.5277728350508513	1.7670025241166858	2.8584973450159312	-2.5005260003839345	2.7688851863262443	0.48180427986816365	-2.5005260003839345	2.5018224010771988	-2.5005260003839345	1.5544410821330126	2.511974772541217	1.6545245406899953	-2.5005260003839345	0.8072266803027919	0.6894436446464081	1.5804165685362737	2.670445113512992	3.2734411970786397	0.624905123508837	-0.1372349285380592	-0.003703535913537337	0.21944001540067237	-2.5005260003839345	-2.5005260003839345	1.5544410821330126	0.8612939015730676	-0.473707165159273	1.3180523040687824	1.745496318895722	0.7500682664628435	-0.6968507164734827	0.8072266803027919	2.3941917368848333	1.5277728350508513	1.7010445563248884	-0.473707165159273	0.11407949974284648	-2.5005260003839345	-2.5005260003839345	-2.5005260003839345	-2.5005260003839345	-2.5005260003839345	-2.5005260003839345	-1.3899978970334272	-2.5005260003839345	-2.0831450775933726	-2.5005260003839345
340	2.3577603184235976	0.4009210988360943	2.0406643607655233	2.755952667202682	-0.21811810957012945	1.0940682793960397	-2.5440787525012523	1.3623322659907187	-2.5440787525012523	-2.164028258625443	1.2371691230367126	2.5088005758364633	-2.5440787525012523	1.4735579011009428	1.3623322659907187	2.8264043281532936	-2.5440787525012523	3.1830792720920256	1.727792039485184	-1.065415969957333	2.1264311825229485	2.140036834578727	-2.5440787525012523	-2.5440787525012523	1.5736413596579255	0.6085604636143387	2.0103590112701943	0.3208783911625579	1.2032675713610312	0.6691850854307733	-0.3722687893973875	1.3623322659907187	0.47502907098981595	0.03319631871077622	-0.7777338975055521	1.5971718570681195	-0.21811810957012945	-2.5440787525012523	-2.5440787525012523	-2.5440787525012523	1.747994746802703	-2.5440787525012523	-2.5440787525012523	0.23386701417292777	-2.5440787525012523	-2.5440787525012523	-2.5440787525012523
341	2.3343848898883293	2.0162822207358366	2.423033502654745	0.7901874993226299	1.6299381540744506	1.4498867458150353	2.000717704194725	1.2716385144087163	-2.8322997820123454	0.12301580516594512	0.44843820560057335	0.5703280232096102	-2.8322997820123454	-0.4960234032402777	1.515699964384607	2.0689259542212586	-1.5946356919083877	1.496406761449928	-0.0440382794972205	-2.441933552295591	-1.1426505681653305	1.0745746758775585	-2.8322997820123454	1.5893528739593723	1.3114844229559162	1.5346279742701259	-2.8473986604037558	-0.975596483502164	0.4106978776177259	1.3192665633979708	0.30960176074635726	0.8902709578796126	1.7324537176000456	1.8666259304964177	-3.540545840963702	0.5537987212583992	0.42974607258842035	-1.9311079285296007	0.14833361315023552	0.8661734063005522	1.9769070555010066	-2.8322997820123454	-2.8322997820123454	0.8414807937101809	-2.1542514798438104	-2.8322997820123454	-2.8322997820123454
342	2.3958789510212326	0.22365567589043067	3.1031661943549906	0.8742432420315795	3.2193879494444215	1.8658834111475215	-2.4362325493895334	2.613946349303582	-2.4362325493895334	2.747159625176575	0.3537088041386278	1.376335185828816	-2.4362325493895334	0.10587264023404686	2.526240768884476	2.1373049627275225	1.4684504747366218	2.4392293918948464	1.022163372108202	1.8330935883245307	-0.10176672454419755	1.9484044348355254	-2.4362325493895334	-3.35986326256568	1.0095845899013423	2.1930963223559377	-1.5681037933376247	-0.36413098901168883	1.2552572542755795	1.515334060635472	-0.794913905104143	1.7641007168375795	-2.666716082005734	0.22365567589043067	-2.666716082005734	-1.1626386852294601	1.094484033687828	-2.4362325493895334	-2.4362325493895334	-2.4362325493895334	0.7672711224794115	-2.4362325493895334	-2.4362325493895334	-2.26125097389757	-0.794913905104143	-1.9735689014457884	-2.4362325493895334
343	1.728489138475973	1.7202586393394577	2.0543668086657902	-2.382384725697338	-0.43647457664202527	0.05996230967186644	0.8947600072948383	2.4216363190359185	-2.382384725697338	2.0719625705561695	1.9614206961563458	0.42097565520919655	-2.454121127667568	0.42097565520919655	1.0353419579160281	2.2668023457075273	3.883866605876692	1.1439757989188237	0.42097565520919655	2.8751106463304437	-2.454121127667568	1.3064947284165984	-2.454121127667568	1.3903762123973005	2.1923262528060445	0.5620542534691024	-2.382384725697338	-3.0755319062572832	1.2682735155964004	0.5880297398723631	-1.9769196175891732	0.931801278975187	1.642966965037811	2.327145475614996	0.6621377120260847	-1.4660939938231827	-0.3674817051550736	-1.6892375451373924	-1.9769196175891732	1.8732279841208848	-3.0755319062572832	-2.454121127667568	-2.454121127667568	-1.1296217572019698	0.015510547101032834	-3.0755319062572832	-2.454121127667568
344	2.6746945951703904	2.7171037770954842	1.550486759313317	-1.8507106223488385	1.4755237208398615	2.4166531040049035	-3.642470091576893	1.4073859156726436	-2.3996691158102728	1.4933283454733681	0.24935020653373297	1.0303587428850127	-2.543857802908784	-0.6980311124104528	2.6379257473833015	2.905749011185479	2.919974002116826	-0.004883931850507395	2.254683776059847	2.764409894492421	-2.0330321791427934	2.729141755654963	-3.642470091576893	0.2893555411474322	1.2701847941591584	0.9526497585576967	-3.642470091576893	-3.642470091576893	-1.1575634417888931	1.0937283568176017	-2.543857802908784	1.791251911977346	-2.256175730457003	1.0019208075644794	-3.642470091576893	-0.20848288709174678	0.688263248709438	-0.11610956696073238	1.8042672800894164	-2.3996691158102728	0.8461662781552466	-1.0775207341153568	-2.3996691158102728	1.2628046868615357	2.10692289433136	-2.0330321791427934	-2.3996691158102728
345	2.390235320496751	0.8529007019639945	2.7078390728135813	2.4087543682639887	3.18967715970632	1.0315924907073706	-1.5894463334052098	2.1833146046894285	-2.9757406945250997	1.013243352039174	-0.33668336490984174	2.4269366873471787	-2.5313809703503045	2.5214275307681016	-0.08536893662893519	1.9730191958530678	0.6351772181191242	1.4786066017284072	0.5207668669413801	-2.5313809703503045	-0.5778454217267299	2.537688051639882	-2.9757406945250997	-1.0298305454697871	1.049610996210049	1.929534083913329	-1.5894463334052098	1.7337895067872338	-0.8962991528452644	1.4309785527391528	1.6193791556094896	2.376117438950966	-0.5778454217267299	-0.203151972285319	-2.282593513965155	0.5207668669413801	-0.03130171535865944	0.2023131358228456	-1.366302782091	-2.9757406945250997	-0.4908340447370998	-2.5313809703503045	-2.5313809703503045	-1.0298305454697871	-2.5313809703503045	-2.5313809703503045	-2.5313809703503045
346	1.3531988416247476	2.952586418205347	1.3744010492753507	0.7810042714824652	2.34909262409787	0.4719994295618628	2.7501504972186264	0.6742362960567592	-2.2021492198646664	1.0066762691500335	2.1829975421454595	1.5590508958288964	-2.2021492198646664	1.0655167691729668	0.5704395023751152	2.2045700273995874	-0.0919360195180765	1.2398701563177443	1.517501892916024	-0.15445637649941002	-0.410389750636611	0.7935830536893249	-2.8550910964722114	1.4019890057941797	1.147754867409939	0.04914257874182937	-0.25623907080935293	-3.588443580984557	0.24019781550453878	0.14922603729881168	-1.7966841117565018	0.3235794244435892	0.3235794244435892	1.1029043012445872	-1.9790056685504558	1.0843852534773495	-0.755230236928341	-1.9790056685504558	0.21821890878576333	-1.1905483081861856	-0.18724619932240127	-3.588443580984557	-2.8550910964722114	-0.755230236928341	-0.5927113074305659	-0.5927113074305659	-2.8550910964722114
347	2.9422380073474144	2.8949851224968683	3.8198412172299463	0.8047326647128168	3.538535361917442	3.2489682747698896	-2.088494198620327	1.252757387239777	-2.088494198620327	-2.330761551216333	-0.9444671900964421	2.0512650834575488	-2.088494198620327	-0.028176458222286982	3.307593118117413	3.428140222660948	-2.088494198620327	1.7467758926893868	-0.9444671900964421	1.561058746894294	-2.330761551216333	0.8881142736518681	-2.088494198620327	-2.088494198620327	1.0365342787701408	2.0386863012506886	2.0386863012506886	-0.7213236387822324	0.8881142736518681	1.7801123129569785	-1.6376143706563875	1.1032256532688134	-2.088494198620327	-0.13353697388011287	-0.2513200095364967	-0.7213236387822324	-2.088494198620327	-2.088494198620327	-0.5390020819882775	-2.088494198620327	2.157874818515807	-2.330761551216333	-2.088494198620327	-0.13353697388011287	-2.330761551216333	-2.088494198620327	-2.088494198620327
348	1.229026349731047	2.2602556411531087	0.51306449140493	2.5572773412010226	-1.022265448875448	0.39912023205571234	2.1908797012837673	2.454569346992327	-0.07780384003459684	-1.8695633092626514	1.4566710339260482	1.7413546033815726	-0.9532725773884962	2.465546405623478	-0.6168003407672842	0.5283319635357184	-3.6613227784907068	-0.07780384003459684	-1.8695633092626514	-2.485425056639059	0.6291366626576842	1.0391575873017098	-1.4640982011544876	2.7683966995484304	1.2214791440956643	0.51306449140493	-0.48326894814276145	1.0482074228216272	-0.40322624046922506	0.7081250739763147	1.7636272389906957	0.4658116065543849	1.910831253687058	1.61167678007304	-0.6168003407672842	1.4685759364323667	-0.7168837993242665	3.890389436860604	-2.5627104898225967	-0.3291182683155025	-3.6613227784907068	-1.263427505692336	-1.7154126294353933	-1.1764161287027068	-3.6613227784907068	-2.485425056639059	-3.6613227784907068
349	1.2674083070995081	0.8996835269741905	2.1444783258203817	1.7705118847715884	2.4221100624186613	0.9537507482444667	1.9112844386526704	2.2719916461193415	-2.906638575886393	1.3592158563526309	0.8425251131342422	0.6834604185045547	-2.906638575886393	1.1003542224363416	0.8425251131342422	0.20653634641424556	2.4519630255683422	1.6728734152076723	0.7819004913178071	0.5742611265395627	-1.5852231228138098	1.1873655994259713	-2.906638575886393	0.49421841886602635	1.2281875939462266	1.053834206801449	-1.0743974990478193	-0.8920759422538644	1.793501402996287	-0.38125031848787394	-1.297541050362029	1.207984886628707	0.8425251131342422	0.7173619701802361	-0.28594013868354917	-0.19892876169391904	0.6120014545224093	-2.683835411481919	-1.0743974990478193	0.9537507482444667	-2.683835411481919	-2.906638575886393	-2.906638575886393	-1.9906882309219736	-1.0743974990478193	-1.5852231228138098	-2.906638575886393
350	1.8287076006276917	-0.17662596889842241	1.2674879631102942	2.7703161404861367	3.425242108225884	1.8350973987264623	0.3897695060223789	2.04154178228304	-3.221148406621845	0.24458749617788111	-0.5130982055196354	0.9377346767378265	-2.4646555141311044	2.2212693038999483	-0.1301059532635298	0.3897695060223789	-0.2767094274554047	-1.2752382575665324	1.8158041957917836	-0.7362417568338451	-3.221148406621845	1.9028155727814133	-2.122536117953736	-1.0239238292856259	0.6908745988063005	-0.4485596843820643	0.3897695060223789	0.24458749617788111	0.07468845938248325	2.1770142948959075	-0.043094576273899676	3.4584507792225376	1.1855708406424075	3.046052141919517	1.1733007480505933	-0.0856541906926962	-2.122536117953736	-3.221148406621845	-2.4646555141311044	1.0273468354275135	1.0273468354275135	-2.4646555141311044	-2.4646555141311044	0.3052121179943157	-2.4646555141311044	-2.4646555141311044	-2.4646555141311044
351	1.6185521586113225	0.4087142348329884	1.0412367935764992	3.7261036592230514	2.586136184873028	0.7535547211247176	-2.310014815424924	2.4038146280790733	-2.310014815424924	-2.310014815424924	1.6863747549500836	3.026539344342473	-2.310014815424924	1.5828340760092434	-0.4785889601679143	1.6008525815119214	-2.310014815424924	2.779507577853568	-0.026603836424857086	-2.310014815424924	0.9077054009519765	2.257632117900992	-2.310014815424924	-2.310014815424924	1.6530383346824915	-1.7313519286632824	1.7950085959528788	-0.12191401622918185	3.1284604756983896	0.7943767156449733	-2.310014815424924	3.1049299782881956	-0.22727453188700864	1.0094880952619185	-0.8150611967891273	1.213087050503158	0.46587264867293676	-2.310014815424924	-2.310014815424924	-2.310014815424924	1.4467019016846634	-2.310014815424924	-2.310014815424924	0.4087142348329884	-1.038204748103337	-2.310014815424924	-2.310014815424924
352	1.7466251716403849	1.3472391096086027	2.16621765900776	-1.8491638594075397	1.5408602216564908	0.7072017543626057	1.9938662745336555	1.7587465321727298	-2.7696729942938303	-0.5498808752772781	1.1183975371797552	1.173967388334566	-2.7696729942938303	1.1521085945220668	1.967326719299043	0.528322541759624	2.6382232909241683	1.3149037289656662	0.7819253005585427	0.7738931288612783	-4.046388436743759	1.0098573686045493	-2.7696729942938303	2.08917645433798	0.24407100440463214	0.7072017543626057	-1.743803343749713	0.43094837773444805	1.3472391096086027	0.7657959186286591	-1.1019494575773185	1.2317262224867584	1.4131970774004001	1.6337841722733084	-1.0506561631897675	0.548731413390831	-3.3532412561838134	1.904254115843968	2.6116226091269894	-0.40880227701737315	-2.4369505243096583	-3.3532412561838134	-2.7696729942938303	-1.0018659990203354	-0.9553459833854427	-2.947776148075649	-2.7696729942938303
353	3.501619804204733	1.9469901282656275	1.9469901282656275	-2.9582846501728017	0.5680758744433589	3.4353061037778296	-2.254277634376848	-1.8596723615046926	-2.254277634376848	-0.2502344490705921	1.119252793732917	2.189209826640651	-2.254277634376848	2.097961155175506	1.829207092609244	2.6511871450121576	-0.5603893773744311	2.3147149083909446	3.24425086701512	2.8438337252042607	-0.7610600728365826	1.5850101320972017	-2.254277634376848	-2.254277634376848	1.119252793732917	-2.2651374696128563	-0.6556995571787567	-2.254277634376848	0.7793849681105662	0.9735409825515235	-2.9582846501728017	2.267462023540399	-1.8596723615046926	-0.39333529271126544	0.13275780318551345	2.5181789017587084	-0.7610600728365826	-2.254277634376848	-2.2651374696128563	-2.254277634376848	-0.5603893773744311	-2.254277634376848	-2.254277634376848	2.2457220369039934	-0.2502344490705921	1.8457363945604546	-2.254277634376848
354	3.063916202586038	1.8989939131319749	1.1987292648031653	-2.164684499769839	-1.9511536885780831	2.5778551364444438	-2.164684499769839	-0.15939421935002862	-2.164684499769839	0.08572823868295654	1.010677033300226	1.1549266421447726	-2.164684499769839	-0.852541399909974	1.7460245683505478	2.6705457993612183	3.896248013853034	-0.005243539522770568	2.1597201755952278	4.128016438949004	-1.2580065080181377	1.7460245683505478	-2.164684499769839	0.2824385329290111	1.5946249218951793	0.8820596554781321	-2.3566187966862477	-2.164684499769839	0.3514314044159619	1.8254313459549585	-2.164684499769839	-0.05403370369220184	1.2406934639021978	1.010677033300226	-0.6518707044478225	-3.049765977246194	0.04127647611212293	-2.3566187966862477	0.20833056077528855	-1.9511536885780831	-0.3417157761439835	-0.970324435566357	-2.164684499769839	0.5878201824801925	3.128178136804407	-3.049765977246194	-2.164684499769839
355	0.9064154381572056	2.2605902498549835	1.437719593266737	1.76351729864103	-1.0745860307093782	0.8225339541765031	1.5031023525295888	1.0556278363438816	-3.559492680497377	-2.599204628232444	2.385927928109197	1.7186219787331392	-2.599204628232444	1.1318552017317658	1.8958284348603232	1.2362978650993632	-2.599204628232444	1.7487750169038265	-1.7677332112693236	-2.599204628232444	1.6166570520764512	1.5342575203093842	-2.599204628232444	1.5524951078591651	2.1608190961100338	-1.1615974076990074	-2.8663454999374327	-1.2569075875033322	2.9829792800094266	1.0944676696601459	0.834956474175061	2.0126613516803866	1.185439447865872	2.4244436001898126	1.49675312485093	-1.6135825314420646	0.8593479272992193	-2.8663454999374327	1.1039464136146893	2.5066154096063697	0.8225339541765031	-3.559492680497377	-2.599204628232444	-1.0745860307093782	-2.460880391829268	-2.599204628232444	-2.599204628232444
356	1.6281609302275992	2.3320033999042926	2.2603474109978574	3.4323871682207843	2.8793866194040807	1.2544445204340153	-0.13184984068587546	3.2397470711999894	-2.4707520970208803	-2.904438562925656	1.3002540564653096	1.6173500141233834	-2.904438562925656	1.9238751743766445	-1.5181442018057663	1.978363359660714	-2.4707520970208803	2.310497194683329	0.3536579750958255	-2.4707520970208803	-0.41953191313765625	1.238696163465876	-2.4707520970208803	-2.904438562925656	1.0075844425024894	-0.8249970212458209	1.7007316230624347	2.5886228804148916	0.9873817351849699	1.0075844425024894	1.3860208782227343	1.1899059992964443	0.27361526742228914	0.3536579750958255	0.924202833563438	-0.2653812333103982	-0.13184984068587546	-0.6018534699316112	-2.2112913823657117	-0.707213985589437	-0.9585284138703436	-2.4707520970208803	-2.4707520970208803	-1.805826274257547	-1.1126790936976017	-2.4707520970208803	-2.4707520970208803
357	2.029165055627036	1.7245046466408374	-1.1796604333876628	-0.001005437046017299	0.2066339277322271	2.116176432616666	-1.8728076139476082	0.8997811082921725	-2.4265290297955673	-1.4673425058394436	2.3756876281017507	2.6325422367582725	-2.4265290297955673	0.14209540659465603	3.2804839805501707	2.8093236131766113	-2.4265290297955673	1.1476172721967544	0.14209540659465603	0.8997811082921725	-0.4865132528277174	1.653552910668553	-2.4265290297955673	0.07310253510770526	2.116176432616666	-1.1796604333876628	0.478567643215869	-2.4265290297955673	3.2919783599759054	0.6529210303606474	-2.5659547945075536	2.078436104633819	2.1253930877215903	2.1789773338556966	-2.5659547945075536	2.1435754068047803	-0.16805952170918292	-2.4265290297955673	0.960405730108608	-2.4265290297955673	1.653552910668553	-2.5659547945075536	-2.4265290297955673	1.071631365218832	-2.4265290297955673	-2.4265290297955673	-2.5659547945075536
358	-1.5926557806034847	-1.5926557806034847	3.896768634069505	4.376341714331391	4.153198163017182	2.3176360711307336	-1.5926557806034847	4.58374295552237	0.8855321739795485	1.6094510132062476	-1.5926557806034847	-1.1939093677002877	-1.5926557806034847	4.2804599426281085	-1.5926557806034847	-1.5926557806034847	-0.5007621871403423	1.0033152096359323	-0.788444259592123	-1.5926557806034847	2.240077836784859	-1.8870565482602322	-0.788444259592123	-0.27761863582613255	0.19238499341960313	1.1574658894631904	2.469652278429359	2.7379162650240385	-1.5926557806034847	-1.5926557806034847	1.4802392817262415	-1.8870565482602322	-1.5926557806034847	-1.5926557806034847	-1.5926557806034847	-0.27761863582613255	2.0249664571679133	1.4451479619149712	-1.5926557806034847	-1.5926557806034847	-1.5926557806034847	-1.5926557806034847	-1.5926557806034847	0.19238499341960313	-1.5926557806034847	-1.5926557806034847	-1.5926557806034847
359	3.7545629914789016	1.1638242391344509	2.694790536127056	-2.8064676744176706	2.1633456251583296	2.2624365278025604	1.8086528424235881	1.6594404442369126	-2.8064676744176706	-0.6092430970814515	1.9642169500479936	0.5257368357575327	-2.8064676744176706	1.2008655108147996	2.481799356276864	3.131068530664755	0.5257368357575327	0.9547324412758913	0.5257368357575327	1.9209201442946693	-1.4201733132977807	1.4276388301795881	-2.451063378680394	1.682168695314469	1.2365835934168787	-1.197029761983571	-2.451063378680394	-1.7078553857495615	1.000194815352649	1.8569714196943963	-1.7078553857495615	0.32902654151147903	0.32902654151147903	0.9312019438656973	-1.7078553857495615	-0.7270261327378353	-2.8064676744176706	-2.8064676744176706	-1.197029761983571	0.026745669638544634	1.6478796218358367	-2.8064676744176706	-2.8064676744176706	-0.5038825814236256	1.0221737220714244	-2.451063378680394	-2.451063378680394
360	3.914777786964608	1.5796909310660263	2.3207775739150907	-0.003313724299919052	-1.0593663985492325	1.1096873018202906	-2.3055630579315176	1.6233659945686876	-2.4456607596691233	-3.1388079402290687	0.6453816936891927	1.5433232868951516	-2.0401956515609587	0.08006788463913228	3.8477585191773587	2.738927841550571	-2.3055630579315176	2.4180201214704695	0.38755258438709284	0.32692796257065826	-0.7409126674306981	1.878471896585856	-3.1388079402290687	-2.4456607596691233	2.118687431798713	0.5988616780543001	-2.3055630579315176	-0.003313724299919052	1.6814736253759683	2.3036097702927254	0.9216350703173513	1.095298564368191	1.0043267861624647	0.8685252450034024	-1.0593663985492325	-0.24843618233290332	-1.1928977911737553	-2.3055630579315176	2.0144836542687106	-2.3055630579315176	1.3937915529241875	-1.752513579109178	-2.3055630579315176	-1.752513579109178	1.0508468017973573	-2.3055630579315176	-2.3055630579315176
361	2.1991934327470934	2.865189624241088	0.616188777381149	0.42513354061843955	-1.4206931498798916	0.7888015200481426	1.969330931184139	-0.5733952894926873	-2.9247705466561653	-0.006999814571885921	0.07096172689782598	2.3275028813904646	1.152766897249554	0.7515301252509108	2.234284752558364	2.118654570263081	-2.8968201525478197	0.019668432510274947	0.21072366927298436	-0.7847043831598945	0.4764268350059897	1.6291063449443755	-2.8968201525478197	0.14328238847745212	0.3333259913653164	1.938910334483427	-0.4398638968681654	-3.61791772721611	-0.5268752738577946	1.3308421631620577	-0.5733952894926873	0.8929417793007395	1.3449269030437967	1.0642134999081092	0.6015899779599962	1.1356724638902538	0.8818919431141543	-1.1330110774281108	-1.4206931498798916	0.616188777381149	-0.5268752738577946	0.21072366927298436	-2.8968201525478197	-0.28571321704090646	-2.5193054385480007	-2.8968201525478197	-2.00847981478201
362	2.699688252150955	1.1621275512478921	0.7238726203167367	-0.1616464528906647	1.594119413689485	0.8957228772433958	0.23366628375348153	0.5759524902401143	-2.835795102317193	-1.712243865301831	-0.1924181115574184	1.3390582594069702	-1.0190966847418865	-0.36231714835281537	2.9804137748093757	1.855274731807837	0.5613536908189616	-0.02056785463075883	0.7726627844861689	-1.0932046568956082	-0.2908581843706708	1.8870234301224178	-2.835795102317193	2.4665293765370597	0.7726627844861689	0.030725439756791317	-3.6581540143571454	-1.3555689213630995	0.711293838109877	2.310553545628221	0.604525862684171	1.5179957182166843	-0.8855652921173638	0.9765749738724909	-2.5595417256890354	-0.10280595286773142	-0.6624217408031541	1.6401633521908918	1.6301130163373903	-0.13179348974098293	0.3491791708753258	-1.86639454512909	-2.835795102317193	-0.6136315766337219	0.5759524902401143	-2.835795102317193	-2.835795102317193
363	2.738440739496176	2.1315539032206376	1.6262227987722877	-0.46701206503988413	-0.8724771731480487	2.233603157574808	1.525418099650322	-0.7183264933207898	-1.9710894618161579	-0.46701206503988413	0.999325003753543	1.1424258473942164	-1.9710894618161579	-0.7183264933207898	1.0246428117378326	2.2702372907545882	-2.549029170600865	2.291590415225157	-0.025179312760844397	1.639828450828066	2.063151176336237	1.9207308362944686	-2.549029170600865	0.16897670168011292	2.4295135584306586	-1.9710894618161579	-2.549029170600865	-2.549029170600865	2.2185652802102673	2.981210255267134	-0.09928728491456695	0.7030591876103705	-0.7183264933207898	1.5101506275195336	1.612429476639952	-1.9710894618161579	-1.9710894618161579	-2.6642366423761032	0.04381355872610637	1.525418099650322	2.7607133751052992	-1.9710894618161579	-2.549029170600865	-0.36165154938205823	-2.6642366423761032	-2.6642366423761032	-2.549029170600865
364	1.3896341269600812	0.21363517467655146	1.9522848185906576	2.9533622324323314	2.481128947859327	1.5912714730533275	-2.632889199106197	1.7808132778207693	-0.32044731125370696	0.7975830632715049	-1.7673662941900323	0.778164977414403	1.3681279217391173	0.21363517467655146	3.5986097208318193	2.0774479615446637	-2.632889199106197	-0.10913821758649966	0.4839255044164634	0.7175403555979685	1.0804458492873366	1.312247463344661	-1.3619011860818677	-2.4605134747499777	0.9572132088633882	1.5284705718142968	-0.5146033256946643	-2.055048366641813	-1.3619011860818677	1.4907302438314498	0.9238767885957966	1.4106875361579134	-0.7557653825115525	0.45725725733430167	-2.632889199106197	-3.1536606553099222	1.1090192217313928	-2.632889199106197	0.31207524748980386	-2.632889199106197	2.124454003920594	0.45725725733430167	-2.632889199106197	-0.8510755623158772	0.21363517467655146	-2.632889199106197	-2.632889199106197
365	2.652548916189237	3.0392600273240795	1.0265817018039258	-3.067762860418175	0.2280740055861541	-0.5828562106301742	2.130734170847651	0.5431550522260498	-3.067762860418175	1.815039062168196	1.7280276851785663	1.4965853310496615	-1.2760033911901196	0.11029096992977117	0.023279592940141036	1.7605508768841265	1.8880641971830863	2.449690036046533	1.4320468099120904	1.5956762336938923	-0.870538283081955	1.0265817018039258	-1.969150571750065	0.6699067578651938	1.5374073255699168	-2.3746156798582296	-3.067762860418175	-2.770939028008299	1.6327175053742415	0.42874470104830564	-1.1218527113628616	0.5431550522260498	1.1949170166231409	1.276042561435509	-0.17739110252200962	-0.12332388125173388	0.06773135551097464	-2.770939028008299	-1.2760033911901196	0.5431550522260498	-1.1218527113628616	-0.5828562106301742	-2.770939028008299	-0.870538283081955	1.4755319218518292	-1.6814684992982842	-2.770939028008299
366	3.453752829349388	1.784920199497058	2.908103748895673	1.605579270841241	-0.8103345074598076	-0.6280129506658527	-2.294341933000333	1.5966106008584808	-2.0143073117857435	-1.16700945139854	1.1911454927503167	0.44242846103556044	-1.7266252393339627	-0.6280129506658527	3.9662647941558147	2.6522715023309917	-2.294341933000333	2.205200393390363	1.149760276587462	-2.419772419893908	1.1355756415955058	2.303180801750567	-3.1129196004538526	-0.404869399351643	2.4204698882736673	0.4705993380022564	-2.294341933000333	-0.404869399351643	0.32106760403129275	1.54104074970367	2.388338610090874	2.396468736174124	0.14517693756762906	0.8944135847786177	-1.503481688019753	-2.294341933000333	-0.16848062128741237	-1.0334780587740173	-0.7150243276554828	-2.294341933000333	2.0345748763595997	-1.7266252393339627	-2.294341933000333	-2.294341933000333	0.10595622441434749	-2.294341933000333	-2.294341933000333
367	1.5606897448477683	1.5606897448477683	2.060252176335048	-0.1321297765253835	2.834934602159036	2.8168754206206383	1.519867750327513	2.726337434852036	-2.574476811894587	-0.702674634992996	1.264975500698723	0.5165656414637283	-2.7405817970992974	1.8075498227792943	-0.6285666628392743	2.402256930525987	1.4773081359087175	1.3375461935335586	0.6035770184533584	-1.6581860800204327	-2.7405817970992974	1.0498641210817778	-2.574476811894587	0.166363212030614	1.3767669066868398	-0.4950352702147516	-0.6285666628392743	0.6035770184533584	1.5526575731505043	1.221012377277607	-0.434410648398317	0.09967183753194142	0.9067632774411045	1.1750272640357835	0.8912590909051392	1.264975500698723	-3.2676239924545323	-0.7827173426665324	-2.7405817970992974	-0.323185013288092	-1.6581860800204327	-2.7405817970992974	-2.7405817970992974	0.6241963056560937	-0.37725223455836776	-2.7405817970992974	-2.7405817970992974
368	0.8320716653717524	2.431459241952351	1.7971525614153387	1.905366146055572	1.254066075431127	0.321246041605761	2.5044843769672407	2.16047204807274	-2.665890838608366	-1.2473698763080838	1.5126400637248372	0.8808618295411836	-1.4705134276222935	0.321246041605761	1.5126400637248372	0.9718336077469107	-2.665890838608366	-0.3719011389541844	-0.3719011389541844	-2.665890838608366	-1.2473698763080838	-0.023594444685968163	-2.8568077887421843	1.947213255991072	2.6444504218025426	1.748362397245907	-2.665890838608366	-1.7581955000740743	0.27868642718696535	1.8527224125701496	0.9933398129678741	1.6430018815880807	2.0259941338441867	2.9662381067408345	0.40128874927929736	-0.3719011389541844	-0.023594444685968163	-2.8568077887421843	0.13892448481180697	1.7281596899283875	0.6695527358739772	-2.665890838608366	-2.665890838608366	-0.6595832114059652	-2.8568077887421843	-2.665890838608366	-2.665890838608366
369	3.167496733009166	2.8113194253086204	2.7515236473025864	-0.09409020995208461	2.6535691292451715	1.1456006769759308	0.3012225266920616	0.840219027424749	-2.89745059085862	0.43475391931658436	-0.06423724680240372	1.9065704538746369	-3.5905977714185644	0.17060234427499754	2.5492867808076904	2.068884444341056	0.23804362507052979	0.21606471835175523	0.9632791201819764	-1.2880126784245194	-0.7002260135223999	1.8518199391032288	-2.2043034102986745	-0.09409020995208461	1.053793127722808	0.5202760927547461	-1.511156229738729	-0.7573844273623491	0.020320141225659505	2.1395020115550096	0.5682853119411071	1.9308631464436816	0.7914288632553168	1.196893971363481	-2.89745059085862	0.5682853119411071	-1.511156229738729	0.3012225266920616	-0.8180090491787837	-3.5905977714185644	1.1456006769759308	-2.89745059085862	-2.6240932033555717	0.2806032394893263	-1.7988383021905099	-2.6240932033555717	-2.6240932033555717
370	1.6569259743685607	3.0701277884083753	0.1753214334443456	1.3131544352657358	-0.9641128497440201	2.0378499735606073	1.940052230284481	0.6453250626900804	-2.7232437261880547	2.0316194238099716	1.4107929048296524	1.4450819783082842	-2.7232437261880547	0.39043281306129085	2.363617380036263	2.0804095879794033	-2.7232437261880547	0.09193982450529425	1.3384722432500262	2.562247674872142	1.1461003506025698	1.4223537272307283	-2.7232437261880547	0.39043281306129085	1.905205498954313	0.6941152268595125	-0.3355041903216458	-1.9449421027557454	0.7176457242697065	0.8882712413004707	-1.6572600303039646	1.115328691935816	-0.1531826335276909	2.1155009077906732	-1.097644242368542	-0.21034104736763926	1.21912548561746	-1.251794922195801	-0.9641128497440201	-2.7232437261880547	-0.4786050339623191	-3.0435543914238563	-2.7232437261880547	-0.3355041903216458	-1.9449421027557454	-2.7232437261880547	-2.7232437261880547
371	1.8037534479134054	2.6539477621720655	2.0420106370376634	-0.7068615585848015	1.4833943494353243	1.356831626126895	-0.9945436310365832	-0.7714000797223726	-3.479450280824583	1.1257199051635083	1.2479375378877573	1.685335693098931	-0.26057445595638207	0.471793437756844	0.37069732088547536	1.3803621235370889	2.0499788066868403	-0.9945436310365832	2.3435956146584354	1.0091860889075566	-0.5890785229284186	1.557502321589046	-2.9702586443502472	0.471793437756844	0.7972158381914722	-0.14724577064937883	-0.9945436310365832	-1.8700123683904826	-0.5890785229284186	0.7972158381914722	-0.388407827466267	1.9050447819645058	0.49084163272753845	0.5636009870099672	-0.11215445083810938	-0.013714378024856089	0.43257272460356333	-2.9702586443502472	-0.6462369367683669	0.6636844455669495	-0.4837180072705918	-1.8700123683904826	-2.9702586443502472	-0.6462369367683669	1.1156695693100067	-2.380837992156473	-2.9702586443502472
372	2.7263201198134563	1.203780660197447	1.7207982542113585	-0.581786838782687	1.1658014121322302	2.051965438602878	1.287162269136498	0.466181717066668	-3.877623704787016	0.5882844138675676	1.0921895947889846	0.8045075223372038	-2.6418568311249633	0.7571052834426197	3.729260826432614	0.31203103723940906	1.538476697417404	2.213686177290682	0.38505617225429933	0.9181668408097252	-0.13995408650364816	0.14772798594813263	-2.6418568311249633	1.6071732287036387	0.6332358017298336	1.3373120528219693	-2.2681857923529156	-1.3927170549990162	1.9092736765796916	0.7952051296748897	-1.9317135557317027	0.9821886995746558	-2.779011416118906	0.19991373911870358	-0.7421294888578664	-1.1695735036848056	-0.1164235890934533	0.2167208574350843	2.602420857139637	0.24951068025807555	-1.2385663751717573	-3.877623704787016	-2.6418568311249633	0.34188400038909084	-0.6587478799188151	-2.6418568311249633	-2.6418568311249633
373	1.401350318466922	2.4253517433438567	1.414337513993733	0.6335922741158022	1.863973840415035	0.37824558230695704	0.9247892886750275	1.354519018782823	-1.3265025099314673	-0.2968830927503099	0.9352605885423229	1.0153032962158592	-0.9210374018233036	-3.6290876029255132	2.321554949662213	1.7084504767758042	-1.4318630255892941	0.2210599987845452	0.5452996669701236	-0.5380451495671972	-0.9210374018233036	1.51840687388794	-3.6290876029255132	0.8927009741235268	1.1415970215401514	0.413963664909037	-2.935940422365568	0.17757488684480638	0.5605671391009119	1.1992261343767878	0.6335922741158022	0.8252596933279945	1.4335074301014537	1.607354359904436	-0.13258004145903346	-1.8373281336974587	-0.6333553293715228	1.0622602793036302	0.6194076391238461	1.0437412315363925	1.0437412315363925	-1.4318630255892941	-3.031227936968908	-1.2311923301271426	-1.3265025099314673	-3.031227936968908	-3.031227936968908
374	0.6820310277320063	2.3511881748677292	1.70060060872658	0.7912303196969983	2.771042020427993	1.2081241236287856	2.523800917534723	1.4843775002569437	-1.1897711491695846	2.177524680816889	0.8579216941956709	0.6428103145787256	-2.648567841412702	3.1310447544594	-0.2734804172954295	0.5149769430688407	-0.7843060410614209	1.3557601224348503	0.4684569274339472	-2.5760655102894754	-2.5760655102894754	-0.2734804172954295	-2.648567841412702	1.6135892317369498	1.6724297317598835	-0.17817023749110472	2.879255605068226	1.274082091420583	0.7561389998857289	-0.9666275978553749	0.06299181932578346	1.0615206494369103	1.6724297317598835	1.5983217596061619	0.13198469081273423	-0.17817023749110472	-1.1897711491695846	0.3143062476066891	-1.88291832972953	-2.648567841412702	-1.88291832972953	-2.648567841412702	-2.648567841412702	-0.6301553612341619	-2.648567841412702	-2.5760655102894754	-2.648567841412702
375	1.4158068406611029	2.123769107006189	-2.7888857787298633	0.25563665899356014	-2.516086636969792	1.6419310201134505	3.224829377312939	0.34660843719928636	-2.7888857787298633	-2.516086636969792	1.5805620737371586	2.572406386979562	-2.516086636969792	2.335078200673396	0.7374747458862982	1.6419310201134505	-2.516086636969792	1.5286023348064472	-2.516086636969792	-2.516086636969792	2.0313957868751737	1.6537654777604534	-0.9971263095018079	3.286460252358821	0.645101425755283	0.46921075929161926	2.420600374111558	-1.6902734900617533	2.0151352660033934	1.321988085443448	-2.7888857787298633	0.9487838395535055	1.0177767110404563	1.3855014911657744	1.2364659120052863	1.0397556177592318	0.645101425755283	-1.1794478662957628	-2.7888857787298633	-2.095738598169918	0.15555320043657783	-2.516086636969792	-2.516086636969792	0.7076217827366174	-2.095738598169918	-2.516086636969792	1.4737940983114526
376	2.3000092372161673	1.6600827528611317	2.325407427821778	0.8368824440529883	2.895270576534992	1.2787151963320276	1.570851619133189	1.8585336915849697	-2.844857354814337	1.1851891383212045	0.8642814182411032	0.49204195776125914	-2.7466364944031216	1.7913249418915198	-0.0057964704779207565	0.7797240302130399	1.0261244436915171	1.5438229467452698	0.5114600436183601	-2.844857354814337	-0.8007263453478082	0.3214164407304958	-2.844857354814337	0.4103639267469914	1.5160433826381938	-1.0418884021646964	-1.6480242057350116	0.8642814182411032	0.6377537689426527	2.120897956052461	0.8087115670862923	-0.1439468089587379	0.1437352634930429	0.24909577915086967	1.204607224178306	-0.6671949527232854	-0.18168713694158445	-0.26172984461512083	-0.49534469579662677	2.1170443867364708	-2.844857354814337	-2.0534893138431762	-2.844857354814337	-2.7466364944031216	-0.6065703309068509	-2.844857354814337	-2.844857354814337
377	2.0137088613747283	2.301390933826509	0.47977850144877277	0.9150965727066183	0.384468321644448	3.0790955024145177	-2.280339127132404	1.6928011412946269	-2.280339127132404	-0.5318224102297071	0.7899334297526126	2.809271047362743	-2.280339127132404	0.384468321644448	1.3399797666718847	3.5790514539436042	-2.280339127132404	-0.8195044826814879	2.2407663120100745	-0.1263573021215425	-0.8195044826814879	2.861006721761932	-2.280339127132404	-1.918116771349597	1.9939062340785485	0.2791078059866221	-2.280339127132404	-2.280339127132404	0.02779337770571555	0.47977850144877277	-2.280339127132404	2.6970037454916618	0.5667898784384029	1.3399797666718847	-1.918116771349597	3.2858899157271977	-0.1263573021215425	-2.280339127132404	-1.918116771349597	-2.280339127132404	2.8180816770448978	-0.3086788589154974	-2.280339127132404	2.0521751422025245	-2.280339127132404	-2.280339127132404	-2.280339127132404
378	2.4750477872044643	1.0125642877270273	0.2504242356801303	0.7894207364128176	-1.983167985826964	2.5203385463846275	1.6889043499705916	-0.37373007339286346	-2.563257080459178	-2.563257080459178	0.6794198411984889	2.2264874229061316	-2.563257080459178	0.5017386639610368	1.0926069954005637	1.8949534679255011	-2.563257080459178	1.0926069954005637	-0.884555697158854	1.5431925387891976	1.6889043499705916	0.9072037720692014	-2.563257080459178	0.2855155554914006	0.7894207364128176	-3.081780274495073	3.8359253353402316	-0.884555697158854	0.383955628304653	1.418029395835192	-2.3886330939351277	0.4147272869714067	0.053713941434076595	0.3522069299900732	1.4615145077749307	1.4929307040083093	-0.37373007339286346	-0.24856693043885691	0.2855155554914006	-2.563257080459178	1.5626106246462994	-2.563257080459178	-2.563257080459178	0.9435714162400757	-3.081780274495073	-2.563257080459178	2.7263622154853704
379	1.1405086143769019	1.4747974440171716	2.254272708065614	0.4396985610713875	3.1280692042271516	1.3022638935893798	0.39244567622084237	2.4535754142583404	-2.746447194529881	-0.4388518428199202	0.7079625476660674	1.4470948414678357	-2.746447194529881	2.7740804281474323	1.1779661769118026	0.6220201178653424	-0.17934064733483623	1.95904342997845	-0.3673928788377756	-2.746447194529881	-1.5374641314880302	0.9287503852878176	-2.746447194529881	-0.071127062694603	0.40844601756728327	0.19713692390007598	1.0102434195390004	2.636923138407607	0.2542953377400252	1.1779661769118026	0.541977410191806	1.221138348777011	1.3892752705790095	0.9192716413332738	-0.9620999865844686	-0.3673928788377756	-1.655247167144414	0.0029809094591186636	-0.6901662711008267	1.308736408094997	-1.4321036158302034	-1.655247167144414	-2.746447194529881	-1.9429292395961948	-2.746447194529881	-2.746447194529881	-2.746447194529881
380	2.1866192326210747	2.0714235205296423	2.280515318388202	1.082812127075861	1.2806378704057808	0.325126425378345	2.9665618773985707	1.7279500884494459	-2.6552833311832815	-0.5111215988222737	1.3665803002065058	1.378276339969697	-2.6552833311832815	0.25613355389139336	0.325126425378345	1.9928332459364206	-2.6552833311832815	0.10198287406413531	1.3427696515127874	-3.07607095628381	-0.773485863289765	2.094413038754341	-2.6552833311832815	2.0053334087006522	1.5088965223867614	0.01497149707450518	-3.07607095628381	-1.9774586676157009	0.8751727622976162	2.1279357307929847	0.4204366051826698	1.7914634941717718	2.8292908917707598	1.8726889340943575	-0.08033868272981959	-0.43701362666855204	0.21976590972051824	-1.1301608072284974	-3.07607095628381	-1.2843114870557555	1.1286216631071553	-3.07607095628381	-2.6552833311832815	-0.18569919838764637	-0.3034822340440293	-2.6552833311832815	-2.6552833311832815
381	3.1285831067161705	2.702356007159577	1.9291661189260951	-0.8741942619804401	3.0073695359629977	2.756791213714594	-2.37350812474068	1.7098032904517915	-2.37350812474068	0.13740664969803973	-0.3145784740450166	1.7648630676348187	-1.161876334432221	-2.26048862310033	1.4030730230293162	3.002201565804555	1.690755095481097	-0.46872915387227554	2.016177495915725	1.3504292895438943	0.04209646989371496	2.857505189316425	-2.37350812474068	-2.26048862310033	2.458010248194764	0.7840338146230925	-1.5673414425403855	-1.5673414425403855	-2.26048862310033	1.4283908310136058	-0.18104708142049475	2.4123402113615757	-0.8741942619804401	2.121538011573551	-2.37350812474068	-0.3145784740450166	0.44756157800187957	-2.37350812474068	-2.37350812474068	-2.37350812474068	1.7825626447342198	-2.37350812474068	-2.37350812474068	-1.5673414425403855	0.7352436504536604	-2.26048862310033	-2.37350812474068
382	1.1917353212387796	1.7040304529841306	2.0474014312965	0.6979210432993259	2.8244300958371475	-0.5020437396290713	1.7638773689933829	2.2060064614731387	-2.111481652063172	-0.542865734149327	0.6228858573564118	1.6166185152040455	-0.6298771111389563	1.1769202354536392	0.17090073361335456	-1.0818622348820135	1.4775774667685533	-0.22441200303079167	0.5965685490390378	0.35661787940844736	-1.2360129147092715	1.3910682238592709	-3.027772383937327	0.7217316919930443	0.5831455287068978	0.12922803721278608	-1.1559702070357352	0.6228858573564118	-0.11000165185304756	1.9030979416900662	-0.4250826984929432	-0.5020437396290713	1.2558141779233023	1.309518356895163	-0.6763971267738489	1.296360272317652	-0.05735791836762605	0.10772183199182273	-3.027772383937327	1.7597193588447189	-0.8877062204410562	-2.3346252033773816	-2.968588723010649	-0.31972218283511733	-1.775009415441959	-2.968588723010649	-2.968588723010649
383	1.7914196011141725	2.734922896513212	1.915568030637632	0.41655393581790445	2.0876854172573447	1.1432238084164932	1.2573371151839146	1.7443520902561866	-1.2881941564205208	-1.065050605106311	0.8370569212906096	1.0512049096962413	-2.8229085226586843	0.033561683561798894	0.4825119036097023	1.6886101072479516	-0.10953916007887443	0.5443873073277894	0.583608020481071	-2.8229085226586843	-1.9813413369804662	1.2573371151839146	-1.9813413369804662	0.09810020469936998	1.1432238084164932	0.7912473852593154	-1.5758762288723016	1.0512049096962413	1.45264586750468	2.0440103537546834	0.41655393581790445	1.7137686668841061	1.1321739722299085	3.000551488250136	-1.7581977856662565	-0.3719034245463657	-0.8026863406388198	0.9761697237533271	-0.42319671893391586	-2.8229085226586843	0.583608020481071	-1.170411120764137	-2.8229085226586843	-1.9813413369804662	-2.6744885175404116	-2.8229085226586843	-2.6744885175404116
384	1.6242731244397426	1.8389981052883568	1.0601562036235284	1.7266351371013124	0.08979825047909795	0.6171531761962985	-1.2964961106407928	2.1083981329026886	-1.8842827755429123	1.1213998288642473	1.3814766352241392	1.9993407553635358	-1.191135594982967	-0.027984785177285865	0.39809961013361406	2.5297269049840203	-2.884043891700304	1.4041191119738987	0.7257870171990941	-0.3582264720478623	1.0601562036235284	2.0631073737225254	-1.4142791462971767	-0.4026782346186968	1.699236162913198	1.318463667395405	-2.107426326857122	-3.493720687977013	0.4381049447473133	1.4407532451536795	0.9007284666954263	2.015667648650965	1.7373879288775744	0.983616126501194	0.1438654717493737	-0.31566685762906666	1.6302432914262464	-2.884043891700304	-3.493720687977013	-1.008814038189012	0.19515876613692384	-1.008814038189012	-2.884043891700304	-1.7019612187489574	-0.12642485799053826	-2.884043891700304	-2.884043891700304
385	2.556663415324973	-0.7456881317005495	2.4249855913497735	1.046071337527505	2.004594833024933	1.7963769319273992	-2.4545276905664357	1.6681225964037205	-2.4545276905664357	-0.806312753516985	0.6695937662925928	2.6276744509681618	-2.4545276905664357	3.043834848193074	1.200222017354763	-0.4878590223984496	-2.192607114636875	2.723717499988139	0.15876814252660232	-2.4545276905664357	0.4284317094757055	2.7328333333961488	-1.9694635633226651	-2.4545276905664357	0.9749754158437751	1.9505276117546573	1.6889566833065621	-1.3816768984205465	1.5627620807458942	2.4684707032895123	1.1484863429555743	2.226233493159723	-2.192607114636875	-0.4878590223984496	-1.7871420065287111	2.6749273358187073	0.548232909288326	-2.4545276905664357	-2.4545276905664357	-2.4545276905664357	0.29229953515112506	-2.4545276905664357	-2.4545276905664357	1.4709545314927714	-2.4545276905664357	-2.4545276905664357	-0.5831692022027744
386	3.2318845752212573	2.1408768859383667	0.7545825248184759	0.1484467212481606	-0.9501655674199494	3.7991049625418993	-2.1565688757526393	-0.257018386860004	-1.6433127479798948	-2.1565688757526393	0.4361287936999414	0.1484467212481606	-0.9501655674199494	-2.1565688757526393	3.812008367377807	3.340293873728442	-2.1565688757526393	0.5539118293563252	0.1484467212481606	0.30259740107541866	0.9957445816353641	0.9216366094816424	-2.1565688757526393	-0.03387483554579429	3.0571676178125218	0.9957445816353641	-1.6433127479798948	-2.1565688757526393	-2.1565688757526393	0.6592723450141511	-0.257018386860004	1.5347410823680514	-0.9501655674199494	0.841593901808106	-1.6433127479798948	1.3011262311865464	1.1292759742598868	-2.1565688757526393	3.462632725920686	-2.1565688757526393	1.0647374531223157	-0.9501655674199494	-2.1565688757526393	2.020248898149752	-1.6433127479798948	-2.1565688757526393	-2.1565688757526393
387	2.146707534457682	2.5480146324171824	1.4494023437490728	-1.3921792499776595	1.698863203380656	1.0186194276566187	1.1945100941202824	1.0057160228207107	-1.2586478573531368	0.7049618688015773	1.5371079241681782	2.241640426953249	-3.338089399032974	-2.239477110364864	0.952370042115418	2.112949054532727	-1.7286514865988725	-0.07999286101149128	1.7245056339939935	-1.1408648216967539	-0.699032069417715	2.1672421368993895	-3.338089399032974	1.1945100941202824	1.2468780796375984	-0.5655006767931923	-2.239477110364864	-0.8531827492449731	0.1882711255831886	1.457701146563768	-0.5655006767931923	0.27282851361125093	1.3063015001083995	1.267080786955118	-0.00588488885776961	0.952370042115418	-0.9401941262346023	-2.8965803446818565	0.27282851361125093	1.5447125235533976	1.1945100941202824	-0.699032069417715	-3.338089399032974	-0.699032069417715	0.15841816243350682	-2.6449422184730276	-2.8965803446818565
388	3.641300900988992	3.253535369980229	2.769001738396372	-0.5018338254025405	0.5686075862988735	1.657650423950832	-2.3303987450623573	0.9450851575337849	-2.9867404751905413	-2.293593294630595	0.9835514383615811	2.8654620045839336	-2.3303987450623573	0.6508456845358452	2.4337945240817453	3.1269417046416907	-0.9072989335107042	2.1607540016229123	2.0884333400432866	0.925282530237606	-1.040830326135227	2.7036189791335197	-2.3303987450623573	-2.3303987450623573	1.4077086794818983	-0.0963687172943759	-1.194981005962486	-1.8881281865224304	0.8419009212985546	1.6860883592713658	-1.6004461140706496	1.5350481018584996	-1.6004461140706496	0.925282530237606	-0.9072989335107042	0.7268315915137675	0.44724672929460585	-2.3303987450623573	-1.8881281865224304	-2.3303987450623573	1.667219874966983	-1.8881281865224304	-2.3303987450623573	-0.5888452023921698	0.3454640349846638	-2.3303987450623573	-2.3303987450623573
389	2.7434233034596036	2.549559986225477	1.4947503202157604	-1.0489968295951728	-0.556520344497379	1.9868299011606956	-2.753744921833599	1.3814216349087571	-3.4468921023935444	-2.3482798137254344	3.8508761801378357	2.4639045416469836	-0.8819427449320072	-0.1887955643720618	3.5228985675080455	1.4051381615260734	0.2166695437361028	1.2716067689015507	-0.556520344497379	-2.753744921833599	-0.6136787583373273	2.1771254037937946	-3.4468921023935444	-3.4468921023935444	2.0461693409470048	1.9096941722784688	-2.2969865193378833	0.9839246964497699	1.7948549126660986	1.5229211971824568	-0.4023696646701209	0.10845595909586958	1.8613755950076611	2.0825369851178794	-3.4468921023935444	0.31430801330001845	-0.07959627240706979	0.9475570522788948	2.1985547952496938	-2.2969865193378833	-2.3482798137254344	-1.1443070093994985	-2.2969865193378833	1.615702930633423	-1.500981953338231	-2.2969865193378833	-2.2969865193378833
390	1.7967721711718494	2.1811838700821813	1.7052049776463587	1.0910462084050438	1.078307182627614	1.3563273441676582	2.2309866925659994	1.0910462084050438	-3.2784016440619768	-0.020305106040495957	0.7820413664844414	0.8159429181601228	-1.1989601023821415	1.4311285572503567	2.640492210211169	1.8748899504358012	-2.5852544635020323	-0.880506371263607	0.848732740983114	0.528260845708342	-1.0811770667257585	1.5736286198576397	-3.2784016440619768	0.848732740983114	0.9842782329793378	1.1283176032022757	-2.850661902484398	-1.1989601023821415	-0.7134522866004405	1.8030027209224855	0.12279573760017737	0.7991357998437421	2.408573712277842	1.0120577970864133	1.626873134376452	0.017435221942351475	-0.3339626648955374	-0.9758165510679317	-2.5852544635020323	0.6534239886623485	1.025663449142192	-1.6689637316278771	-2.850661902484398	-2.850661902484398	-0.9758165510679317	-3.2784016440619768	-2.850661902484398
391	1.0389921171855088	3.8207714308044034	1.673643091063846	1.1155321943078436	1.3899690400096039	2.366790271623791	3.5018777718269414	1.918241577379315	-2.3873419887219196	-3.438344697292697	2.5174926721721334	2.0588235280005045	-2.3873419887219196	0.5870069934424516	0.08801582732346436	2.174783409095373	-3.438344697292697	1.5452619244156391	-0.605131353236481	-2.3873419887219196	-0.7992873676774392	0.5506393492715773	-3.438344697292697	1.941552656247762	2.0669868386396653	0.9054607245609869	-1.6465852280646427	-0.34730224393438114	1.8191506747350843	0.19924146243368845	-0.2602908669447519	1.0502916724394424	0.08801582732346436	2.7270731569387223	-0.14250783128836808	0.3683177924776224	-1.1357596042986522	-0.6657559750529165	-1.1357596042986522	0.1725732153515267	-0.49390571812625694	-2.3873419887219196	-2.3873419887219196	-1.0404494244943265	-2.3873419887219196	-2.3873419887219196	-2.3873419887219196
392	2.4614633172270093	1.3762740488910405	1.9640607137931596	1.8545764809514709	2.7592295087454164	3.5013261018229285	-2.455706248863569	2.772518740864099	-1.3317761522111695	0.7476653894686667	-0.3762647071837337	1.918598339716402	-2.941214064645271	1.5805745124037704	-1.3317761522111695	2.6233063426774232	-2.455706248863569	1.7949843837492252	2.3162813073825115	-2.455706248863569	0.2368397657026753	2.1525361361614923	-2.455706248863569	-2.941214064645271	1.6639561213428213	0.6423048738108399	0.3909904455299342	-0.16862534240548843	-0.050842306749105504	1.0661191205872012	0.277661760222931	2.642282244136429	-1.3317761522111695	-0.7439894873090509	-1.1494545954172146	0.277661760222931	1.4532350900271687	-2.455706248863569	-2.941214064645271	-2.455706248863569	-0.4563074148572692	-1.5549197035253792	-2.455706248863569	0.8429755692729914	0.10330837307815255	-2.455706248863569	-2.455706248863569
393	1.1522069948455043	2.5710968342148464	1.4338467528413226	0.6045673979567976	1.7237989738276425	1.0238258281972974	2.433809960439593	1.6962110173088139	-1.4748741437230386	2.4731592992281404	1.8085402022827335	-0.6275762833358352	-1.1871920712712578	1.3080773655522893	-1.3207234638957805	0.37095254677529255	1.0771718089025901	-0.22211117522767054	-1.6571957005169935	-1.1871920712712578	-0.8687383401527233	-0.047757788082892993	-2.800659386733848	1.3284862371834962	1.9095161196227353	0.5175560209671675	-1.6571957005169935	-0.17559115959277793	2.3391684533449038	1.7959614200758733	0.28871444853831996	-2.5734864323911486	1.653347312877031	1.5853966509685238	0.8277109492710073	-0.7817269631630932	-1.1871920712712578	-2.168021324282984	-3.266633612951094	2.0946585527583315	-2.5734864323911486	-1.6571957005169935	-2.168021324282984	-2.5734864323911486	0.9674728916461657	-0.008537074929611421	-2.800659386733848
394	-1.2911586066323446	1.9092009812298985	-1.2911586066323446	-1.2911586066323446	-1.2911586066323446	3.375538050023326	-1.2911586066323446	-1.2911586066323446	-1.2911586066323446	-1.2911586066323446	-1.2911586066323446	3.946082908490939	-1.2911586066323446	3.6438020366180055	3.0078132698980085	4.660736294271848	-1.2911586066323446	-1.2911586066323446	2.42002660499589	-1.2911586066323446	-1.2911586066323446	1.9092009812298985	-1.2911586066323446	0.8105886925617893	2.19688305368168	-1.2911586066323446	-1.2911586066323446	-1.2911586066323446	-1.2911586066323446	-1.2911586066323446	-1.2911586066323446	2.890030234241625	-1.2911586066323446	-1.2911586066323446	-1.2911586066323446	5.167297519251381	-1.2911586066323446	-1.2911586066323446	1.9092009812298985	-1.2911586066323446	-1.2911586066323446	-1.2911586066323446	-1.2911586066323446	4.761832411143216	-1.2911586066323446	-1.2911586066323446	-1.2911586066323446
395	3.575119311947203	1.28647712492217	2.205840055833295	1.2229637191998441	1.8656800461328973	0.7230077676707571	0.2475840709556829	1.8305887263216274	-2.69616344771993	-0.40300349518546685	1.7942210821507527	1.7660502051840563	-2.69616344771993	-0.490014872175097	1.6338784320755733	1.9242742103989503	1.8216200563388667	1.8216200563388667	0.47938568501300693	-0.2488528153582088	0.10782212858052365	1.4428231953128638	-2.69616344771993	0.6674379165159463	1.316782474417499	0.5778257578262593	-2.69616344771993	-2.1947629644135223	2.0749344852864398	1.6118995253567978	-0.40300349518546685	1.7755289491386002	0.0565288341929735	-0.6906855676372476	0.608597416493013	0.47938568501300693	-0.6906855676372476	-1.7892978563053576	-2.8879101449734677	-0.9419999959181542	0.20313230838484841	-2.69616344771993	-2.69616344771993	-2.69616344771993	-0.11532142273368606	-2.69616344771993	-2.69616344771993
396	2.363347403116715	1.4873305703805002	2.238001595078632	2.8769090067015806	1.4122099399123917	3.440731391164971	-2.37709915911206	2.4218747425640053	-2.843402769905831	-1.9271120380316757	0.33465106044211446	1.776656028576011	-3.5365499504657762	0.4524340960984983	1.8479451123233126	1.741564708764741	-2.37709915911206	1.1078409486755962	0.6975565541314834	-2.843402769905831	0.5577946117563242	2.531875637778334	-2.37709915911206	-2.37709915911206	1.5323542517544553	2.767898851956205	-2.843402769905831	0.1770221162385317	-1.0516433006777763	1.181948920829318	0.767515142738393	2.868678507565065	-2.4379376617976662	-0.13535256880362123	-2.4379376617976662	-0.07081404766605015	1.9272818545598338	-0.010189425849614686	-2.4379376617976662	-2.37709915911206	1.8570775958865853	-2.37709915911206	-2.37709915911206	2.247275231863961	1.3537991777559775	-2.37709915911206	-2.37709915911206
397	1.7191584132796311	0.1479417136657286	3.9292863954517583	1.3826861766584182	2.000325804710218	1.5024873764710387	-1.2383526474541622	2.437948024452914	-2.272440632556197	-0.6787368595187395	1.7698021460983862	2.6276264194725774	-2.272440632556197	1.5650077334523727	1.267173289536574	2.000325804710218	-0.13974035878605218	1.9603204700965193	1.3826861766584182	-2.624647008574053	-1.2383526474541622	2.88068452735831	-2.272440632556197	-2.272440632556197	1.4696975536480479	1.7191584132796311	-2.624647008574053	1.8297002876794548	0.7426488214124216	1.0389146375555933	1.9904735082672067	2.851816543357458	0.08340319252815753	3.2861496354664745	-2.624647008574053	-1.0152090961399525	-1.526034719905943	-0.3220619155800071	-2.272440632556197	-2.272440632556197	-2.624647008574053	-2.272440632556197	-2.272440632556197	-1.9314998280141076	-2.272440632556197	-2.272440632556197	-2.272440632556197
398	3.7654543787292836	3.391626355564301	3.6140776257847502	-1.5816531519881858	2.645180593279994	0.9440754923200698	-2.2237801751404724	0.558413011508085	-2.2237801751404724	0.027784760445914714	1.2217072289183495	1.8027371113575885	-2.2237801751404724	-0.8885059714282404	0.9440754923200698	3.4087794347905507	2.2469882445009093	2.8550983823749423	0.7209319410058601	1.2805477289412828	0.4977883896916504	1.3361175800960936	-2.2237801751404724	-2.2237801751404724	1.159186871937015	-0.195358790868295	-2.2237801751404724	0.66963864661831	1.4628692857352377	1.768250935286419	0.36425699706712766	0.290149024913406	-2.274800332548131	1.5093893013701303	-2.274800332548131	0.2101063172398696	-2.274800332548131	-2.2237801751404724	-0.6653624201140307	-2.2237801751404724	-0.195358790868295	-2.2237801751404724	-2.2237801751404724	-0.07757575521191118	-1.5816531519881858	-2.2237801751404724	-2.2237801751404724
399	3.3565117275488205	1.1854666557943716	3.4880517487884175	-2.2482134835429024	3.015253520611666	1.3755102586822368	-2.2482134835429024	3.124710113491496	-2.2482134835429024	-0.9662955474650898	1.7283316333049794	1.8309857873650626	-2.2482134835429024	-1.882586279339245	2.049239353385081	3.0872270202367558	0.9207741015672894	0.5597607560299593	2.5775581345985885	3.0189779197026487	-2.2482134835429024	1.8786138363543174	-2.2482134835429024	-2.2482134835429024	1.0351844527450336	0.9506270647169712	-2.5757334598991912	-0.9662955474650898	0.8582537445859559	1.3560921728251358	-1.4771211712310803	1.8786138363543174	-0.3785088825629712	1.3160868382114366	-0.27314836690514444	-0.7839739906711349	0.6431423649690107	-2.5757334598991912	-2.5757334598991912	-2.2482134835429024	1.46731780793536	-2.2482134835429024	-2.2482134835429024	0.9796146015902236	-2.2482134835429024	-2.2482134835429024	-2.2482134835429024
400	1.4467438557769619	-0.16269405665713865	1.6401152487575015	2.0565094273978564	2.712752051022351	0.9794033439507102	1.4467438557769619	3.029153095823143	-2.6956456937823496	-0.09815553551956668	1.1896987527870713	1.9575694795429528	-2.6956456937823496	1.8113869693648712	-2.6956456937823496	2.153136263086928	0.07369472140709199	2.3166415480814067	-1.2613063453252478	-2.6956456937823496	-0.7913027160795121	0.8428278089449597	-2.6956456937823496	-0.23168692814408942	2.126468016004767	-0.23168692814408942	0.07369472140709199	1.5480963500372495	2.241243530597195	0.2647499581698014	0.42509260824498085	1.154607432975801	0.3873522802621334	1.1182397888049258	1.0610813749649775	1.3036430121362885	-1.4844498966394575	-1.0789847885312938	-2.6956456937823496	0.42509260824498085	-2.177597077199403	-2.6956456937823496	-2.6956456937823496	-2.177597077199403	1.0412787476687977	-2.6956456937823496	-2.8707442577593483
401	1.1263028895575	2.4378371754682813	1.3528305388559505	-0.38628519688668295	3.064922605350134	1.0377494922160548	2.347082812199817	1.6026423372523215	-2.8408932722241538	-0.38628519688668295	0.6041135071411938	-0.060862796452054724	-1.5649401932283284	0.18425966158093043	1.7027257958093038	0.6322843841078907	0.6863516053781664	-0.8717930126683839	0.9805910783761065	0.6322843841078907	-1.0053244052929058	1.2682731508278873	-2.8408932722241538	1.491416702142097	1.253458065042747	0.3446023116561099	-2.8408932722241538	-1.8526222656801092	0.8099655613453427	1.6737382589360519	-0.6486494613541733	0.5452730071182605	1.95404022409021	1.784963894046276	1.3925708675054644	0.41606127563825446	-1.5649401932283284	-0.46632790456021933	-1.0053244052929058	1.3114453226930958	1.28287195024904	-2.8408932722241538	-2.8408932722241538	-1.8526222656801092	-2.258087373788274	-2.9512345543482192	-2.8408932722241538
402	2.9689267005231277	3.6010048477342513	3.093532118978572	0.6128008406010519	2.2710289172045846	2.437350132652098	-2.4294298136343997	1.7914558369426983	-1.6897842523929931	0.8751651050685432	-0.591171963724884	0.25612589666231944	-2.3829314329529385	-0.9966370718330486	1.0828044698467876	3.166144651942281	-0.773493520518838	1.2546547267734471	1.445709963536156	1.7279424312203724	0.7525627829762112	1.6060526136113356	-1.6897842523929931	-2.4294298136343997	2.047885365890375	-0.3034898912731032	-2.4294298136343997	-2.3829314329529385	-1.2843191442848294	1.46721616875712	1.5290915724752074	1.3059480211609977	-0.9966370718330486	0.8751651050685432	-2.3829314329529385	-2.4294298136343997	0.8751651050685432	-2.3829314329529385	0.18201792450859777	-2.4294298136343997	1.2806302131767078	-1.2843191442848294	-2.4294298136343997	0.25612589666231944	-0.1857068556167194	-2.4294298136343997	-2.4294298136343997
403	1.8520137935053862	2.9212121969672027	1.4710897943133396	1.1526360631948047	2.440490351501443	0.6418104394288147	2.5263516421078354	1.0880975420572336	-3.229390571479076	1.1013427688072541	1.5746304732541798	1.2132606850112397	-2.7545190999386406	0.29696995313708463	-1.1499490297992407	-0.23365829792508563	-2.7545190999386406	0.7024350612452492	0.9137441549124565	-0.3390188135829124	0.8136606963554733	0.7959611192560727	-2.7545190999386406	0.13790525850739765	1.9064078655711851	0.26711698998740374	-0.8314952986807063	-3.229390571479076	1.3857299453621827	1.9800955813623444	1.1013427688072541	0.6826324339490695	2.053813157258912	1.2814689350377737	1.8075620309345526	-0.6644412140175397	0.354128366977033	-2.130778282810967	-2.5362433909191315	0.9137441549124565	1.9239010230187024	-3.229390571479076	-2.7545190999386406	-2.5362433909191315	-0.6644412140175397	-2.7545190999386406	-2.7545190999386406
404	1.8764577439227024	2.1110299910605352	2.5374853750605353	1.2172121150384383	2.334173542374745	-0.06372173042362572	-2.4668393272832274	1.7543550471218028	-1.4908380860637713	1.462334573071424	-0.02450101727034415	2.262579889187736	-2.5894503747318813	-1.4908380860637713	1.3521314329378096	2.6522966403277612	-0.19155510193351066	-0.7976909055038259	2.5810336203062705	1.2391910217572137	-2.5894503747318813	3.344120193957198	-3.282597555291826	-3.282597555291826	0.5240649344784929	0.15138964919331954	-0.9800124622977808	-1.0853729779556067	-2.1839852666237167	2.5923331755602037	-1.4908380860637713	2.4409875466605544	1.0868502971751948	2.0549405244094916	-1.3366874062365133	0.32832035735239806	-0.9800124622977808	-2.4668393272832274	-1.896303194171936	-2.4668393272832274	0.7778454552545933	0.4786025604017361	-2.4668393272832274	1.1717497409616815	2.348614226529539	-2.5894503747318813	-2.4668393272832274
405	2.47410048199259	-0.15668093831880903	3.6248828735217846	-0.15668093831880903	2.9113719968148084	0.5742065702239838	1.8055783487380337	2.402333683622913	-2.3161651876721816	-2.0284831152204	-1.1121923833462457	1.5688291453680456	-2.3161651876721816	1.9418087983317216	0.7596097935553461	3.0229741733961104	2.8117591929471746	1.7947086765011298	2.630227837695721	-0.5815641322840746	-1.3353359346604554	1.7557065186978607	-3.4147774763402907	-0.04748164635381702	0.5555144372118308	1.4978774093957612	-2.0284831152204	2.0986512698246913	-2.7216302957803453	0.6627599675654281	1.2947527249720432	2.110675462791493	-2.3610365763691794	-1.6230180071122362	-2.7216302957803453	-0.1959016514720906	-0.64218875410051	1.7892292107365044	-2.3610365763691794	-1.016882203541921	1.180342373794299	-2.3610365763691794	-2.3610365763691794	-1.2175528990040716	-1.4688673272849773	-2.3610365763691794	-2.3610365763691794
406	2.0397302904291283	-2.4127575118542115	3.276812253362343	0.42034204714185996	3.1579510504856145	1.878957069841377	-2.4127575118542115	1.8554265724311825	-2.4127575118542115	0.13265997469007917	0.13265997469007917	1.967904555857873	-2.4127575118542115	3.2297447425043577	0.7568142837630729	-1.882243045852186	1.9132461433200088	3.205353289380198	1.1381818402921775	-1.1890958652922405	0.8903456763875957	2.1519975923002095	-2.4127575118542115	-0.9659523139780308	1.088171419717515	1.4499614643230183	-0.17749495361376066	1.3564354063121948	1.2312722633581892	1.7420978871241792	0.7568142837630729	1.6142645156142943	-2.5753902264121313	-2.4127575118542115	-1.1890958652922405	1.274757375297928	-1.4767779377440213	1.5021472174935884	-2.4127575118542115	-2.4127575118542115	-0.49594868473229514	-2.4127575118542115	-2.4127575118542115	1.3164300716984956	-2.4127575118542115	-2.5753902264121313	-2.4127575118542115
407	1.2701092592754448	1.3667360949645162	2.0230281831353074	2.1629385044706018	3.424564160223815	0.8537150806350899	1.59512900216487	0.8754550672714956	-2.9639972453218144	1.2481303525566694	0.35018875935071136	0.6469206673224095	-2.7969082755179704	1.0433359399106563	-0.7127054467153195	0.46998995916333186	-2.0477065134476593	-0.1914085230820337	0.8754550672714956	0.36820726485338895	-0.1914085230820337	0.886150356388244	-2.7969082755179704	0.8754550672714956	0.93797542425283	-2.270850064761869	1.496147168616019	0.6055354511595556	-0.22315722139661354	1.6361603988427325	0.46998995916333186	-0.3613075598774307	0.8201923885964462	1.7041477398276652	0.5325103161446654	-1.7112342768264464	-1.5777028842019236	-2.0477065134476593	-0.3613075598774307	2.4521031568826053	2.0598832755244616	-1.354559332887714	-2.7969082755179704	-1.7112342768264464	-2.9639972453218144	-1.17223777609376	-2.7969082755179704
408	2.160078100165063	0.0526235222575524	3.3433970863053353	0.18045689376743734	2.3086885996167057	0.6992506871826052	1.7737654242716543	2.2747870479410244	-2.6492763575992013	1.4159283651527446	1.2242609459405527	0.7902224653883323	-2.6492763575992013	1.4389178833774432	0.0970752848283869	1.265646162103407	2.6620246422899236	2.446378002389892	0.9318729824513587	0.006103506622659793	-3.0384189311007628	1.5362920474026196	-2.6492763575992013	0.5451000073553471	0.8736040743273827	1.5259292603670733	-1.2466594618727083	1.6344099033611434	1.5465485475698086	1.8960550020299287	-0.3993616014855048	1.1512358109256624	0.8117286706092957	0.7227811845927992	-0.7358338381067178	-1.0925087820454493	-0.9589773894209266	-1.652124569980872	-3.0384189311007628	-1.0925087820454493	-3.0384189311007628	-2.6492763575992013	-2.6492763575992013	-1.9398066424326537	-0.8411943537645437	-2.3452717505408174	-2.6492763575992013
409	2.232391108415395	0.2009587859219195	2.9890516946976664	-0.7798704670898067	3.749138357932721	2.2646519706336163	-2.4182602014736743	2.4390053577783943	-2.4182602014736743	1.8350893109463917	0.4241023372361301	1.2995710745900295	-2.4182602014736743	0.6064238940300841	-0.492188394638025	2.540357852038682	1.453721754417288	0.31874182157830333	2.949830981544385	2.1819602547885033	-2.4182602014736743	2.0533428769664095	-2.4182602014736743	-2.4182602014736743	0.9547305882983004	-1.1853355751979704	1.453721754417288	-0.08672328652986128	-1.1853355751979704	2.1819602547885033	-2.4182602014736743	0.06742739329739766	0.2009587859219195	-0.2690448433238153	-1.1853355751979704	1.5872531470418108	0.06742739329739766	-2.4182602014736743	-2.4182602014736743	-2.4182602014736743	0.2009587859219195	-2.4182602014736743	-2.4182602014736743	-0.2690448433238153	1.4173541102464133	-0.7798704670898067	-2.4182602014736743
410	2.845020606453572	0.8793078301020794	1.887265750502058	-2.3395679947661217	1.6946726433862738	0.7049544429573018	1.3861254324705312	3.040329358774338	-2.4861714689579966	0.5782027373181577	1.7122169530371831	0.43302072747365994	-2.4861714689579966	-0.14234341742990164	0.8384858355818237	2.1320707985974474	3.973073843927436	0.9562688712382075	0.10277904060308263	1.8348192751295156	-1.6464208142061763	0.33458065466040754	-2.4861714689579966	1.2713499178781031	0.14533865502187915	-0.7301300823320211	-2.4861714689579966	-0.5478085255380662	1.9845646614888577	1.8725596031123626	-0.46776581786452986	-0.19950183126985088	1.4890734017229734	0.9185285432553609	0.795926221163028	-1.2409557060980116	-1.934102886657957	0.05832727803224902	-2.3395679947661217	1.8035667316254114	-2.4861714689579966	-2.4861714689579966	-2.4861714689579966	-2.4861714689579966	0.22538136269541553	-1.934102886657957	-2.4861714689579966
411	1.8998301344566388	0.9799096345319054	2.8752097827008005	-0.7248384577065199	3.70478715576664	2.9665378766060035	-2.46062256824467	0.5834943619436581	-2.46062256824467	-0.2548348284607851	0.30478095947463846	2.1024751642225077	-2.46062256824467	1.3546030839733159	1.4612128190315739	1.7261666404057987	-0.4624741932390295	1.050113893205154	2.649330251567716	2.481964785927411	-1.9288112620324558	2.0477502645332613	-2.46062256824467	-2.46062256824467	0.8012178457885293	-0.19421020664434963	0.5560953877555441	-3.0274235507005667	0.01709888702285678	-0.03169127714657449	-2.46062256824467	2.5893475469660054	0.4065636537845805	0.3398722792859079	-0.4624741932390295	-0.19421020664434963	-1.0815134016452523	-2.46062256824467	0.01709888702285678	-2.46062256824467	1.547287427802817	-1.641129189580675	-2.46062256824467	1.483435955816284	-1.641129189580675	0.30478095947463846	-2.46062256824467
412	1.7455413571501848	1.1059784227243457	-0.4608998752909583	1.674252273402883	1.061526660153512	1.944542603142795	1.7270223093829475	1.6237364832659815	-2.590289764058186	-0.02803579299467973	1.1059784227243457	2.9444555165198603	-2.590289764058186	1.6289044534244237	1.479040106777851	0.8269544130156792	-2.590289764058186	-0.4200778807707035	2.0681565591099713	-0.8663649833991229	0.730494146828117	2.163164669738159	-2.590289764058186	0.9761668112023552	1.1317309188267606	-0.930903504536694	1.4730340827176387	-2.945806525078959	-1.693043556583591	1.2208586987227679	-2.945806525078959	3.2547026489637316	0.35003034092537	1.602793309420738	-3.6389537056389045	1.8825072122233424	0.8036975508514121	-2.5403414169707945	-1.4417291283026845	-0.3431168396345754	2.8456815299963476	-3.6389537056389045	-2.590289764058186	-0.38085716761742194	-1.4417291283026845	-2.590289764058186	-0.11259318102274296
413	2.2065681898637304	2.7591664051405065	2.0101618931880365	-0.9645169711681216	-1.503513471900809	0.5018200976253056	1.873586358182286	0.3117764947374404	-3.4494236209561224	-0.1535867549517933	2.385387116106483	1.7763230527570792	-2.0631292598362316	-0.1535867549517933	0.7094594624035491	3.5689781781130785	-2.592179928131184	2.163704485431948	1.0392127487760172	-2.756276440396177	1.0614358855607273	2.1227304112216423	-2.592179928131184	1.1755491923281487	1.9842983825981175	0.6110193895902976	-2.592179928131184	-2.592179928131184	1.1044532706444183	0.8546414722480478	1.7379621848846325	1.4922188016531819	1.2234052135057838	1.680475093966951	0.07693690366003914	0.07693690366003914	0.07693690366003914	-2.592179928131184	-0.6768348987163408	-0.7413734198539119	0.28824599732724643	-1.2521990436199033	-2.592179928131184	-2.0631292598362316	-0.35838116759780636	-2.592179928131184	-2.592179928131184
414	1.813012396579742	1.1624248304385922	1.768560634008908	0.5070179778614943	2.51944880925837	0.403028264337447	0.803916705418199	1.3220549760304765	-1.4895359040125742	2.0260718288273254	0.3022235652154812	1.7755293033250013	-1.6902065994747248	0.6558636054590594	-0.5552266666357406	1.2943523734811406	-0.8429087390875214	0.044394455913381314	1.8096623096944597	-0.3909236153444642	-0.48623379514878895	2.1040333702970373	-1.8079896351311087	-0.5201353468244703	0.5669161194425634	-0.19855172269700816	0.43005693672536616	-0.9970594189147794	-1.402524527022944	1.1030014099677916	0.5192880704533085	0.7665291733465787	1.2943523734811406	0.004389121299682053	-0.8429087390875214	-0.7093773464629987	-0.19855172269700816	-3.1942839962509995	-3.064838874919646	0.46927764987864684	1.327504580798041	0.06381254177048312	-3.887431176810944	0.3320765283651621	-0.037283575100885535	-1.8079896351311087	-3.064838874919646
415	1.884346117852143	1.4965805868433795	1.4965805868433795	-0.34924610365495123	-0.012773867033738284	1.5174146737462215	-2.4153946162950284	2.3937421488085393	-3.0572963047571617	1.6248349223670582	1.2601918087791493	1.678902143637334	-3.0572963047571617	0.23854056124716738	0.8139047061507299	4.224089358813122	0.033746148601154324	1.946650001188298	1.1473963146338049	-0.22408296070094558	-0.28470758251738015	1.373520494086152	-2.4153946162950284	-1.671001943637271	2.507224102565532	0.6562757619471462	-3.0572963047571617	-2.4153946162950284	0.16157952011103927	1.5174146737462215	-0.5723896549691609	2.672803478216413	1.6612025665379333	1.8025160996045106	-1.671001943637271	0.37669089972798453	0.6803733135262071	-2.4153946162950284	0.4980517567322522	-2.4153946162950284	-0.6594010319587911	-0.8600717274209417	-3.0572963047571617	2.1412007265086643	-2.4153946162950284	-2.3641491241972163	-2.4153946162950284
416	2.0857956930914954	2.0732169108846352	2.83248364057947	0.47635778065739487	2.7975192592243756	1.0847637327622492	2.378465307054315	0.839263274346763	-2.83109876157373	0.4887803006559519	1.0982774519289724	1.3307731088134624	-2.5193744928965964	1.0069860317195651	0.7094516628247725	2.050168515448344	-0.9612298748500461	1.5059771978385528	-0.1444687383229244	-1.0152970961203218	-0.40916129255000655	0.17186858988923248	-2.83109876157373	1.3360781610431558	0.8128300172786078	-0.9612298748500461	0.9921709459344243	0.5369824024738294	1.4414386767009817	0.8734546390950424	-1.4207622042284864	0.17186858988923248	0.9306130529349912	0.8479213370898782	0.026156778707838946	1.2983378330603084	-1.2666115244012284	-2.807056565348377	-0.8146264006581712	0.8217189646958536	-0.12147922009822576	-2.83109876157373	-2.83109876157373	0.31383885115961974	-3.9056688540164872	-2.83109876157373	-2.83109876157373
417	4.289833586317427	4.564866157705135	1.9158584972367088	0.08327703348839854	-0.8975522195233276	1.8956557899191893	-1.74560966976855	0.30642058480260825	-1.74560966976855	-1.74560966976855	2.215963089687046	2.6951833740377062	-2.689311688751383	0.14390165530483312	3.9977969191151317	2.178222761704199	-1.74560966976855	3.0536914990580994	-2.689311688751383	-0.8975522195233276	-0.20440503896338225	2.3411262326410522	-1.74560966976855	-1.74560966976855	1.5003430532750421	0.8071958727150976	-1.74560966976855	-1.0798737763172825	3.7026054246412192	1.9741274053606839	-1.0798737763172825	0.20106006914478147	-1.3030173276314923	2.1627185751682343	-2.689311688751383	-1.74560966976855	-1.3030173276314923	-1.74560966976855	2.1858856344497686	-1.74560966976855	-0.20440503896338225	-2.689311688751383	-1.74560966976855	-0.050254359136124194	-1.74560966976855	-1.74560966976855	-1.74560966976855
418	4.079430798216888	3.6068263872710946	2.30057473382474	-0.9575218041967419	1.681535525418517	1.4403734686016287	-1.7279769596410794	-2.056134092864852	-1.7279769596410794	-1.7279769596410794	-1.3629869123049057	2.849140685573578	-1.7279769596410794	-1.3629869123049057	1.681535525418517	2.3383150618075876	-1.7279769596410794	0.7164546293749297	1.657437973839456	0.7164546293749297	0.9395981806891394	3.654292924510018	-1.7279769596410794	-1.7279769596410794	0.34176117993351873	-1.7279769596410794	1.9141578206872705	-2.056134092864852	0.5829232367504069	3.2168654656988953	-1.7279769596410794	1.8756915398594742	-1.7279769596410794	0.42877255692314886	-0.9575218041967419	1.2019624451566306	-1.7279769596410794	-1.7279769596410794	-1.7279769596410794	-1.7279769596410794	4.953274839843786	-1.7279769596410794	-1.7279769596410794	-1.3629869123049057	-0.9575218041967419	-1.7279769596410794	-1.7279769596410794
419	1.509280763567037	-0.00401328831416059	2.449144663159259	1.923878355238474	2.567325867246147	0.6891338922457848	2.347361968849317	2.3552671483564303	-3.182067118662106	2.145809050127475	0.11376974734222323	0.8954703252436129	-2.764719491259857	1.7157726812888052	0.15013739151309746	2.075428253365675	-2.4889199381021614	1.923878355238474	0.7497585140622194	-3.182067118662106	1.6219539260711504	0.8069169279021686	-2.764719491259857	1.2722801775914014	1.1083923224862846	-1.1026255769822706	0.8783758918843132	1.7082820095596474	-0.23762813949566564	0.6021225152561547	0.3442934059540548	1.1083923224862846	-0.4094783964223252	0.15013739151309746	-1.795772757542216	0.03680870620609422	-0.7841718458637361	0.4814945274675404	-1.5726292062280063	1.9055292165702777	0.2836687841376202	-3.182067118662106	-2.764719491259857	-1.3903076494340514	-2.764719491259857	-2.764719491259857	-2.764719491259857
420	1.458785517338633	0.21863305643519482	1.5274399220767112	0.47964688180481474	0.6299290848541519	1.0734215885515561	0.8940806598957396	2.47269110853458	-0.3279106499328748	1.0276120525202619	0.38027440799161116	2.12100239720722	-1.6271936340631363	1.2569861535851077	2.3133088426868786	0.8390208827127115	0.9462664130663097	1.6809133245330075	-0.5663216733778738	-1.6271936340631363	0.7188765708706484	0.7502927671040274	-1.1853608817840966	2.8180685899679006	0.8295421387581676	2.162033793885082	-1.878508062344042	1.0734215885515561	-0.2690701499099415	-3.8244182113993554	1.0882366743366965	2.1288251228884287	-3.8244182113993554	-1.2594688539378183	-3.8244182113993554	1.5462198167283074	0.36523653062706973	3.062113431131155	1.0197688750592357	-0.6055423865311544	-0.24089927294324553	-3.13127103083941	-2.695446448234212	-0.7798957736759329	-2.695446448234212	-3.8244182113993554	-2.695446448234212
421	2.7112429207156983	2.1031581786996023	1.324948559595808	1.4884016320853797	1.3526000909263178	0.4363093590521627	2.7320529202294916	1.7083655304822094	-2.4405303926254254	-2.2492679861979887	2.646081152440471	1.519654175589484	-2.4405303926254254	1.5273170483350529	1.945424549858394	0.08610692961904753	-3.3478802748660987	2.9995089347899118	-1.2684387331862625	-3.3478802748660987	-0.45750851696993333	1.7879181621841633	-2.4405303926254254	1.1407560948660418	1.635726346842238	-0.01567576469089449	-0.25683782150778267	1.0215675776009228	3.5457760797365374	1.9096150971616832	0.3656917918382092	0.9828530654202323	-0.01567576469089449	2.4078619387208136	0.23563866359001207	-0.05204340886176961	-3.3478802748660987	-0.8629736250780979	-0.4034412956996576	0.3656917918382092	-1.2684387331862625	-2.4405303926254254	-2.4405303926254254	-2.6547330943061533	-3.3478802748660987	-2.4405303926254254	-2.4405303926254254
422	2.074636672095552	-0.3604376039445727	3.086900933715438	1.2817901313125186	2.364141899108848	0.6203916490671535	0.8923253645507954	1.215098756813846	-2.7254917122521434	-0.5427591607385276	0.9158558619609893	1.2977904726589595	-2.7254917122521434	1.5973070027577436	0.5558531279295824	2.0450048744891807	-2.7254917122521434	2.8001026439106647	1.3741634514435335	-2.7254917122521434	0.09909472543386766	0.983297142756522	-2.7254917122521434	0.938845380185688	0.6810162708835881	-0.13729405263036298	0.3735315711356275	-0.012130909676357327	2.0819094314246316	0.29014996219657707	-0.012130909676357327	2.0962981688767313	-1.7467319650644635	0.7655736589116513	0.09909472543386766	0.5219515762539011	-1.7467319650644635	-1.235906341298473	-2.152197073172628	2.0298530694685786	1.5973070027577436	-2.7254917122521434	-2.7254917122521434	0.5219515762539011	-2.7254917122521434	-2.7254917122521434	-2.7254917122521434
423	3.6962467983164973	1.7204836861115025	-1.7760238753549773	-1.7760238753549773	-0.8597331434808222	5.296822023492752	-1.492797680027243	0.015735593873077214	-1.492797680027243	-1.492797680027243	0.2388791451872878	2.0526175211341178	-2.4691710559149227	-0.2719464785787036	-0.5232609068596092	2.3671108510365553	-1.492797680027243	1.4626545768094035	-2.4691710559149227	0.666323160014227	4.545643295360622	0.898124774071551	-1.492797680027243	-1.492797680027243	1.4820726626665044	-1.492797680027243	3.2445617495944465	-1.492797680027243	0.36404228814129347	0.5265612176390686	-1.492797680027243	-1.7760238753549773	-1.492797680027243	-2.4691710559149227	0.6218713974433934	-0.5232609068596092	2.041688450601928	-1.492797680027243	-0.3897295142350865	-1.492797680027243	3.7231914335599496	-1.492797680027243	-1.492797680027243	3.5147652247722676	-1.492797680027243	-1.492797680027243	0.7088827744330226
424	4.204909356693111	1.757743034887958	1.4741677443888301	-2.636706119784481	-1.943558939224535	2.2460958028018903	-1.2504117586645904	0.13588260245530037	-2.181795390806583	1.3886455709506684	3.02277609597514	2.3469005019238556	-2.636706119784481	0.7972810847006659	-1.943558939224535	1.0521733343294555	3.6876528425968305	1.4741677443888301	2.0361227146774254	1.829201998870103	-0.557264578104645	2.33310717979152	-2.181795390806583	-0.557264578104645	1.295119512939845	-1.2504117586645904	-2.636706119784481	-2.181795390806583	0.8290297830152458	3.429401970319267	-1.5380938311163712	0.13588260245530037	0.695498390390723	1.2344948911234104	-0.23881084698611055	-0.3341210267904353	-0.23881084698611055	-2.181795390806583	-1.943558939224535	-1.5380938311163712	-1.943558939224535	-1.2504117586645904	-2.181795390806583	-0.3341210267904353	0.002351209830777634	0.45433633357383485	-2.181795390806583
425	1.1689167881324458	1.4943391885670736	2.4646971417115044	0.3087155229093339	-2.9339841260420014	0.8552592292774044	1.7174827398812833	0.2621955072744413	-1.6837146417808722	-1.6837146417808722	2.0539549765024963	1.3120176317731191	-1.6837146417808722	-1.6837146417808722	0.050886413607234005	1.9798470043487746	-0.9905674612209268	1.771549961151559	-1.3960325693290914	-2.9339841260420014	1.953871517945514	1.4943391885670736	-0.47974183745493626	0.7141806310174985	1.9361719408461129	1.34480745459611	-2.9339841260420014	-2.7823269304489813	0.3531672854801684	1.1296960749791642	1.8228432555391096	1.7394616466000588	0.8285909821952431	1.295210513456738	-0.1432696008337233	0.21340534310500914	0.9065525236649545	-2.9339841260420014	-0.009738208209200572	0.9788731852445811	-0.9905674612209268	0.6188704512131737	-1.6837146417808722	0.2621955072744413	-2.9339841260420014	-0.21737757298744498	-2.9339841260420014
426	2.98426510690078	2.763534101991954	2.1733348906844507	-2.408452935068741	2.5267436368365623	0.7870405295645604	2.3055066637929342	0.9473831796397398	-2.408452935068741	-2.3484536863645893	2.2862753018650466	1.7119893241818298	-2.408452935068741	0.13645296342341062	0.04944158643378138	2.9794224824249915	-2.408452935068741	2.2054232052359515	0.29060364325066956	-1.655306505804644	-2.408452935068741	1.6027900322168378	-2.408452935068741	1.2068943751248247	1.5833719463597364	-2.3484536863645893	-2.408452935068741	0.13645296342341062	3.1888805806539473	2.763534101991954	-0.9621593252446985	0.4241350358751914	0.7425887669937268	1.9142261906767262	0.6472785871894011	0.7425887669937268	-2.3484536863645893	-0.269012144684754	-1.655306505804644	0.595985292801851	1.6945975814699605	-1.655306505804644	-2.408452935068741	-1.655306505804644	-2.408452935068741	-2.408452935068741	-2.408452935068741
427	2.2366531282097926	0.6172648849225242	1.9718105477278343	-2.378467388631467	1.826225230759499	1.0059228747143072	0.10643926115653368	1.553358244092859	-2.886574388158464	1.2978332832756094	0.45474595542474905	0.8404084362367339	-2.886574388158464	-0.5867079194034117	1.1180401728350136	1.6557732495209283	2.9123217114957782	1.4057222452867943	1.4501740078576284	2.0221356316153503	-1.6853202080715217	1.1624919354058472	-2.886574388158464	0.9173694773728625	1.3104120654824696	0.712575064726849	-3.0716145691914116	-2.378467388631467	1.2458735443448985	1.0872685141682599	-3.0716145691914116	0.9537371215437371	1.1768806728579468	1.5918245249206548	-0.027092131467989056	-0.1812428112952471	0.6419574975128954	-1.9730022805233025	-1.9730022805233025	0.5659715905349731	-0.363564368089202	-0.5867079194034117	-2.886574388158464	0.735047920578908	-1.2798550999633571	-0.5867079194034117	-2.886574388158464
428	1.813982828964622	1.5077571788006723	0.8305254535466262	0.3541860058518047	1.2464618615220857	0.6710977166185241	1.6793259438183648	2.2088937493940963	-2.8915486410446043	1.0806696066793422	1.9568211709631527	1.0215806903093356	-2.8915486410446043	2.081783530862574	-0.009779371349607047	1.9430752500585173	0.6333573886356767	1.8713599415479245	0.8616160406166573	-0.1124335254096902	-2.1139135256198145	-0.08576527832752845	-2.8915486410446043	0.9771289277385016	0.7764582322763509	1.211122495076777	-1.6439098963740788	2.0034963095332827	1.9361307777057064	-0.4275145720495859	0.8513595404494683	1.2182909845553898	0.5393284389874005	0.7309958581995932	0.12679616365614432	-0.16800337656450104	0.08331105171640552	2.0996944574291043	-3.0302042574939696	0.49615626712219196	-3.723351438053915	-2.8915486410446043	-2.8915486410446043	-0.6323089846955989	-2.624739149385805	-2.8915486410446043	-2.8915486410446043
429	2.26626128565108	0.5798623320808511	2.2556228874460245	1.1188588328135385	3.816858698062247	-0.5775904566101921	2.1544129855145115	2.488346075617048	-2.4493306801213643	0.7133937247053739	0.9757579891728652	1.7951988950571027	-2.2823385488486165	3.4181050245420694	-1.3660478169744614	-0.672900636414516	-0.8960441877287266	2.1544129855145115	-0.672900636414516	-2.4493306801213643	-0.14227238535234576	0.3203511365957672	-2.4493306801213643	1.0849572811378572	0.16000848652058774	-0.33642839979330397	1.1516486556365289	2.0934184728116696	0.9757579891728652	1.4904223892460213	1.0318474558239084	0.5210218320579179	-1.1837262601805074	-1.3660478169744614	2.1182644713982004	0.785714386285	-1.8768734407404528	1.5131506403235777	-1.1837262601805074	0.4257116522535931	-2.2823385488486165	-2.4493306801213643	-2.4493306801213643	-2.975485729408563	-2.4493306801213643	-2.4493306801213643	-2.4493306801213643
430	1.7582854851534808	0.5174987077048288	3.1309329324321897	1.6367302835756736	3.178631989019287	-0.09560576518158026	0.936757137945329	2.2917445944401753	-2.6479081609423503	-1.051117210209017	0.9089775738382526	0.7734320818420288	-2.6479081609423503	1.670178217643214	3.0093258003374026	1.2810266850265735	-0.5204889591468467	1.7025435021452457	0.7734320818420288	1.2106458882647737	-1.5619428339750074	1.053016944061191	-2.6479081609423503	0.9770310370832691	0.9901031186506213	0.6165896103490596	-1.4077921541477494	0.9503627900011073	1.7025435021452457	0.4749390932860331	1.29068859593831	0.22981663525304707	-2.6605551226431174	0.013593526783411747	-2.6605551226431174	-1.1564777258668428	-0.5811135809632813	1.8110836707204516	0.5781233295212633	-2.6479081609423503	-0.02149779302785859	-2.6479081609423503	-2.6479081609423503	0.08028490128208343	-2.6479081609423503	-2.6479081609423503	-2.6479081609423503
431	2.4372291167614315	2.4142395985367324	2.0272081921174063	-2.2632512490309846	2.503187084553229	3.2026969589010026	-2.2632512490309846	1.9994286280103304	-2.357651924452469	0.08812400813249344	1.334061011557461	2.0272081921174063	-2.357651924452469	-1.5701040684710392	3.3425508172650127	2.9731907137989646	2.0542368645053255	0.6271205088651799	-0.0660266716947655	2.6855086413471834	-0.4714917798029301	1.5868963526790738	-2.357651924452469	-2.95639842959093	2.0740394918015053	0.3394384364133991	-2.357651924452469	-2.357651924452469	0.17909578633821965	1.4003103970986617	-2.357651924452469	0.9754272031333953	-0.3914490721293937	2.106196603436037	-2.95639842959093	-2.95639842959093	0.444798952071225	-2.357651924452469	0.9754272031333953	-2.357651924452469	1.5868963526790738	-1.857786140922821	-2.357651924452469	1.3874069922627537	0.9148025813169607	-2.357651924452469	-2.357651924452469
432	2.4975966644642433	1.8442208073311948	1.084698557826377	1.463672050487565	2.6663016712670333	0.8164345712316976	1.8020599965069168	0.1486051986560426	-2.769148495863245	-1.9308363430237936	0.6028604709336385	2.288671362152313	-2.769148495863245	1.5095817517916426	1.1325545790040121	0.6644183639330716	-2.769148495863245	1.3941996776727978	1.701472759601748	-0.2821777174364124	0.17329781124641386	1.3425276671284765	-2.769148495863245	0.5027770123766562	0.288367141031201	-1.0553676056698942	1.5656712184426862	-0.4047800395287444	0.410969463123533	1.1136860946996294	-1.460832713778058	2.32902265767588	-0.3622204251099488	0.854174899214545	-0.4957518177344715	-0.01391373084173253	-1.343049678121675	-0.5445419819039028	-1.7485147862298396	-0.10628705097274782	2.701949009997271	-2.769148495863245	-2.769148495863245	1.8487974743586064	-2.8471270748979487	-2.769148495863245	-2.769148495863245
433	3.937042191500119	-1.3849917016652338	3.452876248441879	1.9108451643390953	2.729155487853047	0.855717987610725	-2.0459806182719813	-0.4294802566377971	-2.0459806182719813	-2.0459806182719813	1.0309220766358154	2.668530866036612	-2.0459806182719813	3.19177900980116	-0.4294802566377971	2.5700907932233594	-1.6081352529794435	3.5451563415183354	1.715100587213	0.22444621076886673	0.9758622994527881	2.181720118474495	-2.0459806182719813	-2.0459806182719813	0.1410646018298154	-1.3849917016652338	1.767744320698422	0.9568141044820937	3.0600097321700366	2.5700907932233594	-0.9149880724194981	2.257843813947296	-2.0459806182719813	-1.8958173254312243	-1.6081352529794435	1.282236504916721	-2.301282433539389	-2.9944296140993343	-2.0459806182719813	-2.0459806182719813	2.129534365303925	-2.9944296140993343	-2.0459806182719813	-1.0485194650440208	-2.0459806182719813	-2.0459806182719813	-1.6081352529794435
434	2.568455444542286	1.4312283197463964	2.2146623469784426	-1.3335172250323586	-0.19408294184399377	0.6123929240229549	1.2120140465720763	1.064378047766012	-2.7355887511866497	1.885358599835842	2.389159608664868	1.1088298103368457	-2.7198115861522494	1.1821610834223955	-0.1548622286907122	-0.4685197875457545	0.6474842438342243	1.8651558925183225	2.410087128770824	0.8637073523038605	-1.2157341893759757	2.345943007165086	-3.412958766712194	0.6474842438342243	0.8911063264919754	-1.4670486176568813	-2.3143464780440848	-3.412958766712194	1.740332827785584	1.9002472123295924	0.4582422441956959	2.1477228643033333	1.740332827785584	1.2965714346001396	-1.015063493913824	-1.3335172250323586	0.11340175790396678	-2.7355887511866497	-2.7198115861522494	1.6239938357014347	0.17056017174391513	-2.7355887511866497	-2.7355887511866497	0.5760252798520797	1.052949351942389	-2.7198115861522494	-2.7355887511866497
[truncated: 345 more rows]
