# Supplementary material for: Self-supervised learning reveals clinically relevant histomorphological patterns for therapeutic strategies in colon cancer
Source: Nat Commun. 2025 Mar 8;16:2328. doi: 10.1038/s41467-025-57541-y (PMC11890774; doi:10.1038/s41467-025-57541-y)
Supplement: Supplementary file 4 — Source data file [file 41467_2025_57541_MOESM4_ESM.zip › SSL_Source_data/figure4d_shap_values.csv]

	0	1	2	3	4	5	6	7	8	9	10	11	12	13	14	15	16	17	18	19	20	21	22	23	24	25	26	27	28	29	30	31	32	33	34	35	36	37	38	39	40	41	42	43	44	45	46
0	0.008349748832715118	-0.00381694974611888	0.0035772262469959864	0.0013546675518376669	-0.007672727315485503	0.017560345174446868	0.006020735191774001	0.008498195467030737	0.0022196504905875707	-0.0032141300931119803	-0.00013760199177338642	-0.006468624763890105	0.0015946366620905711	0.014807333476054918	0.10176544395282905	0.008738067550925826	-0.001631438317885489	-0.003145603271811858	-0.03281440643784121	0.03323296121169992	0.011898305144680706	0.0007423879404860079	-0.01242013663645973	-0.006579080835395984	0.02141322816907119	0.007529858012819651	0.017444580456350507	0.04448806242918542	0.0009687713123055595	-0.0258400374995842	0.01806241977931667	-0.011699424062737992	-0.0012424360737575972	0.00034929776424314895	0.0244128333960172	0.015032235643433065	0.00216159328585793	0.005335630065680273	0.010026188793561453	0.026750949982900247	0.05122139261556817	0.030244193095351722	0.030629011714696487	0.00694291763184478	0.0044972779858402645	-0.021311251752872937	-4.148598730367653e-05
1	-0.007038235650798724	0.0014038957769608995	-0.0032567012534913354	0.0022901038224345943	0.010105107146851719	0.014807105000171747	-0.0026596280441040687	-0.02414604326468912	0.006142340981808273	-0.022678302261650133	-0.0003447941655185796	0.008622033476319619	-0.019164397667974904	0.0010252857107596468	-0.02195578054614291	-0.0017015017655554222	-0.020344909709176053	-0.021133377335422105	0.02321276965475422	0.014409264208014716	-0.017252435736647434	-0.00097368434170926	-0.0056149506840785434	0.0004585516383029703	0.029388788347224876	0.0004890522781906515	0.013533438467739772	0.008197995798123517	-0.0077386230277871225	0.0029252762462437178	0.003025571078995501	0.00502646162579763	0.0088035856657119	0.0066552616845673455	-0.019055033489012368	0.01610267703848601	-0.0008517773324293605	0.006921888695396472	-0.042026858735530234	-0.03977668578380992	-0.05798413770380752	0.006913777803707774	-0.0030010689898833077	0.008970095865201273	0.007906938140131046	0.002892345292366635	0.00025347673465502885
2	-0.0065184836038853	-0.0036151728552195625	0.005118467152107227	0.0061763011164620435	0.03571063236656312	0.0015808918875508614	-0.004188964134010929	0.0025379233186659687	-0.0019226566548868277	-0.02757943711850877	-0.0002899758933533933	0.012764904982750814	0.0257277648061577	0.015253126016756338	-0.025105500557526722	-0.0011158637846527626	-0.009618734837981448	0.0018549233343687587	-0.007608745787948365	0.007528846918339933	-0.02846786078403717	-0.0010875434658183909	-0.004176662816393637	0.0055705140376206145	0.06479843274053432	0.0010126997346089374	0.02913447970256714	0.03668639703888433	-0.004801252885193246	-0.016946152169550786	0.015263225002450925	-0.003290554819009817	0.008896852605120175	0.0130633197887557	-0.029635942338948472	0.008894717314299057	-0.00020904475467764527	0.006593477976037554	-0.019789720231259144	-0.0638310526437837	-0.06145011264089224	0.04087748143531848	0.01754629948732933	0.0008010267748498426	0.007035812706424916	0.005726439448104364	0.00016403141217668002
3	0.0018620476387151406	-0.004065652624788277	-0.007945885795922052	0.0030656342177888323	-0.011827572831666593	0.004423981799945605	-0.006013174272435205	0.024184379247008423	0.004574980746387193	0.021744484782084378	-0.0001902633008346503	0.0034136681758463556	-0.015205002826723296	-0.014492684349041218	-0.03444593597183543	0.0006233980544821905	-0.002132363336668288	-0.01555114415455234	-0.0049061773852904205	0.025336995680234047	-0.027368695269956278	-0.0019563115769247663	-0.0024957982588360936	0.0040235839302497295	-0.027852536995797077	-0.03429363542499443	-0.011181207748001137	-0.008276969770592887	-0.003463964584754985	-0.0012661004072985409	0.012035640790924654	0.00964224249468107	0.00631289575418662	-0.015231753910101311	-0.04129316249752427	-0.005145537132566792	-0.0073796190082739115	-0.005271702707183896	-0.017702017386153603	-0.0018074436789085955	0.018277056645387674	-0.009246866593867526	-0.0006995209855380691	0.007864118464534725	0.008745879833780699	0.004777826590282754	0.00012104220309154239
4	0.003715701505539082	-0.006350940558245738	-0.000479907213230139	-0.0003191947482787904	-0.01640283284687241	0.02516748683768995	-0.004263792463353631	0.014018131116315632	0.002513407021071257	0.014387244009755152	-0.00024003049779020114	-0.02617394541393548	-0.00999714812401469	-0.016099655307107996	-0.029595112335888907	0.005001508086493158	0.002965417330611003	-0.0041031858980970035	-0.01887074191545999	0.006359080263419079	0.008518964004581206	-0.0013078309907023355	0.0016068722950127734	0.003971810531906458	-0.03206751930810223	-0.05612147089877338	0.0005818365737037843	0.012093718763534581	-0.005478728111104131	-0.020973897983937544	0.007311200245749753	-0.011760907862910586	0.004737752582834559	0.026739573889408636	0.0009531350711492516	-0.013047443038764251	-0.008101376155581538	0.005272897465661719	-0.027479178251378335	0.03362355978994212	0.026548769927154568	-0.005258564775950796	0.002327741532728573	0.004690656517633953	-0.007148704556081402	0.0009340261004926502	-5.315103240444873e-05
5	-0.01360477298475322	0.00011711878769791288	-0.008860454686091389	-0.001389539542440722	-0.0063032491462221675	0.03642788537622422	-0.0035379830520908167	-0.016126768300248118	0.003068609197605829	0.0088660493631988	7.11030546407806e-05	0.0019229531857553896	-0.01983758522517757	-0.0029025152895067264	-0.0008448008970886014	0.003157027424153877	0.011945251405807052	-0.01475508843795999	0.02437989523511156	-0.010879317649517908	0.016684879396331773	-0.0008329770940535823	-0.006145277839080831	0.003601958816054842	0.006167732497916027	-0.003368874055887236	0.009437593164458531	-0.05613767852010424	-0.004617707317188746	0.0008128376502859863	-0.014583450509422249	0.004643653183105211	-0.0038617020843900126	-0.01166747670852374	-0.035602923350328504	0.003209338534753134	-0.007915131243723086	-0.007509506601187472	-0.0029874442506847	-0.00703959185127691	0.022750404593160238	-0.012794610887078051	-0.003392384718915284	0.007334818559358902	-0.0099446011905929	0.008197031523728776	0.00027599362987943776
6	-0.010898243581306753	-0.000789869082060541	-0.005377093896141423	0.001627591196760214	-0.026504513110421613	0.004781418903155883	-0.0045004714379771995	-0.0043280539036257126	0.017570705713783396	-0.01582193942984945	-6.1378043440592224e-06	0.024465868070501363	-0.018636805502787925	-0.007192293905175245	-0.06760392442983577	-0.006448210792775913	-0.024903113615094844	0.013903515916108949	-0.0015015055299745631	0.004071454653144393	-0.044270359748981136	-0.0010105124034418124	-0.005199321415576036	0.0031938278115255223	-0.02735876528471634	-0.01111437046355449	0.009226656481927328	-0.022765716674625798	0.0017297113720204274	0.01431232004184178	-0.0011887294075417962	0.012115393614202528	0.004282830051228631	-0.0009536651754016494	-0.027883821083403915	0.00783310912974904	-0.006886460688635135	-0.00840265591129844	0.010055849296923955	-0.05305337955340518	-0.02149120694083673	0.0054881815465972535	-0.01978274396630747	0.00017540342582759075	-0.004333598995588156	0.0016290481911026503	0.00022388421082537944
7	-0.005029686973570849	-0.005479004962292465	0.008516575450161882	0.0013053271613625453	0.016780559682055968	0.01525087128717793	-0.0029019773885379132	0.006466310756140762	-0.007399934506712019	-0.007545656061973718	-0.00017850934810854368	-0.004824139869284266	0.04211459185980902	-0.0294334162899371	0.07459346402671033	0.00019900564352848027	0.011135889396139909	0.002340474642782495	0.002911765567169097	-0.012370579125879735	0.0008912548138259363	-0.0007889070481927508	0.006723485356791151	0.00029386152340778697	0.004821009583939967	0.0020740490912858267	0.020325100881582705	0.012541931258384553	0.006211856563374496	0.00932544388582677	-0.008711369411125354	0.0014068470084975188	0.01783292632564488	0.006873955804027174	-0.04699385720330223	0.003406046260078728	0.0017858233131278663	0.006467687288130922	0.008278848467200606	0.0043178790686356616	-0.061584696912572456	0.008024386277281617	-0.0015332908751318037	0.007298367828081867	-0.00903590897080466	0.005836487704294033	0.0001690185757553246
8	0.007466978242249379	-0.00275454565077149	-0.00012909125277960838	-0.001011879756568987	-0.02271181222288454	0.02163882678955718	-0.004151143964184164	-0.01682112445744423	0.007425593610109293	-0.010632718583009338	0.0002686813068896397	0.0102229998516145	-0.022406092666797363	-0.00685823863139827	-0.0020325998428936554	-0.005801724635169381	-0.02096409696404982	0.024783471784610107	-0.0014080674455725737	0.0027217124167123814	-0.04072329862054126	-0.00015301197074246725	0.0064428943733050355	0.005446389596956157	-0.03614953822957289	0.02284208328919047	-0.00583386348083065	-0.009924585072076136	0.004692899525608625	0.0030263726403909506	0.002557197374392029	-0.00904495700954267	0.004163709959561982	-0.01208487652331845	-0.014098360675087537	0.0002753872423195074	-0.0026697354159334343	-0.01533383520714116	-0.03599394614529099	-0.01771859616062633	-0.08353181192204404	-0.0005573548218040904	-0.015666980240206775	0.004865600963051173	-0.00013470818731626757	0.023782431201498106	0.00019605781386157673
9	-0.0036228596647799385	2.7982720855639944e-05	-0.0061473335593515265	0.0034994198058755422	0.027774055953838927	0.017837120859260515	-0.003117950581732862	-0.006138171968570773	-0.0029651884977690062	-0.012707069028021819	0.0001243632374690904	0.01989145389516931	-0.007007077118785501	-0.01024531310016435	0.006038007576076613	1.437800080255824e-05	-0.02630502016116751	0.0065896588217447035	-0.017141696092535057	0.013911529659651745	-0.006923530026713152	-0.0014251993506187808	0.008666291711743188	0.0035597923147279976	-0.0038171285159894763	-0.0032485015919805323	0.02440570083842896	0.015155032086192139	0.004898696115919116	0.0007401515464085027	-0.003109109128821762	0.01118967780207779	0.007496299466638152	-0.01352829012173275	-0.026985762662434444	0.003517381471219626	-0.0001994244811428738	-0.01230869140714969	0.026045794093418506	-0.01612579170149931	-0.06880377130741964	-0.017172977209232387	-0.00040891557611903836	0.004549464108427869	0.005135985976975097	0.012416763976767695	0.00043652906895219005
10	-0.0061374040650205575	0.007729079262108471	-0.014248471745844413	-0.000365504985201549	-0.025491196328353016	0.010716566395298652	-0.00246281807662537	-0.0053301066516792265	-0.003640425496893343	-8.555966627630599e-05	0.0010019485282454742	-0.0050051410266178905	-0.02384902603169351	-0.013624565495832857	-0.032413888737067145	0.001517139230353163	-0.02064646135236156	-0.0076402856381555225	-0.014279587842167346	-0.0038648191288807366	-0.027564180557874064	0.0006854757689238801	-0.009305431302433175	0.002322616666196725	-0.06522268513202191	0.013617163115996592	0.0027461179481554484	-0.03205400692014975	0.004901766619558395	0.001594043279636621	-0.007504294046763905	-0.004683935090685453	-0.0012900102422249166	-0.04785596133083746	-0.010989299807154204	-0.015372215940103264	-0.004980591224758201	-0.00439256540612553	-0.03698405796713953	-0.024014622405741474	-0.005228682065975067	0.017114650549467487	-0.0003980522943209098	-0.0030255344003975717	-0.008481024412698133	0.004395043301431939	0.00010369524146960491
11	0.008428440145358363	0.0020991975236007735	0.0033595759758280794	-0.00214744107945218	-0.007060690268178971	-0.01049579257164256	0.006272947242006804	0.02567951806261636	0.003941205017900462	0.00451313166921518	0.00018303910873264108	0.009415903650894408	0.02966886026209673	0.011170538321150355	0.10649763544483612	0.0007790889209174659	0.010367743567224547	0.010222291428078727	-0.013894355995568883	0.01261816905778183	-0.012845426633344129	0.0006338778331660414	-0.008164794676157595	-0.00669576360464916	0.015098214969779113	0.005001269501986062	-0.048817557631319584	0.04046078346446956	0.005893523317020447	0.002174136089246953	0.016725823467334876	-0.009206026385177729	-0.01421710243778882	0.0029290275849960783	0.00825789152653808	0.006677735951420384	-0.0017792967953296247	0.005921690306776427	0.06479331005002316	0.02876769206756804	0.043833395519747895	-0.014757830347892586	0.00023112994596869812	0.00019239749048312153	0.02215187129302455	-0.011608448325685337	-0.0034783461011931886
12	-0.007910035782914363	0.0038245063106556814	-0.00011030481257407882	-0.0024352663553372676	-0.003516380235687374	0.01735956512094925	-0.0016759353575224317	0.006889492616562844	-0.002297639351096878	-0.010572173245387322	-0.00010381768257112286	0.006338781099403711	-0.026611466917969746	-0.0016111614598049856	-0.002203090597148594	0.007516212018587641	0.003633674468937567	-0.0006862241737778934	-0.008879751491464631	0.010886376844891354	0.00995010708708395	-0.0003917221187322743	-0.018042029837032673	0.00017377776343529723	-0.0073090430618186555	-0.029532430578174552	-0.026135150417452978	0.0359801506355533	0.001843648632071505	-0.011474858112193138	-0.00442901183334847	0.006389854370190641	0.012198938732397637	-0.0037832922239547555	-0.010859517905221874	-4.678368354878552e-05	3.795519729099654e-05	0.006423086291654105	0.020154597748276198	-0.02378788998376045	0.028038037105535492	0.00404884187003716	-0.007329959655692375	0.009653717019280375	-0.011869218240908546	-0.002354446365053519	0.0005025676102020703
13	0.01726416919889267	-0.00014402123260124494	0.0007866311909061358	0.0037278147037677354	0.013637673785869059	-0.005737173835969804	-0.0029884973520389975	0.013225496724492775	0.005532660724328049	0.016843370448582785	-2.9933899276356288e-06	-0.009188754083501508	-0.017624250858245753	0.010016188202737855	0.05530257652137628	0.0055838692414195285	0.011385133115189438	0.006648007045338629	-0.0022737134338996325	-0.016059674278974097	-0.025744279923784086	0.0004136600650360294	-0.0044016459116559045	0.00590901570768773	0.010231328684013247	-0.00743870341797719	0.020775889940875276	-0.0020097728905235446	-0.00418065035127464	0.014463354664796235	0.0026304529977853853	-0.004672511607175543	0.007107343352929289	-0.0011153266600880864	-0.025775295910062883	-0.007357967986973789	-0.0026116162642886324	-0.012859719451690722	0.026801337476016384	-0.006184821899293406	-0.02305911384952707	0.016445626032060116	-0.002105800405048156	-0.0066537585174369866	-0.012718702176410284	0.006563419180577771	0.00020196163463006024
14	0.007717772427962693	-0.004856776416886843	0.02961219324763097	0.004546307540210655	0.04388818004759949	-0.0016721006826944831	-0.005691457930272747	0.03748629527646114	0.0027911991198529976	0.014613224528576505	9.518502635719584e-05	-0.018977981767941573	-0.010698894013696192	-0.011044091962817693	0.03780616841165589	0.009073029139209942	0.013392145251707404	0.016504102844779996	-0.04238001906360782	0.015035812974722229	0.022316133650809894	5.1707215973509704e-05	0.003962187964498178	0.005858736859893131	0.02677495435563741	-0.01648713398017176	-0.013451634578111807	0.03173602085871048	0.0027311400456621724	-0.007714802677556182	0.013830199492948548	0.0032993187844943886	0.012032519694289593	-0.009153209906549994	-0.02709718024597733	-0.002786134911061825	-0.001779552807190143	0.0013987645550302672	0.04160306579865704	-0.02319025894615564	0.04254536187232203	-0.0029689074312819	0.0019198251928054144	0.004549514639726922	-0.0010294017342189535	0.0014519689672671337	-2.9678913077500235e-05
15	-0.006770776133970263	-0.0005380435079334711	-0.0023344500494016994	0.0022178853295531328	0.02242414603399014	0.010349655621302311	-0.002909100258273594	0.012551337293082193	0.012169032175823599	-0.013728690457174364	0.00041164358504119735	-0.0018271345418677024	0.017681229542503042	-0.014863347215018146	0.06392676467011844	-0.001277665380825932	0.0034943998611301867	0.0009426533361472277	-0.038503383227870995	0.026192137608180427	-0.005290100699833851	0.0006493359229431844	-0.0051616023888611	0.0020973718286161932	-0.05037878027301197	-0.020817594596416078	-0.036194552119156016	0.021741326812518526	0.014231864807115139	-0.02724967560491301	0.012417910656013187	-0.014490537618239768	-0.0027273791980790218	-0.01534146512087654	0.029452469562619432	-0.006175244385449902	0.001310609727696068	0.006818373645942452	-0.014664889054156336	0.011955562502453656	0.012671362986309689	-0.01183835701905276	-0.0026665541211365906	-0.010858926751359813	0.015663252530257528	-0.06091325476606961	0.00023422824630726352
16	0.02653801078280498	-0.0010749336561727545	0.0005274842527790796	0.0008337763955331481	-0.01723291230763765	-0.02952921372790108	0.006120827923193876	0.016568754525421645	0.0031633090542459315	-0.0025340280765011893	0.0002467447952549121	-0.003069410062763476	-0.005395993664735051	0.00023728499920993331	-0.026500159966106707	0.004389285885569456	-0.010047504995753895	0.02550923958687106	-0.028522427421314688	-0.0038917630942905275	0.003175364278227286	0.00021714145200100706	0.000313523480148733	-0.003254575300690998	0.015229391907026834	0.016394772156764038	-0.0067655231325997826	-0.01815492203198317	0.004665489025553736	0.027978977623275465	-0.002727891181481497	-7.177028845984542e-05	-0.005689117100839905	0.0027267564889297694	-0.010938184551438966	0.0013165738789593306	0.0005507725831846678	0.005568213601057623	-0.02432195945437683	0.027551313104477938	-0.03469418382193164	-0.001734888864053224	0.0013734103626058891	-0.011613408335464337	-0.0005715769932124885	0.0021457674001502027	1.7626175533212719e-06
17	-0.004342929567091926	-0.006980719317348198	1.4435087973311156e-05	0.003919207438938193	0.015888203036514847	0.022165607486909166	-0.0027041725146504437	-0.007192258086511323	0.001226638103492278	0.0038737378168957463	-0.00031613123374446897	-0.010251462716364842	0.011801131777482671	0.010835666167213709	0.035856747672857084	-0.0013344880008803687	0.008632368844060184	-0.0013690667778369643	0.017857086312277774	-0.012231439396712956	-0.014294800362138992	-0.0003309494750171532	-0.010443975109896624	0.005102489230367031	0.044673444742311566	0.027231599738618523	0.02010134019821448	-0.010032204144980572	-0.0055958657319418485	-0.035026734678132124	-0.004380761178746861	-0.0013018766553899949	0.011568616205267288	0.0037703175107431743	0.028135873203964896	-0.01128038551878091	-0.002526778048487965	-0.01423691216266688	0.012932482120216592	-0.020331799885039532	-0.04286175643949654	0.037107266404834735	-0.0012491111218566498	0.004501859542586534	-0.0088970069289922	0.005475656666933925	0.00015266644560914047
18	0.0011084505119032567	0.00530038255370194	-0.005644962559614374	-0.002845307963447223	-0.024582442839475083	0.005351609817562431	-0.00027336633947744744	-0.019945867288335473	0.011689869104740128	0.009906495306125286	-6.754670544671963e-05	-0.005160039266001615	-0.013301893214632154	-0.00916525679043619	-0.06403257635538769	0.0016858500968515056	0.0031880793657986886	-0.016671293094042763	0.04913872196236996	-0.011420706881539594	-0.003517302530696659	0.00048013741388099084	-0.0009965567837979302	-0.006993801815794358	0.02129227295415096	0.026928567552876214	-0.014928385258109828	-0.06455110830145315	-0.008633260607384188	0.011889041807764763	-0.004692716018680876	-0.0076343435605162714	-0.0027369357967748542	0.002927863325652951	0.004062351317545951	0.0008073878122092854	-0.0026607778625767084	-0.009667559688566248	-0.04338562710332079	0.028580697339663962	0.0002473425750569786	-0.007789418957770742	0.0004067334562074646	0.006834098968556171	-0.00808765935877851	0.0033731841652020747	5.7386659732931204e-05
19	-0.006460395904522234	-0.0008119993285235973	0.002878550781315796	0.005151073489037104	0.006961443362966889	-0.006292565517059886	0.00022252221036807122	-0.015788458095200693	0.005571413828624161	-0.0173582908158268	-4.610807502667836e-05	0.00047202474794985687	0.04600803495826178	0.043857803032147	0.03509432369417605	0.009932318280258567	0.0021322575753906234	-0.002097278041245686	-0.012634479936684267	0.010012446340399671	0.01213353695372367	0.000532995647653472	-0.004820922231707321	0.0005502245399693637	0.06629686541561525	0.01675557894319601	0.020820697197777332	0.03697230684844517	0.0038277784420100843	0.0006093184067932465	0.005019070591286078	-0.012887539185882379	0.005239658296568662	0.004771333628057865	-0.005425432617747427	0.005339536270603517	0.005464609559694369	0.006662458824639941	-0.00017897003216248665	-0.0028571654444842403	-0.012728579980977706	-0.01117455699102211	-0.0021627063593011907	0.00023360428849513205	-0.004197125244902216	0.006635674273589992	0.00020523608877154746
20	0.002756578284356355	0.0015656939759385927	-0.007444199516845079	-0.0030127498386280415	-0.027887897461216376	0.0003234666264585892	-0.0017453819071659982	-0.025283661872425384	0.004301939592664726	0.008729893216970125	0.00027841016636429987	0.007273351828686018	-0.014515258560493497	0.0055443412905877825	-0.030666327234175294	0.004480505204784326	0.00970290967147273	-0.004572701253103912	-0.005316156177132927	-0.011766042069181365	-0.02027048250130837	-0.0005737122922322543	-0.0019524279744701615	0.00045860897256450614	0.0021733558085548733	-0.011745306551266927	-0.015018191710782424	-0.03557637553256331	0.0027885177226251805	0.005669879125709651	0.00013053428567951771	-0.01110870998549798	0.0030725111790484267	-0.006163860211789475	-0.003768515100061642	0.006889048802387554	-0.0030157869365443016	-0.006511501823958798	-0.000534674300975211	0.038622456664234604	0.03872896729300653	-0.008718643656028766	-0.0002985810431735021	-0.00036151853253810223	-0.008432404622840594	0.004268741851995942	9.797151616611944e-05
21	-0.0060011732759236045	-0.001045015706481739	-0.004010128608919146	-7.464791598270955e-05	0.017839314352558873	0.00314827430580318	-0.0029019783185454326	0.011129559465688697	-0.010930964437522828	0.009423255044863604	8.339813430821036e-05	0.012519834621380196	-0.008251302998887206	0.00863611434501718	-0.0003291873842103548	0.004078232328237961	-0.009473759552857121	-0.009804625463826804	-0.008720493175102342	-8.821923191896247e-05	0.012826759944688968	-0.0005044340599898404	0.0029822231439363667	0.0024613594776377043	-0.0032883633183557804	0.013982487287054179	0.02485720649768062	-0.014649676479618432	0.0008234737852099864	-0.0025961368669028587	-0.007909370124473037	0.007219170788212101	0.012861141915683405	-0.0010583892988184928	0.0006179650145173163	0.01417132368880034	-0.0018108563683486526	0.002500094717546128	0.0287242228507249	-0.04530528238577559	0.0031606845271131	0.02905976627912646	-0.007289139652551876	0.015520902121035147	-0.01184926614468191	0.01314485102472166	0.0005002187658659386
22	0.014921361290717592	-0.005257873856800975	-0.008141253148068284	0.00303946667069428	-0.006752081933773496	0.0007149729292934226	0.005807265634087909	0.003820986962888544	0.005446134243935856	0.0029044657874853865	3.405032066230232e-05	-0.008674765464086699	-0.03595337377122189	0.038653203053920275	0.04991522164889895	0.00304656728364386	-0.0031620567997596195	0.013668466208297342	-0.006095386719605092	0.00664669116161581	0.00194021524123806	0.0018836957162870864	-0.018841056599099272	-0.004417002066838186	0.005491802294682274	-0.012813650392139003	0.016182418875865343	0.029416863270563632	0.00517042312701756	0.03713955801338078	-0.002440866398292573	-0.0020728286647136527	7.613753036672918e-05	0.027620074673204965	0.028813593980225084	-0.0138489131370617	-0.0012018380373227723	-6.713458531264335e-05	0.0003362144718260641	0.04260185871439897	0.05434365428479397	0.03035810019912431	0.0037279835031952223	0.0005624553988527061	0.02271363771662848	-0.0008439005706923391	-0.00013372306005027813
23	-0.0444147485836428	0.002725141936494828	0.015901371002457365	0.002430396316437479	0.02505325438058472	-0.03165572297177295	0.002860299187552447	0.035227372729486464	-0.013510129682054306	0.0013522903397076079	-5.4127103471822424e-05	-0.04062729394294363	0.030480788681571454	0.019905018111127805	0.0031472506291163648	0.005636473512234348	-0.0007885867346885265	0.02245089677545855	0.021442052439540903	0.0010402561084260947	-0.0049369012756214975	0.00044600803033125884	0.03349478946875043	-0.0026274316534603765	0.020935690006133788	-0.020331685295397892	-0.0012418352806260527	0.0010339245960748916	-0.006894035429453114	-0.030542012685703168	0.003640612679053562	0.01594014281989987	-0.007687973604882795	-0.022950214348492166	0.002958209144406546	-0.05280473159722685	-0.0020984824337718917	-0.002008213675699754	0.00029596697033939054	0.0014794203722840178	-0.019052315141230354	0.025740423898459465	0.025857073264004382	-0.020226623781087215	0.004352017019928087	-0.028941829160615773	-0.001407064146512822
24	0.0026305623402682462	0.001634139536874615	-0.009176971430271545	-0.00046553080394641456	-0.006757693523726044	0.00874207783553736	0.0030156563980379128	-0.013578193212294568	-0.005373409842182735	-0.00048038582964074277	0.0001647741612211767	0.0007810279634000199	-0.019471239022910786	-0.02400082110143457	0.05643215629994799	0.0006792303023861708	-0.003739861797424282	-0.00547216755220656	-0.020682330579217305	-0.0009194495042434778	-0.00208585628151464	0.0005901186653414066	0.017302169005059556	0.0030541962392673476	0.03176515571588384	0.016634329885420546	0.021173662639576474	0.006167578945141506	9.979379288880497e-05	-0.003003433299255464	-0.013793397521833162	-0.009184086069138639	-0.021303688741676114	-0.014385768390151371	0.029928857906270236	0.0057540392287671535	-0.0035846684272617365	-0.012223138915945328	-0.03398010866748287	0.0317941649118786	0.018801508850354687	-0.012514054053622705	-0.0026109782838200273	-0.0013583273528317446	-0.004570680930735072	0.007204857762840638	0.00023103032909352946
25	-0.003214337771270433	-0.003614663602595548	0.0028343134695937022	-0.0008122914964528883	-0.011314995230435405	0.017152985824110567	-0.0003254577044008777	-0.02056882337271104	-0.005063394457616984	0.015147973734507334	0.00010283310873495794	-0.0349760687329573	0.009143026553089528	-0.027055778716355096	-0.036137473946992314	-8.777742611451516e-05	-0.01795341015991376	0.023767839579013038	-0.012942725557391144	-0.011152484667467589	-0.026398474651681762	0.0019080673567865782	0.01668521751121804	-0.0024982344223509435	-0.04776022040607088	0.018266747125186954	0.02197970541989172	-0.051566519628502186	0.01218589070823874	-0.02773091936468111	0.0024261837136384037	-0.011241342910523736	0.004656399234374534	-0.013835720153253617	0.02608899383592239	-0.011541515234389555	0.0008004418632447053	-0.016836614335443093	-0.001618515967761221	0.027997342384013874	-0.0383125683115829	0.03407179493158489	0.0009545519913903745	0.0015982205617807155	-0.007819895338989427	0.0026776035404143276	2.5864357807534217e-05
26	0.0033860710171423935	0.0015969797525772656	-0.009709393435258484	0.001322429023541083	-0.022821424898100733	0.00858491714770688	0.00571243198512149	-0.022715605746204418	0.0010748856095544753	-0.010941973057353341	0.00012561244341873363	0.006332636817548756	-0.0063632201175028965	0.03804988475292223	0.07526748985895797	0.013637233180852562	-0.02024817077067865	0.013185227354345519	-0.013385257040972409	0.022925433484068277	-0.0233945484398492	0.0015207842875694783	0.00446962678379845	-0.006193594113712891	0.0757394392733187	0.010095674921032666	0.01562170478829202	0.028503497715941788	0.010175120492111236	0.014377089029967061	0.003372771772972111	-0.0047422563386234715	-0.0022304282217575273	-0.00271159248614681	0.02285143202171694	0.021850483397124306	0.0030049907090575617	-0.0022029211484894252	0.02649283424667489	0.024285690883978747	0.0456668683037746	0.0265693818180195	0.004440099629522408	0.009803841836958966	-0.0061162212447188335	-0.0017480944748043746	-0.0001746992923213381
27	0.018009640468996987	-0.006188592242091849	0.0025506008328869344	0.004211835105939435	-0.00452128931663086	0.00016912337883256178	0.005219493317521796	0.013492626441361327	-0.0010159601731405306	0.0076725330018339475	0.00039318866296467783	-0.00967761604006898	-0.0010814196616991151	0.02577954172781368	0.08574526909402938	0.009782337225530785	-0.01943033534289402	0.02296009778694671	-0.02669596491695706	0.032830605116160996	-0.020748538616739667	0.0020146493595579796	0.00863055070321208	0.0006332878436889247	0.01846585128668044	-0.02855279490339644	0.02119645426903081	0.03758438985722743	0.004998042994828428	0.03377086351944951	0.01145043152423255	0.006010335296465884	-0.007987896632893931	0.022787302399639726	0.019999624167859775	-0.013408805635195586	-0.00776549429724199	0.00013746676864038326	0.06509686432456421	0.03182498833712701	0.00043903211048312	-0.011803272897411848	0.007510345913563735	0.01202957563220389	0.03129014880806793	-0.006448031081721879	-0.0003513658783077632
28	0.022138833172008876	-0.0015513042865456714	-0.004824978561240773	-0.0006135922612887416	-0.01623603648249276	0.011321004818356791	-0.0006631182882710019	0.004752509297893044	0.004438212251004063	-0.005685788481829512	-0.00015665283649043057	-0.0060104427893238836	-0.014859504413003311	-0.006444026190336344	-0.0854498001955553	0.007933014841720445	0.004231794159664902	-0.019083362686703513	-0.00247577431013802	-0.009884754429355418	0.009143708234312034	0.00023466579785727496	-0.0022236197420980094	-0.0008000823427905129	-0.016916102850036786	-0.012267385537569458	-0.008350006278296926	-0.048788011838326366	-0.006298974305142574	0.018579959789107953	-0.0027380803755378052	0.008050245623493834	-0.011543327837622543	0.0009681082077637576	-0.007235344154699569	7.316525616700662e-05	-0.008679840338524208	0.006147530891744262	-0.038770778588445985	0.010063183876510454	0.0006753698527441334	-0.008982275504025826	-0.0004986869650667929	0.011356438941412396	0.017116984055758754	0.0045228219775026845	0.00010948591168555661
29	-0.001958370854444661	0.010321121569114371	0.008083549048957266	-0.0018729509792939896	-0.015842656894771743	-0.0234537887769031	-0.0011591704347035509	-0.01698110990273608	0.010553016336059411	-0.020982938566134007	0.0004422998965993229	-0.011426367678592767	-0.000909034635739924	-0.01542031509723799	-0.03728419328625197	-0.023854159287006987	-0.006181360463651362	-0.0013852454344419525	-0.010916833858855052	0.0016471735850507423	0.02257664774006495	0.0012567841541940494	-0.005073160696967763	0.0011070534185299353	-0.0006891986533906561	0.020861723004042886	0.011237362141927542	0.010608550057334156	-0.0010166030366274865	-0.011769809795967312	-0.012849483337564869	-0.003988573242724306	-0.014274744695737484	-0.0168057796444381	0.007664924198426059	-0.010882821814415031	0.0060132363008369456	-0.003945405774421781	-0.05414207009898882	-0.00460558226663641	-0.007720592572886449	-0.020811919988310914	-0.0026012951110828387	-0.007398676714962117	0.006283464965907598	0.029613505229154135	0.0012465447439584541
30	0.007598145518208274	-0.0038631198974045182	-0.0070714088042646926	0.0002969996880306118	-0.006325125082517466	0.013906257078168009	-0.002322616177586624	-0.009543531724074728	0.006049916024792405	-0.004610691228560159	0.00041102411585939544	0.012865834454809422	-0.028344665300938786	-6.241946893760352e-05	0.05818913551025544	0.00687794627965258	0.01171580530053297	-0.004314479997700659	-0.015428813096182437	-0.015702021276083555	0.007029584543216	-0.0007056262783538015	-0.0054310187950884475	0.00011725665017360925	-0.0003113090012032018	0.03306509354668533	0.021373952768430862	-0.031490513647674134	0.004438220545255167	-0.00174104774055229	-0.005888764009320028	0.000689970191679887	-0.009566120534244417	-0.007793319993657666	-0.007820887444505691	0.007142249615414399	-0.002102023054510745	-0.00506391605659451	0.025729069557235806	-0.03199770201090355	0.027920330264971066	-0.012100262996788434	-0.002865350046296359	0.0030766249906953357	-0.012361660139176594	0.0075278407546675585	0.00024566726264563216
31	0.017914093033867932	0.0017316584291738684	0.0016694949008683822	0.0016207261328276725	0.028862089955050112	-0.00020817208763070978	0.006029085947122823	-0.003798167381739186	0.0026941660588639116	-0.004417857096174113	-0.00025005598340065914	-0.029973392934031527	-0.010453773464872342	0.01284035384690708	0.010914574430499634	0.008264663451523461	0.009570533567785299	-0.016293184189130852	-0.03586197811454662	-0.010610105217692577	0.00703085136790999	0.0011030385755273642	0.0012471496362558765	-0.0026883560827665235	0.0369296674698335	0.0023380274277273773	0.017493955190076346	0.031553267758313075	-0.0014899224853303292	-0.007850379828950973	-0.002270601834248944	-0.015486143854621461	0.01644654164499735	-0.00548991281664174	-0.03483061256291352	-0.013712707307542486	-0.0014810120017650587	0.005355034553644119	-0.027792505366224934	0.026817724428194207	0.018013972323943174	-0.005608259569874692	0.002062310782798063	-0.002185983610888689	-0.006366488282512908	0.0012710510001939022	-3.787774809180036e-05
32	-0.006135004403958983	-0.005005425327710424	0.002809839586575766	0.0022179964952841564	-0.0021182099646444015	0.007914927300272497	-0.005177387498154395	-0.005000083664823906	-0.0033625850245668416	-0.013435926751503397	2.641081898231701e-06	0.010706294905820127	0.019821097031575266	0.013461745773458832	0.010152903058660524	0.0008752338706189057	-0.007478550289404933	0.025795844609219548	0.005809015415535631	-0.004556088010056712	-0.010277059248877552	0.00023776516116066443	-0.004670801159900246	0.0020316082018073944	0.03802289479606587	-0.037998800763023956	0.010490996157070687	0.04780292295865894	-0.003953930085083231	0.016875017454471637	-0.006042187585681884	0.014132837237204099	0.00913176339852865	0.013468636667975636	-0.019102587170028402	-0.0015201065924681269	-0.004371492773075769	0.009275507030569499	0.008160366421791547	-0.05594402151457325	5.8319830384645155e-05	0.00021376661257032983	-0.002304403627975854	0.014534146120194033	0.016421793218016015	0.017357533681445807	0.00021338956259234627
33	-0.01746040247718268	-0.005410351873475219	0.0028790659895075216	0.00019794739736719164	0.0034414685385947955	-0.02699924327129819	0.005101152814013883	0.0021337571547660706	-0.002051026362582774	0.010674132554508012	0.0006294788595386138	-0.008840716774103191	0.0015333179322596212	0.014903677620321128	0.10126190537878892	0.0057418581959778284	0.0065370157933579585	0.03611446114778743	-0.016761982162924415	0.030786550583944715	-0.0194386403317967	0.002102970166189863	0.010690402128636254	0.0025239595410597457	-0.0015414276108645705	-0.040282255441564385	0.012007451341168443	0.022616121818962522	0.009032082986123614	0.0027359812406499463	0.010803435385229852	-0.011702790899463224	-0.015735910485441283	-0.004818479637849209	0.01858784625829605	-0.032308328476632474	-0.005444720760096245	0.003198814360323094	-0.019567204606938324	0.01939777046655395	0.037114669193190696	0.03351772075960842	0.009030261035077623	-0.020272904340109754	0.015589905806974395	-0.007576351704703081	-0.0004388240789421346
34	-0.0009195760163320805	0.002618829025430084	0.001694488318778406	0.004606814322008631	-0.008587090273603713	-0.013922141687401943	-0.0009035955355211714	0.015916107375598964	-0.018858109822422246	-0.0029982269430612945	3.131380764255726e-05	-0.026840844511466	-0.015074404819372935	-0.03631360481763951	-0.1382491422866911	-0.004464009426235939	0.0015301865152677608	0.04065176776783528	-0.03925850645510984	-0.011925180352541706	-0.024254282489932614	0.001009174352804091	0.04088812007760121	-0.0027692062343234103	0.009188653052396922	-0.006385970459699353	0.007917885279812827	0.029782995971720433	0.0023691001519308913	0.006381134634070007	-0.008130876997015962	-0.010373361163229618	0.01007442301384841	-0.011212727475890836	-0.03358410906890398	-0.010610835883223785	-0.0031576673799047564	0.006186186857600866	0.00338808169698663	-0.004329825201221789	-0.05385813836553288	0.045348858726762316	0.0034425238648827213	-0.009296632748881322	-0.008591271056041605	-0.02217901375974714	0.0001166739380863372
35	0.027128631944937677	0.014233460296668027	-0.0047398577624421555	0.0027546064349835437	0.03966814757965183	-0.008368241930412518	0.005333831549475414	0.019405153853662364	-0.0008611719078284577	-0.007593005499985374	-0.00024117960572974474	-0.024241078483613822	-0.0014724388067001617	-0.016744078407402142	0.029421040013574908	0.015320572525905279	-0.004028731607074645	-0.03734276159650666	-0.020060000299410723	0.010860136885367407	0.028487507876721115	0.0011354931742557114	0.008322511630740997	-0.005720211295708369	0.029929474509587106	0.00714853683000663	0.013383189238781318	0.019145032495618643	-0.008260345769321494	-0.007704316748672864	-0.01407584844976308	-0.001159696855756787	-0.01657156693097158	-0.03408601204884316	0.00605963436176756	0.006198216715764855	7.180511863907821e-05	0.0037394854173826	-0.021629694360967577	0.021258319942993893	0.02598836097303109	0.0012698649918333428	0.007283051246343005	0.007510074662058037	0.0027199809071497385	-0.005357870221455379	-0.0003382870015154342
36	0.0029912135928624973	0.004615694851800733	-0.009361990371231334	0.0005982870748454733	-0.012787662422038316	0.008532267637886146	-0.0032839525205593753	0.005496314696924792	0.005071017521485871	0.0036663151288021225	-0.000283503902991955	-0.015331029838354932	-0.01645806858915095	-0.010357181055101666	0.003037868894563722	-0.005673490387616479	0.007234739043237381	-0.023312655591428453	0.007804992030942287	-0.013262009631969832	-0.01538449991356207	0.00037043590255533344	-0.0034829448477903175	0.0026407294609694467	0.0202520859753166	0.005120502957352701	-0.00018585256653114672	-0.014149807016615955	-0.007684605606369932	0.014553006129114292	-0.0034206508456567086	-0.0014990182896813563	0.006983793658157792	0.010255456702549062	-0.028820646121679977	-0.008602230565315196	-0.007907488673403342	0.007031088191486197	-0.03191253178535495	-0.007132196309811012	-0.03092817947622021	-0.010206494836886681	-0.0014279128536036812	0.008864666949629594	-0.008984402055960353	0.005702686262126802	0.0001629549660057868
37	0.031186708363020576	0.0034280514587575694	0.0009367121292952168	0.0032794803320425397	-0.02098913285549239	0.01209426223922336	0.00569895776133086	-0.01779281677653527	0.014471742797269097	-0.013536298983845682	-0.00032885534178414593	0.006555074883087185	-0.0061891593513537105	-0.01562181693050319	-0.06979605598672566	0.006947511804955582	-0.027223380191659825	-0.03171928781997122	-0.006307880098037483	0.010715273253552284	-0.005964832350038455	-0.0016468345481859457	0.004606749269087671	-0.00617674662642047	-0.025457873597156844	0.009302200340079935	-0.024790267334892837	-0.04427371531327122	-0.009359680337742461	0.002724853978926698	0.01654195726099626	0.012640505550572733	-0.01788290323234803	-0.022135469894445974	0.004066089351669437	0.0068359202432000995	-0.004250499692396728	-0.010562477969049033	-0.0059293401824495285	0.02417794807727381	-0.04937292182834235	-0.0023423143404861456	0.004541279033200939	-0.0015346519920020284	0.003769026820208228	-0.0018765648136235542	-0.00018052130728894348
38	0.0014479682693007547	0.0012685035284580944	-0.005148796816153036	0.0010332242977734133	-0.007063509328866961	0.025945254640942873	-0.001331621897592919	-0.008256347652294497	0.0069522658089338635	-0.012318429078817538	-0.00012946877271595536	0.024140229460767583	-0.0212103932916047	-0.007301347462786378	0.04911771393776175	7.829089419228823e-05	-0.01976073243239696	-0.00814244628794188	-0.007078600282293795	0.02136549630163591	0.010786372973006178	-0.0008461940583694225	-0.0072267556359339995	0.0024467798172682943	0.004231297826185318	-0.004461436230116393	0.021385416777637695	0.01597453942213221	-0.0038930924018032594	-0.00103466537529421	-0.0020572585860097106	0.003080194198126422	-0.0017992794413035217	0.004088935347031653	0.0037635912064329516	0.014125594655583962	-0.0056691614842202375	-0.0028139592634958454	0.07009578107223746	0.043561483063812786	-0.0273472157144407	-0.026323726097547108	-0.004190381330093297	0.0037690789927133502	-0.002727772340328509	0.0092102702984926	0.0003219115543333491
39	0.006919678990960037	-0.004858285740363495	0.018276127789226417	0.002641182618107341	0.04447828665424163	-0.0034919361868087765	-0.0017796371678036077	0.05132021421673588	0.0033019270087290796	0.01502869550061243	0.0001250893918234096	-0.0256039151662275	-0.011989071806139676	0.019341559752017866	0.06771969071668471	0.004996175450244516	0.009959064417595748	0.01996386489296615	-0.03813332230115546	0.018099446004000406	0.013649336914404675	0.0009695514966840564	3.766441524647654e-05	0.0034469930602497216	-0.002953146156014383	-0.03232621203211738	-0.032199333701004036	0.03269793120349481	0.0016814255339393832	0.0048841538778287025	0.01414944378433235	-0.008667091407635977	0.016375580486238155	0.004297571214443958	0.00011331415545690086	-0.011320092419682865	-0.001966224672154294	0.005631201738538096	0.028697810387502447	0.018968071882377816	0.0626077378328268	-0.010100909569460156	0.0011698605536359207	-0.0027744633442175724	-0.007714656318366294	0.0024042201942323232	-0.002203689277066667
40	0.01201327747153145	-6.565772494604113e-05	0.010815255917846267	-0.0031050055357554557	0.001047931700003893	-0.015991942272806974	0.008000044224491335	0.008511472013168748	0.01277309949388623	0.0006312274275566116	-0.00015559884379341232	-0.02278665548743434	-0.01254614573827722	-0.018474208685356968	-0.05840886583831521	0.0007880468136656889	0.01010004054089567	-0.004247927355473289	-0.022831590392514433	-0.012577679906557842	0.017759714634611554	0.001267937583990374	-0.00040119015120462743	-0.0062085084793806755	-0.013734861510795037	-0.023627005789554168	0.009435907772051317	0.006700723005836369	-0.003992885657193185	0.01635680149452085	-0.0006911506908574294	-0.01718978726602276	0.0026522940002386497	0.014776580078152832	0.0017492258347222053	-0.001313268191224806	-0.000833041003712192	0.005731407369900448	-0.00953392107441225	0.028112893158032316	0.04898887424650479	-0.025106872715713303	0.0008460402608412232	-0.005907778623125962	0.014759265746694863	0.0028153839411943194	3.2108285884336656e-05
41	-0.0005082579613973452	-0.00022407950796804428	-0.003946642375528852	0.0023252027112564163	-0.012996141516576003	-0.000167197286674133	0.0009609178626152206	-0.0005865900960766818	0.009026525286172834	-0.00241656546135118	-0.00010975759820551706	-0.007970491168365856	0.002947118309542763	-0.011060295161562836	0.0182404350236293	0.003476234656299476	-0.017498050449178765	-0.009458434671309471	-0.02845569269843104	0.012337059897277161	-0.0001467842626476412	0.0004696170963426347	-0.0070932510781726785	-0.003097941568926712	-0.001957816384844398	-0.012265594892105205	0.024815578885729543	0.04347970056197996	-0.001301260228707706	0.013439326335793528	-0.000202846062901498	-0.0022105358329235296	0.00293382115860324	0.005873498507057591	0.005582867644595441	-0.00835138053264504	0.0033587188581860224	0.008232464934670336	-0.02604193598400354	0.018522634592233307	0.012501955588666385	-0.01785878425780807	-0.004091871508643103	-0.002457040342770657	-0.011823425321313197	0.009085189603424155	0.0003162431511396958
42	0.020508136382761253	3.113046188022374e-05	-0.011286002256790145	-0.0005140853547342219	-0.00226594839158782	-0.028049451267547175	0.003172011268841064	0.02573636237685779	0.0010600861880471913	0.02406142249525569	-0.0001999660679343717	-0.020949008911293403	-0.00632583448537738	-0.013352011122780793	-0.006197559370368496	-0.007599685612042105	0.008525895143734762	-0.033276164722053525	0.0029463275324130575	0.012277210072014271	0.019289853802422194	0.0007615629206820582	0.00449907862929222	-0.007657828453545663	-0.023859878034982344	-0.024711561478866426	-0.03316313488423644	0.0009607440832980418	-0.010155350074564208	0.019322397836132765	0.007321666179434272	0.0065315978274487155	-0.011823897030640398	-0.010983744195190862	0.0029052124616917112	-0.006631935622116314	-0.0034538222581699364	0.004612507022193629	-0.024959996753630864	0.024262549351140812	0.0582245046163352	-0.002446983482888912	0.004461831442200766	-0.0014274211041241942	-0.006105599118692905	0.023107051300197048	-0.00017594977348728055
43	0.005870007072516223	0.0007186112715639038	-0.002484268017608054	0.0036602611677961304	-0.010642183582558935	-0.0029436550333521334	-0.0018824934160957991	-0.0015950971663939936	0.0055987444479333095	-0.008039616645658118	-0.00043685251156688596	-0.0064956180768553475	-0.01779118858476212	-0.0033090540897411517	0.04881711484469677	-0.006527142645210213	-0.021765361039230612	-0.01813812382090468	-0.024879131176902648	0.010810012553093051	0.0012114952953216833	-0.0006588588655484723	-0.004533156972160139	0.004780424357236319	0.016900516395973786	0.026476065390536478	0.005653425606589206	0.00826239811216842	-0.0013419004246861938	-0.017923754703434356	0.011260191902780884	-0.009545953490429604	-0.007595950969933896	0.0008502928873199364	0.003711937200039172	0.02182538848178853	-0.002259852380431913	0.011277580014436479	0.03140230533715086	0.0012745363362778536	-0.06897907303644782	-0.016618937128373763	-0.002202839272531316	0.0012359937667961248	-0.009363172396221859	0.0038748702234653897	0.00020754539692148863
44	-0.009367306004911941	0.0030790082865602723	-0.006154129755860294	-0.0009659310621062813	-0.009261786547320324	0.012398124085069918	-0.0010874201274992852	-0.01377972493017357	0.007149750933770552	-0.003874116873296591	-0.0002906154725242454	-0.009612833816555245	-0.021709271320299907	0.0007464726732686975	-0.04904216618439243	0.005700493513360866	0.007237471161928147	-0.013078046330555648	-0.0024424872134486413	-0.013813525751469468	-0.015389908406880143	0.000428071249319727	-0.007619764334357446	-0.0028517871375685457	0.01040230704156166	-0.000671428032186842	-0.006437234710591884	-0.0264917830296612	-0.0036100263191004385	-0.0003218805136778002	0.0008318784379662051	0.00033180632509597285	0.010049789562466995	0.011555438840209513	-0.009028684360304922	-0.0031563542513425628	0.0015086429623511932	0.0017450672916635255	-0.021466470246162883	0.0029142153145734276	0.005390616901384941	-0.012752247119828619	-0.004480373052917339	0.00010522792181423684	-0.009928884100685069	0.009578480957297401	0.00033859811394323393
45	0.012084727409098609	0.00019475653420225215	0.008592197199603547	-0.0017789274751859028	0.018079222343519184	0.0011480852835431508	-0.0005534462515221224	-0.025707117044216347	-0.003121106284640636	0.017104795813591513	-3.6236686012451784e-05	-0.016365024637020255	-0.018436064975277593	-0.02093615990986314	0.05634990266018447	-0.0032321120400819496	0.011510037680339527	-0.0015674653261968327	0.0019872753111807584	-0.021248720483265503	0.0074423005609355625	0.00039323420825788604	-0.028200025760060105	0.0012989088223311247	-0.019485462547347544	0.025496075333692046	0.021147458082814895	-0.03916507089862292	-0.0018484744377752493	-0.006262277780252894	-0.010374785158615047	0.0006323946028850499	0.00801116340810557	-0.005566913477150861	-0.00482988798103459	-0.010576682720331562	-0.0002435588833234954	-0.00968593563931928	0.022631493436040203	0.031561731977739864	-0.0629192140425561	-0.011477570740580506	-0.00239270454109289	-0.00590420580581826	-0.009455975184487108	0.006927709443479394	0.0002184705298557802
46	-0.017402138474953935	0.004142053642188727	-0.0016403723673121412	-0.0019672379769145746	-0.011583021951510137	0.02830904771451656	-0.00016288524382753865	-0.013556787767745552	0.0076300094933525854	-0.013302101947760167	-9.107118189833028e-05	-0.010984634279556729	-0.022922478865255606	-0.019281324513263386	-0.05905008403751193	0.001324098199553344	0.0008723172618227227	-0.010869831521452105	0.007422686060668595	-0.014158816027489491	0.02818844880598832	0.0005570272914620616	-0.008575511211820866	-0.0036085292847708164	-0.003033652822013862	-0.0017514716588057024	-0.014010840409446617	-0.03898680505022768	-0.004977477858500262	0.0015535137940684268	-0.00348703022880595	-0.0013086071664609581	-0.007143541122482611	-0.0004510914133630044	-0.025639152159913126	-0.007431577991565683	0.0020428715894302103	0.007597886758417443	-0.0423887083542051	-0.028105649429818514	-0.015183100132932236	-0.0151570974799555	-0.005185595824553478	0.002713178877426738	-0.010821091092154332	0.016971204657344963	0.000379177692224076
47	-0.06224427071381382	0.014137390885066502	0.010432573101806628	0.004194500238643073	-0.019103356186103693	-0.03617625161094968	-0.007516800623933855	-0.014051081381139068	-0.03704244190670889	-0.026507920292053233	0.0006490444027436867	0.06084203866153735	0.10847475826586477	-0.00023662865579991777	-0.12680274283044618	-0.011289477596026953	-0.011138597446856774	0.037203682234419486	0.040631474210398456	-0.007855234158456213	0.05185396937050592	-0.004349354559888341	0.06571407141190498	0.005971822506090749	0.021064466665357023	-0.041872659021580806	0.013063647365722398	-0.043287082849600714	0.009366113702951465	-0.048443840163832276	-0.00916408882550394	0.009099333048666934	-0.016377469475124938	-0.03727809618542912	0.019833797157852877	0.003188272682204203	0.006027515744330588	0.0036139040529516823	0.04108679870445272	-0.0712446589591669	-0.04726430801595162	0.0018045217520627752	0.06911700478554883	-0.012738649485336576	-0.004528277403469021	-0.07281778282856319	-0.0003616386923342745
48	-0.0026225621212548596	0.0009101559771316176	-0.003970420165921961	-0.0018799479614211617	-0.01012494017209408	0.008162899823810459	-0.003900710336968036	-0.015846453815360408	0.004944730709270411	0.019703673993964298	-0.00029798404262511264	0.0028514466110044997	-0.026506460115405656	0.004537245279368501	0.03218796228771666	0.0009871592349058606	0.011009279832035755	0.006819198789390491	0.017035490849085046	-0.012228187964653098	-0.033485654938417486	0.0007533940915168356	-0.0032316255864641916	0.003983420577296308	0.02916294512788169	0.005960684151467999	0.02484128609593196	0.02160391822063021	-0.002895007839735331	0.00814632534771292	0.004857351188852076	-0.007147853724939981	0.016068570666877766	0.022677448287193785	-0.016789589991656237	-0.0010364357788577774	-0.001268813468986053	0.0004958423750961215	0.012100703484895023	-0.018438698207531017	0.013218096259383253	-0.017901797505460997	-0.001242470379014219	0.0033166542347760285	-0.011839383370478351	0.0054672247286939495	0.00015228432728446408
49	0.0048771007166815246	0.0015206915588096412	-0.003223833345889265	0.004927899597507087	-0.0007412955043581294	0.028652627110440376	-0.001194063663863832	-0.022781224154330523	0.004006177657068933	-0.019237352557887034	-0.0001458007525358707	0.006374181592531283	-0.020369875526380355	0.006918972731602732	0.039601013393976266	0.00015057381654292996	-0.020428185361299273	-0.012009939735364558	0.006470138843648362	-0.0115533988620161	-0.008520572717543713	-1.6833059367018405e-05	-0.006564608229329286	0.0010954636418259336	0.0017774906239344575	-0.008363587335670475	0.022032565126732385	0.020195822028923217	-0.0044805848032878305	0.009659827495192803	-0.004169683352039486	0.007304547216102704	-0.0009082809745031527	0.01628346579287327	0.030414059621064537	0.005648916979421089	0.0023477567401645185	-0.010087723509499042	0.04541410686679413	-0.021558651531429003	-0.06495200511942283	-0.01320225174826461	-0.0037017985888586984	-0.0029764462071641155	-0.0029502918675991126	0.00858990302980395	0.00029379776902744485
50	0.022752221991606703	-2.9534714251250835e-05	-0.005743774105418238	0.00016842990252275702	-0.013779860647389317	0.0028452620251519555	-0.0009973408882356636	0.006842781576270392	-0.009962596850811698	-0.003215512030884106	0.0002637752372861666	0.007315950391087051	-0.004726523149029557	-0.007577343659010698	-0.019451161332545736	0.003264567857723129	-0.01006474551323123	-0.009737721339617842	-0.020767811395502038	0.029543288456584944	0.001444322659881084	-0.0004660301246693577	0.0165272419155547	-0.0020454321241079594	-0.021939279357145104	-0.020635082327078464	0.028327812337763585	-0.0034491237242033138	0.0010194537222176629	0.012953310802450445	-0.0051214041949308045	0.006595470924614791	-0.020492684937561997	-0.015818559810605922	0.003195895860718748	-0.015163094404584132	-0.0016326349991192736	0.009612788160806535	-0.04403449404916597	0.030460473194414833	0.02755062116710822	-0.02373544555624019	-0.011696866231251482	-0.008367491961867648	0.015268069504408992	0.01874146561623303	0.00015896265813937138
51	4.4979970866053205e-05	0.00091829791716254	-0.0012401608764684407	0.0023814685463255255	-0.003961704555231089	0.009684011548428456	-0.0036181853635744677	0.008625204861931258	0.008400161140615672	-0.023833178466087714	-0.00018361670703478965	0.016539532363870235	-0.024868001273086575	0.012988219868532292	-0.04040360464954167	-0.0005795569295103328	-0.015011912450571718	0.007788727250723815	-0.0042908083027395775	0.015047129826804196	0.011390922560028272	-0.0010785907640297827	-0.010108164857152036	0.002627537287028772	-0.035599018519188064	-0.0012312882629963709	0.027729559268952493	-0.007087630667858497	-0.0034678749723061056	0.02412351094566382	-0.004605580129346153	0.011198694990194945	-0.004659469905232226	0.006237453746293404	-0.024451948277062503	0.013774484371337877	0.0030905550595012902	0.006041338947540343	0.01737813737378273	-0.03970622445629986	-0.04270342339703137	-0.016647025866766023	-0.006316504307966335	0.004469805104299801	-9.992302399684793e-06	0.004087095191667659	0.0004442518661970844
52	0.011488976488837958	0.0038911302716492365	0.014406366567615838	0.005226148249549295	0.028010984290357328	-0.036792430633242765	0.005758967447798248	0.014380419152846446	0.0013128550460829336	-0.0047989238997363836	0.00014825378282093854	-0.015587283680185044	-0.019052266009377122	-0.02004690631180138	0.009412697058692455	0.0049568714887846844	0.004307047103881414	0.009324481667984531	-0.04791939843732435	0.013798638544356309	0.02681210451196222	0.0020526864698714904	0.009084989181164207	-0.0056265298632692615	0.03843355897389182	-0.004527806905394761	-0.0005150335371725586	0.037963995780879334	0.01026213765499218	0.011971553482198825	0.005240727604936278	-0.007616307183325841	-0.016302479623028204	-0.018704455217884282	0.029702641383978733	0.0035874744030448187	0.006261795210551951	0.004727365444683734	0.05067960034001623	0.024657798505018067	0.03472359791377837	0.016215368763565392	0.004090659807483035	-0.01227978496063513	0.028768229572138454	-0.006072237008479338	0.0002497261353146811
53	-0.024912125319069448	-0.0011292095040024333	-0.00213584135643477	-0.002603470451192235	-0.0034325599651905668	0.009266135464302232	-0.004485620375854717	-0.01897347506699571	0.005205813906417073	0.01759046200353444	2.094154093032893e-05	-0.004533042750379936	-0.01994422264447536	-0.011821262295220345	0.011266651710035755	-0.00433619523280235	0.011176185712515786	-0.010259747053737514	0.05240107563477612	-0.0133111763002166	0.0057613978044521764	-0.000848809129851115	-0.006229285213530814	0.004563468246841637	0.0418110398113421	0.006446102729919913	-0.022791026816813397	-0.013290930287819169	-0.005088852517357253	-0.0109602990253836	-0.0016435824972198514	-0.0043840035557255914	0.007486807807965831	0.0033635053782229305	0.0003716106450168207	-0.004356605803077433	-0.007563832208797336	-0.00017633638760029962	-0.006692067783902042	-0.03155349542990098	-0.008658043108159375	0.0037370108459836696	-0.003454371752139728	0.0009667131760172466	-0.009974899357093309	0.008275738205832174	0.00027956045694216335
54	0.007689180804515866	0.006851324378015283	0.002027381833155812	-0.0028118642432032057	0.029866430429642883	-0.034926399426380185	0.005515673156172982	0.001933438659411132	6.871558429538682e-05	-0.000482009158191758	0.0003812741838035129	-0.005697098338205536	-0.0038214787121757868	-0.03766872554455496	-0.14038096952164178	-0.003173969701402643	0.007892129411931476	0.0176522932563278	-0.030740207895538246	-0.005042695881953945	0.03172579536817664	0.0009238684332368716	-0.012565737505556524	-0.008286635840466761	0.0003505637029734665	-0.04784498483109173	-0.0600937797096497	-0.02388325540770238	0.006365148558610328	0.007587167156808935	-0.0010296438989738953	-0.017382895514696583	-0.0054570325557264	-0.012407062724810975	0.008640050496951062	-0.0008290750227052113	0.004773707229785806	0.004162027226008126	-0.023241558246707733	0.022712364746294122	0.04400647060001778	-0.004831808061992685	0.005917582955520579	-0.010842576404318545	0.011240249726068584	-0.0036240966708016775	-0.0008918968030583614
55	0.00988060693301038	0.0006969644064643095	-0.00621853172219959	0.004072762104044067	0.004817198551757398	0.00739996251024398	0.006548618976643816	-0.01379903993836779	0.005350913734329037	-0.027660406209077826	0.0002656096517145045	-0.02038752919465267	-0.017470946588518173	0.013025978634816507	0.002183312046504818	0.0028930806542543227	-0.01912673041096646	-0.001003907013699522	-0.022098193206467328	0.0166378372727109	-0.010222364834097372	0.0008976125586901505	-0.004280875085837062	-0.00726872025907096	-0.0015718883197733042	0.010160576647133499	0.0008542008315548914	0.03678502066733953	0.0024507923978514417	0.007061849437508286	-0.0015528839222044633	-0.006052403919738172	-0.0030954977092653825	0.004139529049099547	0.028848837992200248	-0.00969608202286051	0.005306097206537334	0.006617273230897769	-0.0028463852269429756	0.03116132203609841	0.0033492616073943896	0.003456302035847835	-0.002016686499970294	-0.008558495552637848	0.001354371037374744	-0.015473017086727011	0.00019683388658721894
56	-0.004394015753079419	-0.005907371366030421	0.009897087433755645	0.0004329600000593494	0.041140206912076586	-0.014855989530559744	-0.007203978949577169	0.01507003263849567	0.0004128720474284186	0.01267848416659218	-0.00024869232149653546	0.010797373378270112	-0.004690871270387637	-0.0077124784164690225	-0.015913971840522963	0.008343484354140117	0.008112142565324226	-0.0019089466070773852	0.043036102844943025	-0.008969929060130773	0.01822723110087003	-0.0006874954653784038	0.005787078356948943	0.005958292050767747	0.04659166938829043	-0.02898528457180795	0.014856269030572711	0.027256654323077546	-0.004079854971602527	-0.03773366721721848	-0.012748286627391737	0.026704945753726467	0.02599753712827894	0.018780553881681445	-0.020305843586503607	-0.0009222553112368262	0.001428426634357592	-0.003085988082645897	0.021231594718846187	-0.0459414210171062	-0.050799556066372153	-0.0011948888806375742	0.0054122156487549245	0.009498239542195655	-0.00564106811226027	-0.0029824175664793983	-0.00023063630922873685
57	0.005854311059844562	-0.0031456968259583134	-0.006879440813571136	0.0015365441299873103	-0.011256603129903162	-0.011861968909155885	0.0008647079090966254	-0.005863247116156975	0.0067403987217342	-0.004568798806767119	0.00011641176952712877	-0.005717586658300466	-0.015296735742555911	0.008648382895927465	0.058232079768308444	-0.003909225729804904	-0.010135476696916211	0.006868932815975901	-0.012807643925154613	0.019193134358703536	-0.030564375823512034	0.0006040020031324065	0.005979176451728933	-0.0020183793101780888	0.005122414485894173	0.010218346029838551	0.028199885969638582	0.010170995167382733	0.001110309028740666	0.00304157045114677	0.010378416838941031	-0.00562424615086762	0.0014899143168820503	-0.0001492293341453843	0.03768939371950486	0.0021074430999889135	-0.0005937226456234374	-0.0004464868272949896	-0.008113334390279888	0.04129643722754295	0.022176823470430873	0.044018361360963376	0.005553960240363047	-0.0009140636964155086	0.014309130043306768	0.008815244496820798	0.00030400978688194
58	0.0009606855854789757	0.002967071166808714	-0.00033427765853340615	0.004552765234833001	-0.020338058115730043	-0.004409470164705019	-9.761422528840602e-05	-0.022503104538575548	0.006758402733193093	0.010982341280152241	-0.00023227348653304315	0.0014861069245877601	-0.02072066512021775	-0.006101590233141959	-0.009096530969422293	-0.004312447438934321	-0.01845003636658671	-0.006286660515307052	-0.01907061621207345	-0.0004926029989879187	-0.030587160283068914	0.00010652371302569339	-0.0068409550591448185	0.002104162440369753	0.022745532594958942	-0.01425772134485342	0.029424117537524042	-0.014766272759311545	-0.0032972565896185976	-0.014870707360557317	0.0073349192304715555	-0.004805602457244077	0.004388237255135736	-0.002458432353235643	-0.023050874743024124	0.01282158372844271	-0.0038243425700120806	-0.005449810276901835	-0.01277908931827341	-0.029835358376416255	-0.029303437679542882	-0.011365499463060542	-0.00390570830789708	-0.0032994669631569067	0.02361052086431759	0.008848812943689268	0.0003055310407520096
59	0.0013341596691361386	0.0045482996816029585	-0.004504558503715993	-0.0014241810696147346	-0.008352385267980402	0.012293619903646568	0.0010651537050843083	-0.01965267291546873	0.017151074990453423	0.014349120365858684	-1.940652787687728e-05	0.018810023180991974	-0.017463625666642557	0.021512538254798867	0.10101685253942143	-0.003708212648846814	-0.012024884470144307	-0.010524095043859488	0.005058478566541102	0.009514781136705557	0.006041961899465067	0.0005878783735971907	-0.00427510777236139	0.0022096444126465005	-0.020117239060063446	0.03564024777364234	0.008741469502308896	-0.038480142477502054	-0.0031147274536531414	0.0003880001998583384	-0.013171657865192612	-0.01011002428274706	-0.006935410231008891	-0.0076345471499852475	0.021525639401590368	0.028806303817810595	-0.001353260832541901	-0.011861394590043059	-0.032680150687116064	-0.0017747962461163304	0.0129493192318921	-0.010976574908070885	-0.0020124309372369985	0.01722501966007715	0.015170099317316965	0.006444865337315619	0.0001965890151111281
60	0.009268112568916033	-0.00027186653068651015	0.0071391056060383885	0.0017313710625192207	0.030603114003093117	-0.02082825540752097	-0.0029492779083423763	0.011428557370839648	-0.02853416164832745	-0.015402919206224695	-9.501081709083327e-05	0.04849380983791509	0.05186915078625688	0.016746370373506136	-0.038716400460322445	-0.005963336445753311	-0.003922753283191577	-0.024050663212692183	0.040279391111945805	-0.012929519509534243	0.023874042516120846	-0.0009853220411246968	-0.005172877572511251	0.007881219070325412	0.04017293051368596	-0.011796085754433708	0.021223973424727538	-0.01757646491892979	-4.818930753189722e-06	-0.012824942103430086	-0.011287550034601971	0.013977110230675164	-0.005904822162355834	-0.013145411262793106	-0.012220981463642156	0.01990768368504429	-0.0013570688532257417	-0.01804006491956536	0.019586681479887104	-0.017667661096316355	-0.04674668085743337	0.059060818364016984	0.008022220618147616	0.008677737161605316	-0.0043653438032232135	0.007285987711691325	0.0002347069736861757
61	-0.0020686026819388657	-0.0022665041303455338	-0.000768982656242928	0.0007934219124944526	0.03085800057316574	-0.004660083236161727	0.003002849979394017	-0.01423698860433957	0.004823645829561256	-0.009250618342189803	6.111098915627215e-06	0.0001505025273288836	0.05131188030563818	0.017020813868766957	0.10141481594507044	0.0029369499153022787	0.011810676244055525	-0.0015547788910683011	-0.0021375400003174902	-0.007850626167596075	0.006423661444270837	0.00046471376325554466	-0.0029906585211594244	3.973022067033233e-05	0.0668974344500329	0.04028582268909538	0.019956110417863805	0.03815302537027346	0.0035379296359199807	0.0015004644924229225	-0.006987499590203869	-0.0074659083839940955	0.0007569102069572946	0.004244459313915473	0.027964551280021444	0.0020294801036907163	0.005010684175021757	0.0069473248363030385	-0.004315273449541555	0.03014754553079177	-0.025118182617393726	0.020593959733832788	-0.0010646665423767233	-0.011479681949860859	0.007712495546519852	0.00524146218902991	0.0001420535158211068
62	0.0025870311116538633	-0.0024575555665266465	-0.00037733596214574813	-0.0014934496860897176	0.0018393519426523521	-0.0008771694592423492	-0.0037905925214138645	0.013532134490422348	-0.0016935575946875052	-0.018899295491731555	0.00027198797387027236	0.011667083193411929	-0.01021941383873865	-0.0010811231319734793	-0.049476162005949356	-0.0027979716072884294	0.013071406306364886	0.011375454500296908	-0.0199920732650956	-0.010543404264230723	0.014144491984792432	-0.0015047200907587174	-0.013179829543218521	0.0026042280734991765	0.021602083725826022	-0.048382227340213066	-0.030525711368579726	-0.012456777700810334	0.006477985012631862	0.010589304512898067	-0.008110915770916154	0.0054378346456331345	-0.0011644591012088478	-0.0009539439609487913	-0.027621752354995154	-0.001992609964108196	0.0003191034260507169	0.005312878292243667	0.001919625213177696	-0.0474877003922046	-0.010579488180480878	-0.016202571455454784	-0.008583012244873168	0.007119139589715884	0.0033278101917926543	-0.0069098518321796904	0.00042483985690809406
63	0.0181401033424212	-0.005033992227156538	0.002814890516212933	6.006320210015202e-05	0.010034286983647934	0.010767978560735816	-0.006268215968374386	0.010658231638068767	0.0014155570685361605	0.013494156326736497	-0.00038555470655480677	0.010554629959231477	-0.00722380901517355	-0.0005846090045641185	0.09462156683542752	0.007984004302239802	0.00875314140447252	-0.020885934815070943	0.01773419383153102	-0.009690826961462857	-0.009790854150464793	-0.0013468651437922924	0.003791667637279532	0.0014746437726302535	0.022858147068877385	0.006934074877520728	-0.007529377876680539	-0.02084200980487369	-0.009882576170566013	0.0077757317861752995	0.010627600732359539	0.006771479554925837	-0.006008953650739379	0.014123237320109509	0.0033283896225735146	0.008812992791203978	-0.008196865916814648	0.010817716620514376	0.03750817012958689	0.018957906603091487	0.0002959059817336846	-0.003134674221988464	0.003939849783419832	0.001213656274936389	-0.006360734529846266	-0.0011129131544319701	-0.0001459141642647723
64	-0.014288434360625352	0.0127852080406197	0.02114452041685886	0.003639874885695958	0.03485437129902553	-0.02392098470867835	-0.007895512747962205	-0.033947264540582625	-0.05146415163024668	0.00825287326372046	0.0005657289710795958	0.006552922853857147	0.11268951130183798	0.030458154683956167	-0.11140558907189746	-0.004167763124491399	0.004634260654090645	0.03256548108360556	0.03459841703698289	-0.00505853699860924	0.04010343144588811	-0.003885020656487017	0.09825759965012444	0.009970267234446151	0.14628871783957204	0.036326490524724885	0.008566075957406471	0.017010352665462043	0.007943719595627747	-0.04281559612532791	-0.01860609281341543	-0.005900330634403131	-0.013645535911970628	-0.032773482584853686	0.014528197617863314	0.016990521554966165	0.012382938880730037	0.0018463386673109468	-0.014407935911139941	-0.031210535591125816	-0.03839460011012663	0.009329848354962148	0.013400864452816293	-0.015341036488172591	-0.0017363577399760338	-0.013125829973076491	-0.0006903151689325499
65	0.0023950960936165327	0.003850470542525763	-0.009871361197840569	0.0009914698288701646	-0.013499023007842347	0.008647385656173864	-0.002362462086331375	-0.015161257756661758	0.005794935198486864	-0.018084580297771984	-0.00023404124270077486	0.021629475242652275	-0.018286796823435033	0.002183510665628268	-0.03313056726628018	0.0005286269050492837	-0.025358044890653093	-0.007465336593791302	-0.014697428279712687	0.02085184704900237	-0.009229715273000311	-0.0023136777870524177	-0.004923589778588252	0.002274751450702818	-0.014588311695061126	0.021065474475031692	0.018023408797014542	-0.01542304616062502	-0.005865230082515728	0.010243325418552888	0.004876814840154802	0.006921838883667886	-0.016373726572870125	0.0025357262553066	-0.02271425517296561	0.025609597901175275	0.0033431334618229955	-0.002183613451848543	-0.01585919605955565	-0.006909066773721428	-0.07378734764218686	-0.011606979404452983	-0.0024909303062343835	0.011982736754371639	-0.007607106889234499	-0.011564807058734422	0.0002241225880224417
66	0.0018618967833928632	-8.405226335997558e-06	0.013762837044651931	6.475734461551104e-05	0.027494500962306757	-0.018096335842975996	-0.002899821106155681	0.04387220627892876	0.005405013473178059	0.0018379774631448996	-0.00013879799485344812	-0.004697398039981281	-0.043491277331721964	-0.010296883280674218	-0.006487795901107181	0.002219058918737835	0.011303530480179288	-0.007426184589690367	0.016840207529095465	-0.006367258989633804	0.03102024675108127	-0.0001376569359543115	-0.024779305022069254	0.0019241592603485079	-0.018434219853035	-0.058530105717654754	-0.051045700263030416	0.012349531841643594	-0.0035355801820526	-0.0036077123032278195	0.007396100949116172	0.014045673054474576	0.010622892861724204	0.0025616349132557524	-0.015515336521525999	0.008716055253117028	-0.00034218133372946046	0.011297771670978996	0.026184859997384118	-0.03919956480433816	0.05257899596413411	-0.010852640373644844	-0.0019183602304762193	-0.0088849762282873	-0.0166651642585326	0.006325421111207002	-0.004070114329640333
67	0.0019463467303258482	0.009744746150635319	-0.005423417633036898	-0.002701572560230427	-0.022416914916144955	0.043044443638894495	-0.0027542595378509207	-0.021184795770460806	0.003540955900522494	-0.007314197539683936	-3.43391052222336e-05	0.010768517665750614	-0.012592895828013434	-0.024491261010945144	-0.051369851583066894	-0.018895967991601904	0.010111871369865997	-0.02461280918038732	0.02103273655878411	-0.011218919558058999	0.027541409869177674	-0.001769579975464071	-0.0004380191772623068	0.0020777446446218206	0.013853256571950866	-0.05291593896694437	-0.04183681556085784	-0.06901700097660841	-0.006953823859277961	0.01875950225409286	-0.002134500278420891	0.017229288470928424	-0.012659231381159358	-0.020753683955151474	-0.03226342416442361	0.002876666353516906	-0.004165473458664243	-0.00792323090351041	0.017577687201119872	0.0010667486184865716	-0.05793221564996851	-0.00724645151198567	0.0008188650029925859	0.010942242593504372	0.012893923622972505	0.002849889131543171	3.367199106730917e-05
68	-0.0012113532454932033	0.002408397106862703	-0.0021623288364893065	0.00043989662132866804	-0.009553130471802774	-0.016315858303103562	-0.001253046402172687	0.009608800693354421	0.006792691625173044	0.021782705212055168	4.366558469314813e-05	0.005690797455206874	-0.020807284174950483	-0.019093557038308784	0.05780376938169938	-0.007000201657308576	0.012190648633752039	-0.01063435516511423	0.020268996148692684	-0.01701631603474118	0.010747409491576477	-0.0009623517218498752	-0.006909192263433428	0.004432553403760158	-0.055717422077657196	0.0015111496928459883	-0.004080127039732581	-0.06936978278091961	-0.003205306697821908	-0.006770259166629206	-0.0035039714852040027	0.0003895729938297404	0.0029097999420697246	-0.005338764523266665	-0.0181023608222024	0.004755665144429359	-0.0020151180923956764	-0.01820025759911188	0.021510865963123182	0.02926961398896566	-0.008608016075929417	-0.01353722993176831	-0.003956058909580264	-0.006109888797536092	-0.010220115174604758	0.008912744520895795	0.000308428290053435
69	-0.007414213122872893	0.0008264243771871665	-0.005876208988900589	-0.0032244697237563532	-0.01982344602014418	-0.008439920148743249	0.006132074262312347	-0.025669722141959183	0.0032208197129850805	-0.00778731304149745	-0.00026988200207942804	0.01585450711350345	-0.011784182201197077	0.01925866303326399	0.0027094606611905068	-0.005542998453932328	0.009907213952975327	-0.005920482868040852	0.04739112373364453	-0.009143907929357792	0.013439030408314243	-0.001139140335434289	0.0001990734016666315	-0.006718293572633022	0.060214947784456206	0.021599489711740916	-0.038983578252152824	-0.013773096821598968	-0.010156709930561529	0.014720236659102225	-0.00038948487787277534	-0.005777285709276088	0.01100653177202073	0.014850623762629786	0.006405958818244245	0.009820996087190215	0.0025288729166823244	0.00559434650356967	-0.02870540505360627	0.027641241263650675	-0.004351036687807801	-0.0066271189437540085	0.0012889603858763587	0.0017400564886355233	-0.0076564424249166135	0.0022529957824948274	6.621996148765789e-06
70	0.013966932208083177	0.0010740096225827444	-0.00747967951271126	0.003127977794103479	0.0025248526253787824	-0.01251213279831167	0.0032964630049597266	-0.007222857328666224	0.0037197485559762344	0.01536858828530908	-0.00010286020242454979	-0.013216791851850224	-0.013044553782361848	-0.003969942264956435	0.01388265125151798	0.009450779743300199	-0.008935818069252924	-0.029477332032132604	0.002126195015668436	-0.0024772970055519537	0.0029446294436649705	0.0007176075360840267	-0.0007938286027351388	-0.007068341518484608	0.004027800209489942	-0.0026363806812635766	0.008535931794360211	-0.033267579686870954	-0.00840950638516495	0.007848693206463994	-0.0005753508007673869	-0.0007251590912462377	-0.019788830770884273	0.0037564908416594213	0.009631340740976008	-0.0005726970523002972	-0.0009700720893460905	-0.0023794116421845856	-0.014362744143482367	0.014702883536076631	0.018687433150592837	-0.009396753340622671	0.0005563217343479206	-0.0022526353196819717	-0.008014543251717911	0.003183247714922752	4.8779125366687526e-05
71	-0.05345542763711454	0.012017312706103409	0.019779118896943244	-0.002913932942698658	0.03230200079046212	0.0036008793796364702	0.0040871305152934585	-0.04468845461500169	-0.0072364548761061544	0.006455849057835493	-0.0002615190490237094	-0.008511930437387873	0.08807223767587725	-0.05283194227692822	-0.10266165138286645	-0.020220513642737054	0.003222062854315674	-0.04123960956586014	-0.01391688865683785	-0.0034703119224509956	0.06759005496863447	-0.0036213286273032636	0.021009754092757762	0.002946892914614328	0.13804495520036378	-0.031254301646855845	0.0060119360973399545	0.012849830535605103	-0.006179386839612819	-0.03961935505746056	-0.017884093142117512	0.020790740002110612	-0.012094089636808879	-0.030215343512252406	0.011515184140949536	0.015231213836691534	0.006702968584301613	0.0008425504454294848	-0.010578800070013926	0.011289428923264103	-0.033357554012864686	0.013603429559464104	0.01664466414245835	-0.018197209568602473	-0.0001508457711285922	-0.017244573808667858	-0.0008769682787405326
72	-0.009172192681389866	-0.002578199481818115	0.0020359525307792952	-0.0006863903076356722	-0.014703940893561215	0.025844910372712714	-0.004096778540479012	0.0007154628186662354	0.001174716508144099	-0.011608079668789708	-4.49451839988407e-05	0.00814742990391019	0.022782004041392436	-0.008678516326725075	-0.02103604918146002	-0.0009691843671172633	-0.008898866688114477	0.015383084518217932	0.002722998760320265	0.006318880966974598	-0.0033583900348623298	-0.00020423743096011283	-0.02495225184910692	0.005326251048626254	0.0030741710121671632	0.009578209624554896	0.023130022038803613	0.04252002263887542	-0.00414870377951315	0.015561846610346208	-0.003903639942397672	-0.0036981039369703025	0.009670607446205149	0.008571593495435043	-0.017070322023754657	-2.6658349663590333e-05	-0.0001541487897600842	0.00800092827510084	-0.012431636533371782	0.02920681558266225	-0.013663361387306571	-0.00856405691383986	-0.005095586942594177	0.005369413922551592	-0.0009180410024876292	0.010359635362043103	0.00037399844586628915
73	-0.015505953519580415	0.001695712437353264	0.002811920308543483	-0.0023889794070244977	-0.013947771396758674	0.0031448688151745835	0.0005444257626373191	-0.017090628548912908	0.006900102912044677	-0.005703056440622613	-4.920611650686005e-05	-0.007957453088102468	-0.021078621730619345	-0.004734736312161162	0.06616600784236451	-0.013439851101444184	0.008238021230582376	0.0011996480158930178	-0.0015808857817306067	-0.002444128453776171	0.006347091501225742	0.00024408222082528374	-0.0071229479581184	0.001573331057930424	-0.01940364329486337	0.022169789122377867	-0.0006042672732192444	-0.038125463399610544	0.002814927573910338	-0.035191619194642434	0.0056493033119869645	-0.015376040134934377	-0.003128215350704425	0.006663411572452441	0.012202569542419649	0.0014058865255203294	0.0003613726892687765	0.002145612892027187	0.04844088750651535	-0.003749140429002159	-0.001023016045549463	-0.013745026832473037	-0.004113784126385414	-0.0008175698518875611	-0.010297208473501147	0.009113012671394707	0.00031750403610085297
74	0.03562201790367102	-0.00395939538225179	-0.007236068297499626	0.004002365761779764	0.0038581635543822926	-0.0050644549374743095	0.005088709034714938	0.009316483782363341	0.004857187068983537	0.010622367037202273	-0.00023837028692090743	-0.018429583823597818	-0.015917899729812134	0.034081847301721174	0.06038708982726977	0.012347485350144152	0.006496335679309373	-0.014308988914830595	-0.016493421460364373	0.013212060842171677	-0.013453986216396934	0.0025482904238350182	0.010817038139019314	-0.007118399553288475	0.017565454735408853	-0.04017146708446031	0.01999489130462732	0.03562712456334996	-0.005510654388541196	0.03708379283107525	0.010763659210713023	-0.0010349902601807198	-0.0004413742922101024	0.0021991398074687808	0.028010299833455606	-0.004634257165929831	-0.0031739133657238106	0.0031698989921266317	-0.018814818986898664	0.019298267316798533	0.062245485390635825	-0.009792820384225211	0.009123702719625149	-0.004381712886828081	0.01841371279716859	-0.007694997243589599	-0.00044420085392063836
75	-3.947116873654396e-05	-0.003405415418742226	-0.007683494310811062	-5.906188026519347e-05	-0.022069425523239355	0.012823948217268422	-0.00464235475298762	-0.005679954204508043	0.0060166675225455605	-0.007234884872374714	-1.4146106109377529e-05	-0.005979088498240947	-0.01884692703484168	-0.007585764306549612	-0.04213270909924219	-0.005777237496073875	0.016915185696973357	-0.01259466577534384	-0.0036735836322194402	-0.01050347166129211	0.007288425263260327	-9.344396111878144e-05	-0.005364852036435792	0.002107785767286696	-0.040147088705289116	0.0008180662477853422	0.013799091345801661	-0.0153175276635576	-0.0011405436395111098	0.006487586970820987	-0.008226876573706599	0.00395703618629246	0.0030698967334761174	0.005241941361304084	-0.023456385415812735	0.002296620085977914	-0.005897217156439365	-0.007638879509050999	-0.03355171835165325	-0.009807916157319846	0.020069582118693106	-0.012035940746108963	-0.002816527176949364	0.00907615849466093	-0.009663132199750587	0.007465848982240631	0.00024285792135908933
76	0.010961503350722712	-0.007020795726713396	-0.005752833820626475	-0.0015684560416340302	-0.00675099334016128	0.0014266069868421945	0.004643510632561027	-0.01020357789850761	-0.009369865851866676	-0.0031753265153194794	-0.00011986593476300709	0.012884139336787722	-0.01707356377316091	0.015122568955342839	-0.03609187084723812	0.0031698808986637397	0.010779394723390406	-0.0031826335728825095	0.017536158164003647	-0.01196964819476813	0.011398384502141676	-0.0005709604438809599	-0.0025159999377613587	-0.00021642117470926665	0.02179109897740251	0.009309014290415904	0.009301593019727309	-0.03265376545160883	-0.001758651626278807	0.01986050240539416	-0.006888056329373761	0.01085636099632323	-0.003416122193423885	0.008770637413760895	0.004004350951958056	0.011649665328698856	-0.003307504564336557	-0.006646723515062039	0.05668268228896216	0.042396285535031115	0.029148267311108443	0.011835397578295003	-0.0007144273214511681	0.007280520134051706	-0.008635662935465499	0.004796753584865495	0.00012189993606528211
77	-0.0016612348920790692	-0.008597901522923872	-0.004527968933100651	0.003999032337536597	-0.005394254446734301	-0.007473232481581066	-0.0024398324914846415	-0.004183058081672265	-0.0025084581899457044	-0.009959768582588301	3.7748732862634936e-05	0.0004171902396558333	-0.015858840596779215	-0.009343466260853308	0.021230677884890605	-0.0020551822937810516	-0.012530537131224184	0.014037333708978875	-0.010295121602386516	0.00010867305800045585	-0.0188597506218894	-0.0014797191211375189	-0.003010881939033093	0.008951851863618358	0.01901557735287662	-0.0023269010558879485	0.019967859879741753	-0.012255666062692423	0.011549627938544027	-0.023408108384524198	0.0013385407840484352	0.009771963850113257	0.006683488238188612	0.007566108314386708	-0.006665995344300156	-0.0008398678551776714	-0.0074552006376434445	-0.021110719169060262	0.015594363989191073	0.01196657396893534	-0.054629334892088835	-0.009747591463472701	0.002945882181405766	0.0020238724029995646	-0.006846568329840831	0.00014915550740475454	-8.8719774439562e-05
78	-0.0038449292113316934	-0.001064173741973241	0.0029892738391705475	-0.0007777315254058067	0.004745671614558562	0.007119417737415335	-0.002449205224303746	-0.019039266061506084	0.010138674498479675	-0.0064282269760462	-5.299830053256873e-05	0.019896785313604858	0.00013765705462780026	0.014548264517991382	0.0556518267978147	-0.0033067552646907695	0.012497736640661446	-0.002645011730460315	0.022022687728762924	-0.010683614062922158	-0.013290088377482776	-0.00041712316207995627	-0.013567923522677498	2.8684310937434134e-05	0.030501255235024116	0.013057365504588404	0.026101472141881465	-0.024777657600382034	-0.007090551562267953	0.006569333243172347	-0.009515364661848724	0.0032325306999699197	0.01067184914150554	0.012370633690868486	-0.019784069265058636	0.012653047642886713	-0.001317940526927621	-0.004607505830494141	-0.004967417550326534	-0.03493128312245862	-0.02969930592850607	-0.02001033802994317	-0.004661436004534048	0.010598540488461275	0.02450112068971109	0.00980838168705164	0.00034901674832999715
79	0.015861351287111504	0.0020619647663793366	-0.009294914343384458	0.0013969165178272208	0.018909790768714307	0.00622790617692718	0.006100587281421358	0.022448410282238047	-0.0017789856304529657	-0.004544145721143268	-3.272520032281748e-05	0.0041719883374572355	0.0008461008860037204	0.02002187100297225	-0.05678247766741349	0.010126992851944284	0.009804279471181485	-0.0060915484474711205	-0.028688852928645474	0.011530426257281245	0.012361412593863927	0.0006481951340704323	0.0005195054459242435	-0.005495797897594813	0.02679999036344453	-0.04918033214459073	0.003832689228027176	0.02312848623088882	-0.009039742936518238	0.025073341592781018	-0.006957123146163943	0.0023030877807113325	0.001911960418369868	0.019325538679046104	-0.0485533874559556	-0.002685831119964908	0.0004949684982190767	0.005521180815010286	-0.028426301011957644	0.027389464556616276	0.028857418937015978	0.003045459089440095	0.0015253995306969445	-0.0076296830127005515	-0.007540875148917997	0.0019527823404219917	-6.983067629371537e-06
80	0.030533507027007502	0.0010707108156703179	-0.009365317715603881	0.00417637065085532	-0.017621159347726748	0.011563713497724124	0.005254922457726617	0.008830503279213073	-0.005984660955153535	0.011313806801495567	0.00045323483534744687	-0.018932737768990404	-0.0004530868069625743	0.01719233634699535	0.05245421966292528	0.013048429227405308	0.004022312616994914	0.0011376466256221216	-0.032571877635926276	0.03146201158331325	-0.02043376434237486	0.002071040651931905	0.009125541990085532	-0.005621547362175171	0.006533627629572825	-0.020650645236600425	0.0024933665161094376	0.02409711403474671	0.0013597491882868054	0.030115490410632724	0.008344610607065123	0.0021200959179072812	0.002947585882362726	0.006251774790748394	-0.004877151259540352	0.0004373794369447485	-0.005674343020622584	0.0035561258939487417	-0.020930235543173963	0.020627345784361158	0.0766526789174046	0.011181720401414288	0.007875588150285589	0.008723833736272241	0.005917032602775735	-0.006110231018660876	-0.0003723824655941975
81	-0.004989373682671165	0.0013917407982863134	-0.004668221358142313	0.0014607531378747446	-0.007866026720598728	0.010966899390239794	-0.0027207266157276257	-0.011735572844897652	0.0057370665290614655	-0.024173809481539493	-0.00025465361051321445	0.0033003215490302897	-0.01814061159682598	0.011444531790516512	0.08880399421252674	-0.0018740277104593468	-0.01143699762990907	-0.011462896614558475	-0.008469340549113979	0.02428977136827277	-0.007688792086128331	-0.0006127006287925266	-0.004808427229159832	2.3118519103697796e-05	-0.0031860711568690034	0.01803688424710779	0.031706216137581136	0.01895792541777571	-0.0048950362848173504	-0.008518790616099817	0.02145297175613679	9.450458337492273e-05	0.0044181551636526565	0.018714484874777327	-0.015261270342108424	0.013504671888418706	-0.001843609911588049	0.007604182623254231	0.002922027522933632	-0.015471339699380035	-0.020287379872984034	-0.0068749297748292885	-0.002405954614226758	0.007464214570339622	-0.009462451586099985	0.010499755367410624	0.00021923295897972343
82	0.010882676854125892	-0.0013056533083426786	-0.008891789302233982	0.002880872320463809	-0.012602000075166084	-0.0015225124712407241	-0.0008860130368589833	0.031003971330223902	0.004684084570274362	0.00301455412916972	-0.00014156678488941814	-0.012176575453406915	-0.015480615993178015	-0.012517451724465825	0.039898516726360626	0.0024658735138312756	-0.005952722834170499	-0.023470002948819867	-0.025793179065885775	0.014710330009385925	0.0010813556057409363	0.0006460246972904316	-0.002712922216168962	-0.004050841662007457	-0.021584689469583595	-0.01110619647803353	0.012343014283803634	0.0029809777329945788	-0.007712005912821868	0.015145702814606976	-0.0016586599754359033	0.0034107527865178803	-0.009906895816526684	-0.005092996725443802	-0.01105974272958389	-0.006950562632929298	-0.009817584824347587	0.006259255520105656	-0.005180571086636013	0.04281346940273112	0.03141560274912133	-0.009457937861320764	-0.0008597315628252904	-0.0010203678063658368	-0.008706685081055626	0.004981250472992095	0.0001302609605167735
83	-0.0028267462482522744	0.005885213407053588	-0.00285560791120452	0.000864628135059833	-0.0007750007994499424	0.016931862237100425	-0.0036513144216194227	-0.01992582266057425	0.0066808302090067394	-0.010525925900416618	-0.00023717265197066643	0.012800416804408469	0.013096098918580362	-0.00649799122771999	0.009578740375219552	-0.0028544868954430793	-0.005063216859464289	0.0008380910687461584	0.019162175313201454	-0.016164701289205642	-0.035220941788588124	9.399952979039392e-05	-0.006686580511749878	0.003315971454855511	0.03285992886057	0.008613477927195204	0.017937401681853114	-0.00347054772130267	-0.0022665994713601005	-0.0032007236507507835	-0.01270232573857732	0.001772770124582132	0.00596500184686573	0.014929024631248127	0.0038524945350272488	-0.007351905410588402	-0.005688195305883081	-0.017007243919667927	0.05742733893379337	0.03889838357927405	-0.04708254048156134	-0.013320823851320069	-0.009282426989788057	0.0073390132949204216	0.006677148823674164	0.008704179112359331	0.00029897652911475343
84	-0.007544951119907955	0.001205736896665925	-0.006529312872271676	-0.0017282646898816485	0.006290888534381778	-0.004007745562607858	-0.0035906453362489327	-0.018620587833183076	-0.0034269101252693166	0.01755623831111617	3.623685457934262e-05	-0.007064946073926781	-0.024388398947906863	0.0008496956571595101	-0.056259563132664114	0.005098956147190499	0.011945342835071458	-0.018185466258008466	-0.00280424980085238	-0.01457603066818863	0.014034395087737114	4.3600598209713444e-05	-0.006145562455718347	0.0009557429029187211	0.01894029742880783	0.01608828330042183	0.010416621952351325	-0.04419280852384973	-0.0006397632445558724	-0.01605526093066391	-0.008551051818391997	-0.0019431874812938794	-0.00029317560928840777	-0.003482220314335315	0.022569305445138507	-0.009538944169590214	0.004913752056414343	-0.0021474250764026113	-0.0078028470793625165	-0.015755281109517228	-0.035095589140986316	-0.012794887569555519	-0.003392594730727728	0.0043363216639546575	-0.009944703840655836	0.008197298181642559	0.0002760057142748011
85	0.0034504633607428193	0.0018746626883370788	0.001190760169553614	-0.0007902202175832796	-0.016164063623477228	0.021743129450702038	-0.004012733223176023	-0.012565675434823429	0.006689316398881917	-0.014097147959081657	-0.0001376578387200603	-0.0007651549682482732	-0.00602064138807748	-0.0077905114489907265	0.02772468803814277	0.006563833990960034	-0.005195647111573676	-0.005581351340550543	0.0030284910707417427	-0.006260464570014212	0.015523156808019634	-0.000778111438390559	-0.006703468601119517	0.0015329225305519996	0.004816676531628596	0.016290682208346726	0.023954208207403828	0.0032550715086213876	-0.0034177176994841093	-0.0024244848540512726	-0.001497252960373435	-0.002892211854890632	2.8779677663971856e-06	-0.015813314571111105	-0.03990327938931702	-0.0019070545976379693	-0.0034836457558435293	0.004557609341225105	-0.03471768567644634	0.017357715920326068	0.005917401515309455	0.006095712869106829	-0.003804260337438245	0.012395605859886855	-0.010145918714893117	0.008720001598064329	0.0002996935720481402
86	0.011043747251724315	0.00965370350727848	-0.01089470466475022	-0.00028642219496564334	-0.029709938786257818	0.007806108572795409	0.005726689633827349	-0.015762797497221624	0.0011477952666975085	0.013276335333391495	5.825893742189099e-05	-0.024266434309090684	-0.006547401209919042	-0.019020406608936953	0.017527538445047796	0.008809079769143538	0.00826283012663509	-0.026114724610037787	-0.011918951077374517	-0.009498314939303478	-0.01356326271308754	0.00038396176705837606	0.0043245316558490005	-0.004294112463487048	-0.017903812559797963	0.02562567590682934	-0.006815720749319335	-0.050345478681092584	-0.003967164954518253	-0.008534249505548583	-0.0033860989704386163	-0.015551026319177883	-0.017982501151996212	-0.015476688863708649	0.022269980478901205	-0.0007524788689251376	-0.004088992754427768	0.004652362115459949	-0.025112031378814487	0.024399698125690383	0.03894029534623568	-0.0026166646703882045	0.004333037403428656	-0.005933114512600839	-0.0061685513689941265	-0.0016121545506604072	-0.00016853877090958013
87	-0.009833125719384755	-0.0026758369532456894	-0.0007418403928134586	-0.002146006204044245	-0.0020223637997873476	0.013219644757436293	-0.005775959850423654	-0.004021819230106137	0.002814999910733457	0.0019971688443934732	6.4526196547999745e-06	-0.007394703132032786	-0.040156430978824834	-0.00517952145754375	-0.03599265297217274	0.006331244091317309	0.011449044445194286	0.006382017048283881	0.004622667098981904	-0.019063760863147303	-0.0015777608302955618	0.0005326133458619849	-0.022152162616094442	0.003460727401770755	-0.010287962691394528	0.022766411431777274	0.014110287457692248	-0.02086916894774591	-8.594616102632017e-05	0.0013172412135733134	-0.006819068472149592	-0.005326163186829698	0.008101333917845208	0.0015210380593287313	-0.008516263322576812	-0.011979370554268834	-0.0007026508328983841	0.0006889051014195342	-0.018622553173152402	-0.023938921637428105	0.010181966661390266	-0.028355277242668488	-0.002252603885741362	0.009200404383301644	-0.007365169617295516	0.006749819695097586	0.0002104089275654147
88	0.013104298037539163	0.0023305247142212516	-0.006611838839622823	0.001824982202651666	-0.017197627797401867	0.0015556603108425472	0.0062717944401207235	-0.023705332499185976	0.003935309909106371	0.014666044264079803	2.320566533023788e-05	-0.006545552369312391	-0.013589095164916076	-0.0036461117780378543	-0.029066342846228128	0.005039913329656524	-0.00951158260405265	-0.018916577484647985	-0.012047421206824057	0.0167733739786119	-0.025648749944635667	-4.1189939755545064e-05	-0.00122281021283945	-0.004833875929932431	0.02693557432964862	-0.006361325531411287	-0.011686939265422684	-0.022168135134992772	-0.004901117650520763	0.027729885280015326	0.0065966284907398014	0.0016014618700191888	0.013780375089006518	0.003945788351651833	-0.03261635084275098	-0.0028073686896183587	-0.006877687297189438	-0.0023180948954750914	-0.029943899987788243	0.02875847401443849	-0.056370672915737816	-0.008009365197789872	0.0002397864600066065	-0.0010992080996655774	-0.008169260100490348	0.0015730307533517239	6.699304082775845e-05
89	-0.008411788769674534	0.013058564440258902	0.021630577860847766	-0.0032255837702501676	-0.003813639815404235	-0.04974041653839717	-0.0005895501861028165	-0.04559905124716179	-0.031151701600232423	0.008892580323920977	0.0005825719642648098	0.055779099406451	0.00706563975180384	-0.03857978404606499	-0.11451826760750591	-0.021989664204674082	0.005136976699849774	-0.012460439688662847	0.03581805593013631	-0.005623915467679845	0.03597247150621778	-0.003978890094770064	0.015048683056031317	0.0063267331481341215	0.0923070462342481	0.04626929336848578	0.009475302052343579	-0.054110057482946304	0.00823126985825892	-0.043953398259835574	-0.011976211600358146	-0.00669724490620931	-0.014197821814682845	-0.03368413232477309	-0.031118481899211747	0.017616802249883934	0.009849634327294726	-0.010024561640847852	-0.015771036766439265	0.01597328892703574	-0.040187694460454136	0.007808533249741278	0.012246132337052363	-0.010444805420452796	-0.002300770393507755	-0.011659634079800935	-0.0006238701473454296
90	-0.00750162036727909	0.0027786943271457653	-0.00425888776482024	-0.00013186719857749473	-0.011367887093310398	0.01735487604242225	-0.002593501971858244	-0.031211882992269922	0.013369777946187355	-0.01865820236038664	0.0001467450424884228	0.025167884764178007	-0.018874321231473156	-0.0020640368239290595	0.007149623648466823	-0.00018704388259889085	-0.002379860979965013	-0.001461244336520154	-0.004404958181117949	-0.00463989225889686	-0.012868632413325637	-0.0010849711259474635	-0.006587397494438591	0.002997857265516407	0.03462759634463276	0.028432502665120853	0.021348048414260967	-0.02678131827129814	-7.365665616607545e-05	-0.008016225376339928	-0.010308922474539392	-0.003979410328877728	0.006125894204462473	-0.002318835687808922	0.011506844510622404	0.019947340129053255	0.003237571300617456	-0.007897783524472068	-0.005953750435647495	-0.04002581345509432	-0.024728709411160177	-0.013224405724868738	-0.003718614242755046	0.0087007232196785	-0.010104056417218302	0.008611254339210686	0.00029476536702778913
91	0.018011730687563836	-0.002424021525378581	0.0054148741296362836	0.003329899621611704	0.02609046970661184	-0.01684062159763951	0.0063696620823119445	0.013937129006898566	9.918081697282995e-05	-0.003890291848118531	-0.00028089172145091205	-0.01336249211605206	0.04394147019313388	0.023962416471620538	0.1306718516536786	0.011626494796124218	-0.0024931945183827575	-0.005811463650427544	0.013177710197839202	-0.011862267428362595	-0.0015624652237585077	-0.000350266355811265	0.006411345031667804	-0.004169961187241291	0.06592988727679913	0.013991993612917305	0.01449357180137624	0.026665844919057435	-0.006315442368110954	-0.005994382209178621	0.014858187950352948	0.0037874235612359642	-0.015135103966810236	0.006893929525822175	-0.01349829418240751	-0.004969873442500324	0.0008242170147686661	-0.00442950106974078	0.08057001514197205	0.02276000256660166	-0.04323074756644334	0.019430997137474877	0.005872847103553626	-0.002778131828927054	-0.00541591959672681	-0.0035672942994631586	-0.00025714173550032564
92	-0.0052926056611890425	0.004715336117912566	-0.007519982259515846	4.8435670184842144e-05	-0.02840270732291137	0.02025509968954334	-0.0026684147991451568	-0.00040627733549994003	0.007004811523170873	-0.006264950075730963	-7.173678410003328e-05	0.02252214846966054	-0.05054566922133602	-0.008177579837460145	0.038356975863462275	-0.0018303095269726038	-0.008009247887578038	-0.004318666319007185	0.007251244735789392	0.01349505027261321	-0.006782430464132708	-0.0006372293019312073	-0.007331325146053282	0.0025417743105329805	-0.05634946258036087	0.0013681322347357406	-0.02194563569152195	-0.0027732271655092396	-0.0035003318071060593	0.011117697500214888	0.008444038936681662	0.0037065456788315083	0.004192236252432691	-0.0007691930446967218	-0.02053276828169303	0.015550792681605221	-0.0030882942648996917	0.004819979598082069	-0.01957338301060687	-0.004139774288279064	0.03529447688079035	-0.013947594722586425	-0.004267540671644754	-0.0005139854198491642	-0.0011634746998735366	-0.004525233363869354	0.0013031229974464716
93	-0.0004944662457152459	0.0007124755445612489	-0.004203512047846795	-0.00047023368611683394	-0.010815557727654667	0.01681438860894708	-0.0023824549849239636	-0.017780405688677847	-0.014357477298075605	-0.0039094370334927814	-0.0001196426062805892	0.028184009888212014	0.01895230168880007	-0.006410472305319462	-0.004550420661418341	-0.0034089908044651887	-0.01120757698009395	0.010382995399097119	0.01856201617138766	-0.014097683846736911	-0.003864564839267579	-0.0015631055161430287	-0.008406300275618579	0.004121376347932885	-0.02644361791946247	-0.0051735828273984565	0.012524066918698114	-0.04858128421962794	-0.001206753840865469	0.015972273789845438	-0.00918000829782346	0.010939216725065148	-0.007092865947720467	-0.0008363807167025485	-0.005863962218327889	0.0037124454424264978	-0.004685333008613681	-0.019977489555104193	-0.03620089314934791	-0.020595694968990896	-0.008993253153260366	-0.019805907028663118	-0.005060739120091742	0.012790602744727394	0.005684812260798985	0.010315388100236519	0.00037199324978070294
94	-0.005039202987660321	0.00030422942047964724	-0.0030506044982206784	-0.0018574770302694104	-0.018648942099610256	0.0163841008634876	-0.0006695502902345745	-0.010079377402857973	0.0014195812292828133	-0.0172612109618204	0.00020531043665515704	0.005672787696516533	0.003615735599185289	0.0011424502867009407	-0.010282724715621978	-0.0021767344226995755	-0.007783114913257279	0.031497986794954455	-0.014045675518296294	-0.01497257066969472	-0.0009782359077537698	0.0007961574452142996	-0.010505671100865203	0.0015450097180480858	-0.05005267970652451	-0.005803326274579666	-0.006904598408115725	-0.004857554789796057	0.00604583754224026	0.011355797027865997	-0.006694944719258564	-0.0027282033579931557	0.005469469354275875	0.005754528859160519	0.03333605899089469	0.011556523015627021	0.0014757615421369021	0.0003654694433778013	-0.02558314426231161	-0.023945523867943852	0.017378947545664342	0.025266103764616472	0.003933940612747856	0.001627021668665695	-0.011633455626809815	-0.022802979446481277	0.0004611293848311942
95	-0.00677049025987902	-0.0032976567222781595	-0.0046732880685441056	0.0009037110896100051	-0.02125205956468288	0.017462500768253515	-0.004118288672020158	0.01704180831931834	0.013442983175825127	0.006510426698588997	-0.00013948533127005453	0.0005149695035006496	-0.037606951196870214	0.011018191188579825	0.02640228264956863	0.004355779573767581	-0.007437374816621374	0.008981716972846918	0.00034532173104857725	0.017032464396803042	-0.024319493862128214	0.00033531277499559747	-0.005922901353955482	0.0031818779440858534	0.005602210447581186	-0.017315678826188216	0.012943387984501138	0.0022230420339587114	-0.0014712202659985197	0.008147962221607543	0.006719938757357323	0.006775242025957792	0.005501935971808286	0.009939572187074471	-0.00989280651580541	-0.002407125200423363	-0.006570964935715703	0.006902974706651105	0.026475116971390277	-0.02213650486222608	0.042371781358010105	-0.012198542061120388	-0.0032282984269432803	0.005345139830558178	0.002512715035536732	0.007988686536915085	0.00026655185800579154
96	0.02060973164187399	-0.000494915464551559	0.0008241340716846721	-0.000517310404701108	-0.008386147763563688	-0.025504152677157433	0.006276473851816995	-0.00020792406800782364	0.017045095410456013	-0.005998878610776969	0.0004094477339034964	-0.022149292137958108	-0.046706444904247475	-0.013039172902646945	-0.005686632501139149	-0.0009617223746040554	-0.010024683995394326	-0.007844893515755014	-0.028319716910880394	0.015274299761817624	-0.004859104253470126	0.0014610109045853086	-0.0012704309568211385	-0.004712705739579676	-0.04923292154469824	0.013816182463651211	0.003653010045751471	-0.0030852996715873297	0.0009404321104017815	0.004140597051091018	0.012083535469714832	0.0010680292776841036	-0.02097443538702223	-0.024323828391899224	-0.005882991805934215	-0.01711772669228223	-0.0013223131289993337	0.00412938563121065	-0.0324964460356711	0.028795891602102074	0.008928955938262716	-0.00039011685406199813	0.00020464825150180477	-0.012348108311185772	0.01504067247021465	-0.027927570406171727	6.901494616038603e-05
97	0.01866378127973684	0.005757976302425234	-0.012394724518874665	0.0026058016787503515	-0.01903526010369987	0.021817944847534777	0.006152443140843176	0.005303631760527436	0.003324980499998892	-0.018767244024094017	0.00021176592696111213	0.030686887815334067	-0.012047308497580369	0.0069579119386532235	0.013845534282947946	0.003694049445197161	-0.020553910580398564	-0.020547153072534415	-0.007652231660119728	0.030421295184811382	0.015081119172171734	-0.000298513538238894	-8.213584960229141e-06	-0.007096664617147824	-0.03516988091070365	-0.0034852113743308495	-0.005575794224869103	-0.024306088934076868	-0.004760636386294901	0.0163862646878535	-0.002407751103873834	-0.0003413188561996748	-0.007195607571774459	-0.02711206379327097	-0.006755352083552704	0.023642490912891497	-0.0006395693379433338	0.0062975207197481144	-0.03138779317666528	0.0278041152203578	0.003011339374425559	-0.00682862746235025	0.0011360082740985117	0.010842542856537568	0.03018915076410062	-0.04551943501025763	1.5423090558552324e-05
98	0.01801173068756382	-0.002424021525378582	0.005414874129636307	0.003329899621611647	0.026090469706611892	-0.01684062159763942	0.0063696620823118656	0.013937129006898622	9.918081697278753e-05	-0.0038902918481185703	-0.0002808917214509753	-0.013362492116052041	0.0439414701931339	0.02396241647162054	0.1306718516536785	0.011626494796124185	-0.0024931945183826578	-0.005811463650427555	0.013177710197839148	-0.011862267428362574	-0.001562465223758417	-0.00035026635581129824	0.006411345031667787	-0.004169961187241223	0.06592988727679912	0.013991993612917303	0.01449357180137616	0.02666584491905737	-0.006315442368110967	-0.005994382209178671	0.014858187950352927	0.0037874235612359404	-0.015135103966810212	0.006893929525822085	-0.013498294182407482	-0.004969873442500323	0.0008242170147686626	-0.00442950106974079	0.08057001514197211	0.02276000256660162	-0.04323074756644334	0.019430997137474884	0.005872847103553706	-0.0027781318289270577	-0.005415919596726715	-0.003567294299463139	-0.0002571417355002671
99	0.012981192646787343	0.008975878536825188	-0.008196167099275491	0.0006342753556200361	-0.01471437701148862	-0.0023800372114318683	0.005618679632491932	-0.03557421445902518	0.0005954621065912978	0.013206818877608523	-1.5214612901790023e-05	0.011016237811493414	-0.005152122054971439	0.006434664305777602	0.001096533075171921	0.008448848366447975	0.008228869167895904	-0.02555021564584225	0.014606942083220381	-0.0010700956741371067	-0.0018037945391624114	0.0006065677981021469	0.005423711842351784	-0.0060763709182175855	0.04680928624898186	-0.045702700776610775	0.015607199786232206	-0.04560705041880257	-0.009878583034880848	0.034458290570772675	0.003570565133334322	-0.007931281753355852	-0.0007926062843822658	0.014814291479880531	-0.0162911550415255	0.021468663712899433	-0.004209815656298199	-0.013490295457502013	-0.012236844493186298	0.023536026802067664	-0.013407121416354372	-0.0015481259518858334	0.005144096184714347	-0.000946019533353558	-0.006107217096303334	-0.002641978730738245	-0.0002152083122648616
100	0.0051296986093721285	-0.003353762533967916	-0.003888354241748391	0.0005714697258683652	0.009989277787649811	-0.034217880411713544	0.0017465574347376382	-0.0131908223327313	-0.00014342828992686447	0.012225940557874175	-5.2465097639357774e-05	-0.019514566705428914	-0.003285570410933767	0.0036852134053981696	0.01984063002688493	0.01636867310540044	0.007756509576942109	-0.008917799679619361	-0.010166401272837902	0.010413889478381755	-0.021852746279049318	0.0002679026550217319	0.00689415349335417	-0.005895705821773019	0.051751932959113234	0.03541087002920032	0.01421306140673562	0.026208912343514523	-0.0026103348330091146	-0.02230142168071434	0.011995831195629778	-0.008814428162594899	-0.017075651340742168	-0.01635478634929748	0.021189713507725978	-0.005996070358690426	0.0029629042157574468	0.004065628836889047	-0.02287382876079016	0.02238063999413049	0.02741794756719811	-0.00011867529703572886	0.006229099924827387	-0.013955924832374487	-0.005241789512841283	-0.004019638541377526	-0.00027764105831019106
101	0.0009071850457376199	-0.002467066731068811	0.011446566690947726	0.0023984415502137047	0.007037577439579275	-0.014537735359695467	-0.003208700804719358	0.027119135690042272	0.01495118545005517	-0.011854244863343138	-0.00033539992226489635	-0.0036730687109412068	0.010653079234348372	0.005148620057154213	0.03166419940985808	0.006013328718883439	-0.006669502473416955	-0.001522600274662221	0.022227927795291372	0.008478344676000771	0.028279818231619312	-0.0012260228531391997	0.010781949904514062	0.002834603292306154	-0.002235102313689546	-0.04020216426011165	0.02278029313356539	0.006799510355802191	-0.007305579340929838	-0.008222999793832526	0.006882813638874894	0.02091509749425	0.005546855574280462	-0.00548273284452363	-0.023234527418088416	0.010056281287985995	-0.008165508461212818	-0.00456881476040598	0.039615171160092326	-0.021271379312312426	-0.02020769700742715	0.02324150956152107	-0.004651425472814249	0.008339605526272005	0.012340824618782227	-0.0032550426124850484	0.0003484407272882739
102	0.03195255245605001	-0.0027258511302482302	0.011206700418911381	-0.0020789921535179067	0.03926701995285041	-0.045991860461736575	0.0052659417501700004	0.03387955650597803	-0.0012083414932901227	0.01850881977018743	-5.179493720429511e-05	-0.009956050324550988	-0.022796033903990404	0.004262093893246511	-0.09382759203433297	0.007194295933731531	0.0070757293590474075	-0.017991046748253324	0.009661957504163671	-0.007804329281025732	0.021846377287371214	0.0014806659631214473	-0.008475899750119493	-0.0056353253275923795	0.019423750614726464	-0.04174938974755922	-0.04537806171119745	0.040755215012361935	-0.0026755963877733596	0.014680671771018786	0.012234058860874362	-0.0027791125851715204	-0.010526652978604716	-0.007407318706546945	-0.016926133735930382	0.002191520572567107	0.00255835055813315	0.0035817312097142103	0.00601686155521426	0.020715458429230057	0.010604760801076803	0.03750182474676984	0.0077928430915941704	-0.012772521510875273	0.002837155026724708	-0.00600516728692084	-0.002669221763972589
103	0.004864993541189444	-0.002294787370613515	-0.005743840047007913	0.002271756998571733	-0.01953057734842209	-0.01616117848519168	-0.0013880676090943672	-0.012816989527372757	0.0043567319277895596	-0.018486283983445567	-5.0463998048191646e-05	-0.006761318766900568	-0.014653672489934072	-0.002978079633192211	-0.0359483702430163	-8.433806003500287e-05	-0.02036839481876308	0.0010801870612951532	-0.004373742575928899	0.0077286319613480816	-0.03298314588617478	-0.00042806813695727005	-0.010608708950102817	-0.003198228486647037	-0.0514087791762848	0.015966993578887752	0.024382176575520692	0.028945214988739032	-0.002283702970384557	-0.00426520917457488	0.00224752319795113	0.014217010401201508	0.0012664695808096839	-0.00912952204702689	-0.01619296904123018	0.00398337405788201	0.0019505739667901533	-0.005283196565535205	-0.0011230737904586257	-0.01127469448268729	-0.016515315336999264	0.027892890735139925	-0.003992050887453813	0.007175677057598186	0.004255112590336313	0.012378829322383577	0.0010858910067906204
104	0.022327871721151946	0.004921892741104499	-0.01470416868851726	0.0016942644046149286	-0.0320649422274307	-0.028430124167936804	0.0053142066781588695	0.044543147584336334	-0.0009615280513051806	0.011560426278185638	0.0001575652268577008	0.0075741245143193855	-0.0012189236365498606	-0.010129916154307883	-0.02186690337135729	0.002739462703058546	0.007233512836877476	-0.022456019934431255	-0.007146776475470641	0.0183978302101327	0.003663259351705817	-0.0003543317298472529	0.00852222711492848	-0.005695673350127465	-0.07741735172523372	-0.024126046116377604	-0.058210716503880676	-0.0006007455786193768	-0.006091758810291295	0.01344533858764592	0.003098089018302642	0.013441567189398604	-0.017391624419841475	-0.010705302455912877	-0.031492985685461265	0.011970463282327481	-0.005762871395798048	0.0036938834851806142	-0.021455737355682142	0.021101395228834894	0.056748067498732714	0.0014640130761594742	0.007430416527484366	-0.010810131289568564	-0.004654607185285832	-0.0031808004890463925	-0.0003467666212930168
105	0.02143165904926842	-0.001151636894756635	-0.0030711214703300544	-0.0007185344571059703	-0.011127268109236615	0.017410271564313094	-0.003203546164852794	0.010155133422898484	0.0031012415157183225	0.012549588200431772	9.692554044378205e-05	-0.0280953560265067	-0.011482109151490403	-0.03419729853958622	-0.08624936969886074	-0.0021391526913553463	0.00983076972350359	-0.01054709625131719	-0.01308724359417258	-0.010902779224337168	0.007098054179908239	0.0013386794518318646	0.00043704206187107804	-0.0027483343976596798	-0.04279286209462936	-0.027397813084859345	-0.030957266174311736	-0.007052025231941805	-0.006689982044906217	-0.005738814836137031	-0.0015239274464464146	-0.011009602559910067	-0.008035250467677413	-0.002452998988862719	0.011717883657588295	-0.016669698614750487	-0.006117948370809004	0.004246413097098297	0.009335508575444119	0.027454259447326823	0.008552655647948295	-0.006395784054041719	0.0014645517710737644	0.0010891552399319186	-0.007570616458613569	0.0020300424547433906	-3.4817960820533735e-06
106	0.024994842474828367	-0.005547760194143452	-0.0010975866024611717	-0.00032312510716800484	-0.01461733574413748	-0.0002340252567723798	0.005816495707032358	-0.022056575391996104	0.0016070385922857238	0.010548610149306728	-4.1856815331029613e-05	-0.01618579488068985	-0.007707521017172441	-0.01740694344695775	-0.168639277275535	0.004795522153681349	0.0064383735692481155	-0.021586934471230536	-0.0022987983895333404	-0.004896607629799612	-0.007885149831019463	0.0006007421099009382	0.003410606509343024	-0.00823695370047126	-0.028967435125231523	-0.009142045414179043	0.00830566560272751	-0.0730194948750426	-0.0074245788316131735	0.023682016391750917	-0.004538944895857962	0.005042150858628009	-0.0134873563693791	-0.036041560003175536	-0.009736811731101481	-0.003974255876969033	-3.415851711099014e-05	-0.007791180401701715	-0.025908082231796914	0.02511780690409397	-0.015749530925381	-0.0035051126399260725	0.003658673887224966	-0.0012255717128885806	0.012357975074835442	-0.0007558961990177304	-0.0001297348805699607
107	0.01464673204862606	-0.001475156233194517	-0.0027365984302892645	0.000175785816938704	-0.009787049241303978	-0.0019733442873923627	-0.001577645254906094	0.009269509152655151	0.004907919904931638	0.004897593258870384	-0.00015567020829291076	-0.008533784641801618	-0.016046058735250463	0.003033876570982871	0.07985386497079003	0.002593285967483859	0.010985747334439255	-0.003121738978727781	0.012685006753955532	0.003185738099219323	0.004274911580362256	-0.0006973543308899737	-0.0031583696067387463	-0.0011068526713128982	-0.008196496533437788	-0.03412456859572047	-0.02508427961622876	-0.004586390456182286	-0.0053570349957634015	0.026013029863826885	0.011974940985620217	0.0030452982841528324	-0.002575753054416761	0.0039939160203534595	-0.00474292416588923	-0.01732335683818865	-0.005992010159867297	0.006360966520566999	0.050539891893490695	0.006082418615851111	0.015953669981130715	-0.00989096766819352	-0.001188416542921126	0.014598044643617011	-0.008867340491309956	0.005398591050446386	0.0001491739883088343
108	0.002934235806818688	-0.0025245599338028753	0.0072678052366164205	0.002975616209428193	0.003084455409026588	-0.01278876306832844	-0.001705005141222874	-0.00017125714686211935	0.015713852733953336	-0.0068741800061313755	-3.933216975416341e-05	-0.0017836705746731758	0.03936869008617914	0.01614096517414375	0.12518920995560887	0.0005127276606887513	0.0016559743746727452	0.009791319831420574	-0.0007693866208656137	0.00752908907778768	0.010786535457925125	0.0005743061389781673	-0.010051299471182497	0.00025344240978096534	0.015969294037384417	0.015971421349671094	0.01909239983761904	0.03535011440949899	-0.00013212984376323447	0.003236738709458325	0.011251406200535285	-0.0055632459707082756	0.003907062938702588	0.0045064761976606775	0.0328037628841064	0.007825154231242077	0.003990508804591909	0.0006952674589940902	0.03286347831150363	0.04717632470065518	0.025053560669867102	0.005921507902066367	-0.0008979450707524086	-0.008131411828573657	-0.0030008626887250756	0.005029771240385278	0.00013245982320063323
109	0.008496232100130346	0.001826721248145154	-0.004687818496814622	-0.0017578953413259358	-0.001570017872725898	-0.0025929065833646785	0.006399137992577059	0.01131116702707223	-0.011152080831351323	0.016073687835065305	0.0002772874427424514	0.008571012364979627	0.07659397496381957	0.013704273219431342	0.11788221590883326	0.005475867176686662	0.010780275323193672	0.0026318911990908683	-0.010998470545454827	0.004623746186753355	0.006806082926758562	-0.0006934312621629	-0.002518741219304849	-0.0070522165407980895	0.0029730157120227444	0.02986440497033141	-0.025425854170924432	-0.026633689193041536	0.00033451948186523676	0.0053576910249909055	0.014952406830533177	0.0018265251044645952	-0.009344074242310957	-0.012204621970253338	0.027641109300820553	0.0004177836572141144	0.0006111804315720466	0.0062149173022156305	0.05121397026561101	0.02977674059294986	-0.007687298315481381	0.05415988438253362	-0.0007164500475657255	-0.013225509573985394	-0.008636651608247763	0.00479932189718825	0.00012201632676628709
110	-0.027737968787624745	0.004754354993070974	-0.00958402905350601	0.0013927289555060473	-0.014903876656120165	0.0029954471452864565	0.006693578806783992	-0.019715636402460344	-0.009150621410074472	-0.03080266830435079	0.0008038945876727941	0.03579190569589884	0.03801569742473997	0.007059903997321261	-0.04902176326736455	-0.004684458728730067	-0.02414531361334598	-0.0042519599879568245	-0.024008132201864922	0.011551542031358403	0.033221566234365806	-0.00048135020307304337	-0.005515162893894576	-0.005488616780507416	-0.013022269503021508	0.009237262347743686	0.01228803347110038	-0.009035616859538135	0.00912081940229205	-0.01379760234091502	-0.012585629691839347	-0.001374660426587727	0.008883298249603083	-0.00825626063354778	-0.009195361127083492	0.02584634226485359	0.005481891441305458	-0.007773974353024922	-0.03368264273506692	0.032131153004675214	0.01621746507443687	0.025615530816822312	0.01945547053315121	0.005083487770069696	0.010747484971639298	0.007606675534101779	0.00024923989481936997
111	0.015180245206331103	-7.595384778542415e-05	-0.002499160792169507	0.0027549499537973536	0.006818909293837666	-0.016265568349270343	0.005923191561924616	0.01144965735237778	0.013156616460713902	-0.005354839234407883	-0.00019765899902116305	0.004930685750871773	-0.009085823955879695	0.031871202346681934	0.08607004447098525	-0.005337837415102488	-0.030685428357036092	-0.0030009719630735405	0.02340662270682735	0.0255315498795398	0.004991282097166774	0.0009608399730499113	0.002324799933753075	-0.004507034070250869	-0.0027971593594267588	0.013108506054104388	0.016867843317099777	0.012436844138477388	-0.008700322533072553	0.026985980066011512	0.00844574471749505	0.003303419541328396	-0.003420977620873883	0.025505786707381527	-0.012036798473904455	0.012047620538342036	-0.0011218375727961596	-0.0018514466222835924	0.0037951481641985522	0.025970970028623745	-0.024242658402421464	-0.011644539613163377	0.0028574831737061893	0.010301366012118392	0.012867946579600048	0.0002613982174579527	-8.36331626663608e-05
112	0.009985261024341316	-0.0018887462384359333	-0.006288218550573215	0.0016388892674871365	-0.02406144053958256	-0.02123322824405775	0.006443735795088584	-0.007931133252236277	0.004814570262482464	0.0072110365014125015	0.00010227968733601406	-0.00020376826914117767	-0.01581024307246089	0.012998833745206897	0.05641175689514329	0.001010644551863639	-0.014370380768603983	-0.011419185929507424	0.0018606267991226545	-0.00722568249407787	-0.02334298909129299	0.0003463394115888289	-0.0029725975314617817	0.00039229680276185226	-0.03306839477004886	0.010784075876349657	0.0035619176542705288	-0.02603816723363985	-0.00288254244942914	0.013888924589525797	0.00712175634937484	-0.006022069806811577	0.0009857900198666427	-0.006040856021148984	-0.014627903097618902	0.005813670852755896	-0.006345639016020853	-0.011495181501779788	0.03813732403424734	0.030133354264364608	-0.00521588867417678	-0.009710374297163472	-0.0010513397698668045	0.006395657698465965	-0.006086979405785982	0.005224540810592454	0.00014128638475096694
113	0.018123697731630733	0.006435772628665654	-0.014122570525680578	0.0016479054787155918	-0.019663010744627472	-0.028462251661923767	0.005885518058249247	0.022946069737416495	0.0019599997337932185	0.0183002766967885	-6.659175399568074e-06	-0.010748581275768552	-0.008599155557378568	-0.005729124823783562	0.006957837506689981	-0.0001353485096848508	0.009101193992340014	-0.02770107567887025	-0.005568677023578944	0.008073894059934816	0.016735451028561645	0.00046361159226455674	0.002708190040104562	-0.006410012177032663	-0.01798051632307366	-0.018254521444141164	-0.02623309427540239	-0.042384439350822166	-0.007654158406504803	0.012431417758211574	0.009389141171033644	0.0024750830052833782	0.00583226431677063	-0.013857675250404433	-0.022278734967025243	1.654741857488283e-05	-0.0060382014383484105	0.005021428639536404	-0.026519903900422727	0.02566972454781205	0.046080380011740044	-0.004187948087592666	0.0031403775871852785	0.00014622212655830162	-0.00675150241232011	-9.780078775832344e-05	-9.991133242878251e-05
114	0.000873586974985897	0.0043031765679220745	-0.0029444105264128705	0.0016210364562051483	-0.019233243883578534	-0.010537615545830548	-0.003202791607940192	-0.00518852915923419	0.006277059317207628	0.0037223331985351228	-9.58629193711675e-05	0.00681325264540176	-0.043371812342705	-0.020768929363024078	0.01818343036311797	-0.00018207850323863012	0.0023085457422018117	-0.017583005211399196	0.025960677649274032	-0.002442926958963583	-0.0011221374751948562	-0.0022425639016508186	-0.005883049244377132	0.0028312024074962044	0.005907406351665562	-0.013405869267282175	-0.014061424890411992	-0.04950730313360592	-0.004125821571126841	0.00405483170793342	0.005461733055546081	0.0032940120255711795	0.0023621085735854256	-0.013548918443265626	-0.04683809755561774	-0.007863488903806993	-0.007237365101698723	-0.008431072247306921	0.01641048646049932	0.0023390549367330593	-0.02030585918483143	-0.012539692348716425	-0.003198892508038293	0.013177354702668573	-0.009850025617013595	0.00795134901339085	0.0004427837876171464
115	0.004983100615052605	0.0021693127111542003	-0.008588613898788676	-0.0012803569209277957	-0.019733436117446348	-0.004224733866228679	0.006542222022975499	-0.0038021080403428205	0.005318201489250019	-0.00011135264169237317	-0.00031975292439347417	-0.012075903582249952	-0.017082493596681212	0.0019023859351191123	-0.01772238402786642	0.0030190512583080065	-0.007823654856737474	-0.01465255968736925	0.00790830303117929	-0.011921381408644285	-0.01846008699943314	6.536855506714869e-05	-0.003974857590699357	-0.007231121568748807	0.01949230761876284	0.010380775672060806	-0.030542664967018386	-0.04750956873039168	-0.006184239139797288	0.003176559122938437	-0.002323407258105279	-0.0037212893001102184	0.007802688248397792	-0.008717782352367047	-0.007096743502325654	-0.007887747804282993	-0.0018206719378119675	0.004232156087932764	-0.03095393049151879	0.030920871436348973	-0.002242811839819844	-0.010684694697453164	-0.0017908835063335834	-0.0007575183607663502	-0.009161815697154433	0.0183612254081947	0.00018384084293506555
116	0.01136774519653579	0.006730660860473622	0.0016167221243112832	0.005343967467189305	0.008787826890102069	-0.02025339256143224	0.007152571565122942	-0.0005529342278023015	-0.021030332342396423	-0.026022463432488263	0.00020731739815293046	0.019811038587991953	0.015955705088665832	0.01637181444194961	-0.031061380504272245	0.007639211867915112	-0.014216254720849883	0.01261257515957832	-0.006188003374613361	-0.0013943089984399643	-0.021505288674414272	-0.0010539420717826362	0.06894740674661032	0.0007130498937082134	0.001359802101821798	-0.007238834440863302	-0.009029236223186979	-0.022146949307058773	0.008058715177912136	-0.010173407439295807	-0.0019442347130095479	0.007204644432562755	0.0006100234877070844	-0.01719981419279487	0.0007862726117215727	0.020661539893964936	0.0016331237949825535	0.0006045367835310666	0.008903420557531152	0.03580135833961224	-0.018646584259592442	0.043025324636428705	0.03166625743375865	-0.003612033817759517	0.021765349303602455	-0.0592901176831729	0.000447563950483065
117	-0.03147458246220774	0.005222017961653984	0.0048035333892505775	-0.0012295004414057125	0.011156991543650371	0.00964689827387719	-0.006448745960959448	-0.014240867851376038	0.0023477132378566094	0.0035141652388268685	0.00044096244600075573	-0.0029183069979126248	-0.009578579950814037	-0.018941116737579443	0.046614460680555005	-0.005910682297408706	0.009349052393328368	-0.00677672380030931	0.002788637533265452	-0.010361016913472368	0.030813302020379168	-0.0018005400243191715	0.001936614082562143	0.00824441185622239	0.040866407284898196	0.01339065630438779	0.017093378234054386	-0.007789342800177482	0.01064054937519403	-0.05348663030042271	-0.014017432809633546	-0.0030117807183247794	-0.01882522538830947	-0.03453032803436032	0.024587504503504467	-0.006184818052945655	0.0053972065407615925	-0.00747329208695902	0.05551217722317843	-0.0728130570660305	-0.0251120351426171	-0.004938015086799493	0.0025710501145541484	-0.005217368689559657	-0.0070297796206608976	0.0006250903407598422	-6.715137391311657e-05
118	0.0020621514982914124	0.004690341871480694	-0.001004668024462161	0.00230141824890363	0.002985750237101325	0.003685474160556252	0.006913504902437836	-0.006907226906634598	0.007216839055876043	-0.0053564285896485755	-0.0002683902928547722	-0.005884687254068982	-0.01930405688128965	0.008736108873997553	0.06349509699000665	-0.009412952842652183	-0.005558820552750551	-0.01482998385980686	-0.0199834100504311	0.015152736800765825	-0.020585691654276275	-0.00015791149696257743	-0.007753274215520338	-0.007695354884954023	0.025896620060522846	0.012441213448237304	-0.00039978860059028257	-0.011422940314185472	-0.005978157285321127	-0.01860968429270399	0.0014111645330126658	-0.001934604358181906	0.0011203663331376857	0.00928806764038399	-0.0048058162366991595	0.014235336712294913	-0.004455206810529064	-0.0024192608203501905	0.056605224226971486	0.033889729615952796	-0.047248115884144196	0.0018182596430442548	-0.004578886802378275	-0.003762932063852094	0.007712992227766774	-0.08965250897144128	0.00034426674316049893
119	0.009556685571880098	-0.0032698651086042947	0.012249210358730785	0.0022453920388874255	0.0464380032150655	0.009053285728302647	-0.003171634124155787	0.018585238474207393	0.004998030544326188	0.0070908954168389495	-0.0003335025544183964	-0.02431800226146538	-0.01627369217439081	-0.022551623003624423	-0.11510771725151518	0.002672291319346698	0.011043353475980126	-0.006058476468945171	-0.013371360226058091	-0.016288682434131094	0.0312750643358192	0.0009371512369885234	0.0001407252201452597	0.0007605854682133042	0.022653559580705356	-0.052554830386118766	-0.037310085273878565	0.03589239066468951	-0.0009131529558497595	0.0011592605602774092	-0.0017599273868413438	-0.00470155589294884	0.008693128783453557	0.0007157246173401275	-0.016337116650130386	-0.007214569091912769	0.001771009472433628	0.006401912885443025	-0.028756227727484616	-0.00870663603246706	0.031829783197628025	-0.006683840573087787	-0.001320737089009972	-0.007230025227266852	-0.00893201643607255	0.005566602174951261	-0.0020517809333319348
120	0.006069504985553881	0.002588510799924619	-0.002636939968213737	-0.002201761373953048	-0.016173600773631207	0.011137632954153955	0.0006429387469513957	0.013684989812123103	0.007926980922159127	-0.014594442768720383	0.00037068900179851766	0.014136496516077571	-0.005039734321910768	0.010845579452503168	-0.04136006666222068	0.0005289866853693899	-0.023085200745393226	0.01768532661987325	-0.02532989104066924	0.0173250335728132	0.006722765179658788	0.0004452061390043031	-0.009166504355232318	-0.001217534820809539	-0.042440913748537576	0.00318655246059011	-0.01639820648266139	-0.0024900588546148098	0.01266835553385419	0.005064668996372061	0.0011423674783040503	-0.0018242789078704966	0.001518372536927386	-0.005223072079234697	0.032197343322107635	0.004435232261823673	0.0031382952623755247	0.007732830873378502	-0.03686304924422142	-0.0138228068446633	0.016596154218886605	-0.015731615710777875	-0.005621675536077895	-0.006987126793358155	0.021814812029579245	-0.0027249295901699113	0.00040427037428462486
121	-0.004010173204349391	0.0003955490330592396	-0.0071561742892085846	-0.0007087254566709408	-0.01933363398069665	0.017624126282476765	-0.0010543903910282982	-0.0041416107001430846	0.008265942981711415	-0.015559595013297923	-9.44961603169073e-05	0.012020039358745736	-0.025188798292794894	0.003409070640471959	-0.019745125420447335	4.482375631199589e-05	-0.01746634782949303	0.00858745338807448	-0.026140729890188962	0.014518012108528077	-0.011250671582031975	-0.0007181383034517734	-0.009841061681763996	0.000614654926295225	0.00038054325022489224	-8.926595073961516e-05	0.002293663491697596	-0.02001491269281968	0.01280464056732468	-0.005890221094573456	0.0028672972558795736	-0.0001334928468710926	0.004089585949243362	-0.0035305052953010416	0.0012707962438524686	0.014208133860322745	0.00023003901448708465	0.007886855577158366	-0.0021740087344114126	-0.036643050931889784	0.019797135819445984	-0.016892700028185985	-0.006119415256427317	0.00033943683729921253	0.004344493340229746	0.012146641600135236	0.0004329110661690476
122	-2.231118633649583e-05	-0.0012320113464239502	0.004568635332137482	-0.0005366476085921927	-0.007041352410560179	0.005682516158731112	-0.0029393340807080766	0.005498306459724949	0.003897703162192999	-0.00013636056118731765	-0.00016592345083306327	-0.032444013390183664	-0.013494094694468948	-0.01877094742232034	-0.055981397999965876	0.00535659563830263	0.014868581328441105	-0.01965007835751544	-0.007837284480489648	0.006246269440733383	0.02879285272994908	0.0007979630804327408	-0.0011479702537863388	-0.00027901405458876424	-0.010438036638430157	-0.04271179899580487	-0.05133116383042099	0.033820022355505144	-0.0014317115023879895	-0.011488194208177354	0.011675710694078684	0.0009445785841551861	-0.005255968556234114	-0.007354764281571549	0.02634928959644962	-0.017674097353474826	-0.001564105152510635	0.0024482132543713355	-0.029878712577780808	0.02829575433889132	0.018604046594605936	-0.007936611526534383	0.00029500907657708825	-0.003145763584230042	-0.008142268261320073	0.0035150437570126815	-0.0005783973749792955
123	0.015709207345924122	-0.0013604698676044206	-0.008816951804211019	0.002304516684247438	-0.006379569204550545	0.01197032627851637	0.00630022517431329	0.0032468478974373494	0.007633808677744072	-0.004782622682893232	-0.00013958751185155508	-0.012332631516114346	-0.013956364957419264	0.0018352488751717255	-0.03806622023582495	0.0078042463301106705	-0.007888217054380446	-0.028106701098209737	0.013411463501403672	0.003374414159617411	0.0036821528226175988	0.00017565224732291407	-0.0015121398982927288	-0.006928540960323411	0.0375665700438812	-0.0072017685066648185	0.019097094856602003	-0.03171433465790707	-0.009067961316894298	0.008820172892278582	-0.007228066378489846	0.0002489107896926189	-0.004051502936468464	0.003190500885254137	-0.006331206924840335	-0.002163322347732767	-0.004874594651947171	-0.0010246828948943638	0.019546421064098554	0.028985812312078123	-0.0035226079839391494	-0.008290629339115577	2.6297002177028735e-05	0.0002894230397596448	-0.008273609975019431	0.0038562350468195282	7.927754512139694e-05
124	0.015567119594159823	-0.005162108038334659	-0.0014290414263422925	0.002306540788980213	-0.02736585612111389	0.01939501008133904	-0.0017727795057398351	-0.01007620534020694	0.002115410849683221	0.0006456425664114738	-0.0005215506994585183	0.016986058215405893	-0.008991748119459683	0.015883734356176488	-0.07998918756917381	0.0017231394553507133	-0.015100148214610209	-0.0071847607619184685	0.009767499889769498	-0.008892903593628942	-0.02242117652760261	-0.0011403327803178865	0.002398911479858281	-0.0018370951107877897	0.022997370494645588	-0.044385439022334175	-0.016201397026136734	-0.006955377870079224	-0.010520436322081387	0.0239515289055961	0.003981771820558563	0.017624604008020482	0.0016906047477957132	0.014803329914483498	-0.03596300975212267	0.015390438755547412	-0.006661385929718861	-0.00681332800764377	0.0234433044476269	-0.03842674931963852	-0.05055527027133142	-0.004488604995042405	0.0029121683117766506	0.012838160800595744	-0.006863047073575719	0.00019196295730741498	-8.6779827706694e-05
125	0.0005482075385634513	0.0015237047839836075	-0.005135678582942595	-0.001634905076979823	-0.011642810323959496	-0.005308740247212784	-0.0013405383651481312	0.020964039233344944	0.006793979022560284	-0.013845504345537052	-0.00010489565538683472	-0.00932859482212082	-0.025243131405167762	-0.0007785346596816574	-0.018985688649598802	-0.002686855225461203	0.00475200444376082	-0.015169313648207594	-0.011981242150655155	0.010431051157374475	0.004744975119578465	0.0003410168419372028	-0.010403686801331925	0.0011589171673163923	-0.03293020354830093	0.011402949194338147	-0.00853514170244934	-0.03203183522019347	-0.0016495811620810502	-0.011000241726809405	-0.0076946874909675275	-0.0040423439402230464	-0.006794715626809669	-0.017815835446468538	-0.010837581790815471	-0.000521611405112373	-0.004303447867787606	0.008015322289895706	-0.03794066500441532	-0.007463624323634187	0.016257829511893643	-0.016934309647351604	-0.006534562885470639	0.005273771419238094	-0.0003429003524175585	0.012186743649034913	0.0004567992845045395
126	-0.03971175798885633	-0.0032948541400192348	-0.003075101914321112	-0.0016747103755917411	-0.005609375937506269	0.0010111597044850293	-0.0048642197461792516	-0.011470844962253665	0.00027449847925934627	0.006593074024644161	5.502311947593493e-05	-0.0008855429823641538	-0.018656735990879154	-0.008889263559638849	-0.027054848099910496	-0.00173653775591377	0.015463149985557645	0.0012622650440949157	0.020046334925161786	-0.012944745491373703	-0.027816992602925923	-0.0007728464120495143	-0.005215022357957017	0.002197026218913038	0.01925138708592343	0.030231129464914165	0.01966220159067622	-0.03584510684565982	-0.0065919260624175136	-0.015196468880311963	-0.00996200301902393	-0.0020380394182409676	0.017486058532310028	0.011973835236382837	0.014379417576815334	0.0007322253832420687	0.001729795797261339	-0.004368760826732615	0.018057640483469965	-0.02389377927235097	-0.026793702420545906	0.013277088914178763	-0.0027059714392098904	0.011417021104245823	-0.009609094508714873	0.007325473247956661	0.00023649637803627497
127	-0.005995323842014713	-0.004178507386494857	0.02485864993900146	-0.002874118703488192	0.015367357418227312	0.011513236872888123	-0.0064082357030875465	-0.006493362504962874	0.005276493902022209	0.016634981831111877	-5.050510397985632e-05	-0.024038413239838775	-0.016977133768111836	-0.02136501214449319	-0.07706543307489189	-0.0007687982553803099	0.01591515139384861	0.0076621014762763215	-0.008743659000659477	-0.011083954225530655	-0.00713689538427429	0.00019212182366268806	-0.018503460893950507	0.004546186376238205	-0.05384368403190324	0.011161583694993652	0.01825598612431879	-0.028583190148743616	0.0017765182362434347	-0.010349579112883516	-0.007867026035442395	0.001954376323303202	0.01884384342213981	-0.0036136609285958403	-0.02031491600108557	-0.015365182676485234	0.001523327533362914	-0.0037723576213604454	-0.012096791327137507	-0.04301993682383587	-0.07863143285649286	-0.0022950355238071534	-0.0017296391210412081	-0.006170808509901741	-0.0060492259514972405	0.0024998835563168867	1.7810448889939807e-05
128	-0.021430588560123847	-0.005873579654975534	0.004473744618126574	-0.0006152309630980692	-0.015598510479304328	0.01399722266127991	-0.004790778779046568	-0.017152262940956287	-0.015623054130499229	0.009789914531619752	0.00020934172657293624	-0.01803643820607345	0.004279113748555939	-0.04188653507968602	-0.047407044025859386	-0.0046458207712365505	0.008409692986741662	0.0029173800016997426	0.020909484834820656	-0.01697468790727038	-0.007192383939207439	-0.0011076331034444472	0.02140073981293223	0.004044819453807034	-0.15780747403714376	-0.0031739653026045004	0.005784774464169988	-0.0453678932991786	-0.0004731098601654515	-0.008116930848536003	0.0005436363143973423	0.010378850756628723	-0.010809315805567937	0.00957850572726265	0.022583321695570518	-0.02031226024178262	-0.0006516755767213471	-0.024692690211409973	0.007771024802930991	0.040660018831198005	0.011029244994571974	-0.002095333484476937	-0.010936748143467342	-0.001101945649802176	-0.005975135871442582	-0.0021145972340968007	0.0007101076410531072
129	0.01542611167027314	-0.0034880671124709385	0.003887881760293041	-0.0015251182330167045	-0.009038357929089174	-0.002001857998574247	0.006325427987569676	-0.008046926985463504	0.004209576980524878	-0.002648846023651218	-0.0002451261944137995	-0.016388594477129453	-0.03128513941767914	0.005502192637195626	-0.05581824403541693	0.0023458380092454103	-0.003028659987853321	0.002194657663378298	-0.031082038778896516	-0.011260057393645422	0.0004224054696373638	0.0014867016366072049	-0.0017686201559820654	-0.008605807549292266	-0.03275977256317224	0.014915692258767415	0.0031960085483605473	0.04708438798325746	-0.0036467931002152334	0.009147068020075703	-0.0015423790479040193	-0.015953548571465342	0.0013739937661091152	0.006282319052026035	0.0016631417561084928	-4.131184496631822e-05	0.003858592418574012	0.009102149715596442	-0.029359509444751925	0.0291873394560002	0.023681754002214773	0.01831503335012117	-0.0001629536482438014	-0.0062022292424493254	0.0056950358672773396	0.004096531928372156	9.016731200406198e-05
130	0.0086948764925957	-0.0031268263134894385	0.003940870117222375	-0.0008582297344494505	0.01664079158474293	-0.00758580595358103	-0.002480227537063137	0.01156723698644804	-0.0030591343281375118	0.01932078410695106	-6.0144077124393845e-05	0.0030307132841151966	-0.025317457603978622	0.006064693041849223	0.005705172954988793	0.002532945024364461	0.010913651713423154	-0.008992194134958562	-0.015448725232351811	0.004084031474924571	0.022860761079115173	-0.0009433099205218519	-0.0029339380380201618	0.0029753901586545535	0.023539549136786412	-0.011484844975790725	0.024297078444619154	0.04263509819963159	0.0009460440185258071	-0.01089264580979871	-0.005703709718370726	0.004894050643045598	0.010518946556622062	0.005069374584407894	-0.03022540723537953	0.011410169831834866	-0.005150337384943256	0.008028691976123927	0.03624387389118701	-0.015916474771563847	0.09358742626200316	0.0159900899302579	-0.0010228138538970074	0.006488754644009333	-0.006231727354526045	0.005188320651582613	0.00013964496066951707
131	0.010717150383148757	0.0007121330626118496	-0.005969910062960367	0.0001658454224397614	-0.012135604772311329	-0.008895300327466089	-0.0033528927212877297	0.0025058777389016396	0.006670027181154492	0.0032771459152089984	5.211374807753771e-05	-0.001929257164070105	-0.02049741478061709	-0.023505084993512067	-0.03348717513798113	0.0011345766645792198	0.001437537060501186	-0.018890114755181115	-0.005384850277605193	0.014982789359957805	0.005870932919036327	-0.0005738872148988246	-0.006665081758774119	-0.000731212432230494	-0.03854374890743316	-0.006829657877979534	0.01623961897239919	-0.03942356764763567	-0.00467745936102418	0.003990906456606393	-0.005403026082079032	0.008772081838155869	0.00017961213499394948	-0.0019970280954451454	-0.01271702986652994	-0.0019497780498291116	-0.006513596536982066	-0.004504196315715905	-0.020629812480575733	0.008875395803405503	0.017590455839443454	-0.026022760564879448	-0.0037759356041939898	0.012386701466474139	-0.010132074085794505	0.008684036886427795	0.0002980637243231293
132	0.005238580055011484	0.007676173428120862	-0.006217583513257271	0.0019405534667504359	-0.009926119751844962	0.04633673448459739	-0.001720433108934299	-0.02711308486098769	0.00453684783865148	-0.011191753642816342	-0.0003866708569373813	0.007946890028761833	-0.01510867319250218	-0.01109610198367301	-0.04452358836548445	-0.0031729873015896555	-0.03000956874941054	-0.004063949859065136	-0.022979411618292225	0.011074666070853407	-0.002001551246985187	-0.0013037476670713583	-0.0024199078404082202	0.0007851012037189169	-0.04388561089911252	0.00019042138888530167	0.006008175510869545	0.004754548453089667	-0.0030174777785612794	0.00793322003446616	0.0075601090494965845	-0.007135161161385984	-0.0090753829941329	-0.027474352389207608	-0.009394106819490938	-0.016352938585396444	-0.0010952554499841234	0.007513737867513436	0.0110684366858836	0.02969908576354946	-0.060203049199025374	-0.009173095016660587	-0.0006435232601085146	-0.005414395448632068	0.0075424491628724374	0.00470672470099023	0.00011782000980172678
133	-0.000767627870755377	0.004113377148313719	-0.006065918820675571	0.002980881713150172	0.015568637224173463	0.01489100641604571	-0.0011672237342880418	0.005218736316497627	0.005035247047282058	-0.018437928224514136	0.00021748364677581284	0.009848397923437975	-0.005517996560116527	0.0020940188343816116	0.03540562736425818	-0.0020653494529941667	-0.018753135848245592	-0.0045913862760269195	-0.015252761594942215	0.01580039634611886	0.009769093155355062	-0.00011463351767345606	0.013682721882191117	0.0008142470068571684	-0.004845082164721339	0.022500239170806978	0.02564238167210086	0.0359624846226849	0.0035688515215524124	-0.012450432510705746	-0.01193161524432053	-0.0038773840321450655	-0.007699711507343684	-0.009854085241850942	-0.006059093804360602	0.00601236392975119	0.004737645027606459	-0.007426114654970392	-0.021575272988791652	-0.005915302132223844	0.005247492067775339	0.012375959997519961	-0.008286325056107952	0.00307874307695831	2.304817140078133e-06	0.014411005419813595	0.0005575983128285282
134	0.013443720334288548	0.0034383066081304266	-0.004637359829035291	-0.0028253898479003213	0.008431223045420044	-0.008732358114142535	0.006795940246078822	-0.015380293484528407	0.0042818720472185216	0.01772436593109999	-9.816087689891892e-05	-0.01931674451205175	-0.01446456483092157	0.012196756836530678	0.02778332017964285	0.0005330651865224779	0.01058552598715913	-0.01380738762527942	-0.0037599249602224085	-0.01342952171529741	0.008339585819845799	0.00100037823301732	-0.001912492207546499	-0.006977730051583059	0.025434827692033028	0.029557670126101897	0.0023165142766256135	-0.016374984461012855	-0.007781718964274121	0.02236307261878363	-0.0048218303497465885	0.0006969235416514555	0.00483660029343392	0.011290577837999428	-0.0054927848782718655	-0.0029742015253829265	0.0006007032934600096	0.0038006258689788188	0.005753839339546164	0.02930038567602201	0.0020242408021474596	-0.008679821164743931	-0.00026911339551343897	0.001102331784898055	-0.010093042606992553	0.004231325949732673	9.62759034277524e-05
135	0.008814773499271547	0.009221904121935564	-0.004115552585690305	-0.0020403170133142627	-0.0008054980707486671	-0.030727009282154882	0.005790631169928865	-0.033784438860537995	0.001474774530287352	0.01354232901699123	-0.00023575842567423794	-0.006987350070238499	-0.007373401500213593	0.006539757672481504	-0.058768582598852495	0.005523318133531402	0.008790998082732124	-0.020312991768169926	0.0367488472900111	-0.00973340238943872	0.001156973323866908	0.00033169302681850167	0.003673820900285979	-0.006291370415545722	0.00615227878141497	0.028573218893491337	0.010169195792606334	-0.06804890352721932	-0.009147118623913413	0.002552952037371111	-0.003074666931946683	-0.005777912893303832	-0.01821214464165314	-0.0038976304622715605	-0.015325817227524855	-0.002134213978573974	0.0005618562178744993	-0.0041962944130946615	-0.025678816146682094	0.024910988473218175	-0.041556129608016405	-0.003249235786027797	0.003852893493579309	-0.013549667580672603	-0.0064032372277622596	-0.001002502303882118	-0.0001409105686456736
136	-0.010309084037971233	0.003841282777488064	-0.005887098598185063	0.0010182137766501366	-0.012176091459138448	-0.02283495728744179	0.006142925964602736	-0.025100951047209896	0.0072021889643363035	-0.008033119265313098	5.6009375513401805e-05	-0.019145490884107934	-0.011924365089950309	-0.0191630997720243	0.0676462486691437	-0.0025368103091111672	-0.019315943336206492	-0.006868342962456184	0.0006838032717108144	0.005682840947425393	-0.005063417334361636	4.504516914371412e-05	8.863940481527236e-05	-0.003523336909429005	0.029982283339437123	0.02465035591202049	-0.0011262458662796265	-0.02417385010642422	0.0021936308674155277	-0.049887061220122486	0.0007104081602816888	-0.008158530694701424	-0.02223461206942317	-0.009589691466081966	0.021194284180087834	-0.02402277524815204	0.0016836165784644892	0.004067151560606714	-0.006055379552695697	0.027728013821421215	-0.05732877508344009	-0.006734474410058476	0.0012074737797688208	-0.011965660993340699	-0.005244194698145294	0.00235646162154166	1.1310857944443492e-05
137	-0.003333358422625303	-0.002375025169745415	0.01755877594598028	0.003611278036660064	0.0346226341950997	-0.02076936891394999	0.0044798916356345335	0.047144365650152904	-0.005227983548611726	-0.0024392205431957746	-0.0002142892708720477	0.038025674118499254	0.04225471145879684	0.030208636866031008	0.16676635913022422	0.015032971240500459	-0.007557706273380893	0.03232633237285278	0.018939587216049967	0.030357168750278374	-0.015418133419519711	0.000974867230243684	0.017012760886852198	-0.004652488058331095	0.06418387614128382	-0.025000167834671145	0.008334178208937967	0.016632606822545724	-3.4375392204149916e-06	0.011492121560553402	0.008817592301856029	0.006659764297018793	0.0100618232294653	0.028655599416516953	0.01425463740594007	0.016830788916550495	0.0014066038838170258	0.0017552018301186106	0.09612575372162493	0.014430031760765013	-0.025166578953438844	0.034757180374402855	0.013695378412787892	0.0068942771565271305	0.01823692742002817	-0.013499782643768391	-0.0007072619448650832
138	0.006508772172918231	-0.0023916036155038054	0.0018505242215264427	-0.0010068798847447885	-0.010851155711462213	-0.01960528571853671	0.006538972434092157	-0.004776783813631186	0.0010066335982433974	-0.014103248576795726	0.0004218134791209525	-0.00814620876335256	0.0015071869828132223	0.034173881790523254	0.08336428888425264	0.0031089828962053683	-0.01321462446942181	0.0361267952792549	-0.018087763604547398	0.024614510992534217	-0.028743525173002986	0.001804030655721691	-0.0017619647078628148	-0.004381658279734801	-0.006355362659195958	0.011950014854403014	-0.014891039309456783	0.018183820703594963	0.007465351206679655	0.010685918594380542	0.014714704501643056	-0.0006913973041596358	-0.026056389817364217	0.004082545366983163	0.02712243093977775	0.011639246201317479	-3.7080329691955e-05	0.0060421191273157485	-0.00930988076274495	0.02918210999521025	0.02138203223739941	0.030637745800926174	-0.00015804275218982388	-0.0016472678836728077	0.02959996564696704	-0.04982332624578843	-0.001421239843661521
139	-0.011872113356484207	-0.003194068390950571	0.004933646732419332	0.0008324942823718593	0.0018200313747343641	0.00033916518930746087	-0.002337310310069508	-0.008634819777714577	0.002982297236294056	0.024235415751771874	-1.8721395228119084e-05	0.006968089112979517	0.049525334896108775	-0.01710228512694903	0.1048717047646903	-0.0025811414718222847	-0.0040384121549898585	0.004926555513295572	-0.0019189875240131458	-0.019184042196124455	0.013662449317691977	-0.0007880296502111898	-0.006364325569591678	0.0013458112655583214	0.0027140463888318325	0.018830803503839654	0.02191620144966174	-0.04294117780091499	0.0029830079473662863	-0.013244457660100878	0.0024644697052858696	0.0021137773177332675	0.008475879178602088	-0.0006033727737173565	-0.00874677835005879	0.00015724239920326122	0.0033927133710020367	-0.015545550845243481	0.009889228419309656	0.03279837523183688	-0.08319355329068083	-0.006165675530619411	-0.003554014802438543	-0.006928196529169685	-0.0074852454780328145	0.008402257793489862	0.00028529406782709974
140	-0.0006129978143640327	-0.0014315749370036083	-0.0062842940531015	0.005188861534946308	-0.00022522634898333545	0.014822392911815325	-0.0006609978524270354	-0.012198924468107965	0.01317870751577765	-0.01736197811653549	-7.75010441924337e-05	0.012601792422314323	0.01513063316905407	-0.001279675704579352	0.015111346461032588	6.96339564175764e-05	-0.007606321582295047	-0.010139454781607443	-0.011805458905169689	0.0007763316304622046	-0.029420398497181276	0.0001810743042108598	-0.019617793963709117	0.006509579469062268	0.0028374552453907706	-0.01566534561196125	0.021915710785372737	-0.02900705636937611	0.0002170486879982571	0.0004746182100776361	-0.002196894396370978	0.00657091285500076	0.010942685493779653	0.008321680580302656	0.0034588988897895855	0.007588761192091828	-0.003459871002204079	-0.0194235699627563	0.026583462545565588	0.008769348525817695	-0.06472155544307723	0.010825976831880227	-0.0035533916507101	0.01200189703490281	0.004088543394580362	0.007129817550361771	0.00028525821073998355
141	0.0133963264013647	0.005562908387024959	-0.0023690665128875224	-0.003323119412339477	-0.012846279567148658	-0.02792793934404319	0.007431257924473278	0.0022635225885911936	0.002522218070105153	0.013031521156477006	0.00027029216916044194	-0.024831060922138937	-0.0285671084103375	0.00950686641097854	0.07017403565168943	0.0035078549923996754	0.008389577926919165	0.0004163390378734585	-0.0147019216882536	0.006247079866927954	0.014244689291208645	0.0019320211407570069	-0.01302226649666941	-0.006547479425803712	-0.03826477325830887	0.006057126876452228	-0.004649382602583878	0.02314026377196939	0.010704359735183078	0.001809134846396513	0.006387908378148367	-0.015762580158152666	-0.024104390529207535	-0.016800107551509673	-0.02047559859524417	-0.010166262804834096	0.006084162942768421	0.008613234335714974	-0.024590376335900156	0.02392911881004508	0.0843115256904503	0.008928670994289168	0.004774950288349536	-0.010574209777691504	0.008163798811130791	-0.0021732637882153636	-5.2406540407639644e-05
142	0.009801432991079748	0.0035410315386643376	-0.0012918621788915135	0.0033995100398954902	0.022981586902024703	0.001463034029727753	0.0025096748975515647	0.032647472343619574	0.004460987185625956	-0.01180923123068709	-0.00010640149201040811	-0.0033511922434383322	-0.014917037427184648	-0.02358152592837733	-0.06631407552138757	0.0052907713634753415	0.010700031134215368	-0.022071394897441875	-0.043215512749080066	0.0226070215644898	0.023417536259857895	0.0005295923445592079	-0.002268943395815423	-0.007879829770611128	-0.019923295771619696	-0.051619825185399856	-0.02861154889329931	0.03488091748379809	-0.0065529969291186485	0.0098505579040943	0.0018222369531267618	0.008014171140174112	-0.01080150735149277	0.0015511322703644075	-0.0330722745058649	-0.0024059705700794475	-0.0033930534658060405	0.006157879844868134	0.0012412933614455422	0.02358853499765106	-0.01241911395882955	-0.009026335685837451	-0.000532130076828971	-0.004535417890156641	-0.0005263890001107065	-0.10031727159201911	0.00011141028601246835
143	-0.003645839711259387	0.004565808280053788	-0.0012853900671105521	-0.003549241777801776	-0.012036761670631271	-0.012833811250270027	0.0007566154043189957	-0.012152405081236255	0.008148596084443441	0.007775488945454698	-2.8772808409163167e-05	0.0060245858138253325	-0.03508221922533071	0.004787757108143331	0.09712093103132549	-0.00846018614167945	0.009598299169845444	-0.012296632678752823	0.03892006926931911	-0.012504979282642593	0.0009642538210776908	-0.000536857549385987	-0.00399777064252148	4.306381290738277e-05	-0.028941575705858657	0.04148534328196656	0.0005655687234766461	-0.036614947791440894	-0.00524008414782249	-0.003200438255389979	-0.0071346252464250135	-0.002600661326701141	-0.0156024984340274	-0.0053916679862819955	-0.008989952660049183	0.013906647049803628	0.0012756045426423005	-0.0015327381822818347	0.03677232642088716	-0.013994721699168674	-0.012823365886870905	-0.010265040900535694	-0.001807790499485936	-0.005580800440762786	-0.009170079536652873	0.006185027609298288	0.00018481369673351591
144	0.000927861550795289	0.0004557996629297151	-0.0021001884484581554	-0.0008729023545859364	-0.021320493464622267	0.005605556400019676	0.002120948804863678	-0.011001773139035925	0.012720277977446843	-0.0198916914989765	-5.940019600098531e-05	0.01805666010296812	-0.02130387343976108	0.02358247484010889	0.0614914459204538	0.0015046909673480406	-0.004306134889892009	-0.005409901340088915	-0.00041447965668193755	0.016618354659460762	-0.016557162506649646	0.0006638428706405696	-0.01870548830865134	0.0002403022591950946	-0.02981525541726119	0.023909217055412445	-0.0274371851694331	-0.01991543811592316	0.002460701212677787	0.006341354027220315	0.004790709040716275	-0.00025997420187246785	-0.004205172756247868	0.006382425182107254	0.028720678386736448	0.01754759941441293	-0.0023409547169633885	0.007306734418967923	0.00045429772367778056	-0.027394468379365565	0.014639645259288962	-0.01391753007082023	-0.004244720201830376	0.00980761598265709	0.012108536889347248	0.006275076503591747	0.00032503829468836403
145	0.028345721762165082	-0.0009812488343817149	0.0013622774218295423	0.0041667551715510115	-0.01576825600886765	-0.044361614156777474	0.0052417347206322315	0.02010840450199496	-0.0013321295217696646	0.008244166466077004	0.00020035239401529426	-0.0007957308069452161	-0.0002827268917580489	0.01217616580849076	0.0577862708429457	0.009307155151013482	0.009321199593969716	-0.0003203633407715942	-0.03449624599212836	0.03434798727006669	-0.02034841957918904	-0.0005927933442798824	0.009259748999989683	-0.006494158522312815	0.028142395133805655	-0.0478647108097426	-0.023322673325373147	0.023970099784670802	-0.0007802685551253302	-0.004715329539419421	0.01125280131476332	0.007160571204147303	-0.016240804824657687	-0.019284794810502777	0.014513599206470407	0.011134512459301657	-0.0033182488865943203	0.0035254818054766567	0.016911950003583115	0.02052189378722123	0.04417942999749667	0.0021809753172986612	0.007974616294378272	-0.01507544591122644	0.020246131796487064	-0.052940077577070754	-0.0003780806938517912
146	0.023366300208667406	0.0013488025788139506	0.0010766200495028182	0.00012180490337361264	0.02502276632660936	-0.004239854819525429	0.006188956084163399	0.01484195143108607	0.005718926027795925	-0.011819192717886224	4.733212722005196e-05	-0.018388282910438043	-0.018094785879479568	-0.007856220228852542	0.032927234369101006	0.006547560749495603	-0.003988176596433657	0.002091545383576204	-0.009095625042977808	0.006338077917256773	0.01998058463462772	-0.0005622555663598564	-0.004772326409936049	0.0009695154314313384	-0.05462320425339273	0.01612036819608005	0.009949902416178288	0.01117535762579595	9.21091851130186e-05	0.011203945974121063	-0.0009653634112082966	-0.0061489488649424835	-0.0005609985965946475	-0.02565688140606538	-0.03413575930041391	-0.013176184925589108	0.005031626689529862	0.005726521685093949	-0.02920961174239394	0.03154747566294931	-0.03133030912098016	-0.011459932752702243	-0.0023793166827914838	-0.002313188087779597	0.013675028866825794	0.006910710502691905	0.00021770017236618166
147	-0.006634703428101386	-0.0022266659782739823	-0.009966531417126936	-0.001362199434270272	-0.0062733900703441274	0.004831593136626637	0.0008643589834729174	-0.004972750027411479	0.006992524872039334	0.01638452768924681	0.00023579756686055607	0.0032018767819029467	-0.00534967873907434	0.011294368978147243	-0.010516173239666401	0.004322396256752822	-0.0011086984907725784	-0.011174228017417997	-0.01646408173897602	-0.012245361431457968	0.007055009593895009	0.0010764694565293382	-0.003279160916630897	-0.002504997341987636	-0.04595126434453014	0.017493004227576114	0.004780547386740333	-0.030641525930002377	0.00197397294711285	0.004953348619871069	-0.004967209272393072	-0.0026664236341543135	0.005568113803460209	-0.014389814404235035	0.028162284623191574	0.004347530535922494	0.0007771648029919543	0.009724880462626906	0.02183893365920951	0.033538974415913116	0.038103897165742855	0.04091342497084501	-0.01205909898705583	-0.006557475125119455	0.008595100448319274	0.009285333248986682	0.0003253132548761223
148	-0.013710932669532374	7.930906637252668e-05	-0.007418776860962732	8.75445222033866e-05	-0.005241724949271778	-0.007088248550208315	-0.003034499386979074	-0.011880352426601815	0.004433413786899641	-0.014266841109472883	4.397881778175037e-06	0.0007868125646751772	-0.02330265604337577	0.008769392975758811	0.002166761753806599	0.0019833957068096904	-0.010145805717803028	-5.8256580819867306e-05	-0.007320195647658708	0.00219682636615848	-0.011505310666710393	1.3773087357911895e-05	-0.025372915224721015	0.0021184722724941953	-0.03494242122524658	0.021648527361033017	0.013248591071256925	0.008907884857508633	-0.0003893283886341025	-0.009363727604376124	-0.006800222260839875	0.004750225406328147	0.009831250523328871	0.006896667203434728	0.043304869125404856	0.002886997029944406	0.0024921424602383927	0.011433313350813554	0.0201009276207323	-0.027518641807357518	0.024727999476163682	-0.017281964492858893	-0.0054065881884581765	-0.006123112745463958	-0.01687925618646195	0.026211444582339056	0.0003918939250107116
149	-0.004262585090892445	0.004763714675997123	0.001468919250536464	0.0016293844473303741	-0.0023945808453959927	0.009915730657270777	-0.0007833758543522916	0.007168598512857889	0.007370835429634136	0.0027550263112815407	-0.00029608465827734556	-0.0022357505052868903	-0.02226776501729491	0.003243609237482452	0.06421589555004623	0.003675192313242348	-0.011126888982075544	-0.003127423496515333	0.003535055631676455	0.01230733728716327	-0.012554450980575721	-0.0005734155889914029	-0.008059737370467692	0.0004869174625945466	-0.006969918630096357	0.008105244806667602	0.022696423727054667	0.04002773926881969	-0.00633546541190778	0.010683732447246014	0.0032409795630530666	-0.00601024589005054	0.0017178917322702037	0.013290685460994356	-0.03611112437513454	-0.004807900828286253	-0.00474607621103862	0.0021116647315775955	-0.010137864186173911	-0.0396345743966228	0.03942808079559527	-0.01465570168857932	-0.004805018637734021	0.006502635677312911	-0.010635071688212951	0.00999069260078617	0.00035727870885942135
150	-0.03857737326709429	0.01476147749716765	0.004321106285931515	-0.0016248042253990242	0.011889470903078805	0.003259510748518665	-0.0036750270468183994	-0.03719825585233596	-0.03817325600670423	-0.017382549746500053	-6.786703693716072e-05	-0.01274674590407902	0.12684654633227996	-0.02586840887309238	-0.13390914679396052	-0.024883017937240525	0.00826871870175895	-0.002707044963938726	-0.0028894371340183714	-0.00914602205946365	0.041001955017231924	0.0008543278326044092	0.005299661403898735	0.006248316339816649	0.04725219147418171	-0.0004961235957177012	-0.005925442091926888	0.027717948400116994	0.010022605628697976	-0.05104150050872863	-0.024924931788230034	-0.005186804653328755	-0.01763836637891	-0.039357156019942816	0.02228254412700413	-0.002259372403799791	0.010571306521592832	-0.0038488917946284096	-0.024262669841197185	0.0236334983610443	-0.05135803393475483	-0.0016687182789327432	0.005052562331880121	-0.00831409838258402	-0.005816860298307311	-0.002525755619516891	-0.00020994131679078583
151	0.010917668479425656	0.014999865977166982	-0.008446190244972302	0.0021175001730881693	-0.015750717180855783	0.0062503021340237375	-0.0005902411968132396	-0.005418139626898694	0.00868584504800286	-0.0026937047223721555	0.0003876654490889006	-0.018196675826421777	0.011505721327848686	-0.01960726126550748	0.035393865873515215	-0.005150016429897315	-0.023394599214443663	0.009875666829634935	-0.01894757046937631	-0.014917927432842214	-0.014442791365987275	0.001359651410603758	0.003934909137948311	0.007330473377623162	-0.041269636145805415	0.032158644548767365	0.024421676326685047	-0.026304451953605656	0.010638768469799078	0.010845175865954982	-0.011246497966856181	-0.015105188717430496	-0.012963396307252687	-0.04015131488213795	-0.0026691381839848934	0.003528385488748817	-0.0021478845260000184	-0.021892599491927053	0.012729777417701574	0.03618678226690337	-0.036179912635129	0.005313546238571531	0.0025782017987009596	0.00794521914995861	0.0006572670957749138	0.0006160096459537272	-6.756289256843076e-05
152	0.006998727156448943	-0.003800732567647961	0.0005757374206883705	0.0023267425809987688	0.0007520910904843069	0.0064276305046780825	0.0003745314590083052	0.037582388368192124	0.003561363917524295	0.0007609022697090573	0.00012691086815455437	-0.010854827043636175	-0.012644449641496264	0.017744598410379987	0.09151697177649729	0.002561658849365933	-0.0030299818758946296	0.019281265873969528	0.00020937212197195848	0.02751627488186901	0.010255792485464318	0.0015441183137685029	-0.0004786325055114309	0.001770045436061986	-0.03348614426927292	-0.031849058127390154	0.02611846617991711	0.045602016377542125	0.002755560408455253	0.015877730213700637	0.018432125169019025	-0.00044087339444025524	0.008104068554204452	0.010609608240753913	0.026242862621621742	-0.0063906466363405955	-0.0018861933411268006	0.005749090129978004	0.004903763348890635	-0.03712004725920431	0.08301862373602517	-0.020038772417062426	0.0007888973990291401	-0.004396953598331171	0.0157844034816211	0.0028879398424073144	3.539637204280856e-05
153	-0.014980748789868778	-0.0028471455668843196	0.0116631332323936	-0.0021960675647432057	0.004974239339308443	0.00584263325367624	-0.0029854004538593915	0.017273551359629928	0.003884796211901793	0.009642802223752342	-7.159932597913849e-05	-0.02378500766515049	0.01558565745471375	-0.02707604945086669	-0.013980380471577642	0.002704799599166894	0.010331682413021901	0.03460278051227506	0.037248397823256674	-0.011466129552871572	-0.0031070822991828124	0.0010452176883046283	-0.0011222845534645941	0.005259675886641986	0.01867432948551547	0.004389397381234749	0.010541604694221662	0.020228356172706956	0.0043131707028748216	0.0073430441506231806	-0.001852669352505575	-0.017298295792718736	0.015425645290554773	0.018209014362405573	0.0009860728044089639	-0.016047388954923046	0.0013576647910684633	0.005896058088781277	-0.0005453669773976984	0.0022383785357926677	-0.059032403034153566	0.01433337006508586	0.0003139619407709767	-0.002688976731604338	0.00011996443530688368	0.0034909787714912663	6.272487217344217e-05
154	0.0029832194635548105	0.0011756199892391634	0.007579986577435237	-0.000930778798479066	9.615933941895839e-05	-0.004907425908664513	-0.000691457126183198	-0.004090400831386992	0.019039403947990093	0.009912408261990472	-3.0773405596103144e-06	0.008364138801592216	0.016890276623200123	0.014321915309026614	0.02566832953951794	-0.011019663173503847	0.012580288497915582	-0.008526638074464424	0.02355154575729587	-0.022361799361908085	0.029690815629206356	-0.0008259341551257991	-0.006139664205005591	0.003724820329377915	0.033760402871599905	0.013867495503291156	-0.003030391560843298	0.0025722700665959594	-0.002079705037036649	0.0052349732987303	-0.002046915566627512	-0.009196225766006191	0.0013703903569533733	-0.007359739074156596	-0.021449001168527937	0.010885270973317304	0.00917619412288714	0.012782327036426993	0.05932775763849647	-0.0559659176320614	-0.04020140742301662	0.024160275041259303	-0.003388242552537534	0.0009993680047081746	-0.00994257657286143	0.008191772098404517	0.00027575528340007194
155	-0.000680421781293118	-0.004608599291451099	0.0049643284192321955	0.0031573060875052794	-0.0018691625734577645	0.0024406696251657997	-0.0017244322843490277	-0.009776146320819098	-0.003000930617948929	-0.012418919035419638	-1.025238722184782e-05	-0.0026190472594584506	0.011630915226635848	0.017113231200588948	-0.04923970181407124	0.004847364059885764	-0.012845366063558133	0.005899184545045166	-0.004397621731747903	0.008304090809161934	-0.011388783735783031	-0.0003389928068289864	-0.008712814063624105	0.0023365503631219927	0.054812661852609815	-0.0002792718666352759	0.015875072902820128	0.04097943201774436	0.0030050775769303465	-0.01592382844392608	0.0037153825636338485	-0.001731676384910594	0.011590497157238195	-0.0011098473008834264	0.005050600969455886	-0.003455715193621335	0.002519030744519869	0.008055139800382388	-0.008541238540405597	-0.026189341028229323	-0.036066907992397215	0.011304732263529713	-0.005286908316370586	-0.0020376793518358384	0.014564450966067136	0.01235012285820539	0.0003850073652832826
156	0.006481509308371864	0.0010093883411670152	-0.0006684393322102996	0.0020857415963056397	-0.015754970807904774	0.014054934107795281	0.006575233921402697	-0.012091252099424228	0.010394374030695644	-0.013082201325670898	-0.00026512348396353844	-0.004852663539136837	-0.017508943121458738	0.024000710892000076	0.04337746913349866	0.004663450212016933	-0.020164351814444183	-0.01435135835664699	0.0021007395881280874	0.017506575709825646	-0.007313177056977168	9.705399158104834e-05	-0.004310808189915894	0.0037253692725569094	0.019491573299179	-0.01772787275494537	-0.0018037329890976971	-0.006594095015467358	-0.006997051118816072	0.0004167845554392792	0.018582769774592972	-0.0038476249067740235	0.0010703027076765306	0.016899535307776412	0.025548263090706007	0.0008656850978539611	-0.004790859012755389	-0.011595313159153797	-0.03263362073029903	0.03118484171370663	0.014927982625043584	-0.006300730478479043	-0.002038773421852965	0.007327201110098101	-0.009282979907530166	-0.025440851351063543	0.00019810480127058368
157	0.000807268396262506	-0.003833011413510129	0.012124537559489952	0.0032184174647092298	0.007977857640313269	0.01585599603138447	-0.005319180578903955	0.006632187944148623	0.00906489228462885	-0.016253870785133847	-5.951580904538581e-06	-0.00567080722816961	0.010548189268931498	-0.0002885838244996562	0.06564042989348809	0.005059673590509691	-0.007288369910767702	0.0044632556683006815	-0.010810116799652249	0.013967607553366379	0.006652394035065316	-0.0005956511551036957	-0.011431024601278367	0.0034490593894173074	0.010928286647097257	-0.017170929255267267	0.021473468170312877	0.015894956684642997	-0.003972042643075399	0.011860786789186718	0.007095293496850705	0.0070321737343368666	-0.013229608082299001	-0.0011054388590845707	0.029754515995074643	-0.012313544741338982	-0.005292493564281365	0.0005031733307480169	-0.0059365286787480135	-0.035802197201694384	0.001829136614723265	0.01504831168392467	-0.002991736245731455	0.010102855313107669	0.016565648392994962	0.007688316872070655	0.0002529397145287317
158	0.0024267218021558038	-0.0020233336381390615	-0.00023970582829438772	0.003694060481759408	-0.002903137674856363	-0.0014641873318549752	-0.0038411152570791236	0.016934584183068115	0.014332096176500702	-0.01967711081014794	-0.00031444137619115786	-0.0050411842724058615	-0.019515820310470212	-0.009902464063515444	0.05194553622102719	2.9780637546169327e-05	-0.011152230332730089	-0.014584474197513603	2.9109052482617463e-05	0.018657020730782257	-0.030880036386974636	-0.0005934505266687483	-0.005891796220220588	0.002439945320229204	-0.03255888267013331	-0.015501261210837416	0.011238456655198886	0.05347226927723858	-0.006425293433206622	-0.0011942129112229945	0.02104414958854916	0.0037992384955062254	0.0009100687947259963	0.0017786607773833773	0.0018081203291610073	-0.014000657499938101	-0.005250503549435368	0.00730698854548642	-0.0023396225811321177	-0.029699908237145085	-0.018796049095318876	-0.013918612002535777	-0.0032053466923973586	-0.008923532121912317	0.005447889282749087	0.0012723813660122125	0.00026523118070187685
159	-0.0037015696240383826	0.007834232136211986	-0.0007572371498963269	0.008151926222842994	-0.0052667311065326145	0.015866471416492084	-9.617504997385994e-05	-0.016300662977059604	-0.011794970142708427	-0.03888341066882851	0.001410546909568397	0.012156562949790964	-0.03262183371447861	0.009593435395936413	-0.00567760919333419	0.0017144010274918312	-0.008509406031464167	0.0034952845006874156	0.008481726887167168	0.0007367228154656893	-0.024641666753802343	-0.00019730747078710881	-0.0034672531081642683	-0.006875415832042373	-0.0003963361168276661	-0.003983904662299657	0.007311814326445945	-0.01116179080153805	-0.00821990819547542	0.0009525669534330691	-0.01109215154625651	0.008259123491307236	0.0003493604602900542	0.003568951336897956	0.02575162397021797	0.003934069813815916	0.00031749456518020844	-0.0017117906065774054	-0.010088499105858953	-0.016166658215409007	-0.09348381045128573	-0.007897925925767395	-0.0022163833538101666	-0.015830873829532972	0.0033557262885247964	-0.015184667411784095	0.0007206024868841294
160	0.001271754932401357	0.005910309451054902	-0.0014549993392115733	-0.010056381763763302	0.0014296294718652142	0.0259599283888954	-0.0002523301196637226	-0.004261930639851442	-0.012462731619539922	-0.02565192585863448	0.005411036604421607	0.005133530266669966	-0.03394757202833266	-0.00020290787126039448	-0.034753689659587174	2.3032752350821832e-05	-0.025121510428278176	0.007453447175711098	-0.00753289216853045	0.011679693352664538	-0.003948228194850271	0.00034889844802723656	-0.003830602313132799	0.0003402176663834331	-0.0021408716778857687	0.003431924681025482	0.017544156995428373	0.011731066336386172	0.005099669969835103	0.006257118193554151	0.0027305608757602377	0.017538339756819045	-0.004138195051300757	-0.004805477634991768	0.003961462108848668	0.0019521584114586081	-0.000674488039124237	-0.0020795098685628044	-0.01592258859419459	-0.02517704909019388	-0.054123556105155325	-0.008336818692136148	-0.0025425371220273774	-0.010560325145412589	0.0076098306638077455	0.015308235832250123	0.0008110181739595828
161	0.0007700406908797031	-0.011976996308012505	0.001265551150936238	0.008168396500217622	0.0041558358446803076	0.003359660230763056	-0.0003692054043879573	-0.004554238298480011	-0.00689925058805613	0.03236519631378239	0.0009770428778308284	-0.005129416796789051	-0.010540646564996486	-0.00696738425615766	0.05877470391973179	0.0012793997718427291	0.013912226093751723	-0.015031564173325917	0.0039858528050116014	-0.0136912346419399	0.011683813718295452	0.00012361323659719584	-0.004539875498890166	-0.0062130366963660776	-0.0393635298195142	-0.004392358909960878	-0.00046921428082506397	-0.0021926960954104626	-0.012200420524462218	0.005723576995592371	-0.011694678409441425	-0.000375884403677138	0.0053673136991836835	0.0007553583255866585	-0.018283802638943025	-0.001451366977913037	0.0011098868708230357	0.0026784854380618693	0.02732638603964347	0.013263971514904795	0.021659702157487963	-0.009193556140165572	-0.003179203224682626	0.0009359972672668444	-0.004782652750688169	0.010127380236347419	0.000987513461516349
162	-0.0031745420776239457	0.01700834880339333	-0.0021272547896626593	0.009751046813613252	-0.0029077518586911686	-0.007289099180461671	-6.472059903076975e-05	-0.003065231126559729	0.0009411664531308737	-0.030273863833037283	-0.0037203988644449863	-0.0014636017195804993	0.007121779734486517	-0.012090706085022435	-0.044398769365635776	-0.0004972486884293343	0.011737983960007073	-0.017592221854662936	-0.007560254135643904	-0.01959717043061487	0.015635456018710858	0.00044092014131110694	-0.007328032785451926	0.004071325847608879	-0.03624351722508483	-0.0031651173256302184	0.009095241280229736	0.0016808897204830622	0.024444935699115874	-0.008338805475943536	-0.0317337986643786	-0.03147736841162885	-0.01825692197556874	-0.019565901516683564	0.023752806033289504	0.0018219480145580554	0.0023376797786558326	0.0012318117999523116	-0.04917334020291349	0.006812841932100758	0.061790184436453136	-0.01256139635513539	0.000396422172820904	-0.025245492549772257	-0.0023296483968156213	0.004202477436269028	-3.7141695695121386e-06
163	-0.002615160918636849	-0.0028023753657982183	-0.0012349753365588283	0.005475280250899312	-0.006636120715503055	0.0643401997642716	-0.0006389332304891969	-0.00028807542899873475	-0.006411478018785319	-0.026310687980484408	-0.0004768848462747122	0.002786114066866806	0.020211769685126276	-0.009956370073553206	-0.0515172598563202	0.0007877010838391451	0.014334206561866403	0.01734496164430106	-0.002815377457693183	0.0005159166369091818	-0.027037584688660077	-0.0005744866177103672	0.0028500180302238336	0.006965941964161263	-0.005570493357649297	-0.002611744447932644	-0.017231144276819932	-0.01791089438300303	-0.0021918902346128393	0.00465082965049034	0.0013484238683237272	0.025928089612728918	0.0112728347984926	-0.00038559167461907107	-0.02607585430173942	0.001676891239479125	-0.0015523280667892045	-0.003065363836690873	-0.006894544450706032	-0.038045372058571655	0.0395213588510276	-0.009447177224375877	-0.011200532436933424	0.047850999191420954	-0.004733273868631113	0.010439684956984299	0.0010397615875800768
164	-0.003529580754801538	-0.0004411000303267603	-0.000746853436340472	0.005955095140626268	-0.007635996030838484	-0.003312751002245498	-0.0001981217353765987	-0.002969545309275587	-0.028026711667193026	-0.012415756821278868	0.0009662985220357772	0.009326281646991803	-0.04528981614236862	0.015398711573516194	-0.033670461718039495	0.0013386499612270183	-0.012353002035256012	0.01926570461657392	0.002032686593704019	-0.0015855465968425905	-0.021819603948146672	-0.0001276472611272058	0.0159398995710895	-0.003941472719090077	-0.02570827609183699	-0.0007957685814656456	-0.007534521598804489	-0.014271498850867407	0.008901234211428091	0.003008380737027896	0.006453468760245998	0.00821258746758759	0.008678498943936644	0.005474525764632009	-0.014093760394815209	0.003245683935136897	-4.008359607403627e-05	-0.0021798173403160077	0.006888493737366127	-0.023966460580870035	-0.04415994989694125	-0.01856639691104585	-0.005332918616756839	-0.014753218447240554	0.0022581367936870675	0.01369614176432569	0.0015845620806500542
165	0.0031588592049264937	-0.008753186591480545	-0.0010158582148402507	-0.002978979709615432	0.0020721322862839254	-0.004956125743295281	-0.000590919667422869	0.003404776254774769	-0.010681145791026279	0.01689380936614131	0.0032490764867901265	-0.00535926801241941	-0.0304105057640625	-0.004343753208282113	-0.037615891438630485	0.0013544504991242622	0.009607234995307426	-0.011961338795854051	-0.0007263911220808047	-0.012785921687242015	-0.004909984870157651	0.00018218393608514537	-0.0028611876091801246	0.0027750794602477507	0.021167911296661436	-0.002073950221642637	0.013747149793305052	0.006452720129686283	-0.02499245896699434	0.011966133998087776	-0.011928368497491983	-0.002565155800144455	-0.005068465995486994	0.024307556774675058	-0.029269950249132565	-0.0031809041042453515	-0.002106419854808421	0.0023271477977461165	-0.0077682533223631155	-0.022829667206923754	-0.0016319825138492057	0.0061011840771301945	-0.0016723597435280176	0.01630694648441097	-0.0027584313900322274	0.007630502021138944	0.0005697893634369317
166	-0.0038397134139869283	-0.008819063072489584	-0.00045982408539842434	-0.01297507512760733	-0.0010751738130393498	-0.005714293846859287	-0.0012910279814689685	-0.0037039432020783054	-0.007555991335148299	-0.022446299084894962	0.0014417821805269098	0.013615037037398182	-0.02988754423437681	-0.0001880740193971114	0.02177437581465066	0.000893355604463552	-0.02049840552822832	0.0530780191722872	-0.0030661962432527202	0.004052449562153177	-0.023561987826794716	-0.0004522409436277318	-0.0011606966010209295	0.018351823537161693	0.00905806841419403	0.0006111950186390281	0.012496285738668891	0.024292759117283465	0.041633712371477685	0.008081404882482244	0.002745985665042021	0.03585461039279632	0.015329348684055217	0.004210058055054336	-0.03321113690087056	0.004509257274068327	-0.0025163529263720133	-0.0011976303129441926	0.03238595024809604	-0.0487624555283282	-0.06969907918850624	0.002867433987812645	0.005783663516587462	0.03230347114226455	0.006813847040725912	0.005101193875499115	0.00014663978510872923
167	0.00036960768960429043	-0.009106512028634165	0.0008655086217007248	-0.0015145856753694194	0.00012887699221137062	9.311387547212878e-05	-0.000576298126633707	0.0036449143409564193	-0.011757140798364615	0.005708051621280453	0.0009194034116567301	-0.006732496411699369	-0.03254672933525847	0.009621354433528646	0.08463921027708673	-0.0003759158370040065	-0.005774028824555863	-0.0035899872489215633	0.0018954051732236407	-0.004601808019717658	-0.017216490536763794	0.0006215820827492768	-0.003446669018382662	0.01136306199861949	-0.054656617249286756	-0.0006165069746201571	0.014177824019699192	0.012987909220481458	-0.004611494663130412	-0.004913548418861962	0.003710898552763204	-0.001587310031203055	0.011765704739695437	0.009397815120097557	0.029382778792734023	-0.0016526700010136702	-0.0012909917665729243	-0.003988615855822113	0.008939258993881349	-0.01665420783410525	-0.005543147852108009	-0.020091200669712497	-0.0021979064220987742	-0.011069436528894062	-0.0023421622269530276	0.008501346318645539	0.0007154803492959144
168	-0.0013930381272639247	-0.012579338192383382	0.0001276503232425544	-0.005010752583498059	-0.010636897753724736	-0.0026233128847298498	-0.00045514684057301486	-0.0009098995527910432	-0.01091951030391999	-0.0019184833975029025	-0.0002502492437878829	0.005047961582882043	-0.024934307897095408	-0.005066248982097309	-0.020650072609904535	-0.0001357944718907317	-0.02059328954052391	0.02507850226072711	-0.0020216294035981094	0.011460442551239094	-0.023755285227522037	-0.0005888919570035313	-0.0013603091021478263	-0.0008491880244514711	0.033491247627224524	0.0008834429322085356	0.012643118683575733	0.03817625283507371	-0.010152973045132947	0.006484142900196635	0.0029836787908342623	0.0011432292845523148	0.016497530084809076	0.008126735705294368	-0.03518105678235182	0.0012418452984798705	-0.00268278304866819	-0.004384840437691628	-0.013624909887371642	-0.0005865488420455482	-0.011611518488192283	-0.007322521378152934	-0.00032512360261724725	0.03461401243428214	-0.002479198504001977	0.007823419623326435	0.00019631128897176997
169	0.006515253478111547	-0.01417906677298758	0.00013574865869201536	0.0021931231489350314	0.0006817322414972568	0.0005640316740347884	2.7921362310987397e-05	-0.004503141658997524	0.007817865183353492	0.02818235637838453	0.0017119376944493	-0.0009341966298080798	0.015904764390679917	0.01273792635643623	0.037819029618401515	-0.00033344945389956565	-7.46945414744517e-05	-0.0006626128196006463	0.002036243406188509	-0.009184532659571738	-0.012916501456097879	2.2061143563888348e-05	-0.0009583146910060656	-0.003061696287656098	0.01263967834304856	-0.0030282527404719315	0.01835203484870923	-0.0300946311413762	-0.005265288209770436	0.011540278877387263	-0.007576813145637229	-0.004254780636599045	0.010564312806235676	-0.0003370958757794768	-0.030012828482688724	-0.0004084306721051334	-0.0011563328032966312	-0.0018246546320785726	0.015144566841351506	0.03593689485091113	-0.020590508589068593	0.012953449746274654	-0.0029655361792742876	0.026019674288566514	-0.00302645967203456	0.009773328473400466	0.0009282811159219022
170	-0.00027287318441476284	-0.010396473371655949	-0.00034682023267070504	-0.008868193988987973	-0.003523038830633292	0.030625699698207203	-0.0010810970544152343	0.015535477038484435	-0.010827793112323828	-0.011889410873756735	0.005337369293303483	-0.0038919354519845505	-0.030701651598636116	-0.0046857160399926805	-0.05456028924845098	-0.0012130997436192582	-6.4596594018308595e-06	-0.00011587300354185879	-0.017876876026687923	0.016059811485187314	0.014581539235174232	7.410752598821235e-05	-0.0029409828496259416	0.007305854086872945	-0.020519316367936934	0.007425908308709548	0.008233499569448563	0.03809412047612583	-0.0010454523321352573	-0.008101286487149233	-0.0020742229470889313	0.012377286237552031	0.009124894419387937	-0.002435669083617379	0.004287756323980245	-0.0024409021439144233	-0.0019893743341157415	0.0013579647163792438	0.01570964768748676	-0.013522197005962083	0.08575811309679635	0.0018880867738800713	-0.0065577177318685755	0.012390156622101724	-0.0027732769989051364	0.01572566524621107	0.0005896455827201862
171	0.00848647198884819	0.02062910942864073	-0.0014722787108407377	-0.008633862285881595	-0.003836689228445437	0.003411788274516133	0.0014634906922749871	0.005511264377804527	-0.004932814116912854	0.00471589527089643	-0.00013832910299157764	-0.001342493882997625	-0.018998072084912783	-0.00091928965307343	0.04475823656509093	-0.0019003638374980273	-0.011299132962741168	-0.03495789094712904	-0.006809276556688555	0.02021278375771671	0.008115358267138764	0.00046707784478864	0.00026665336134035575	-0.021845186688190223	0.023630486954680646	0.0015294430881357703	0.011295195413784412	0.005608719643696171	-0.03320327048386737	0.005346180688759404	0.019919274291327265	-0.013339736598858277	-0.01658382256712219	-0.01405707769992739	0.013066071336338405	0.0018899256817106473	-0.0008832519062319953	0.0019227143565597848	-0.004051068285176759	0.02522404935714969	0.03166629263345945	-0.0033877066876066347	0.00113528949574244	-0.020813094838991377	0.006868704376431908	0.0029781553712336707	-0.00020854147242334726
172	-0.00779064951945585	-0.0009815770329378406	0.0038856891324005535	0.005654483124393583	0.010228304425214569	0.02332717231326163	-0.0011897524055238084	-0.005636865580309482	0.01271600483209131	-0.0050483172303629475	0.00396053633991013	-1.1779073291047146e-05	0.063247511728608	0.0025956543993376825	0.029389201859530804	0.0013426317105087221	0.01254741172626383	0.004728494277990419	0.003679105871358239	-0.012342742925587047	0.022752621302359465	-0.0008262003590156434	-0.0020394178374052996	0.018175412357627284	0.015648839968760306	-0.002207818037065297	0.013142664227802197	0.009152270935263593	0.01477700534558872	-0.020449361965123654	-0.027735723643856368	-0.00304380320886338	0.002712507139720923	-0.01373682963091698	0.003967981873647603	0.0014482977926981392	0.0017598566086147907	0.0003412120453493799	0.04343185718090235	-0.05640590679753239	-0.03468446558352567	0.004119816650735216	-0.0009347131379862586	-0.0002478019997165661	-0.003427249102980634	0.0064082027160455735	0.00036530046538281837
173	0.006331056171882628	0.026221199852366102	0.003926616234882524	0.004102611934005751	0.004363021613688677	-0.04907917559479288	0.0014828141253641653	-0.00298612390870488	-0.005782444340182666	0.0026982580809734027	-0.004279665368730793	-0.010106674134241123	-0.020684883027735523	-0.007677715517914889	-0.042010800319519356	-0.0010000633884664034	0.011541038937012376	-0.006679135514505108	-0.017029587239471733	0.020054234784247105	0.017621734732159926	0.0006164594228390299	0.006088622963938561	-0.021131084567753502	0.012745437939487268	-0.0035072381127588107	-0.006180860915217916	0.033576031891431934	0.028713352152867733	-0.006664121261188871	0.01502971297794795	-0.028010815643854315	-0.01685814488716452	-0.012594018504470544	-0.0017634391785146149	-0.0012705498877894725	0.0028577778979044016	0.00198249150606323	0.002365692119285779	0.025751602444236067	0.07444389793453211	0.015697685882490427	0.0007203058908311716	-0.023465804983045076	0.004225879444723282	0.003665793825877766	0.001562220440585477
174	0.0014080265366494533	0.015527735267378703	-0.00033237613422844314	0.01020743612024166	-0.004189280086300237	0.028091332877503122	0.0015729997068519158	-0.007535874284771575	-0.01926692598982419	-0.002129402388350301	-0.0031806024914979025	-0.0047293862138111644	0.012111777172107338	0.0010952020791152087	0.039611562195800046	-0.0007200961966604774	0.012718752442265715	-0.013934791763505644	-0.0033031395883803783	-0.010903116230834523	0.0032295392082296063	0.0007265154279573284	-0.007532970150560261	-0.018340284605048583	0.03691837311748601	-0.0027126680483092317	0.00032656868853925443	0.005348859867900624	0.004380666620321843	0.013345002730738086	-0.009851661862481514	-0.018001077365826474	0.001555646829901496	0.0032860325977938283	0.03186411495792645	0.00044417036649585376	-0.0013722323317804657	0.00020282539395270402	0.007576914794561951	0.028213777312335448	0.07787981954171444	0.0069113754472926725	-0.0012164895814900697	-0.018397360964463184	0.00029817186077869503	0.0068751134948641214	0.0004434139603773169
175	-0.0009474303078839678	-0.00805766384227534	-0.0006615125034372816	0.007101490572491464	-0.006279357563073166	0.021938328662698126	-0.0009736024374965173	-0.0015479291430397888	-0.0147564016571503	0.001095075231098123	0.004178701004549788	0.00935935821120561	-0.02773177656932293	-0.008925469094437402	-0.05821133861041851	0.0015209464862423257	0.01866188243723346	-0.006382074418965733	0.014741089931719431	-0.0020936846393799537	0.0009822246628796234	-0.0011869526039977852	-0.002127020003806279	0.0028355616446407296	0.002567473003919997	0.004600626261266944	-0.02464450573415284	-0.043677632746359066	-0.04147701192604614	0.004142953592245435	-0.006215207773783073	0.013558706324704909	0.005286021521537243	0.023268003714603545	-0.03073049261409073	0.003422209978009886	-0.0036149453775668806	-0.0008142697055421333	-0.02321530800549527	-0.02111375725237626	-0.010226854518973299	-0.006279046328104258	-0.001013347620420679	0.047555176702316314	0.0037460504381367624	0.0065385020660512026	0.00038709935734715443
176	-0.011460424803806456	-0.0075971545267792305	0.004691732646248987	0.007316856107692104	0.0127586430604815	-0.053645577626879784	0.001385886938458564	-0.0033987876662676963	-0.0015206624426755935	0.018001909604032102	0.002704621379897945	-0.011228006284730611	0.10637102223443848	-0.0019168620891754635	0.019149661436710895	-0.002284060459896345	0.010275288301913212	0.030336884007104332	0.0009966613934452458	-0.002790442678762296	0.025049557108090814	-0.0012478121766008787	0.015673054584432283	-0.020578768096721697	0.04541815622880443	0.006291767314829241	-0.02141278672622981	0.029759624144181172	-0.009300931468797013	-0.005965459060410896	0.018481804358041126	-0.011161789334630055	0.00023502826513180616	-0.0006106120685060573	0.004883336261068905	-0.007047609421202793	0.003451429200058012	0.0016826467493464582	-0.005623291568043151	0.02310537363806166	0.015308452803270195	0.030849805411816762	0.0028018818328685046	-0.0535304519858308	-0.0018310843940341041	0.0002165692129852431	-0.0006705508248204638
177	0.0027627917152038078	0.0015485557683874783	-0.00018285082968028734	-0.0051111513432740155	-0.0065269321145189334	-0.0317618127462754	-0.0001907274235226801	0.014550217022150702	-0.006832030025460687	0.012988508797354812	0.001490962685470893	-0.007390382083040087	-0.022768674927873694	-0.02097433640845006	-0.038094288952895246	0.0006480412906513831	0.0020401120926775373	-0.009821297726413119	-0.024791807156214034	0.01811946482100536	-0.022924355164507495	0.0001979773937194923	-0.016828228534998612	-0.012901667940994826	-0.0327526920803743	0.004741022780335693	-0.028978898161252563	0.03965625452423775	-0.005256765901887476	-0.0049456382383984265	0.013661049561266042	-0.013070880673445856	-0.006529574287513953	-0.02011720718534323	-0.021935969265761173	-0.0014785565790241106	-0.001373125251414567	0.0016823418675427173	-0.03963466961449867	0.04473145102765695	0.04691402102002725	-0.004316450596284329	0.00020765827907527398	-0.0397373271862894	-0.001431176526130991	-0.061557044594637345	-0.005013000510222033
178	0.0007617587341774122	-0.016188730196261807	0.0007052800343659299	0.011337532675847802	-0.004289630227907271	-0.0020828337880445975	-0.0009277094869797793	0.00045054328479601406	0.030110278909438987	-0.007350246899845656	-0.008928943913045249	-0.003945712441749881	0.08994696180426756	-0.00260464439331571	-0.06997338443245216	0.0012719882534068126	0.0008808882438899546	0.025809155689530894	-0.00048607975579239605	-0.005218034796072677	-0.0037150390395666207	-8.134427669442696e-05	0.011171661483474917	0.006792269696811884	-0.046430110346987054	2.0702630095168623e-05	-0.02445986068930492	0.040115028972837405	0.05573894708164008	0.006720442791345704	0.003498086171911454	-0.006525101281160401	0.014320499178761183	0.0018563602800826234	-0.01192004789836435	-0.00011464161644737687	0.00032868950783876	0.0005126842816153953	-0.033351368693531995	0.030285625951753194	0.041590340816985726	-0.008745509187273036	-0.0028462467186249423	-0.007194114577755454	-0.003001735320186634	0.009575662783947964	0.0008952119332341646
179	0.0008160319658943607	0.01046169180043641	-0.0005483530663042878	-0.010750784239130918	-0.0025892788314278584	-0.030410960014257783	-0.0005878737874165863	0.007418538788345494	-0.013308348064029429	-0.014688406781786312	-0.0010114548660047793	0.0032558548801462305	-0.035626414187069015	-0.012109967885986726	-0.026333567546618714	0.001352474022648804	-0.015241166903643483	-0.02062056452468278	-0.019782044058110525	0.013361926054407941	-0.0029361610956353144	0.00012423549404888372	-0.004290727782292029	0.010253131132721593	-0.03353567430826166	-0.0028969920190022	0.02137211327016313	0.0038735559941802666	0.009146953491056525	-0.0060673543587712	0.01347534752629942	-0.01978324175605054	0.004895314227481917	-0.016336150369481026	-0.008535038427656443	0.002348244004064556	0.000486581631413293	0.0015564850035455625	-0.034602111211055414	-0.000917659212934523	-0.052042132926316376	-0.008892608376755182	-0.002955560333766601	-0.014753529819323596	0.0021829670886354775	-0.01728508155041334	0.0009255156322340432
180	-0.00381520494171344	-0.01118087852290852	-0.0005850085563294301	0.00689427862712687	-0.0047608276839583175	0.02105854330411604	-0.001369552923774981	-0.007229126756686593	0.010477164278003229	0.00037775730127282797	0.0057312170785252655	0.012061265202979692	-0.05756026523794916	-0.0062902722241396924	-0.04602461590755193	0.00024992568734939855	-0.008817651557297138	-0.006892320208576682	0.03102083781616497	-0.0015694326962996067	-0.032414289390529816	-0.0003848629709990916	-0.002535877828315827	0.009984030458100146	-0.028345301725841265	-0.0006545308244926544	0.003698972677270375	-0.054150236019617236	-0.027895734514019832	0.005456944501551515	0.00025164907506336747	0.023068186442087798	0.004756163629869344	0.009331719309341374	-3.637982823773318e-05	0.0010822821017940857	0.00022090021354725706	-0.0022498289348348564	-0.019107593551549746	-0.018813934424786516	-0.01569690799459783	-0.0062937684510766005	-0.0013803513686204776	0.04384424476456135	-0.0026979087104555786	0.007146636670103028	0.0004888393931411298
181	-0.0042044149347946	0.019231338204511214	-0.0005784902796846132	0.0005812681927739565	-0.005736150239041925	0.010844152170789758	-0.00038060319069589297	-0.008872758874097993	-0.0031412137983047247	-0.018152071052429976	0.0018328621796654878	0.005789387163584433	-0.03336886660153171	-0.01328305087429493	-0.05782851937727037	0.0022472536987895647	-0.002195277069666255	-0.008786376934916743	-0.004721677149132847	-0.0035958794979353845	-0.005426278221922831	-0.0002941859723181265	-0.0036719947247861712	0.012889758601837015	0.003870437230072543	-0.001276359723366194	-0.010797093291484186	-0.048463630657061	-0.01096526810112072	-0.022746802434100467	-0.0014082829275083148	0.0005339136813638263	0.010517494331673436	-0.014148508674289012	-0.00986545318198948	0.0052968099371534525	0.0003632454402633186	-0.0069362041661078675	-0.025790549478475523	-0.015457851583382948	-0.08446728726423099	-0.008145235162394963	-0.002400165921265896	0.03957622031420807	-0.002909279050148473	-0.022755121983312	0.0007715503180247419
182	-0.003072399294843335	-0.004139820956206439	-0.0011512634473282556	0.007898868152943614	-0.004168037128222951	0.015305389421776627	6.0984629755309265e-05	-0.009547559441933575	-0.012756430389390621	0.011021344729467988	0.002068260868263936	-0.002633479764621316	-0.03453066603035624	0.004769711784663394	0.03345478387079871	-0.0002888491190254876	0.006066833789435639	-0.0034123615074880854	0.00666534414427042	-0.01731942023761173	-0.0024660471148912834	-0.00012173066846330946	-0.003990412691880345	-0.01121623733463272	0.02255135289807201	-0.0008069634648843856	0.003073639528058717	-0.046807331422612015	-0.011974491659610186	-0.007255992975548792	-0.011837727774855245	0.00636830906534015	0.013904326347195276	0.014877995883135648	-0.011669307529636299	-0.0011608271404996329	0.0002761240701557614	-0.0017134346830922896	0.013242973497803642	0.038385945087533055	0.0015709015880637181	-0.008529855083199788	-0.00268598798559331	0.021134368256326596	-0.0029685195333048267	0.00931010996156925	0.0008507853318304819
183	0.0017732249134148697	-0.024794397380044613	-0.0015331215762419356	0.0053468543451525435	-0.005756823655985339	0.033162589313849536	-0.0001408326269091504	0.0028803651366287844	-0.007098587667590967	0.023993823378881857	0.004037404941389496	-0.006178213277843023	-0.023297884370591916	0.01828569629059366	0.043130452057060245	0.0005423295408151921	-0.0009133972497676467	0.02499379553104535	0.003216856084270317	0.007265380352869996	-0.023320974657554654	0.0003284335099958735	-0.00091180943887849	0.009148460417256452	-0.005604729995744922	-0.003943040676726763	0.012313206849518279	-0.015367884720826314	0.014786115009625603	-0.006867197064071735	-0.0035207546236745483	-0.02047242747393039	0.004809312526571473	0.013817412128980994	0.024165938561137794	-0.00023817845369403652	-0.002077246617800308	-0.0022361571626745708	0.011822379865703189	0.030657632434919885	0.05289501056030761	0.000720871601274382	7.746391709984187e-05	0.015901935854128836	-0.0023957568031771188	0.004730999429582244	8.470679210456937e-05
184	0.0017048632521552043	0.003753810762962324	0.00021931030812945285	0.007986039908722108	0.00013562587871530641	0.00485606432718694	5.382555219420396e-05	-0.006589627511863738	0.01638600809078804	0.027356806043661225	-0.0013349492830410047	-0.00020067746648664216	0.014704519383792327	0.006787392611011131	-0.022954009135199165	-0.00027039369034424126	0.005569658513624888	0.013895105966103652	0.006899520774314554	-0.009850729189711683	-0.0007063216296513025	0.00032317632904523274	0.004728579225243996	0.0019044948943851524	0.0017857407914610233	-0.0019630802774989685	0.004651716704610382	-0.026797193596581875	-0.0009548309116883206	0.009041022718411501	-0.004669359178954472	-0.01046325616289854	0.008875980219402222	0.008164932384132136	-0.0019325062527695204	0.0010924758367257966	-0.0002221022729853018	-0.0009445411602611003	-0.03232490615859089	-0.007812577003750756	0.01733127202623718	0.024414216701471887	-0.0053771076754387925	0.027579192994863794	0.0015977590072424504	0.013769364165559425	0.0015968120820030699
185	0.008287288456588996	0.005225094358021731	-0.0006760173007534077	-0.01328247838377446	0.003937142682893703	-0.03963402945670144	-0.0002573881435731015	0.006896931017550061	-0.0070872227098625565	-0.012223722873458088	0.00012349944176874502	-0.005877146151174779	-0.06260475845522825	-0.0040828713320903275	-0.028330192874350603	0.0018386618967253378	-0.024629582404767796	-0.012319754092684949	-0.024260854332288813	0.018310673704993376	-0.015398855297636687	0.0001053038122336696	-0.0035217679869485293	0.008325039456634773	-0.003502075110369434	-0.0022057634942518924	0.006295391239253155	0.03474445542840464	0.003466267533410186	-0.02273806621498408	0.030502725419495426	-0.019207289144475295	-0.013988063572656362	-0.026416709703352876	0.012157856864748932	0.002870651275584146	0.0010454119373193235	0.000504925512467077	-0.00042255122792522125	-0.0054296770347664475	-0.007784220576944776	0.013432030036768905	8.301488689568606e-05	0.0018128906744555805	0.006107621425864356	-0.02781185052484434	8.316796349997074e-05
186	0.004498136241910626	-0.018517535787323867	0.0008386074607871299	-0.0008465695831236672	0.007820691496314019	-0.03363101741948318	-0.0011396809467945918	0.02252250113221859	-0.007856227275735147	-0.0164325289013913	0.007595528171364949	-0.011306209340344167	-0.024802061972115298	-0.00646029674224029	-0.03840234274428083	-0.00023010222886695586	-0.004394801550080615	-0.00023301422951262294	0.00567778515813767	-0.011956954088298036	-0.0005881668592148551	0.0004024142129385023	-0.0013240640519748574	0.005364045682753858	0.021737169250719286	0.002554055905193407	0.012616457189805818	0.04259465947632131	-0.026284752042692944	0.010389429452926261	-0.005942546046929228	0.01237711630599007	0.00617341936345647	0.002167235545315208	0.001232233776507728	-0.003568003293881468	-2.680256408537345e-05	-0.0004753946295485004	-0.02404956564452398	-0.004387741787410617	-0.07011788406086748	-0.005309148625969261	-0.0002925888962480425	0.007087074599276813	0.0006437201432292563	0.0053441864126237155	0.00018729208356370937
187	0.0008891086836415714	0.03280079672120334	-0.0012079882325612	-0.003027365962177392	-0.008314202470560755	-0.014060312332511125	0.001476962422380863	-0.0018032233309698005	-0.03312330237676195	-0.02459518570950599	-0.00791677855160993	0.005243314846518141	-0.07496597633777019	-0.02456133203482136	0.0015736340381550906	-0.0010677306907488928	-0.007648198604267064	-0.0281264154674959	-0.02107252133962249	0.011087295456215769	0.009847173155995075	0.0002204958853316452	0.01204424949372274	-0.0220650323609347	-0.04873400281737074	-0.005530640148871663	-0.021289590617586965	-0.013435958102363648	0.005584497837541845	0.0017158117411371898	0.005026210043583705	-0.015921862024183314	-0.02568575862455528	-0.020586863014527803	0.012157771902017996	-0.0013425366551562358	2.6066605875047985e-05	0.0028506180237205304	-0.027603274761739394	0.025591843913177304	0.023329061879491856	-0.003777026184833222	0.0008459751126350994	-0.01432401860317209	0.0028812462211974914	-0.005591860251654269	0.0015772061244251428
188	-0.0018135160085100016	0.0038376246483850644	-0.0006155208055943092	0.0016436452730221116	-0.006900362808445135	0.029582144051187653	-0.0008321947363207797	-0.005113150813934984	-0.016101143819089676	-0.01169415767847565	-0.00040284159876224885	0.004556214694414304	-0.04117108315003547	-0.006758553327698341	0.0016253380858651898	0.001670373973625203	0.002554855536754344	-0.009589523589447983	0.005861630508618541	-0.006871982088573807	-0.0020608855495912884	-0.0006586068146104635	-0.005810372374632939	0.007464456155947348	-0.017747037274546833	0.0005788418252175218	-0.014480148080214134	-0.02942029446054755	-0.02201428222941221	0.006037363736545952	0.0020109793913274435	0.0029728158817697893	0.003799148293357469	-0.0016903650888157574	-0.023166787130199873	0.00277624140581322	-0.0031584047495100674	-0.00014625320932163538	-0.00111981888448208	-0.030810240926941772	0.02644742629311326	-0.010728200721281172	-0.004319641507924725	0.038173492344476874	0.001289357987625613	0.01201711566064986	0.001303663452700264
189	0.002781581464765875	-0.0036951315061205235	-0.0005317229607779974	0.009986295552107742	-0.0068221743088260735	0.04500704106334252	0.00030008289139742405	-0.015048063325662548	-0.00793678513491886	0.01090725411924943	0.003674634096291715	-0.0010093120028278764	-0.013415893133040794	0.011784237577728191	0.02119328477567544	0.0006946516803948551	0.00010810061124916971	-0.009665615746619175	0.014234959301932495	-0.017251459721233296	-0.011035568584031484	0.00020200202425804786	-0.0013678980182995934	-0.007873236409753922	0.038378308472283504	-0.004575998063263638	-0.010185055785169431	-0.023838919449745782	-0.031203818654282157	0.004225482769306306	0.0029728666061247183	-0.004655233775749932	-0.0005855407455166766	0.0195384365546433	0.004531780963328178	0.001120225693591487	-0.0017003741527065197	-0.0017297287793544892	-0.013607554149302009	-0.008332872625564975	-0.03653752641476374	-0.017167678332331487	-0.0003319356544003126	0.03459833316459869	0.0002571399137018931	0.0054093849979434	0.0001981997121708272
190	0.008070297216223876	-0.02304602758290566	-0.0003269947606102562	0.004645872421343771	-0.0016049706793262238	0.01946308713235883	-0.0009170233147757847	0.009339499549933194	-0.008116058058283419	0.0212510293314092	0.0061860716785792766	-0.0040953273456370825	-0.025317916263646816	-0.001226490522659255	0.013571631718015223	-0.0005960937721193049	0.009127033785775998	0.00032923306801128477	0.01884322745397376	-0.003143762859001997	0.008470679678144372	0.00014424066138504597	-0.0014654458350529425	0.002055344108884507	-0.0204672737285023	0.002004571894819513	0.0015081891878877852	-0.006742905567197484	-0.020636980117556485	0.009542056536483606	0.008336336645697186	-0.0014543667174218785	0.006060438961674281	-0.0033303514978394546	-0.012634247948433788	0.0006941061514931334	-0.002026417205861142	-0.001657543795547805	-0.012408729709614272	0.027200591621024794	0.08087293262925303	-0.005479924950895192	-0.0004194976679685456	0.03580716113292896	0.0013051233496745372	0.005554477495533658	0.00022247347623541923
191	-0.008562109965207135	-0.024220621823478512	3.5152268770307325e-05	0.0012850654744925418	0.000401722993192649	0.0013668390224849327	-0.0011681976390815138	-0.004234245856416517	0.026944427157799895	0.006658584237127274	0.00037490464281709595	-0.008121400669238176	0.02686678262685522	-0.02010361986251797	-0.06800401481133053	0.00029105524423132817	0.0044274916766521965	0.05159177061385194	-0.007157935864934431	-0.015699684021450867	-0.017911903614187243	0.0002116655391592797	0.012836976185370667	0.01258577781977967	-0.02121037580856182	-7.436663270779285e-05	0.005712215716942513	0.03342036763516035	0.028125403704504677	-0.000978844982123487	-0.0026630352307064967	-0.004786598931027092	0.009952505848817652	0.01902778981245126	0.024868313599404588	-0.0009482030803339489	0.0010483898933398917	0.0013528422195049584	0.001820777794695994	-0.011616345918649892	-0.07060971747883002	0.009202538000224265	0.015459941525128248	-0.005978892862358976	-0.0025081490534066306	-0.0035772936987061702	0.00023503307278482377
192	-0.004147737813633258	0.0008824609608128194	-0.0009378103945649838	0.006466496309072126	-0.008202928022610554	0.02090430581720901	-0.00021321942495786784	-0.004745225329827798	-0.012850081413513176	0.032465487158021326	-0.003514543348370732	-0.0029990051812520515	-0.07051286153569206	0.008453535475289622	-0.026262163180569842	0.002099148948108818	-0.007323481383832371	0.020565950224906666	-0.010746891982325932	0.005025202567253969	-0.023323210643309476	0.00035852790047036475	-0.013852164436746089	0.009539767995046251	0.032475142247607745	0.0022464452006935557	0.0018850883895262798	-0.0159231238691293	0.004173635747203254	0.0015586128785568787	0.002201804352559424	-0.02023424734894505	0.006246183730057491	0.010888546954696827	0.005186996729335371	0.0013046144847237093	-0.0007012253596937906	0.0005818386053196859	-0.03317308745142335	-0.020417090271375667	0.05504241547567633	0.0050461870589554895	-0.0027317298192790678	-0.01807147339117593	0.002720654053185794	0.009385905350726819	0.0008634657903252418
193	-0.0003225004982829281	-0.004381978535469981	0.0006764718937726182	0.0052578045650600435	-0.005678056856243408	-0.04361807022483861	0.0015143820291709464	-0.011562607578622021	-0.007170450381430216	-0.0069313148508948295	-0.005692738120062072	-0.009970215570163447	-0.023440556801362183	-0.014561989961178948	-0.010229427101732745	0.0013844234870808514	-0.004389078994480185	-0.001839762775889025	-0.00863747434395094	0.001626419454168407	-0.0029615774684399604	0.00016063628487214708	-0.0009509121137801574	0.0013127504892497268	-0.0015132231338135015	-0.003906823439737829	-0.009423426754645432	-0.014455407953434673	0.04903742536538312	-0.01890463734505021	0.01287664456986684	-0.03723896046268035	-0.01650541593088075	-0.024175655610899585	-0.0018912433033958054	-0.0026843700937268125	0.0011417539432300504	0.0004120779730142276	0.0015786312448245088	0.026613444194430257	0.004804940903339145	-0.004858415050140055	4.236411615859848e-05	-0.030372324591612286	-0.002403031710981495	0.002781614842874613	0.0009467987836261893
194	-0.006219699489823295	0.0016166895913153126	-0.00042513089626702947	0.0006165743237272998	0.0010301721425889424	0.057217928594917845	-0.0008077465307071059	-0.018668419605967074	0.014632967689182827	-0.010259260236026208	0.0009316871860398474	0.009119547564562548	-0.02884013430347815	-0.005723866728717167	-0.003401360819484256	0.0013545507421786505	-0.0009409247164074118	-0.00527820420219891	0.015962923688806505	0.00161992423980826	-0.03406170763563817	-0.0003490071113694072	-0.00243079104015452	0.007900802452629621	0.011261412610118385	-0.002498750380468907	0.02047210318074815	-0.034839519950501024	0.0010815490757528138	0.000211976761388075	-0.01693446857790581	-0.0007640113432992278	0.005923006673478199	0.014396370465148555	0.012528374385695356	-0.0005710898739150574	-0.0006761128089290884	-0.006246779534943467	0.029571181947087334	0.028302171419427015	-0.05564235991767397	-0.006645974089779514	-0.0012860221352549764	0.025381101623024798	0.0024105987309950413	0.006990330716104928	0.0004626896341097776
195	0.0010965383460001905	-0.003521070111728364	0.0014884726979216996	0.008025594138828291	-0.0019657631308931988	0.0011657123771918337	-0.0006784753349966553	0.002183427715801978	-0.013125300273460904	0.008977128925102353	-0.00287610288734746	0.0028143173340945743	0.096836705816953	0.0008825259618885403	0.07712873442530035	0.00015532795073905457	0.01734279456163327	0.026916590624531007	-0.005024819062949639	-0.0018513596687167694	-0.02501577032384462	0.0002724324321367738	-0.010824972881438664	0.0009871234018916022	-0.014280485855784047	-3.0100283076682327e-05	-0.02095529720649771	0.03763494621533517	0.018714269019746946	0.005325953288582301	0.022647737105888473	-0.020977941783751453	0.0066222818590263455	0.0026699976753085178	-0.008382368123691478	0.0005454872676348593	0.0008155117884773449	0.002499110353266045	-0.013165270856912065	0.028565980969026555	0.057983535729235106	0.006109197916574742	-0.002866154567292829	-0.020646058715001834	0.002812539662620379	0.009608650598722509	-0.004475570954649089
196	0.0055347265914168844	-0.004909647646841633	-0.00022265890441841677	-0.013824301215089544	0.004648237351377001	-0.004096461884289159	-0.0003737319835193458	-0.00485130645080886	-0.029501152090665318	-0.009709245811520615	0.006843320532793393	-0.004705881778324395	-0.06777475075883863	0.005238418293065884	0.012669177525633494	-0.0003235408486769919	0.006077122012877105	-0.02506842651117679	-0.006869176193432513	0.006408950220091239	-0.022596509741697572	0.0008262571272082423	-0.0007481577463154074	0.008557814906347971	0.03799439652261464	0.001211994759829565	0.0121928263131171	0.03448530489217736	-0.04594759242617609	0.009308960787250815	0.0033103812760957854	-0.0053273722649257544	0.009761768490337365	0.01613214610419706	-0.002679917563301992	0.002009044398437289	-0.0018786315872577372	0.00048480552762869826	-0.03442708720480677	0.0032190266620450757	-0.04156278769410973	-0.019535487310471427	0.0002243628657550142	0.00012844300255358734	0.004675948811572945	0.0044875841118525535	4.398376306857851e-05
197	-0.023473713755642833	0.03284544204988531	0.00030185330730684353	-0.007348381618415919	0.009533556761502445	0.002549908358394825	-0.0020350507396169185	-0.02112136140939401	0.07601516589803543	0.009062766442047837	-0.008652347564852569	0.02227738035991514	0.02380152247897495	-0.006708611301239604	0.006815396896363795	0.0046898869057512655	0.004886042867805716	-0.031169808871874975	0.015193614933232933	-0.0047730010708244165	0.04972400603243787	-0.0014209822723612975	0.011996870844735072	0.031416577782432696	0.13137523101165327	-0.0031565325465271396	0.0028177116766022053	0.013510327121349582	0.0320213915453589	-0.02082141627089628	-0.04530414208499178	0.03370273578711554	-0.009623419489590881	-0.02413396356845205	0.009157497866188354	0.003281784449682687	0.002361136824432488	0.00040598376276207334	-0.010760550627068334	-0.06388109645736931	-0.03596865539523002	0.010781328214187019	0.011664704675137095	0.015692592526930987	5.8553416743436665e-06	-0.014469355076348639	-0.003127484623537016
198	0.010920677608499392	-0.017089366761333	-0.0006255781730134276	0.004943270470602863	-0.0009211475929574447	0.042819070258837855	-0.00015920775274052556	0.0010683874156331998	-0.0037848544081845064	0.015739671443557417	0.005209222047971242	-0.013412640527369157	-0.01671897364226894	0.0025845010908365196	0.011017690335691843	-0.0011314039290085977	0.010947754065589593	-0.0064674981042904	0.007551847824725168	-0.005505907611408617	-0.022586197553855707	0.0008508700800941151	0.0008912929967339868	-0.002869486848008235	0.01097658577165685	0.0025568509224242254	0.011755054046737162	0.01574688692321757	-0.01721910151820368	0.018361672083064842	0.006250564711593626	0.009323954683967791	0.00876809944721858	0.015164211802226263	-0.007541743007901114	-0.004333123029649555	-0.0023297534792521167	0.000921494460635817	-0.0012523492493684125	0.024511257408261877	0.06972564283616858	-0.003894642319533616	0.001695985839853397	0.04133677403497521	-0.0007358925550360188	0.0020490671782881767	-0.00036397657737578126
199	-0.01039736377389583	0.0358094791260805	0.003991669776526733	0.004098385989938787	0.010560999762148138	0.02538990921010048	-0.0018423848139290419	-0.023631588528303913	0.08041521910009194	0.011910584832662195	0.004117523121464435	0.007070509325548631	0.18685515677159437	-0.031415874733903615	0.04485155000188171	0.005067926850614709	0.006602940335569199	0.007960423393783408	0.017426200479354705	-0.006469365109963	0.026072189684856473	-0.0015691542123546925	0.00885136656992673	0.029792610176427613	0.042058727942460246	-0.0026233454107276247	0.005131512932935451	0.018687003012722442	0.03663629377701455	-0.023157635463906943	-0.033652459397302895	-0.0025540189447047544	-0.011489879151758432	-0.026916420192613755	0.012814658267325474	0.0038710976009001764	0.002144632549214318	-0.007865962831064109	-0.0151562151191519	0.015427816380447124	-0.04403239458336323	0.006981845364307039	0.008841200293832646	0.019663660120409855	-0.0005793540757167376	-0.00979073605028838	-0.00234475845731305
200	0.0014237403767305551	-0.009307346198501478	-0.00042476966222191047	0.008191386783616098	-0.007797674587404711	0.016709038982672047	-0.00041994816882267064	-0.0028478203834708484	0.008213163850949435	-0.0070207553202451005	0.0005031314712699013	0.006534363303663762	0.013724997123651658	0.007674126308154434	-1.070561594903978e-06	-4.459669238550297e-05	0.008556308245427763	0.018109823404185082	0.0008883870053955275	0.009815111656309262	-0.0027242449228539753	-0.00011610041407381158	0.005272628045291496	0.0005337881894993752	-0.02042954381638864	0.0013417830072546381	-0.013616740457428046	-0.0002496101134566317	0.041886812282463826	-0.0006319477546977788	0.010921393135835799	0.0004620520021181582	0.009771140901016547	0.00671475523633098	0.0010492569187671233	0.0006630770206977274	0.0005129294919816015	0.0012754360851405587	-0.010483920565879512	0.017061438929071623	0.07673515168761905	-0.02023552462970056	-0.0035592487983030384	0.017193835947758175	-0.00021538032530527413	0.004480240810054632	0.0010928689257401834
201	0.0038682041537776656	0.002139011298146714	-0.0010724962402797176	-0.007578731926472962	0.009730325117656993	-0.06346921407087344	0.0009983745898265698	-0.022991030864806524	0.015517829699563257	0.009608159756320046	-0.008854263267790005	-0.00048270591951995697	0.02160355434075793	0.02085133896145536	0.0076464979324471095	0.004762286346367247	0.005214850492370244	-0.03150410141223435	-0.019522930568249542	-0.005097876283572269	0.05431355039190981	0.0011935295194394086	0.011394466910850425	-0.014254939433844038	0.15376835441453376	0.00421550416796729	0.003260833941672825	0.014501726162318604	0.032905203810726716	-0.021268831854959428	-0.036852593540890724	0.034432352645548815	-0.009980870169894056	-0.024666839276071446	-0.028729458240876075	0.003394645386934152	0.004677573201325639	0.0004838752837775802	-0.011602376086749088	0.012525820342069938	-0.037512963647377384	0.010053679094830964	0.011123967801796735	0.016453102299304245	-0.00010621967853975713	-0.013573340237323173	-0.0029775826426482856
202	0.009798154013683984	0.0049827367818761625	0.0018909518300740664	0.008796989040310465	0.012157419681780671	-0.020614760120731337	0.001918320442652556	0.012410754161974341	0.0018620536416764147	0.0163354668002411	-0.006106714463789338	-0.0027510855569944353	-0.011495214743779219	-0.0004106026751490301	5.323664668944015e-05	0.00031555406136597665	0.009270620504475472	0.0070890167249148305	-0.009443679009564566	0.015265668137942157	0.04111190494156078	0.0007838010326470576	0.003963946364195283	-0.019323274549873586	-0.021162411201992838	0.00914450753540593	-0.04528713849940931	0.026730416131771517	0.04124375346340296	0.006884338010277949	0.016879396641261948	-0.013138483845881987	-0.010519940718407629	-0.015252706194269794	0.018497079297005177	-0.00026233641497962386	0.001587357720610719	0.0014446501306204758	-0.01587245104628692	0.021004975034661096	0.1182756677189214	-0.0066716687261805605	0.004454096936613884	-0.025094994881473216	0.0047329330651771015	-0.0025211935015730905	-0.016841752794725516
203	0.0012890398036231683	0.01073599388490561	-0.00029607905246023134	-0.0024472546891328483	-0.00044754469922397497	-0.035177810520547415	0.0018123900314111392	-0.010418208346669452	-0.0019353014695062637	0.0020015104950544013	0.0005773597652015702	0.00018803176171204578	-0.033569928361133955	0.004539393376965662	0.07049898282507279	0.0010896777288463629	-0.006499590801590476	-0.007783405470389808	0.001792390571860824	-0.006796215636272689	0.0008705713270815201	8.237918920715292e-05	-0.003727100343849615	-0.016402976535345677	0.017595444306853565	-0.004763892416723948	0.009089806545532247	-0.038537869428649674	-0.010469394868544552	-0.004975287634061032	0.0013343489542452145	-0.004243860425138811	-0.002017998121147739	0.00010159603620891553	0.00958026598706579	-0.00041141106355731103	0.00013169426330165052	-0.0026773406259662383	0.04162281110161888	0.029781422710969913	-0.03884927525981987	-0.013470545508969312	-0.0024496304723416215	-0.02613455341399689	0.0017749965348465035	0.008918459512654112	0.0007852627806948368
204	-0.002021528356623479	-0.013379791117137413	0.0006766186156901742	-0.0138014178375966	0.009713127793992169	-0.036227721184696686	0.0012897410886756242	0.020527429058222278	0.0027067649201433447	-0.002153115358522418	-0.0002745842583252556	0.002221766192833809	0.08642474033287914	0.027641480912914997	0.12552353382368112	-0.001601117056244977	-0.007088495355300706	0.029657887020947883	-0.0038693508329217348	0.017690017523518137	-0.027162539800470363	0.0007343144182591798	-0.0048788799919954155	-0.025354939096741504	0.02963212791148596	-0.002894115841408993	0.00838854863879793	0.041283391429342176	-0.0046492084076880024	0.013939948538640909	0.01647925313606894	0.006612763789031277	-0.005105920588822651	0.023249267827681074	0.01796268123427924	0.00401951712012069	0.00017969249437365227	0.0015325526989995516	0.053418675514611956	0.0204804762752836	0.008030868722646642	0.033705904326407785	0.0048666780394274085	-0.02833744552134011	0.009250870512115168	-0.0032048509487503317	-0.0012429494474310596
205	0.005549501958277999	0.012128022987489995	0.001478900365655104	-0.01343671317782302	-0.007320323296682502	-0.03293080570001955	0.0015286334382074165	-0.007923157354336722	-0.0077970691762640765	0.0006601380227555067	0.0017931989808956648	-0.00200491558439356	-0.03429242536660215	-0.00601155397692584	-0.021491422932327375	0.001199962291831545	-0.027972924551520145	0.01779016325384476	-0.0040204214279764006	0.0049975150245784895	-0.009086242939275263	0.0006878032012609602	0.004237880814819949	-0.004100495642472673	-0.013142800232813187	-0.0038608428640986626	-0.00400927288713823	0.03185527038909134	0.01244670024683115	0.010354998599475395	0.010903468237309057	-0.00032583083336490566	0.0015046146256969095	-0.013238260620143364	-0.014017265142972917	-0.0010070810872758094	-0.0003018398284880125	-0.0033148396008560468	-0.029330821164794123	0.027002524805605922	-0.04912259851272835	0.0014091745067030613	-0.0002636943916494725	-0.02046842883682758	0.005455924345831205	0.002110589738718371	0.00017928200751809366
206	0.0037944915473644065	-0.00929744697508279	-0.0017012677787042348	0.00015379718351468137	0.004419411736045712	0.019709506577484433	-0.000410528413968676	-0.005017443883969767	-0.004436209745805049	0.00033413650099052995	0.006096654949757349	0.002872626559962379	-0.025503975337809605	-0.0005352115951548	0.004874646696634854	-0.0005466091186847398	0.012261956709877814	-0.007013997363460925	0.009874670916946174	-0.01095335568190641	0.0054278058411582454	8.560183242725404e-05	-0.0015164396216605564	0.003526120991569167	0.04606468578963337	9.340600250430237e-05	0.01124757220993902	-0.04761911874295281	-0.036670420797772954	0.015327562083696894	-0.013138542736548514	0.024626314386640213	0.00295135261006398	0.01898271803536724	-0.024088770141693975	0.003899480808092592	-0.0016196738716310211	-0.0005629854435943027	-0.029644638454688503	-0.019376095743044906	-0.06534723600888596	-0.005541520803495912	-0.00046527130784532867	0.0301603632094182	-0.0025082460087511556	0.005630325588363809	0.000235162751978033
207	0.010776638673296974	-0.0052124009724743075	-0.001075770572534537	0.0013086080407463437	-0.002017483462194357	-0.06804034618535766	0.0018043539976153335	0.007036669295768601	-0.0005827343016513542	0.01753985379972938	-0.0009587137159436978	-0.00769790727861334	-0.010361653763715126	0.01932915560558307	0.09667966615914557	-0.0003834871802853513	0.009996723333379	-0.007735597233746642	0.010060849748446045	-0.005275309634548484	1.9294551635149793e-05	0.000471469562203463	0.002633663341970446	-0.02023065649081117	-0.008435302616881784	-0.002308050761754573	0.009705192789475858	-0.037182434530404485	-0.016932036130422344	0.013788837483476785	0.01593424832869704	0.0031768517967443914	-0.016579129648808966	2.2134055144118393e-05	-0.000555417724126335	8.922695733581607e-05	8.006166824329745e-05	-0.001244763398510255	0.042299874977353956	0.022522994594602913	0.03458126510335705	-0.01323831224375221	0.003259992712465082	-0.010730258262407043	-0.0006563411706773004	-0.0005425322396343449	-0.0007975473950636056
208	-0.0026942230875405806	-0.019648699426398762	-0.0008399125380214735	0.002759949131948978	-0.00043056442774549054	0.018796432109245087	-0.0004329512292739927	0.0008339285596805059	0.005786901748811806	-0.009193177632245805	0.0024016566208742126	-0.005347671318290551	-0.021761989128484878	0.009137999545628533	0.06121576986861349	-0.0005343458405450551	0.020613320298584804	0.017928376481485077	-0.002764778268867541	-0.006357262764359092	-0.010384616912124861	3.3711425381245835e-05	-0.002442298275433015	0.011170392467646574	0.0010761213872979417	-0.003359949558040326	0.013439019019345777	-0.006837002805525535	0.02435504355012522	-0.00640958301204967	-0.012345843082131817	-0.008841179980520747	0.012322934021030579	0.0181517550457198	0.027615561930405052	-0.0025314398578156917	0.00037079400281687935	0.00011302586851061596	0.018892637074303133	0.029954544956802553	0.0474421978368605	-0.006659873782569667	-0.001296351394536419	0.02814022093486413	-0.002680498581319567	0.007007446563106666	0.0004655530904481924
209	-7.70206115862624e-05	0.0014697101564451263	-0.0011504590884971193	0.0064729719242930224	-0.004093933426121093	0.005306313394062709	-0.00010355830706844389	-0.006269608573441984	-0.002129736551019878	-0.01203099197286001	-0.00933678505265512	-0.005302458532315121	-0.08258933928291916	-0.0014050233363009455	-0.07371401428141817	0.0011213915914957218	-0.009175046796612655	0.01616669114739076	-0.005534871802771785	0.00043406362225233055	-0.0038063844195476955	0.0004374545772066737	-0.017162002089034123	0.00284744707512686	-0.06989339698813583	-0.004484579937979225	0.007409587578370935	-0.01470605588919759	0.05084904709418708	0.0037327465840847262	-0.021419299375257488	-0.0017691336071056993	0.005728173817077615	-0.012889638764550094	0.024077804486578352	-0.004452539534713924	0.0012974896898103412	-0.002271196651588238	-0.017286441942677994	-0.01490371203513149	0.008570416109325837	-0.008811954295463081	-0.0028956239790320372	0.0122422087697957	0.0041820392148664105	0.028901515145950914	0.0011750097700145676
210	-0.00035857989632340215	0.002295914579062306	0.0010630009734828097	0.01376217816548297	0.0142604860050663	0.017375314247884775	-0.0006158993736998875	-0.00029104987792016797	-0.02165996054657856	0.020532759542431344	0.004010077940473419	-0.0034596150110779616	-0.052207263838823924	0.00047695770972307796	-0.08612328260736055	-0.0018699015401596182	0.012784926643811936	-0.01035236016444438	0.0116134422897888	-0.01600763645809184	0.020066582375526876	-4.542460236513267e-05	-0.0024745656563670984	0.0015788010562024924	0.03130124213604422	-0.0017252803435734044	-0.022008395358751744	0.0013197361152399519	-0.03060689352638622	-0.0040278995198184024	-0.013955299380226738	0.013020914407491837	0.00476996599272388	0.001990506905321046	-0.02792721495924937	-0.00016743345865812318	-0.0002449935963100468	0.0022771571348891204	-0.00040916893976376877	-0.03735311533157583	-0.04752004448652594	-0.014381787422390154	-0.001325315618864622	-0.018631172025919195	0.002063523139554672	0.0070554410241439654	0.00047358249405607514
211	0.00240643587343555	0.01201185370635598	-0.0009439737219959418	-0.005876911628618196	0.0035368831844511998	-0.08155616382296846	0.00020584379386470963	0.007494593055683294	-0.0020030607047822656	-0.001811651681315213	-0.0021828472284948584	0.0016479800144173467	-0.013181494674190863	0.011021721334076414	0.06123971034916233	-0.00039178352545874584	0.010418560745533443	-0.01450551022598702	-0.00724893850840153	-0.0036767447252593053	0.0008104566270511076	0.00022994572163639117	0.0018608208116972825	0.01938461630945742	-0.0059092274092712605	-0.003206151690905889	0.01027368796902947	-0.011127675743489515	-0.0061544259965146675	-9.304981455267105e-05	-0.009361386773460786	-0.010505324047921937	-0.013260949554873513	-0.010891068761837878	0.03132749503845629	0.0008792628843046623	-8.461306936806903e-05	-0.0037626115434803245	0.045054092424565366	0.033597717426653496	-0.030757553856870522	-0.0014620976092919104	0.0025662647503825694	-0.00923570570634694	-0.0035417306829123377	0.0006069927491704637	-0.0006052335344021579
212	0.005764690884444711	0.00012911272619355648	0.0016960573518365802	-0.010731348350430332	-0.0030001945430248324	-0.0214727151723489	0.0013429796660124759	0.009291382595244261	0.0003659231771088123	0.013653819823106372	0.0035288684850670778	0.0007765041698110438	-0.008478239386048282	0.008087602456828385	0.0854676153452144	0.0016689701633820192	-0.005153508595155725	-0.0014672673454026266	-0.011389977820647292	0.011303298734838518	-0.02035519699874681	0.0004309674534800408	0.0031498565526517515	0.00034707348680252444	0.006306482473656186	0.0033881393590290882	0.009325486263895682	0.00842164528834981	-0.02552524962387384	0.008708283601637619	0.01758812032422833	-0.002402017358650689	-0.0013856514808005525	0.01192328540535395	-0.012836382831775277	0.0027024885483212416	-0.0021243690507537554	-0.0019014561891867482	0.09012989399498775	0.02193395348272519	-0.04896845102323248	9.494023353128194e-05	0.0037233441069078757	-0.015257517175609265	-0.0018259582552440246	-0.015874778885406497	-0.0009259967302189786
213	0.004920413351997966	-0.006699735470218819	-0.0005951986714527568	0.004643809515007727	-0.006998233491910225	0.021804743924318044	-0.00033279294654158935	0.0010423624585765737	-0.01083623244353791	-0.005159279882059918	0.004821243911449914	-0.004568890108572166	-0.034917361567612326	-0.0013140039408163593	-0.04850357098445772	0.0001566853170290513	0.005980096058771862	0.004576941578241117	0.0003508746280300861	-0.013452066802152458	-0.020666417747047493	0.0003364424772709897	-0.004096395535220265	0.005695811244999943	-0.03498507224221222	0.00046674108639603167	-0.010985547835938247	-0.052464242586813856	-0.016063137555117114	0.0056679297315726535	-0.0075594786814059305	0.003287100583726528	0.009513348423764192	0.0006788486937680828	-0.014141430283028587	-0.0027199445602010116	-0.003420971670951735	-0.0013810077649357507	-0.02023444564060521	-0.02471719224712244	-0.0742747504290242	-0.008657872711049307	-0.002781121546501148	0.010628305992125182	-0.004292826906155508	0.009467748706891292	0.0008771580649140952
214	-0.0016126765305617724	0.005069443645977863	-0.0001229566963487524	0.006109363356321898	-0.0032140435352442593	0.026383437149579646	-0.0007913595129985865	-0.012504877086483948	-0.009042388814657501	-0.011249897187284535	-0.0021499299921889778	0.0087276554597951	0.002627014044861975	0.003008628687535055	0.07640774622354116	-0.0007140396002029411	-0.0016145957119382652	0.017233509772429774	0.0024705708327668256	-0.0020832344292130768	0.003993027684206532	5.700136864026616e-05	-0.003339234816332504	0.009782248600424825	0.02595950277714581	-0.00041466320987380097	0.007086607105947468	0.023061142253546305	0.02470397040778981	-0.0020484532615581696	-0.0015623242013587419	-0.016297390699009824	0.004000125288354748	0.006164365581490661	0.025395664733614258	0.0023473654104693912	-0.0011052827091650745	-0.00023891005083391659	-0.03219189174495722	-0.019613963997987437	0.044465430882450044	-0.006088764906992339	-0.0021014700755898745	-0.0023264385195177753	-0.0010738388629479572	0.008341548824238328	0.0006887464606264448
215	-0.022968302503027817	0.03205247769055171	-9.128725011131998e-05	0.019469607439791557	0.00925868648835299	0.07072977834271107	-0.001715799687220838	-0.026434087891477102	0.01817145168744403	0.008300893892021956	-0.00837028684378841	0.02168962278623722	0.18528165279855524	-0.03890318324763286	-0.08994441699593556	0.0045887504506479816	0.0044267238830667886	-0.03318683931921025	0.014596334696269619	-0.0043191753632125	0.036660495115785625	-0.0013813420571926866	0.012838382849455496	0.029272159625843758	-0.1225327302812996	0.0038921411911765616	0.002198703923430338	-0.04589153444053308	0.03078677372599964	-0.020196411081006223	-0.03574952961527387	0.03268351710230609	-0.00912408835702197	-0.023389577153021573	0.00817910327127637	0.003124126392988566	-0.0012433345404577931	-0.005316543668672897	-0.009584585148834602	-0.058877647459668135	-0.033811375437261613	0.011797798118713837	0.012420072534998853	0.014630218815271606	0.0001624155326600027	-0.015721018953417286	-0.003336886171823372
216	0.000108575351130008	-0.004153961260621402	-8.245093725602175e-05	-0.005170064039170134	-0.0044374701112272945	0.003018743754144021	-0.0007351640831247677	0.0012478052568338396	-0.015007637263037962	-0.01842181610864408	0.004640525072354325	0.01617775272657768	-0.02994781361223705	0.0034775286150390736	-0.005181910721941405	0.0009519634002636836	-0.010108251732603718	0.014324762974617222	-0.0017958691086534264	0.01644538578621909	-0.013900367718561384	0.0002231483902754832	-0.005215362402427705	0.006745499193917639	-0.007286527431327297	0.0006834014645481039	0.009228670793295998	-0.009860855442366818	0.014435642132709387	0.004522627803385951	0.002283420502688687	0.02378903934925862	0.012653210842818102	0.006791644979071978	-0.017605210259839393	0.006041697272085934	0.0004359172328860331	0.00292817009895857	0.012472361440168934	-0.041530435884355774	0.024240705075628553	-0.010009482834611302	-0.003785541689051117	0.04031847389908854	0.0037164700892054967	0.02668591577971503	0.0011556013826089359
217	0.0033547426665190908	-0.012091224093350438	0.00030880702554238366	-0.012829986660228148	0.014216018105982128	-0.019844000533582824	-7.90198740090474e-05	0.006330593033384369	-0.009720420106792315	-0.01001513970200457	-0.007061518853719048	0.0037795724854714	0.053480089167294534	0.03234878584240078	0.04396992842637819	0.001434338069147132	0.012710619043987553	-0.0035126436619733253	-0.0138847361574037	0.0031679097620327655	0.013556941900468739	0.0006577061997404147	0.003804971219365101	-0.0017817086215613591	0.05671686794699271	-0.004883179054833679	0.013362612887452765	0.037102472611677595	0.020087514615300082	0.008457947765824212	0.0028048429328534066	-0.013534716618425952	0.012711741864255385	0.018834779412659004	-0.00029971269859491065	0.005967515968253883	0.002405663943754765	0.002259554343649085	-0.010800938805517976	-0.022071150555824905	-0.03604274652249602	0.023780838724976473	-0.0012031138930145163	-0.004881808101671603	0.006208090018187093	0.006852949636715811	0.0004397059791075101
218	-0.005088015998060703	-0.030277771978506444	0.00365319830926455	-0.0034917166198199733	0.011058182023369546	-0.027307626179180578	-0.0006656395488305582	0.004941140579225905	-0.004066312902411098	0.019255984963538884	0.003873367855739085	-0.0021601819387209653	0.09334983297875145	0.0074465191402003405	0.01310705959425948	0.0010833747843629726	0.011031347331596414	0.05074823946126507	0.018506554260044456	-0.010844810073788654	0.009064975899424049	0.00046470531028494443	0.02208268399786639	0.016253418641937155	0.018516814121659186	0.006953996211952214	-0.0203268671482918	0.034626165732714195	-0.022311660139947613	0.008711322061208051	0.01968769035000253	-0.0010559769493755794	0.007196803736503487	0.022524375772151155	0.022247600542606945	-0.0026637430424880206	0.002401457172263009	0.0018617502232318426	-0.026493986741757104	-0.023425868628647574	-0.01476679453843382	0.022964072459463993	0.0015585134763317374	-0.018172936444335968	-0.002381233954774685	0.002276862403182723	-0.006373715251359454
219	0.015157019661585776	0.008442997719601063	9.61837896344405e-05	-0.008510885197693333	-0.013970634851464936	-0.05611948310564665	0.0011002660684741865	0.013153958598477386	-0.005449486822813973	0.008223775841883009	0.003067596358381741	-0.0040407873410369215	0.012709087442238262	0.0030662505289853616	0.0390363554959122	0.0017584765683017832	-0.0026816887935164177	0.009359624410101715	-0.01709527129788625	0.03191701090417547	-0.022452037547542627	-0.0009928038940351508	0.008956732825304662	-0.016468993663677822	-0.02087131494956551	0.0012862464730229895	-0.00520395411446226	0.01851359776309431	0.01602209028322537	-0.008768621789827047	0.020342906013520436	0.0035269373657338273	-0.011906933219435064	-0.02331422907950722	-0.04473426300055507	-0.0018199827151691	-0.0015963157393937687	0.0007990771028127336	-0.015008971730822013	0.015307580284857403	0.13045381923423807	0.007109118210022423	0.008935780385833874	0.030856425443174223	0.0025853383449686274	-0.009947457683466474	-0.0023709777588673078
220	0.0059575694457777596	-0.00439446640946378	0.0023532381324024845	0.010486052044791434	0.0016446360162962238	-0.008317195426586701	0.0012454753820431677	0.004126992630161727	0.004653079398351293	0.014960511092630463	-0.0028282255497287466	0.011109910425299253	3.32538000329001e-05	0.02746349208146682	0.0940349605292327	-0.001922536224992544	0.008441684930330842	0.042937774350692876	0.009639066896824764	0.002022631375605775	-0.01114717639310541	0.0003261714909453935	0.005482627846910386	-0.008506061094718877	0.06777764888821866	0.0001892801658681869	-0.019480946907797236	-0.03150771903322398	0.008563493262296445	0.014956427140444489	0.015557275275264426	-0.01660121836422495	-0.00106918003660918	0.019524396546445156	0.016731365028228955	0.004874296862415449	0.0002602374489834601	0.001248282869431052	0.09077849039509459	0.019271969232461723	-0.009169705747709065	0.0029127156205215913	0.00581731359303157	0.002495186459885291	0.0014618236587245884	-0.004780078392132886	-0.0015064827103066906
221	-0.01252190630423058	-0.020460598318575517	0.0009414459327502804	-0.0046785606907242885	-0.0016427396727531959	-0.01148520621084073	-0.001566409635075335	0.006834521750617414	-0.005376929438403838	-0.020324238273434096	0.009200485238266783	-0.0033085462974616884	-0.01652448471264816	0.003346229086106664	-0.0644662707485804	-0.0010412274040783225	0.0055306508347278535	0.013500147692571251	0.0025789258733319663	-0.01563169654882715	-0.03031855294899567	-7.103655884094714e-05	-0.008138001303488053	0.013677185761322494	0.04235203843616177	0.00345766992791144	0.017628720787536207	0.03169947379765882	-0.030825847240389913	-0.0019154339090875327	0.0038078078198397237	0.01767757710325457	0.009556031161995302	0.017916003286548847	-0.015307840356480576	-0.0020872534561618083	-0.0006849420723203372	0.0019539608303991212	0.035696437066398946	-0.038725441001258486	0.009593568500351786	-0.0036796058562341785	0.0009183709453038594	0.017183527108643338	-0.0020503792290516567	0.001969782604532849	-0.000377240771384874
222	0.007567286968395717	-0.005041310395884093	-0.0008311728614096989	-0.010886379193263806	0.002496718244456162	0.0016542192103332055	0.0019007052280220356	0.0022545395928118992	-0.009976475458926319	0.004602592318551467	0.005218253172774306	-0.008689199647344775	-0.029011490561307852	-0.00819540242467132	-0.00033538390295040544	0.0006658050659293504	-0.019059701898486617	-0.02779389354483457	-0.011582250428352633	-0.0009582495200164906	-0.011875664350872997	8.844727479556249e-05	-0.0024777551803608555	-0.005762149010204528	-0.021657428026324373	-0.002301326416241199	-0.016471005711313415	-0.021944128531939777	-0.030044990111545843	-0.003085116609851233	0.003728124276456467	0.006282334817829323	-0.005426160100391882	-0.004107472402810132	0.010424157560657912	-0.0038793064944277174	-0.0008718715852226507	-0.0051626806746783134	-0.002307635009528479	0.02835576338614241	-0.04426591682601004	-0.006702702496319128	-0.00132817863674148	0.0007342322428390525	-0.0041226033758007905	0.007060185118043528	0.0004743761740735663
223	0.016010571577186272	-0.01385698729227445	0.00122840586663447	-0.014141883888032261	0.004010196991431423	-0.04371279702960644	-0.0005559637384395721	0.02113083014253197	0.013978262026450843	0.0060434596477786165	-0.0008052874660729556	-0.00025978049054699537	-0.01865181893430975	0.006722951780623978	0.04085887542709649	-0.00039313091415422926	-0.011291853585498104	0.01842017831400051	0.022009629646315056	0.007031996323186811	-0.015496018289513042	4.155168399776546e-06	0.00036155210228212587	0.013903586396942608	-0.046955508124339275	0.001735136117943075	-0.0075730956505734	0.015880402532059617	0.0005125987924377472	0.014886440950271265	0.02001553972105215	0.02556016198341008	-0.00407491961684233	0.002268815803083305	0.01083188237888353	-0.0004017062356094812	-0.0023779259252185506	-0.0026211183283667964	0.0502360368283812	-0.02626336123089944	0.0021923957586503793	-0.0008183755695589092	0.0012204736148597965	0.007205251700835039	0.005480658857441463	0.002837003105609601	-0.00023215604140415757
224	0.001159141874732508	-0.01009725252882149	0.00038844033218238554	0.0020297586281605965	0.007822060941317498	-0.0032305550325262334	0.0010296521288678025	-8.654361241285489e-05	0.003970210212230506	-0.008593947057055329	-0.0021154729379719477	-0.011621727152663793	-0.0013224785606990557	-0.0019380127836246663	-0.024344138464118068	-0.0003102277950174393	0.014305259567938624	-0.006034969248844872	-0.00954127634985702	0.011028659268789936	0.016327735825569678	0.0006952231545631407	0.018049104042232738	-0.022644225065390138	0.021720751738997585	-0.004184267827502578	-0.012064067056309259	0.007874769316147416	0.02097932080562456	-0.004347734909476774	-0.015810092534300903	-0.007568642515375537	-0.006514305009920646	-0.016880936918042027	-0.008675041241031198	-0.002015697673987687	0.000697126295029556	0.003747087641995329	0.013422238465820871	0.0315305924422191	0.028136453422074076	0.02697059622363132	-0.0038255619951988113	0.014080199392256002	-0.0017641353836188012	0.011198413262335127	0.0011666957308272376
225	0.003213524732219747	-0.005772164246258333	-0.0012122571870999193	0.004876222532000536	0.0001277359657813521	0.003705813482981783	0.001617982872807968	0.012011693170970405	0.00931375959468446	0.00834135468740079	-0.002304577958179802	-0.009023353870987514	0.021647806240268443	-0.016127788467971714	0.01079722550329357	-0.0009801085578681852	-0.0026108026644018085	-0.015414923705595074	-0.00666763179995661	0.006419370887179638	0.02454976552588749	0.0003341136213973781	0.017997031901329466	-0.025382578442906378	-0.019702728198751934	-0.0023132369244666597	-0.02553672906475001	-0.0012351889684981496	0.0030442807670845442	-0.0032091810864732047	-0.009910138757306276	-0.008837577253030126	-0.014817382392323209	-0.007889835744591869	0.011672147817983635	-0.0004670244572609044	-0.0003400052328615058	0.0036487622149994946	-0.034400084889709664	0.02944187185779825	0.07435535435641076	0.02079088516459516	-0.002182533052265461	-0.015159618849681233	-0.004660049956442709	0.022833519164608303	0.003113232045446775
226	0.011193024326906076	-0.002373713069029345	0.0011970732496554685	-0.011991339333370241	0.010833284192262517	-0.027026812856142796	0.0014807063127969995	-0.0036472805271467778	-0.005689766137824339	0.016669601789784123	0.0019366236911348693	-0.003703913717355399	0.056489686038420105	0.023678374473056246	0.08847779205331005	-0.002465895976603774	0.004451593861420214	-0.010666485700523014	0.00012955369364539142	-0.009304175522845888	-0.00038721401832858516	0.0002690802848207376	0.0035948838420082813	-0.006494900852802693	0.09087590270471647	-0.0015819312528745245	0.008998128673107307	0.03349303895139232	-0.02202210060205363	0.01246227210639243	0.006243774401922738	-0.010687361861541799	0.009122200212588243	0.00587874639905948	0.004293035380699588	0.00047624268147637114	0.0005452268345005603	-0.0011904841516236294	0.07377220125953053	0.021426121601340015	-0.057507787417614906	0.0006324926912344433	0.004122814713691541	0.010410595781638653	-0.0022531369911164504	-0.001972250379181317	-0.0010367371627953415
227	-0.0016815309966873252	0.007841859650440482	-0.0006843849490356435	0.00359004754428044	-0.008795755187057079	0.02745969185309479	-0.0009068269922866676	-0.010121605823880112	-0.006792806374652324	0.027168459109672173	0.002900980737152156	-0.003665082754703698	-0.022690802366352836	-0.020862729749665954	-0.03468725829663367	0.003463000817717619	-0.012755890484002455	-0.016330625476704795	-0.002794659029882309	-0.011644895008977429	-0.0143768098905664	1.712555961189983e-05	-0.0007454245940823242	0.008750291136324334	-0.04151640587850252	-0.0025692541651535874	-0.0024186516921784864	-0.06660769836619813	-0.013236327452308983	-0.011987810150491277	-0.017501551661148917	-0.018747011153642232	0.0063851120835688915	-0.012940736434487957	-0.011106245085626177	0.0006512298426885725	-0.0031384210807539996	-0.00566284425348607	-0.0206268602318661	0.025343966770038667	-0.06863449784843167	-0.004610204830491302	0.00022681622986795227	0.040939613069691655	-0.002364801519197439	0.0044835188247246876	4.330364643792012e-05
228	0.0042074024676553344	0.03854119743494165	0.002031467413690434	0.016386265667492725	0.01573397739174921	-0.06216326931843617	-0.0009927734779292354	-0.005055663417215388	-0.018261048221506683	0.014535193580113672	-0.005549616164008687	-0.014029947799971281	-0.004338600769424318	-0.01952684061470995	-0.048313452627910966	0.0031383774807817503	0.009095697648227086	-0.0037195568939772244	-0.014113263951753243	-0.015010231338657653	0.026481503197334822	0.0004826855270529028	0.004284420127143801	0.004470501677193641	-0.04331074728558104	0.0008594453496694801	-0.006678333663273907	-0.0017239755625486468	0.04088948379986011	-0.010668862342752862	0.0009353481080662359	-0.032860871865827576	-0.009640400512252933	-0.04092555341273155	-0.030536506933665296	-0.004480324325760401	0.002904901931615141	0.002860444445688952	-0.021538264724540273	0.011871058435721692	0.02000056133601363	0.0014653897598297977	0.004741764348489578	-0.05335084758778147	5.311149684806248e-07	-0.0029978657657603863	-0.0012083211270133298
229	8.945670397121604e-05	-0.0022527071256714564	-0.0011215638896218422	0.00586639930068725	-0.004321117577502502	-0.010452201637943229	-0.0008330736863886194	-0.0013469080905695158	-0.022931689099452195	0.021896949974302686	0.0022316940914547654	0.0011643437724333568	-0.027921015633852898	-0.01583314774777403	-0.11892643650145837	-0.0007962677534158475	-0.00564350571364609	-0.017046281250441723	0.006310739638551148	-0.012417957465366787	-0.02375893720248292	-4.719369143320051e-05	-0.0021788853402210963	0.001872413124526459	0.0036231828190250058	0.002828064679113952	0.012645892803849612	-0.06822750027848426	-0.021281348812537036	0.0096657560421891	-0.019567270119836562	0.026928699888864777	0.005216104071492915	0.008742921758472808	-0.02845594978390789	-0.002638348730231158	-0.0013583154180225603	0.00022593402608544062	-0.029431725035223278	-0.01862278157618187	-0.07230928337832696	-0.00634169493354068	-0.0010599035910412405	0.005921048979274271	-0.002631491580571485	0.0066156465009472145	0.00040000550923424173
230	0.003402516578770652	0.01669619630344755	0.00016790889298535784	0.0053938025397230836	0.011421031909049396	-0.062347967272213346	0.0014663696822337566	0.015604080473250492	-0.005059400246103677	0.01974521409662753	-0.0019159656196833428	-0.0033882095113707627	0.01507928033371916	-0.0005978580592845232	0.06479844867588332	-0.0013024779614964471	0.011326294601592398	-0.009607088027971833	-0.0012402645754375338	-0.011136229888691791	0.021447993107894463	-2.2120953654608534e-05	0.00019777407871964526	-0.021892169034135146	0.0510587963194718	0.0024772222531277747	-0.024443501320873168	0.02302019490548043	0.003865081225179393	4.7191159512599555e-06	-0.00011684645414495355	0.009899319862953743	-0.015885607182783392	0.011368052640576103	-0.009397780100949712	-0.001294861598839198	-0.0007949339567688857	0.0019316205357276784	0.06299208958000521	0.02530264936406903	0.03915303195925625	0.02228401068986758	0.0010734612674935568	-0.03585287730054552	-0.0021893229003270122	0.0030806063279059546	-0.008533418183262
231	0.000958057004490864	-0.015831902949574733	-0.0011375327912224063	0.001367217204840401	-0.0007039095059670333	0.00466009815439145	-0.0010996030176218328	0.008214971692289994	-0.007707863483265576	0.012977702282781872	0.005096175058649255	-0.00984192135075498	-0.024507508346472064	0.02113081498280305	0.0020250253976858337	-0.00017827279664803486	0.003962680243031134	0.016792369357730118	-0.011994996260085516	-0.0038606815053510864	-0.027536777240723277	0.0005708340911377806	-0.0012433348276780051	0.013543243642783509	0.021198535034005223	-0.0023177611937516746	0.009511003746613313	0.0150510974064357	-0.004082210859093468	-0.005844659413632149	0.013650658300129532	-0.01657157950216802	0.013984789025737243	0.012863565506383543	0.01973681734952263	-0.0017308388415247713	-0.002523867704917725	0.0009651037580624431	-0.0028591000668891442	-0.010002869334421379	0.08106613395521943	-0.00521163507125673	-0.00022012378458791565	0.027179972940507047	-0.0016870201989531998	0.005224109867893093	0.00016720345207073395
232	0.003157425312594141	-0.014816247776864433	-0.0006340629490938071	-0.005024902828821902	0.0038505205783180736	-0.03515317183390984	-0.0003988162787071072	-0.004907513580868491	-0.027721818284652977	0.03090950412721613	0.001276662651257819	-0.009169726601848982	-0.025712463480889576	0.005780592805323018	0.038435284619151085	-0.00043502970628701566	0.01805704026503315	0.006102095461759939	-0.013628873224746523	-0.017786478441345847	-0.01583342425245275	0.0005098016016142134	-0.012133532626846435	0.006106432154098738	0.015426010973648749	-0.0032495284018320796	0.012799999058169309	0.05322264889463563	-0.005481030381457833	0.0006153107553760893	-0.0012531778305611015	-0.008916544090151395	0.005120485415769212	-0.0033609102217880228	-0.002362962162377074	-0.004992357533948722	0.0004885900666931705	0.0018531684525757719	0.027839326719812374	0.008430443477055271	0.014285851554643037	0.018120920287456148	-0.0005165628732949599	-0.036517842656872045	-0.0014461257000468245	0.0057153170250968536	0.00024938169587268263
233	-0.0018555507162806516	-0.005092823927961697	-0.000938849128162565	0.002383187710817285	-0.006608844807011882	-0.0023683541252010097	0.001559414632769253	-0.002894777739744066	-0.009150484476504956	-0.010536899989249613	0.0012448262832577023	0.0005302673639734817	-0.027371611756843307	-0.007089608752122542	-0.029602629860414953	-0.002204917334024958	0.012541347973024527	0.005574426365419568	-0.009085187254209207	0.003347751075558849	-0.0008630449634202703	0.0004589871129310898	-0.002028308518361115	-0.023410573098443282	0.013804082649325528	0.0007083769355348774	-0.016755567492130707	0.036592097654166274	0.01143254699700384	0.007064742489886704	0.0009341041989411687	0.0033792705175788988	0.013915147755631269	0.016104801924669603	-0.010460569029182415	-0.0017713219364558796	-0.0006928546270437472	0.0022194555740457853	-0.030359946315449783	0.027842888446999642	0.06634209794540678	0.0034818887388554333	-0.0009247410609345894	-0.019232419048021098	-0.00263712499870547	0.006391678729140452	0.00040754028849048445
234	-0.0005587637372764795	-0.000596022985766618	-0.001092259827628294	-0.0019176166917509862	-0.0021913843790223966	0.01890307934615316	-0.0007479549750380532	0.0017620006858681584	-0.0159531113336078	-0.010395799122947896	0.003802647796713922	0.008274254187214978	-0.08498381329501503	0.001505610983251714	-0.05345913998046146	0.001004112341148381	-0.009451513780395429	0.013393895916773174	0.003490309000090146	0.0031817497401598104	-0.023883068105403776	-0.00012092022926250842	-0.005729823424483015	0.006435273824878636	-0.005197316142866966	0.0022682576046494166	0.003223089090284985	-0.006329363552917829	-0.011707685474764268	0.012750417913464934	-5.493056574295587e-06	0.00823086620828709	0.010594584648735736	0.009872376047150189	-0.010796121440869392	-9.119817052095566e-05	-0.0018041952492996913	-0.0012779941604062213	0.005608845251875584	-0.04190536086473665	0.026630414076846826	-0.010630904921328989	-0.004247338216055364	0.022416620753638202	0.0007917067505139149	0.01189730725545427	0.0012836196805619889
235	0.0016306069092076494	-0.011577277228545837	0.0006072513036709602	0.00797925474962087	0.0007243933808020785	-0.002963872514154694	-0.0002070305402683985	-0.003408370840740143	0.049123960319673296	-0.022622669223142086	-0.0008697924802334042	0.006060107439772028	0.05401210710367317	0.02824464112518988	-0.07134134735803141	0.00028662562884182815	0.01449049422418347	-0.004589377030743332	0.010301302324642481	-0.01442892588516794	0.017417581949359766	-0.00018975055707800306	0.0025636855501843933	-0.003087531408217531	0.04937495140304482	0.0005489788767794317	0.0037520485439225086	-0.005691911428179921	0.0029267033555827426	0.0064769834934221395	-0.018352704906890494	0.005141769493986943	0.013331956730015068	0.005138247865859607	-0.007463645451155342	0.005049100487518728	0.0008564886227965272	0.0010082862931022102	-0.0033258024362369672	-0.017987763668627692	-0.018298410700231076	0.01720770545364967	0.0031971784275555805	0.02157329628360629	-0.0033252328001397505	0.012161953126537395	0.0013278945503314879
236	-0.002504613845557575	-0.004609760981521325	-0.0003682353572979812	0.009042760387228607	-0.004458026230363429	0.02368610527688411	-0.0009182990490323147	-0.0030758735833340775	-0.01855443159785272	0.01900286869746556	0.0017855491861687198	-0.006788498721799585	-0.03422048021083592	-0.013758502647020155	-0.04030201389853916	0.002041600373715436	0.01356591249157072	-0.013357382590166517	0.005347517613629472	-0.015096324198236847	0.006645634108675175	0.00017972304254834873	-0.0039053991038008355	0.00716914977716723	-0.025752596319825054	0.0006018520235773764	-0.014144945645853077	-0.03334666278136998	-0.024390383947638684	-0.0009977712293077617	-0.004663123655514521	-0.016283945454597184	0.014351149256984688	0.009917400260163717	-0.008162616802453549	-0.0010385161864925527	-0.0013369774306212546	0.0018256008784520606	-0.026103296736097226	0.004154132203293098	-0.007603888740786828	-0.008427166407014611	-0.0026096770931442756	0.010927719634289321	-0.002952703070186694	0.009183660859640525	0.0008296305807759937
237	0.013368153476880001	0.005117965244383343	-0.0029658665705710506	-0.008511403301339976	-0.00947018840774699	-0.016660761080915555	0.001251884651612065	0.010826242969616562	0.004371270858382359	0.015099339714887744	0.00045296873665593015	0.009005220372600979	-0.0005262339685350563	0.013859042975191919	0.08587344965174191	-0.0012073928181231032	-0.002754679410510661	-0.022033092352829815	0.0010869725322844716	0.020171790105240988	-0.017277326234614348	-0.000315343019894454	0.0053292873016652096	-0.02705454617018439	-0.04638168695142394	0.0041732205570456146	-0.01610264454158055	-0.02751314824805265	-0.03686049419439511	0.012731892344901219	0.02674694979277255	0.0060460299914958555	-0.021115579180780445	0.004767053306311594	0.0015901884945756985	0.004486346628454015	-0.001926180632426934	0.0029102223820315237	0.070336480049536	0.01944695000206139	0.048860325000172206	0.0027274941994234743	0.005679670257176357	-0.014701593009504415	0.001216756757757413	0.014337823600783044	-0.0014683255035059866
238	0.005766033634810086	-0.0020649523478573737	-6.831487891702028e-05	-0.006574845848780144	-0.0005460762284890815	-0.006751379716022155	0.001054266829802166	0.008518688358974288	-0.008058065993916487	-0.028242755885450117	-0.0006292416709388768	0.0034713771927446678	-0.025202781886630117	0.0022368921640820464	-0.01975885569195516	-0.0012066155019294113	-0.01817232029628324	-0.00029310695024297535	-0.01085406659967295	0.0263503752300994	-0.005995734507227828	-1.749624135000431e-05	-0.001433890599818014	-0.012464211879355296	-0.008538061379012894	0.005862211760539882	-0.0025858025316506023	0.047895570000312596	0.00390884933096703	0.00017301256997895092	0.02157860161710371	0.009574327040692329	0.0012643476750694542	-0.0209534623799534	-0.012176105928470914	-0.0008870020742750007	-0.00130098584972567	0.002142596653992613	0.019016983711513162	0.006152651673813415	-0.07039943276033449	-0.005441809098992141	-0.00039117268820226017	-0.028858916081243892	0.002789288236029677	-0.09791883724822525	0.00021462128271036718
239	-0.00252339106092509	-0.016361905706577532	0.0021666218356743124	0.008283613095406674	0.0025153876506690603	0.05796853480597579	-0.0008353041553315714	0.003787710431274326	-0.01009374350411706	0.02222530550392544	0.0058944687321211015	-0.00775638960373109	0.06333299835599128	-0.011012079570778373	0.01183009140630513	-0.0007665298141723296	0.01282149621664097	-0.012300610370030475	0.025512564539240425	-0.012613549471633827	0.036352704505650105	-0.000449973798044666	-0.0025415642685857063	0.008761789622205403	0.01146622685113179	0.0007447469998467348	-0.00406778010476754	0.02372285763833082	-0.012860951875814004	-0.014472676952633204	-0.007792879331475942	0.00019079873563592059	0.004203036462721535	-0.0010705601595121087	0.006881519596007417	-0.004417282993670706	0.002278218056092933	-0.0018598250892623593	-0.015759964632646235	0.03754959459735352	0.04469279274614459	-0.00677977806678279	-0.0013854556977242545	-0.005926059783946916	-0.0026989666516016204	0.007155094674070872	0.0004902544049176314
240	-0.0014614209751426682	-0.005888181060095419	-0.0012520610469176215	0.005129641192675528	-0.006657914572893752	0.0382719237249436	-9.944348643849176e-05	0.001884179566303332	-0.008310071585134105	0.008392671470579673	0.0027561547125713104	-0.0030840703116085176	-0.07243832161720412	-0.003073563811855252	0.04338766616974633	-0.0009557253570540493	0.01229174506593526	-0.014764048920198915	0.011855792929426073	-0.014595641416880944	0.011587940692529	-0.00032269802449118486	-0.0015710144597493164	0.0027384193438888143	-0.012347636134693293	-0.001502660628717787	-0.004557003947164323	-0.0011419069125986445	-0.011413258183355061	0.003979485633568296	0.004423110803235819	-0.0008681481715602807	0.006765036604700419	0.010855041417782063	-0.016904484487447535	-0.003967749144754565	-0.0017996092251190928	0.0021603269266830447	-0.008157697782373482	0.041937580087669034	0.1106161390199715	-0.005607442240326847	-0.0005142594130870452	0.010857465466530769	-0.0025183994551978457	0.005711500132576411	0.0002487431352989863
241	0.00663778225470395	0.012965626809960596	-0.0009621035089038318	0.006752093130971389	0.013242334967058117	0.046966715644568835	0.0016129254405249874	-0.002990618253239179	0.040394820450477556	0.019342584177779194	0.0029878661139051744	-0.009179639509839898	0.05157155154751092	0.004129710720429844	-0.012995111687289122	-0.002367691047685741	0.01108355640929939	-0.02787897110192139	-0.0023728621757730236	-0.01089639475114702	0.01351978401732199	0.0012035845181795884	0.013017451969065608	-0.02158882873122636	0.03224734490007332	-0.004300212991250147	0.011169878819774926	0.032196660777895805	-0.012766721569857609	0.009160351709068959	-0.02091671200240048	-0.017832211624864373	0.01046534497329333	0.01211352814809255	0.026952532752492035	-0.0005681017679497188	0.00038370475213123507	0.0018741180765578075	-0.026627654356353926	0.024795171209215726	0.002231875703530435	0.03626448349233694	0.001472653625987729	0.018681297150559464	-0.002106584892520706	0.0024191343727443344	-0.00030206487335617644
242	0.0038052393186141344	0.022008840288155505	-0.0024057219360234675	0.0034920621367457057	-0.012269151600422712	-0.031423115109472814	0.001395892462792687	-0.011376479637550212	-0.0019605943528408073	-0.022504113876097145	-0.0071903583493258105	0.006559963854283812	-0.01309718422536782	0.0030268012120651723	0.01810709554763893	0.00021223414523614936	-0.018720035102785807	0.0004745643240291345	-0.01044479126062835	0.012808702954145518	-0.014501661785443081	-0.000494735837630581	0.0018839280374825357	-0.02074204862647708	-0.014814377792423245	-0.002324964316738691	0.005613863370533552	-0.0438709682756306	0.015149180986519956	0.0075360492395806665	0.024458907414461238	-0.0021053207877363297	-0.005024944175264316	-0.018669767545033095	-0.007515257087632951	0.004888559398029883	0.0006875378384874002	0.001713598890903173	-0.03415275283470397	0.023378536489054913	0.057960404937678144	-0.001434186183838591	0.0025870065289797335	-0.018019593437761005	-7.103512341822883e-05	-0.0017129999391816066	-0.0006109835282571304
243	-0.0039614243130307895	-0.015399947905364647	0.0009917767160414533	-0.0010772750857424823	-0.0011942836896905325	-0.013754601063901908	-0.001012734935511559	-0.0057744120598316375	-0.013175079377374097	0.0003969936168379054	0.005517881492012976	-0.006914733773530987	0.05210137263337204	-0.003948873258824879	0.01250046776428528	-0.00042827762580791874	-0.004065486912171429	0.024126124273343576	0.0023127919297255425	-0.013517762314081241	-0.02374331296555697	-0.0004161650651142549	-0.009510943852028853	0.013064842288182698	0.015126569738016382	-0.0014202471667433777	0.01863864349504251	0.03547239871807448	0.019258914920427257	0.0028499566994203253	0.0015533786317249293	-0.0031035183224473973	0.007596115635930526	0.003243649776898036	-0.0037994217797232646	-0.00040332687744761833	-0.0003755686906137605	-0.00239169406470783	0.018609440370535336	-0.00740309926299289	-0.03701144269405906	-0.00880501622808252	-0.0028904681027139213	-0.0066966167461498995	-0.0004692920042822414	0.009648938749208507	0.0009074708957710374
244	-0.002412534436195994	-0.006991196870301414	-0.00032769862070693433	0.0017415945986869047	-0.007688486194542691	0.02270480639248214	-0.000660664449585489	0.002330760848286148	-0.014697003831582966	-0.006024287112192376	-0.0016588895897638426	0.0022534884174249584	0.008823174380055069	-0.005072846730894269	-0.026279361906560283	0.00017147580330279357	-0.012742586507885267	0.017526260686629498	-0.002307665375570315	0.010881513304854045	0.002356736458892264	2.8725676129243563e-05	0.005744559230933878	0.0007026794671892106	-0.019114656751942693	0.004241215254627017	-0.005803123850332494	0.04155898238596778	0.01639886082318285	-0.0018958383887072924	0.0027825140009542356	0.004257524131334918	0.015551955088233555	-0.0018788698719585536	-0.008990253085001006	0.0020292059018617685	-0.00169316463764187	0.002609690172306418	-0.016497282909211198	-0.028882790019064276	0.04020491781839806	-0.009805315971460098	-0.004457833505047177	0.023585874450831844	-0.001157364071557367	-0.03822485807845686	0.00134197275826632
245	-0.0016687073198341476	-0.003137976781674582	-0.000365974537074348	0.008722570150880422	-0.0034048763164270467	0.030891270407216658	3.658247685558774e-05	0.0036766889280194824	-0.01687885454689361	0.012398024522761378	-0.00159743573439212	-0.0048511815916039945	0.010360230108309026	-0.002470998888070828	0.0063682718451710234	-0.00037093126217944007	0.011352383988040412	0.005906756136790295	0.0021623826427478545	-0.01116200725618441	0.020775921298255125	0.0003535258642501398	-0.01278806988953932	0.004842367944901956	-0.02377646681714517	0.0002543478492995011	0.00710697036465256	-0.0006117684967704873	-0.01699786072505264	-0.0012353579049796015	-0.00843757292957006	-0.008668959409470068	0.006378234640001526	0.0033719223834985405	-0.018087172163373695	-0.0031737858053829103	0.0002933274666944409	0.00010445966833753806	-0.01890910792463948	-0.008036744965425205	0.027435074841295048	-0.019156624186435024	-0.004699497629095069	-0.019069074236411684	-0.0046052910628436245	0.012646546975664127	0.0014089663972995541
246	-0.025283721389593127	0.035685251287250135	0.0039779523426011305	0.008405712131079551	0.010517937877222074	-0.023104703213775203	-0.002067585717270491	-0.016406127082981944	0.0502255442018929	-0.007490059433871943	-0.00966247952317793	0.0038059838108604298	0.09051041479694515	-0.008628425518155864	-0.03632496899692176	0.0050520825530790325	0.006530982240433756	-0.007912976289864985	-0.0069662365393323945	-0.006398267605770449	0.051944543765143555	-0.0015629440741522145	0.030279983533543824	0.030961908806359777	0.11813409937399415	-1.3881151544172659e-05	-0.010631161830850227	0.018470039715105375	0.03644287536964832	-0.02305972054114413	-0.025981006609823033	0.011558678466029402	-0.011411652650491873	-0.026799802699588725	0.012661380450209698	0.0038463984836867014	0.0033119696489362278	0.0007956548656810655	-0.014971985338606764	0.015277377914208651	-0.043694429549025714	0.007141088157490838	0.008959538168225213	-0.0476513139270026	-0.0005548269529727772	-0.009986824936958003	-0.0023775638431859426
247	0.002531118632314781	0.0017909828494135284	-0.0018301914869578609	0.0037381746188228696	-0.003768444957960331	0.02553994700563606	-0.0008877522967803237	0.0058363336378843235	-0.011867362023666131	0.019931098199106472	0.006802110785993171	-0.0008305670821792871	-0.03276555672565469	0.0016289870239071893	-0.0479292491742973	0.00020269328966610704	0.01334826150438507	-0.01563874147425996	0.007448586059261603	-0.011246955736917271	0.006358447279827527	-0.00033861403847127526	-0.00350664371889096	0.006973792604475312	-0.011589936985826752	0.001454904144426805	-0.000361202524165678	-0.05283831562020104	-0.031970177059221026	0.0028504757067521437	-0.009007791173770536	-0.0007390775914411522	0.0075803650533807845	0.0015128721133062927	-0.017904033277671563	0.0003427974292119735	-0.0031537989894080015	0.002410606014577303	0.003268765950037529	-0.027432832421187048	-0.005911929412105417	-0.0037189082664270913	-0.002251741615078435	0.03526513126474412	0.002586630084241923	0.008590552611298765	0.0007304044324628856
248	-0.0034272713425669427	-0.013258116625823676	-0.000427365863225928	0.0070503262461784665	-0.007820394607879639	0.03364576754161467	-0.0005013598440013515	0.0013135412453444742	0.0014855162749050689	-0.00951979584092635	-0.0016878121838790846	0.0020632151381627705	0.023528559920312206	0.005579881333762726	-0.01078167987778205	-7.9258871323296e-05	-0.0021350425965052347	0.01572720374181447	-0.00919853122810301	0.012279167015843976	0.004554298894976852	4.933841557520982e-05	0.0063869594438553485	-0.0027591587418385644	-0.016065947512328285	0.007753534900160236	-0.007979735669006314	0.04050175994901976	0.026628869463868738	0.00302568376983975	-0.010180578731967361	-8.15272893306164e-05	0.007474843930895166	0.014454084903431549	-0.006894077145713456	-0.0012221857379332009	-0.0007273541686549923	0.001471142043592478	-0.03387487152819182	0.02510485061049871	0.06470887003486456	-0.018889513730324548	-0.0031825127257210832	0.022774871048926844	0.001643461897260233	-0.002216447274671779	0.000988430914691572
249	-0.0009202299787651752	-0.01575655099226942	0.0004932573903919206	-0.01340057830035703	0.010477360461798554	-0.0510808650543799	0.0004544100076956381	0.01752103759995127	0.0010634924644780466	-0.015107912091221126	-0.0052842244486223985	0.016227716081907435	0.04966667885498795	0.03359807718431994	0.12297286498733957	-0.0022729587071747526	-0.0042972054094393645	0.026116863330448957	0.0005902025669676875	0.004685455752888377	-0.026147442128604946	0.000455983107530087	0.003529425088379125	0.0008889453740315197	0.032974730949672355	-0.004771809381808634	0.009046279472837029	0.027445524304035396	0.02743451035880251	-0.0031238091103336116	-0.00409910054638165	0.0029995708422236676	0.004981648036231648	0.004518044902773342	-0.002525637025775945	0.004868168286896126	0.0003362294693285965	-0.0008933120754213673	0.060545447609009415	0.008270782037417273	-0.013764229482487789	0.0005534244751202226	0.004064056860730749	-0.023071424842478115	0.006944568406620916	-0.001874887112946257	-0.0010204484297981682
250	-0.0015707605695478566	-0.014293094116359623	-0.0019964476589071334	0.005802808475781307	-0.008402782282820547	0.018662435825612566	-0.0004760505982356403	-1.2287296175455339e-05	-0.010755640955974213	0.005935526881373503	0.0021462386439374203	0.0009249191938357814	-0.03055841247580412	-0.009674177319101904	-0.01414532341059239	0.0014547179038744058	0.01451818152484827	-0.005775622151455302	-0.006504792090638275	0.00200045842380753	0.0004289192860556281	9.770908307856103e-06	-0.002901724859676099	0.005543797282282172	-0.09360344829927018	-0.0014185014530854012	-0.011732353467651524	-0.04650729419687377	-0.014477433916425458	0.00864711349891922	0.005298660518815083	0.0014277214016872955	-0.004740439224072834	-0.0008070335692769206	-0.00041026426045086403	-0.0006839152985081635	-0.0014399766299678807	0.0010148445502858954	-0.031580496301368256	-0.0034897867408101844	0.03438078013014979	-0.00721481927782483	-0.0017087472650132419	0.03450144650432245	-0.002765973195311403	0.007690797075561084	0.0005798758374008781
251	-0.004429009384416252	0.0007958417909287287	0.0013008647936920738	0.012004038340641707	0.004337711301011117	-0.006863581044037094	-0.0011726743269894573	-0.00716320392971484	0.001774134191666861	0.0207019232894421	0.0017925203796649487	-0.009061226376238688	-0.02310498560761784	-0.00981786415938186	0.045538966455599815	0.00040496853819960816	0.011903077024215532	-0.015764144410441213	0.01384673849318319	-0.01610840246834752	-0.00029154409212127667	0.0002934388825720913	-0.0018797640128464337	0.01719652495852824	0.00987433370637937	-0.005212186158541034	0.008761840349966427	-0.024795506825839794	-0.010046180534375403	-0.018244051677078595	-0.00766332501729976	-0.013495371868474517	0.006033706593103359	-0.00801367705579411	0.03359528372202735	-0.0035029093513997698	0.00025795825325458915	0.0014508358498179568	-0.0059111640360791345	-0.009428612321025726	-0.04799904003640994	-0.014607481152617851	-0.0007914028024244169	-0.012616869528857193	-0.0025758411657479923	0.0061707338220603775	0.00032557226440062373
252	0.0030691443126029247	-0.0047129837058866595	-0.002293993039243997	0.005240232862717706	-0.001806740864971813	-0.0028931679367385733	0.0012768039398617405	0.0025179236786130954	-0.00946763862833024	0.0017859098170561638	-0.002878741923715712	-0.006095507223191644	-0.02800127283353158	0.0013948540689299837	0.046961650370961824	0.0001134734206291722	0.012635542861160896	-0.029295182315473067	-0.00042152320203890317	0.005718431974259279	0.018853854494349714	5.833594458497949e-05	-0.0022008816794619654	-0.01648772805734037	0.015070268340827813	-0.00018352176958055913	-0.004541765401289937	0.002129926792929793	-0.022965125792167335	0.0045417341488962065	-0.011779769690464157	-0.0063266196264317644	-0.013933551545120776	0.003645511898815247	0.023154585116188342	0.001986238867847938	-0.0004100572202075109	0.0019626170960915603	0.03373071934006996	0.028039816040372905	0.0421843619156803	-0.006368264509164989	-0.0010796482026498827	0.02486280181473956	0.002454993502311084	0.006648363827736617	0.0004054790704761323
253	-0.004594365820929896	0.0028909337256541787	0.0011615579615256934	0.013320102064381955	0.006495729539465099	-0.024894181071864564	-0.0011425807053450042	0.0023356253307618624	-0.00693407740742614	0.017802785326150764	-0.003106694484074089	-0.0006258345751996863	-0.022971274402078252	-0.014714441246225835	-0.032244528441302836	0.0023628227153619998	0.01906639033714009	-0.006056130003669065	0.004406696106974194	-0.014381468826217329	0.02004620923905518	-1.7354823197674222e-05	-0.0008222944334252141	0.007220519145596858	-0.0677343543994039	0.0062425122849187565	-0.04226130877504743	0.02153918461118155	0.0008980097611907311	0.00935472196391153	0.008896080733662312	-0.016929396743999434	-0.0010423596008632217	-0.003469456212825933	-0.007656319791352522	-0.0010948753129007937	0.00024106582575577577	0.0013144180976383303	-0.04706560146831481	-0.025488837638118537	0.03328215796453682	-0.004703056599473337	0.00015781542452386106	-0.026964942155352046	-0.002379102868032724	0.012031065242920188	-0.010567815567785108
254	0.004823784316790651	0.014751439230029709	0.0007572510432609285	0.010625586037748791	0.007892875829469303	-0.0090584856976979	0.001381368171059355	-0.005487264282638238	-0.001321977205686641	0.017904030392433004	-0.0030970630143370243	-0.0070219010892820346	-0.005078076801858458	-0.01403163801715487	0.09094092413658707	-0.0019404210443971857	0.010216278720721197	-0.021948773913467313	-0.012684819586864949	-0.002064147994739227	0.02238155348038183	0.0005709043842920496	0.002231418931684391	-0.02050502616075271	0.012127179569705165	5.826209679201423e-05	-0.013579736299562306	0.026536542803353207	-0.009773399191423	-0.0065599358711983125	0.01677684042318036	-0.04054875019791251	-0.015417982296108418	-0.014369262625356377	0.020511424268909176	0.00017665388307124856	0.0008604946371231296	0.0016686679188992735	-0.010414156600134285	0.022982005851974473	0.061846294384078716	-0.0010144488134006377	0.002898925374584281	-0.03187041497212029	-0.0018109708093394614	5.57655805793528e-05	-0.000697453038915449
255	-0.0021687922623194527	-0.0006977029951976889	0.0005715666566975662	0.008385719116157191	0.0019360437512187592	0.011446052845783471	0.00015500360686272302	-0.004876284556403147	0.010484211147253767	-0.011995664303033837	-0.002892187297941351	0.00543953224229605	0.03103153865211024	-0.00036919739824020707	0.06157314710275391	-0.00038773857987177516	0.006709836869584776	0.029999656937595882	-0.006116957335990657	-0.011956306997859153	-0.015814277913604145	0.00029507779180045553	-0.0013228641764206374	-0.010555208858803056	0.011591703748298645	-0.0029760806211540265	-0.005751917215540587	0.010249210194490436	0.022640173499335746	0.0030239492345796345	-0.005816179053111314	-0.007324008252181646	0.00039685187913319174	0.007189364489019831	0.030740100368578865	-0.0003856259466407143	0.0006221762820920656	0.0028062116012519222	0.02198737354555237	0.01385680898790806	0.014213562447186173	0.019367351325774208	0.0027496198065149816	-0.0026852759840315884	0.0013283041541482916	-0.023980097240434685	0.0014917461076550502
256	-0.02558777592975094	0.03616229728175703	-0.001908643892247717	0.010612210064064032	-0.013926044408427218	0.03419834962331304	-0.0013892056862944905	-0.013972320450390392	0.04916466893815954	-0.04517558048195501	-0.009832166767765407	0.02473588528561452	0.010958514336797613	-0.03467997784258754	-0.10335246034453771	0.005112926070492884	-0.01629576672924543	0.012988602490784474	0.002626522324941995	-0.00667128837079253	0.006325018035801248	-0.0015867915594079622	0.0084769478334597	0.013864297949743934	-0.00582991704200308	-0.0053688822764504235	-0.02221577779180637	-0.07269619842530338	0.037185619325968304	-0.02343572258823945	-0.01679156224569016	0.03796598014020667	-0.011712049400889074	-0.02724762428660803	0.013249980955460972	0.0039412452993882975	0.0002902393698662362	-0.006844647894240355	-0.015679444147400152	0.015855075058540346	-0.04499224546075691	0.006529581611473048	0.008505110163126533	0.020136348115998813	-0.0006490132945527143	-0.009233826101642879	-0.0022515882319522618
257	-0.0032865133320707078	0.006937628724278397	-0.0009557777770116908	0.009768172494479617	-0.002682391936730794	0.045895663452953525	-9.891744226360635e-05	0.0021227417789593897	-0.024486385771792116	0.007144226155788499	0.0038584149021874308	0.0027240303116833407	-0.0578186989729514	-0.002233209153711716	-0.0336321602048533	0.0022298464467613408	0.017096115737109834	-0.01946001715566621	0.0038374504530354022	-0.01683704619853472	0.015468022187629538	0.00018113923395411802	-0.005051592490513761	0.0052513839277781365	-0.015565928274230294	-0.0007673467807668959	-0.00927849901932293	-0.05367474393859031	-0.033242400930812654	0.0035982014229805613	-0.0215206873176015	-0.0024030930158334533	0.009490326553676728	-0.0004354173174012656	-0.01311800614907308	0.002624897413406134	0.000483598388735651	-0.0008252261601345373	-0.030613902779823086	-0.02640049526155298	0.013147006747297218	-0.009811663687892382	-0.003638536622957889	0.04393366434147096	0.0012884836968890887	0.010888507433707322	0.0011148489359116488
258	-0.0013930208428963669	-0.011414442333495292	0.00034311088800606775	-0.0039057375704238855	-0.0007169069495226142	-0.005530234686399077	-0.0005047649502252655	0.006101794912177098	-0.026836936078238526	0.011369508156641988	0.0025426747621685583	-0.00614767091747061	0.006670991868839541	-0.006722633411487043	0.04664138171843198	0.0013839973257605942	0.0036703907190554787	0.007751516032883413	-0.0015174417832877697	-0.002297396071282935	-0.0028384383203241196	0.00020242933777715128	-0.007065425149470774	-0.001887927990403378	-0.03280015767507285	-0.0013772756991608486	0.00026670009927423285	-0.01857467833377168	-0.004310457965269766	0.005556847860787803	-0.0012166097480416681	0.0028036333307549814	-0.004281227992752397	0.004733020333519307	-0.023174800311371466	0.0006103705505554559	9.815178244197749e-05	-0.0009374781632798087	0.009810891451324162	-0.007323582203485768	-0.03381504101351833	0.001935912225142941	-0.005446216676460685	-0.0034528705050682175	-0.0013565460540035526	0.013883879549064402	0.0016159703393019069
259	-0.00300790717232662	-0.015174147340165506	0.00024381047935333118	0.00012339151641581718	-0.0018199291703352868	-0.02378523957502637	-0.000612494340396151	0.009186077947143524	-0.011901706541737769	0.009685999273917351	-0.0015380251137683538	-0.007162772198267955	0.07767352874857933	0.017406613079822348	0.037722847083895186	-7.244757139816815e-06	-0.0029208910024225683	0.02198021814937366	0.004094499232638718	0.00794818329305706	-0.005340494458763641	0.00021243185310392508	-0.011607942301058662	0.01207596326996942	-0.02040168234415019	-0.0006727516045625144	0.020181174428716014	0.03106503113607395	0.03303134309146696	0.0008091107462272141	0.001388386131159419	-0.004090250899748917	0.01816819474449375	0.008908039573626248	0.02720458322804089	-0.005331301229623469	0.0007014690375257884	0.0010073528576344368	-0.017259946301062125	0.006549833290078591	0.03970375562489469	0.01875578556005705	-0.0022685164581553747	-0.018498490571142702	-0.0028670371319992876	0.020640413737185358	0.0007350547204870667
260	0.004410933925927693	0.007459364924730982	-0.001548389209503304	-0.0009502735883750356	-0.005997302967449901	-0.02541789963750781	0.0005367294991351357	0.0005851361090652669	-0.01156879317811429	0.010712825009350594	-4.467160291693802e-05	0.010042202329706058	-0.012632332026741295	0.01283851281007605	0.014319162741170371	0.0018254863081420519	-0.0176960858742864	0.015782894220965425	-0.002330816397303671	0.019026156702276247	-0.01258556549425508	0.00015041537498504536	-0.01092671444257379	-0.004293155144011259	0.01608859413668032	-0.002241961381383876	0.013675450874565953	0.029943908567653676	0.015713364799268617	0.011249571686440281	0.011472811684423356	-0.005962682578367106	0.007482714098681882	0.008715962285402746	0.005724728615374837	0.0016015547215377838	0.0011453895281074418	0.002389599706650073	-0.03138763712646221	-0.006783443166180703	0.04399399762820689	-0.016908276233162288	-0.0021059120675114545	-0.025652310545895386	0.00552587693477209	0.008348909318543034	0.0006899778606306975
261	0.0027035833806177876	0.010500193374916264	-0.0008707305859098627	0.008664909624064207	0.0012547777254904343	0.008016076787604947	-0.0004923798293661512	0.004012943314366151	0.022565079563346684	-0.01425378943212735	0.0013968007173111735	0.0016023466393079479	0.04712189526246742	0.01559365781536438	-0.046738145202788815	-0.0008034816713615554	0.0139774882761385	-0.012683082111035526	0.0025202956529052707	-0.007940524883145169	0.02855224572921518	0.00039316686683404006	-0.0020395480231971386	-0.0009807843271268856	0.011714253618213558	0.0031612951040758132	0.0071381407869332255	0.05790322872509153	-0.0025343003312774297	0.0010192662948209812	-0.007527604093830603	-0.012552898955118111	-0.008264844346167189	-0.00857339978894352	0.004384806718556412	-0.0030850718916081627	0.0025601192872064344	0.002559664085783615	-0.048455841075003746	-0.01857858205940016	0.06071857358199685	0.024545711785526537	-0.01254843031866604	0.007623607772848219	0.0009207335108970787	0.013510796347591886	0.001017266209585543
262	0.0053431822655781724	-0.003418092366318626	0.0006275120266293309	-0.0036427693235360895	0.009267729043291891	-0.0027677161563392475	-6.0770190037307684e-05	-0.003315547613412249	-0.02688518519658443	0.005946759611102496	0.0026863015154358267	0.0036356941056830336	-0.029100578149767454	-0.004415159578337371	0.08214885730355917	-0.0004848530086355305	0.013352984755948214	-0.010717009866653106	-0.004630781746858647	-0.004334105111150595	-0.0028638615378240606	8.631091433434143e-05	-0.0025021716915992753	0.0019000088122727715	0.015510945052793403	-0.0003463575938198853	0.01071582909666812	0.004312501314642273	-0.012984373596145554	0.004880286084925139	0.0304970920676128	-0.0031657596017377137	0.004822168414761187	0.0036024750130351536	0.006598563591539914	0.0003652432081447508	-0.0012458519791080952	-0.001857072590669914	0.0642706461196919	-0.012597266243582822	-0.09666174245980169	-0.006732195419424371	-0.0013500956714789475	-0.010680365948848124	0.004420782557367525	-0.019588575070376785	0.0004804519700555141
263	0.0010917962854955212	-0.012299342370146585	-0.000611259901664667	-0.011780421348774977	-0.006461458693879684	0.0022642676228191135	-0.0011785472711257187	0.002242044552428669	-0.004676065402712233	-0.006221495323197049	0.008086988483391202	0.00998744839354099	-0.01848833680885894	-0.002821246547783059	-0.029103083556704094	0.00028062406129736577	-0.019705688834846413	0.009369955024599846	-0.0035670620712805307	0.000677167502438765	-0.026091818399836188	-0.00037816314568895595	0.0004063581546442971	0.009526834104688988	0.057670273765738675	0.002480173723234231	0.011343576047113257	0.03258527421074747	-0.02139788401289219	0.01288748436957205	0.023615119153406406	0.012391009905332168	0.006969469534256173	0.021810277498936943	0.018001931408109108	0.0009456522433274074	-0.0012693025732316678	0.0024450691661634842	0.02082115837004728	-0.04776851619076309	-0.034543441114791226	-0.003218956109063026	0.0012606929482642086	0.030325130051690675	-0.002150516605728501	0.0027703586407639472	-0.00024330556355546383
264	0.0013697976478800633	0.04044488288924743	-0.002237625030283884	0.008468810381549782	-0.0010418221026402103	-0.01817661148342896	0.001422284926222927	-0.004273187020670164	-0.0031210419678850735	0.012041091972894599	-0.005418368103813233	-0.0026357717245183584	-0.015401075536655562	-0.02550385784477881	-0.11732414260334227	-0.0006205323996923959	0.010750601550960172	-0.03215490390865996	-0.009916772480608436	-0.0033027695073052426	0.040072500578002136	0.00036375474577411666	0.0012524934115519767	-0.02117274823466559	0.016044165505868232	0.0009500227085619519	-0.027609640494971183	0.002502424127747976	-0.006086731753104094	-0.0054485664242500675	-0.02256649448949403	-0.013160431619878944	-0.01599885100139889	-0.03848869523342821	-0.018081352060856544	-0.0009498057974779864	0.0016069033905138981	0.0017952441137661964	-0.0257752109951468	0.024099082490900526	0.0762133136135729	-0.0021969017367175535	0.0020202107858930916	-0.012260732801027973	-0.001993096275800904	0.0015118181443185925	-0.0004538575602735867
265	0.018649930594486205	-0.010317156436968535	2.110018750179736e-05	-0.004328551575643513	0.001621277003086359	-0.03451425237192382	0.0012852128877672193	0.005744601441516328	0.0029058649381613795	0.015821249295677405	0.0012808515595885306	0.004700090430201086	-0.003435573367692507	0.01773294065619365	0.08757253366922826	0.0016653324407355148	0.007637383736662456	-0.007920255889784117	0.01877134975525775	0.005715427785420893	-0.015701906098411315	0.0006823570854244379	0.00453191564345738	-0.01893586445863773	-0.017705259059724473	-0.0011147067098337758	0.008308857519740568	-0.005062323921607789	-0.03871119491076021	0.022846930464240633	0.016384938568328754	0.0011811646427077852	-0.014052927939049864	0.02074634594761918	0.005527311180729057	-0.0010645023438637436	-0.0019986903131453495	0.001371211050024708	0.02309021010967468	0.02035685094304941	0.017444470597908445	0.001764341815685118	0.004963924172038758	-0.016078415759177393	0.007848178285682551	-0.0033659902794553956	-0.0012699078233638261
266	-0.009338815619524576	-0.018526077180767823	0.0003899888492777805	0.00370204213993576	-0.001678496659595478	-0.014037360066481614	-0.0011786367716038555	-0.006108001249818099	-0.005171128939282283	0.01078020629286422	0.006873665653706729	-0.004905076607149635	-0.01947120976723508	-0.0014039497132273368	0.02354749026508065	-0.00023067777622298946	0.008527800263380798	0.011968354766277275	0.01654002501327987	-0.011169016486257741	-0.01728161625202403	-0.00016353919854536383	0.00013697911937088662	0.01606966820087419	0.04836537303436029	-0.0026367364678601167	0.011541728551701231	0.03792486977399877	-0.01380593492296627	-0.012621019487187208	0.011537603760348845	-0.005998213090685919	0.023963804976794137	0.014222674940911085	-0.014612999961561735	0.000770472250049996	-7.741815180974913e-06	0.0006512636346123196	-0.008676984127421964	-0.03338665589670611	-0.05307286946494211	-0.003544341463912362	0.0010188897841682414	0.03442117456914791	-0.002200633577290843	0.0031710326725068435	-0.0001762733801216933
267	-0.007903237388648864	0.0027473738035114605	0.0001391751242279103	0.00023813651250446195	-0.006458282098660719	0.013841097877087852	-0.0008301950444210085	-0.01364014434327221	-0.009374792787655777	-0.0001746216299354124	0.0031369610286554077	0.01770224249537871	-0.02781694161267679	-0.013176624178555566	-0.056633679721662555	0.0017595759043059623	0.0013106781713888571	-0.009181061380530015	-0.003495380468123647	-0.012402574590072478	-0.02452034284967459	-0.00021957956306932133	-0.002150361450960836	0.009477373832537024	0.02092325818527798	-0.0010425354132305377	-0.00911269786075337	-0.037350841012392326	-0.028213501429386438	-0.0048858523386597465	-0.005395400178823177	-0.019561632208917382	0.0069928199935833605	0.0043372995890373035	-0.04945687048175929	0.001094088712974644	-0.0032921622379981225	0.0002472697444164364	-0.02966231432989206	-0.036137318470526175	-0.07223616022110647	-0.015416958051831265	-0.0010342996435461827	0.0038375120302706913	-0.0026261848166452017	0.006573220104627198	0.00039290763476453684
268	0.0011852492822893735	0.0028970241591736888	-0.0009926426211743582	0.0030628312275888508	4.718156474387454e-05	0.024454407774327322	-0.00039102922045966754	0.0035212267793045316	0.0239372186691332	-0.02129733580760883	-0.0052241272871438385	0.003035174870890727	0.022992907000827505	-0.008120924234084868	-0.08837831433300854	0.0020828589787079245	-0.009701600476073092	0.016048092281505624	-0.0023239672093355685	-0.012849017488325598	-0.00026452031246356026	-0.00023040103084581457	0.011775251096674846	-0.0017866567779866705	-0.04406652137451174	-0.0003998707149896635	0.0029807329306493617	-0.021753357410402897	0.018063088437861273	0.008115257982362028	-0.013816930705761375	0.02408433319125378	0.00691020894431448	-0.0026674794713650927	-0.042443662632429685	0.0027688102705483294	-0.0006770662039970905	-0.0022570554260602726	-0.0316873433347934	-0.02979292391804796	-0.0621171478296482	0.018180965896237612	0.0055499867646768295	0.006768743045721353	0.0007461038039843533	0.015277903123601494	0.0018491884581624527
269	-0.007922458163620926	-0.01790300219301285	0.0006176659878995203	-0.0028690979150938047	0.0023277457704022073	0.01618172667784616	-0.0010845691181498123	0.009920328587975896	-0.012820286558478966	-0.008733860374295988	0.0020691621366425933	0.004101478585472384	0.09864942332541196	-0.004001799190191386	0.07015008741978061	9.838008920087493e-05	0.005554124133777353	0.0006201645061350825	0.004022718771667549	-0.013413648956612687	0.007775688811875706	-0.00031741009223923753	0.012013689301848294	0.009385388457441144	0.002956063785689365	-0.0026675486355043033	0.008809959393206963	0.02039550472274297	-0.006533737814579268	-0.005433351752648923	0.00987151694443967	0.010443415452635748	0.0027899177278667303	0.013298576061579016	0.021684116327361662	0.0026997585259482906	5.345651108290272e-05	-0.0012174717443023653	0.041218644236623234	0.021134213418607654	0.004378821233855785	-0.0022327774825219382	-0.0027171771615112374	-0.02802696094333306	-0.0026289375910105535	0.00936179122433715	0.00085943153201188
270	-0.02487627292923981	0.03504598552960461	0.0039073636092384675	0.0013372376873433058	0.010296345126739886	0.016010095103625183	-0.002085886496308846	-0.016300809269170928	0.012333181436338268	0.000211702085236648	-0.005375503433136629	0.015449099027755722	0.08925586710488374	-0.014538448640060406	0.007973410330625739	0.004970549162787022	0.006160692081331505	0.00679542613357303	0.01685111834501221	-0.006032405973528496	0.024905304215114266	-0.0015309872379025604	0.009661603523705483	0.029404992436998532	0.07897696822020939	-0.001764971300700214	0.0045355107921674015	0.01735356527476823	0.03544756090638726	-0.022555858782989963	-0.024101244605925033	-0.007798519655534758	-0.011009105813398375	-0.00826520296048883	0.01187262600667051	0.0014501899052649133	0.002469277198135175	-0.0019135851023798615	0.02938824070513115	-0.07450325363295027	-0.04195529059460536	0.02259018068094583	0.009568494676234423	-0.012983289944682938	-0.00042861249209626693	-0.010995881456678746	-0.0025463775330343435
271	0.00441945197950897	0.035292543786096434	-0.0018141048132541044	-0.0060410343165023745	-0.008690936329873125	-0.007723790027696785	0.0014188439696763786	-0.0070699987831657155	-0.0029697468897082516	0.01573706264747629	-0.007506380139517545	-0.008871097213783308	-0.015100702291423768	-0.024404273638539427	-0.06983910932338191	-0.00226708710102611	-0.01190848888229348	-0.01817867465861578	-0.007863300406693077	-0.008748688602993894	-0.010054679605013628	-0.0005193341438214313	0.0013348176370105045	-0.02111659513473518	-0.006253159017954179	-0.0016619863404256092	-0.011706455852389303	-0.037127436198837876	-0.014108743831272929	0.0035973562556075784	-0.00019674054238781992	-0.007241548784177945	-0.015950001967154025	-0.021109641072477463	-0.012356555785071888	-0.006294687108541612	9.369115938260863e-05	-0.0017089917923512406	-0.025660167541674335	0.02400514023769929	0.01146807105224117	-0.002097461565783924	0.002094107621173639	-0.03176087359644504	-0.0019777801586353186	0.0013893691969047786	0.0007382309389667238
272	-0.004893665013721622	0.003045147222875195	-0.0007208547634579456	0.0010798295119854458	0.0021416879660172217	0.03941258591280272	-0.0006698602486075667	-0.00814229583383675	-0.01311631456173551	-0.03508157441211589	0.003004035808344005	0.010540403446285164	-0.03524516102951545	0.006680667700863186	-0.015776511506754305	0.0022773319962988963	-0.0010025281994833486	-0.013981807981983027	0.0032664792123962743	-0.0037953280100323583	-0.012902350596866929	-0.000458825554664875	-0.004186236548810121	0.005416197618549763	0.02260474627406075	-0.0026835823471340176	0.014721842444582944	0.026948641105810488	-0.022398954529611874	0.0009116061633749707	0.0036739637986973597	-0.018970473850852945	0.006228629929171322	0.012182810726234021	-0.019870953478205118	0.0017529124781693669	0.002791681142852369	0.00040631042930215736	0.02202593287068965	-0.021738017351123226	-0.06914279580637583	-0.008766392477842937	-0.0028617656891664215	0.009667483845945136	-0.0030049518364312225	0.009601378115335794	0.0008995140708175489
273	-0.01852901755218715	0.0028764296365075847	-0.0004084936507464519	0.012544798124659728	-0.008014913742015599	-0.010714987752076867	0.001427840592742651	-0.012390158936398082	0.011923926662467147	-0.012625050968827068	-0.001828526987362683	0.0010049620908399461	0.04425242774836741	0.010136701526507327	0.020885802783092367	-0.0023208632123941247	0.010737816089548324	0.006881148764950017	0.007826134699722929	-0.010639104448264736	0.005056540814106293	0.0001605354472461033	0.0012759174798387513	-0.02126341136657012	0.05140793763582237	-0.00777922449533493	0.010703936967552976	-0.0035725825889768776	0.023797996219152868	-0.02890016763697655	-0.017520431567897867	-0.025523496099324534	0.013077301089625386	0.004276927073408	-0.0029110461647261637	0.003761019738056215	0.002255046405813538	0.001792215354814581	-0.025960956747560403	0.024250758870369225	0.03820773997034145	0.01755170989104716	0.001900899144458039	0.002588162082278892	-0.002017825224916256	0.0017095205879006613	-0.00042078222867336195
274	-0.0020316330717050205	-0.005982921398991199	0.0003650001144383073	-0.013597394155552795	0.006001641017784042	0.019129302725347633	-0.0005449938118432803	0.0013170186779038829	-0.02138026852134441	-0.01886969688216242	0.005958670401583264	-0.006218766613113556	-0.035825619189725474	-0.0010089633218632304	0.005993128261881387	-0.00039289529078691596	-0.01460057259530187	-0.013269509411531589	-0.009380620353701618	0.005123362389915442	-0.0136935081821149	0.00017600885843776747	-0.008682903705124641	0.007497748947830932	-6.818507816231702e-05	-0.0004695475940321097	0.014838865949272922	0.04754381777931649	-0.02829714399069262	0.004933370945781593	0.012468867427496724	-0.014036663862590351	-0.0037066731532354145	0.00977123411424461	-0.017478419283431162	-0.0008697338076849751	-0.0004131034527700331	0.0020244173372063745	0.017118100924216624	-0.031210539819411475	-0.07674163075088306	0.003622849334579889	-0.0030045680916213286	-0.005137116276466015	-0.0029531601468596306	0.009838005351162521	0.0009391014636125582
275	0.006857882117252892	-0.006338076511872168	-0.0014333383348284446	0.009353197176185404	-0.009808086169219379	0.015472522817340184	0.0014593552879873222	-0.0020329419068006458	-0.00475098503902098	0.007038976996588654	0.001086090058734595	-0.0016949220995775911	-0.018637078291799548	0.004209343147872129	0.04407934203424668	-0.0008689711928080663	0.011234695182938955	-0.011323339118975217	0.00892934163774799	0.010895800061371988	0.011777410589621975	0.00014834132004718712	0.00036559211582086774	-0.021777700869327146	0.0020897382049005686	0.005408087797508218	-0.015368631273674193	0.001973067873315203	-0.024665567655237496	0.009503228035975149	-0.001454115198646523	-0.005313270766517819	0.009211573669631132	0.0010183313636403805	-0.02274398005557768	0.00237065246829982	-0.0026012042956483185	0.0019099214706512942	-0.030451448603165926	0.025111147962807258	0.09802603721783551	-0.0032681977733035744	0.0012241000591213529	0.03348145857442064	-0.0021581009762284215	0.0028309939946510676	-0.00023316135693778208
276	-0.0035478849643326474	-0.00521198871331435	-0.0007879809846858835	-0.0003697027348973587	-0.004169659849000267	-0.00686900559533866	-0.0004111117595686992	-0.0019856577552015255	-0.01733888359237652	-0.006698527389564135	0.004936439050753971	0.009530317271255858	-0.043628426223813035	-0.010133045803879723	0.042067841509299514	0.0010691266882953878	-0.0020098076465812397	0.003534189747714625	0.000549577690211922	0.009191854791764324	-0.00935735519230198	-7.640876489176385e-05	-0.0064838640002889275	0.004172450846467734	-0.03953126668536859	-0.002073584120451058	0.009046136267948954	-0.025254735759689756	-0.019578440244940314	-0.01096517126288975	0.009330396524376372	0.0012279243866823333	0.0017837337899294253	-0.004770944207074125	-0.010029334079899779	0.0018094412232126313	-0.0013475256644258444	-0.004071332535426785	0.006894461287121623	-0.0025783383696957856	-0.036748630886081726	-0.011541717301662719	-0.004924188947596301	0.007064906801172372	-0.00024139298190640427	0.01736885629750452	0.0014712548695537165
277	-0.007504023100098896	0.008193398560151926	-0.0008889877253175828	-0.0063356478846415916	-0.0012780673292850345	-0.016300564039741904	0.0004025928187476071	-0.008320230218172154	0.008373546200995997	-0.036149738180680055	-0.002116959020508545	0.011905177538158885	0.00741967179031886	0.008571652370951085	0.0044608244270681035	-0.0027203468180797144	-0.020138962832321926	0.00817041472983458	0.000170520424036193	0.006271777459265937	-0.01054448397191246	-0.00014264668658414795	-0.002778580821164659	-3.70376518665086e-05	0.010532979345901841	-0.0016101509211263894	0.009632858447439888	-0.0033808863565393974	0.015391393924198207	-0.011000270704877456	0.00047400280187624336	-0.0018199908923098164	0.0029360096221203716	-0.006443056827757218	-0.014653739431724603	0.005017566902276315	0.0003035307509903832	-0.0005993433993802562	0.01648674309747736	-0.01680029048841073	-0.06840512767617153	-0.02013011176038882	0.0033482614568519755	0.0020435721542063994	-0.0008294598820327833	-0.012830428792634112	0.0005492335196552916
278	0.0027910680606623734	0.013016218410409097	0.0004811025926046152	0.009760269113219621	-0.005394108363317711	0.006500589934398062	0.0015872022426685535	-0.012275622702545718	-0.03021946944124677	-0.030824132054239596	-0.007730632889475719	-0.004396082066942068	-0.0219943077572166	-0.0019992508121017636	-0.046566660485362316	-0.0006355089774177914	-0.0028462561816322745	0.0025885698229596594	0.00025775652449193284	-0.014117121731562899	0.004020005090897849	0.0005624824240013195	-0.002693121755998753	-0.023864040154588716	-0.00722587910117971	-0.004985989235242639	-0.005209693713938223	-0.011711495962241187	0.014507249658105686	0.0045836603324727	-0.01700709828713149	-0.004520955318924571	-0.00865773817263918	-0.0011628718179705064	0.026237003897275957	-0.003729956632592321	0.0022623834276033214	-0.0012594447487052753	-0.01022024173611554	0.02860152362581615	-0.04721866977533635	-0.006962845716319411	-0.0015214985043283742	-0.02739674344617159	0.004780978344291797	0.007380521086564185	0.0005279679162408641
279	-0.0002774361753930199	-0.00625519154291653	-0.001673117342276367	-0.0014946511698984573	-0.007897850770636195	0.007578966640006043	-0.0011044955426058405	0.0058973950371645645	0.0050958364745706305	-0.0012943590481177133	0.001309474182963012	-0.00014045298227640667	-0.02399965082310963	-0.00453560741819802	-0.09713746271821008	0.0009457023035180454	0.002420235889902471	-0.013734126314086614	0.002264673916324715	-0.0017313540420488779	-0.01435078109222247	-0.00034966236468863523	-0.001104144743614891	0.0005716437372523898	-0.037761629840767086	0.0021814878732261136	-0.010848120686478054	-0.04679399221380904	-0.01276135612109722	0.008425208946552038	0.004976122772396886	0.020662458017413596	0.011934286396931535	-0.011017629810969851	-0.052867559727692234	0.0005037975758094008	-0.002198414627065504	0.0008773416695888953	-0.04234182588707728	-0.04765010275351454	-0.012146320797665347	-0.005043506119245226	-9.518235140220421e-05	0.044223291121334905	-0.002431540074091745	-0.005138418786258066	0.0001325674410032962
280	0.004742608554342572	-0.002608811328602663	-6.665676724461316e-05	-0.003044271727656847	0.008238204382511013	-0.005840583013055015	-0.00033984984093001023	0.008573615062152276	0.011801206158033296	-0.011060388377301745	0.00122277766283967	-0.000733861442806112	-0.045343270227317656	0.011712486608764141	-0.03425309539862044	0.0012955842241406616	0.006318688915182949	0.002881849339032576	-0.01116160963194733	-0.0026343041383886526	0.014975844917727679	0.00021260427919719948	-0.006953856606527363	0.003060338666679448	0.022256628114178875	-0.0017150276569181764	0.015319589164453579	0.04469825927792098	-0.0016049225404814373	0.006905436542120086	-0.020830279168471973	-0.013417098873169813	0.010339458504927264	0.013653052891745648	0.021699988027090198	-0.0005973095165121344	0.0013592824859055767	0.002603549378027447	-0.03724312145801775	6.961794869578975e-05	0.055079996670584774	-0.009747949733248485	-0.0035911889608693536	-0.037997134758775024	0.002262355739150907	0.013717932641312469	0.0011017233129193159
281	-0.0005842198897467712	-0.0077135580308256265	0.0025832679816935734	0.00473271289338695	0.004648103632920513	0.0019867308717413726	-0.0001499103510347991	-0.00412132432615275	-0.00939269379898017	0.0008418328036983089	-0.00610285440049214	-0.004423330018209461	-0.027852481333659362	-0.0022763942940614334	-0.0183597636219119	0.00018960155438526105	0.012613284222021525	0.019899883136995138	-0.0028390040743070345	0.009717985303118163	0.023468453180720203	0.00016842862786649657	-0.002160101932343174	0.000853231671577724	-0.04240250294790804	0.005863155423337522	-0.04101521624390874	0.022285038624115967	0.03669369644958621	-0.01642378303558257	0.014527855514643334	-0.02836251746818811	-0.003835998366397268	-0.014408676400568279	0.004560724949861499	-0.00169428652025237	-0.000320089524717249	0.0022364966139485068	-0.026618219470175973	-0.006596957489957947	0.08641506853691205	-0.006319006286551498	-0.0010430430085064638	0.005130465050628773	0.007305112170951938	-0.0065388736155624514	-0.012781797563672476
282	-0.00020113059582462555	-0.005558423267705859	0.0005294626955128974	-0.004415669568065998	-0.0029548495586432474	0.014543298204569557	-0.0010237562296333805	0.000657239026649713	-0.014415950803961377	-0.015182274532499193	0.005513305239410502	0.0039044664497080396	-0.03782539007861775	0.001668408381700273	-0.030824991526106266	0.00012332219541389317	-0.013794081875932285	0.009727772850267805	-0.0012609980146871254	0.011283758583009718	-0.00196642069442097	-0.0005588332350249835	-0.0048934079142529344	0.009155452080090455	0.010083225359191192	0.005260474786329851	0.015242030576867122	0.04130730058295698	-0.02691867189049641	0.005634044296079422	0.01971001404137009	0.0026464319696723687	0.009743865181880779	0.0117059200808716	-0.03437919456589379	0.0025292112279365277	-0.0008613935617275451	-0.00011340828150821314	0.0010193057510858822	-0.024858496037486962	0.006567669460625196	-0.002849164188921715	-0.0034965451312583594	0.03596693647534936	0.0020630575270336573	0.021559036092058295	0.0010754863421539526
283	0.006670787186141847	-0.0030297624441467303	-0.0007479822630414338	-0.003963415571557051	-0.0009662270909199272	-0.04055416017750365	0.0015308108087640408	0.004054469341329445	0.004772899767317586	0.0031878750609999527	-0.003425285818719985	-0.008300204301191506	-0.04693541345049025	-0.004804893771249951	0.08307949057586927	0.0008996380576991294	-0.016039414504626055	-0.01386655597154413	-0.000882884982962185	0.01411431025848009	0.0106206774886584	0.0004846965868635072	-0.001343967514776208	-0.032635872344094166	-0.061343559365396635	-0.0007181518466330968	0.007561564293272148	-0.023212315983796146	-0.014587775169287633	0.009386805536450374	0.012551061596890211	-0.0015686844277206205	-0.025970919201883113	-0.0029856754361813616	0.01271651849188953	-0.0032577806185816864	-0.0012571811012982398	0.0006224335378601217	0.01969014673071503	0.02706196964118441	0.028577673530167998	-0.006868690011937189	-0.0003104548755992284	-0.02605752586736415	0.003494950513670529	0.007264579342032068	0.0037280697913328054
284	-0.010902860708254473	7.671992406621936e-05	-0.0008696210223667941	0.005542009947344921	0.007079935494296257	-0.022861939769244676	-0.0007531665432604486	-0.013861665336078802	-0.014575809530885614	0.02086382926698884	0.0014755378224435309	0.003197479642796782	-0.03814276513908545	-0.001041866168992572	0.019376238807718695	-0.0007968505007009387	0.01200068716810039	-0.0244716449930715	0.02444521692396038	-0.009526515976249159	-0.008906585975175574	0.00032281379990417114	-0.001037771281838998	0.015140617696174512	0.04768047576112329	-0.005332315506178682	0.012405863112244158	-0.02853415678114519	-0.03308067089649598	-0.006005279741720875	-0.024836096470304936	0.0002887456177412204	-0.01735783394735637	0.010368649344129269	0.019405514257270138	0.0018744545248470337	-0.00020254924793368102	-0.0036834018021835667	0.012141716075466154	-0.014936770077960137	-0.05856469229525296	-0.00496333301894957	-3.5603427403428246e-05	0.010486490993180346	-0.0024191915374175703	0.0049183549133285185	0.00011605109235578249
285	-0.0022370406473461646	0.012204934901931225	0.0009041806796594287	0.008544069074439786	-0.0025444879443199094	0.009730414625370776	0.000869186571244617	-0.010797642422404512	-0.013635294579153532	0.004012493261428361	-0.002653821160739713	-0.002317819212881986	0.03288083258044851	-0.003617011340562979	0.05052431064983655	-0.00025821090196877954	0.004205074026156111	-0.00035215075947803035	0.012630750996250282	-0.013261158644280563	-0.005418975262013985	0.0002514094293533531	-0.003742401691430308	0.0007816777901981544	0.01090491397615935	-0.004955502232134509	0.014929567681216208	-0.04383084890822458	-0.00011515737455924067	0.002761655320178059	-0.010302568063663033	-0.010538457106936716	0.0062963545309937695	0.012048346896171064	0.018810506967817837	-0.004472566742170667	0.0006300149503614963	-0.0027892906919835753	0.039149109178811516	0.0297988834652101	-0.07631747633279407	-0.008230280369428649	-0.0024633654471372113	0.0038121139378299736	-0.004576185519928042	0.008941218717430482	0.0007890703625906386
286	-0.006657615381376226	-0.009791973965323605	0.00016023030111526865	0.003642483398239669	-0.006192401820528724	0.04726693856838103	-0.0007008425524389284	-0.0054571787776729365	-0.029784819673862616	-0.011181954063015753	0.002127438436132938	0.006101423993086527	-0.06833792937349531	-0.010035025866923236	0.007694551370057282	0.001633024197051989	-0.006476873337864719	0.02044862976897585	-0.0005295595206857786	-0.002609824439369595	-0.025903233338520442	-0.00016590380047062	-0.003578431503762815	0.012220673626749981	0.02165299125972951	0.0012465617006148949	0.009384285126985095	-0.028085011962376595	-0.013062043211125524	-0.0029312725403975734	0.0016828648296267513	-0.005992240268332309	-0.0010772087085674318	0.0036585325296594356	-0.010162912906904475	0.0010009563314017738	-0.0013893286549193913	-0.006841414505055818	-0.02796992604320469	-0.020823035184925304	0.03892378345833891	-0.004093948747581826	-0.002316180607176792	0.0119224012943737	-0.0046923615020242355	0.008697329670490804	0.0007482680793459697
287	-0.0004812849699824729	-0.0077619562344909245	0.00029580027021704636	0.002544932638383168	0.00034761569786572074	-0.03560017396169959	-0.000640286428815724	-0.0021010384606459168	0.03734267648820576	-0.01463828381459999	0.0014068222898166122	0.012419920413981307	0.06867226479766589	0.01184861923667822	-0.03808793768556529	0.0011364604856462194	0.014417912084288342	0.011526463776292578	0.007192264252812719	-0.014190872823921749	0.0057120951777665145	-0.0001737719123777042	0.017947124912824273	0.004413993058086813	0.015248919212915841	0.00011454603941625243	-0.0015592352722572814	-0.003195088440194213	-0.021586398533168044	0.011447543288577142	-0.015244366918180952	0.006221757098355303	0.01328214031330246	0.011239892507223275	-0.0026443582975391048	0.006553532466339921	0.0006669048604054195	0.002599730203123179	-0.035164395262390194	-0.02404590101013828	0.009431366249263443	0.00014788708095229836	-0.004010823421376368	0.013183184491591912	-0.003150639401820697	0.011505396187188608	0.0012180535281876123
288	0.00708464176685584	0.024142319525399393	-0.001436864984726264	0.00795910506571566	-0.002648587529610675	-0.001543485334989374	0.0014949200857521992	-0.01036028604769696	-0.0063147301155234824	0.020363632957422693	0.005088928346398988	-0.005978412837356504	-0.021741655050040908	-0.0014564602519935759	-0.01105027671500275	-0.000683609870455533	0.011362315655467484	-0.026623199268577667	-0.00294949823518149	-0.01150460433280507	-0.003956146457139662	0.00030062247235709464	-0.0004852888499644762	-0.02235808414817996	0.025569750083789467	-0.001163115559530042	-0.008401360556720786	-0.03351828977957943	-0.0324034335560249	0.012385831991428006	-0.0011038569951128414	-0.02654136758759365	0.004936335539999859	0.0027016001612762547	-0.012167586626373121	0.003975374883914284	0.0009590616510363641	0.0020199413574749276	-0.028203663514857858	0.026082109726330377	0.020876077323805406	-0.004295984530003334	0.00046032232271702914	0.00674327357186221	-0.0023164042277116193	0.0040965932523974544	-2.1428439708625832e-05
289	0.005313212248062379	-0.02403315201525504	0.002617738816513989	0.0010848429989680191	0.013634458783350697	-0.009500682638685809	0.0014979588589588684	0.013135976879928596	0.0096011966865268	0.01991336162456071	0.005489011097060089	-0.010783210576237507	-0.022006920291625705	0.019548936113520172	-0.0247315763028213	-0.0012118252122075696	0.011738810653884567	0.031459132168923064	-0.00022437679369620225	-0.0016837552260694805	0.03299563451177085	0.0007904173722833089	0.017725143660247477	-0.022407674002986402	0.012044164157376675	0.00056311188827682	-0.015897328646225006	0.04666835849768486	-0.0063534430851919415	0.01254430590968555	0.0011291951235267695	0.011094548657851467	0.008955071914562008	0.013597088326121637	-0.021253314447095974	-0.0015303329862252969	-0.0004908665321899846	0.0030111199299877635	0.029783139649635703	0.02616507189052452	0.06263100262980544	0.020555141571802146	0.0003950626427214714	-9.340355012994739e-05	0.004284345145696255	0.004204730212440247	-0.0033646847949154236
290	0.018337431067235586	-0.008364199609484537	0.004171259136756477	-0.007915659208643578	0.015350832964070657	-0.006854509731176343	-0.0005685579489308199	0.02669224877423747	0.0009603026234041552	0.016779700504087055	0.006351326592969867	-0.00644343167445136	-0.007298189873967883	-0.0054348216763909175	-0.026641779086477857	-0.0010455753482558013	0.009538440855570152	-0.03218934878868911	-0.010318025746760943	0.018203165454258766	0.015344941466163739	0.00030033701340751893	0.0034732763765771856	0.013046343165661134	-0.038717442613516166	0.0059894438291386975	-0.005608119151341461	0.011626986919294795	-0.04748243697564408	0.015898924939059995	0.025390626024031842	0.007243191638816872	-0.015347412603982358	-0.006355395540873795	-0.023971966973666624	-0.0004836449401193521	-0.0020949585896100306	0.0005978051443505192	0.028061153695989983	0.03216129568988376	0.025713052134256675	0.004897030412462073	0.0040136559965363834	-0.013350851538645393	0.0006182311193338046	-0.0017913715909903191	-0.0010064764043015376
291	-0.0029340262564155036	0.00809347690633518	-0.0005504507904815558	-0.00025342562642623813	-0.008117559326923932	0.031115410427016894	-0.0009667575602584003	0.0011085802388822099	-0.01252236785086026	-0.018424246534268652	0.006072036349699774	0.010654727688295538	-0.034065970647447937	0.0003340061722616922	-0.03372432053835379	-0.00010526453684513203	-0.015015984625328526	0.003178799188461214	0.007410226577263217	0.00748279196509799	-0.016567452395004716	-0.001824322952474984	-0.0038630521893077236	0.005414762153391183	0.004602034975392383	-0.00044325800090964094	-0.004826155184875269	-0.029968941819256707	-0.02175483985836108	0.009331524146802907	0.003789084114084868	0.022619659833832732	0.00998925037502486	0.0034600090753224037	-0.03856122220659171	0.0019696669450747794	-0.0016642657873361683	-0.0038566269041654033	-0.02746051276092612	-0.015650822034924173	-0.09977199198142123	-0.008376015188861588	-0.0025716651598705945	0.014445688683460245	-0.002217466098897285	0.0033056049358783277	0.0008190929896182964
292	0.0011360546268560524	-0.0028240415828185103	-0.0015909956596763363	0.0035835687519209644	0.0014297818711823365	0.012170267279311624	-0.0003257647252049442	-0.008921867631975207	-0.01029587500717166	-0.019241403751531386	0.004593251262867302	0.004949005732162502	-0.029645609529274856	0.009158157904706938	0.039369652940519737	-0.0007759023703324489	0.01455542909436569	-0.028180710074599956	-0.0019510132943361149	0.009101916342949363	-0.005783952328898019	-0.000516045193424727	-0.0026515501295288355	0.0008396493631871633	-0.004870370384014434	-0.005748538547114377	0.01584879735240019	0.029230665886559426	-0.029998386136263915	-0.0019344382575138246	-0.016142826299067832	0.0011824562454425835	-0.006537114517169253	-0.005091318411708676	-0.01376078160230892	0.002307319184891479	0.0011924222981716456	0.0026965729833441964	-0.012701814051103535	-0.009486013798044169	-0.01504746005236168	-0.010616960167319053	-0.00148418249416885	0.02172348624166089	-0.0027194291135729082	0.0073186875026444425	0.0005176232474794916
293	-0.0008711396280897809	-0.00734522787291855	-0.00018588077051566663	0.0035288238373436783	0.0008060443619396145	0.031047874640391306	-0.0011823309062634817	0.0009992628867796693	-0.008766322187207503	0.0021736054869692335	0.006320581861650838	6.644884203849087e-05	-0.026608916268513937	0.002927656689093992	0.027089643613082193	0.000994470633655096	0.013684563762628627	-0.010550077276930156	0.02324567626465386	-0.01346629506410553	0.006844305064010581	-6.242487033414554e-05	-0.0018192742041064822	0.010411060940542798	0.03046560206810625	-0.0014498909086594503	0.01116268625420728	0.022280057925959586	-0.05054428762810993	0.002945329424394707	-0.0015569800229396093	0.01902367129399488	-0.006667590585489896	0.01912655090762962	-0.021907887491494853	0.0021719109622441485	0.0008744197325050551	0.00019994956268334173	0.003763326939743852	-0.03583611578868597	0.004464811888415745	-0.005907317414096295	-0.0007371052319619048	0.025737531851259078	-0.002564587260924417	0.006080761358083726	0.0003105200018843041
294	0.004562828132658894	-0.0032429564633424876	-0.0009603126614174916	-0.0014104697891911284	-0.0032783096257516173	0.01859975178167713	0.0005345408775635017	-0.006549345316857064	-0.022698771779127123	-0.00630345285479923	0.0012706211292254053	0.0047214085807938	-0.03168866755547059	0.020594952203115153	0.05626893478888974	-0.0016898482876768518	-0.008183694571335994	-0.008853701065659494	0.004171864437468748	0.011357678471787761	-0.0006579746220527647	0.00025841086984624455	-0.0032114973693160645	-0.007835128919626427	0.006730525805318533	-0.004025233710363967	0.014004834123795346	0.04872453189580393	-0.00582503442028031	0.004479674803737785	-0.0036326173937656385	0.0002975758220442427	0.0021136128437283354	-0.002952746753584955	-0.0020996569184381164	-0.0031785459790970895	-0.0004393971966105751	0.002372443252355103	0.00023290012063239795	0.026940297752588153	0.06475846031212544	0.004655761213052938	-0.001986808892581505	0.01606649213553035	0.0018071963468281643	0.017356830665723338	0.0006569603196928239
295	0.00935554042948391	0.010121214252362096	-0.00011855981442191969	-0.0017401432420109868	-0.0009429353346828359	-0.02869131999958835	0.0015907479509427985	0.001654778537438454	-0.010528176045238136	-0.0014183099116251885	-0.0075081399995243605	-0.007456991354328734	-0.032899471546218924	-0.0037267257894612973	-0.010566759358477562	-0.0018499967638941149	-0.007060350584066318	-0.0006733484606210163	-0.010085245000265303	-0.0029320116341144775	0.0014766738073236732	0.0005883738068101136	0.004619651981802952	-0.01151558253413573	0.024286996719446455	-0.0009285902695740103	0.0003066447279543879	0.007892307985476143	0.018892262045220258	0.010984065152579794	0.0008880367554742897	-0.008673034591905568	0.0027556119118953048	-0.0024486806312425534	0.01773471485238401	-0.003783520225034071	0.0005772562956985799	0.00241535168348801	-0.014396937639913846	0.02869832572719876	-0.009471854795387704	0.02612070550294916	-0.0015976449527785514	0.001077523395408819	0.005197044131832126	0.008645143787715127	0.0005490770804630381
296	-0.007820220831069145	-0.011731494780101942	0.0006055364157969941	0.010433915228275045	-0.004849995003885611	0.017525751829564562	-0.0008826893116053565	-0.008351285221428126	0.022797898932592417	-0.011909476287805407	0.002960671069771263	0.004694561344330533	0.006273000313251192	7.623172932348212e-05	-0.06752580495515423	0.000725570711478348	0.00750824272376614	0.05091699605220297	-0.003151849078665428	-0.01616841693503985	0.0010280718771272796	-0.00042836608398673343	-0.004653960074266888	-0.004192507787081467	0.01865563746891341	0.0009117688661819025	-0.024691874394298076	-0.023689267044298867	0.021591123307203634	0.001131560160304558	-0.0007660358989990642	0.016564847284948322	0.014126893081576258	0.010365781977206875	-0.014559491826131313	0.0007439790021330011	-0.0004944706141619729	0.0025589553379787157	-0.010801144316955483	-0.029769495324464195	-0.012700127528931052	0.01936864454316167	2.5029464912424267e-05	0.008134507602470968	-0.003091970065598715	0.01029706948751528	0.001015902226721684
297	0.010365229567813137	-0.01111238454919733	0.0009574684792953917	0.0017783825139813206	0.0141194970397586	0.021891380851095127	-0.0007882899272935119	0.0040868140086824664	0.005824564861713222	0.021773860930470963	0.010577678598780324	-0.003319537432573952	0.002359059071506883	-0.002069716163255046	-0.00037321917311979264	-0.0012373252330623232	0.010459936900707017	-0.026628004276709978	0.022441686228766033	-0.012344636839214431	0.0018426913804280166	0.000297806406512717	0.006120068499768132	0.0006437585932249041	0.03880755639293815	-0.002368904513087899	0.010329449132186025	0.03661616020679018	-0.0523507759103342	0.016725225978429955	-0.011294750510396613	-0.0048042448633643904	-0.0011977891253076248	0.011103606441807207	0.01599023657630578	-0.0011899054852859703	0.0009330176153809717	0.0017263883147450247	0.0016440417877670904	0.023491407369824087	0.03360059109772352	-0.00617747283546444	0.0024982200606979738	0.023111809703738308	-0.0018940223975847646	0.0007197445415489812	-0.000586370323336724
298	-0.0002515857791367263	0.0020422198255790605	-0.0008218038506780951	0.014022080886125086	0.0023161106926813655	6.83552835266574e-05	-0.00012181983647353983	0.00179800336195582	-0.00776399242428423	0.021077589637503478	0.003837524861064011	-0.0012235575953573755	-0.024618943776945807	-0.004350201161275971	-0.04411690098459191	-0.001001636439398516	0.012129559374296644	-0.02713693505313583	0.024612797242676426	-0.011929887925882263	0.022284321040516135	0.0002369871536774391	-0.001273876281179674	-0.006651210243745107	0.023164566673285824	-0.0014563138748298825	-0.026465547528525025	-0.012407601198113712	-0.04327117999434473	0.007053107928181065	-0.015328799477744747	0.01462852181666221	0.01012001002254474	0.006710932660264667	-0.023180582676257975	0.001073670882856622	0.0007331892564626725	0.0023882889359675414	-0.014104452532746675	0.029332898513051032	-0.04210296179797154	-0.005248526367103742	-0.0002475387617233555	0.035047233910163546	-0.002463117997862694	0.005269537186679751	0.00017480337650948845
299	0.004112644604634582	0.022239201662048434	-0.001189132848170282	0.00931637334054439	0.0026322223023201572	0.06585351346291962	9.008076311003976e-05	0.0024342706899441505	0.007306548567807172	-0.009164462614870856	-0.008751348091680553	-0.0005753553079797311	0.0053013111298296535	-0.0021085131121366635	-0.02049126041599549	-9.642779706668033e-05	0.013666543359348563	-0.008617904833286736	-0.004117593487544453	0.00044903438382426166	0.022768318677317927	0.0006990159322459056	0.0035385102934943936	-0.006685070113456959	-0.012389907544752865	-0.0013375337852143143	-0.011732973045495957	0.0139964162462905	0.006467101881035794	0.010582381155852593	-0.022651034237513686	0.0009813878845729696	-0.019168806030614837	-0.005166387172041963	0.0340343010077627	0.002210046006129418	0.0003768715989918254	0.0024860040769779435	0.004968494951255693	-0.008526145442644979	0.09912570336968739	0.004656734202998962	-0.002775168452645772	-0.014537842160788276	0.0026957261655914896	0.009457884278006519	0.0008755077602921683
300	-0.012955455286279472	0.04143318240720037	0.0004959122064052801	0.004295625578716668	0.012510379754827643	-0.0007490268728435279	-0.0013990440363027912	-0.007615137775408834	0.08364351783621563	0.01731378500041767	-0.011707042531889844	0.028642747701308625	0.1979143074979147	-0.007983628283136434	-0.03869263174952482	0.005785186595911738	0.009860430601244854	-0.022959071632346957	0.0027634446936164385	-0.009687897053943902	0.03910041255460036	1.3440444256709004e-05	0.06140175912462768	0.024576489457109583	0.08529816862859854	-0.0034975880242241095	0.009521515953344387	0.02850877259496328	0.045392203421547025	0.0017950513383002925	-0.03554791779701936	-0.0031787601501177877	-0.015031135572101072	-0.03219560869283262	0.019753432789625745	7.174344438063557e-07	0.0023566224976232773	0.001584370751784555	-0.023496162357114252	-0.037673926992797	-0.059331824166953664	-0.0002269592559295798	0.003484131389087303	-0.04206774935603228	-0.001689678959017269	-0.0009139357635192452	-0.0008596826650553398
301	-0.005798217559414886	-0.004432423100694741	-0.00022309280447891394	-0.00941325755416475	0.0005723613744403435	-0.006449133620089339	-0.0006409234396822859	-0.0028743853451661835	-0.00830107183069455	-0.01437512638886602	0.001313241509861299	-0.003369877972064968	-0.05546925121336606	-0.0009746766002098265	0.036764119934393505	-0.0006793811850539637	-0.003410423148198187	0.0005172976674624612	-0.0006282233669099305	-0.007685204725260922	-0.023954582430439998	-4.191653695970951e-05	-0.009729115571557208	0.00683266814467294	0.03502073421302258	-0.001574363381714983	-0.00023506412557875055	-0.013880832941248863	0.036088444370319564	-0.002066960631663935	0.0003742850729269035	-0.004634788441326575	0.011445293743245419	0.006862769155042863	-0.0035457616656050612	-0.001753853903188379	-0.0008296314231100134	-0.003044625776034578	0.008180265247369112	-0.002212391619006403	-0.0916648722050383	-0.015461685806341038	-0.004252312085028774	-0.023276650146460708	-0.002517488379337892	-0.010346149475950476	0.0012849985264453685
302	-0.008227092636329331	0.007087510225027888	-0.001216753452418342	0.002535350157138325	-0.004167264783718557	0.035244975922453625	0.000538737045458599	-0.00149993216130778	-0.015443277285519036	-0.0024179925880240356	0.002670779398957431	0.015626987773720305	-0.03986498973312364	-0.0009064016736031376	0.023806541674987435	0.002511062219603106	-0.022074444116627512	0.016125059556588054	0.000399265679816981	0.006278446344736554	-0.030851368532644603	-7.114819130030724e-05	-0.005452407307401921	0.0006063402632189689	-0.018012487023884048	-0.0017079340032939445	0.008516362920547133	0.009838129377067153	-0.010788027780469927	0.009663752466274355	-0.007638362184462043	-0.011211208023764952	0.009310330318459075	0.003849569662807298	0.0003744663118390532	-0.0015607844235272694	-0.0005397241816841978	0.002662195482906756	0.01395265865167821	-0.038265904544409306	0.005665697175749204	-0.010295811503217487	-0.0039983207124722085	0.006155681877036042	0.003535264235426885	0.011484678878533565	0.0012145875525465674
303	0.015039134386810043	-0.021258065475805294	-0.00045545505830132634	-0.008345580158114301	-0.001041004919688815	-0.02402790406769017	0.0013508197419719273	-0.008095973004091884	2.1203652423029684e-05	0.017242333099674455	-0.0031734233414629277	-0.022424508601197872	-0.00916262729590189	-0.0023725911283758536	0.003075494760711311	-0.0010299844376104755	-0.007057257330741767	-0.00271632775469202	-0.012673734519887037	-0.010581691121566036	0.003806690006044244	0.0005491247814234314	0.0029622842389177674	-0.010054884097557015	-0.021445302270042918	-0.005031181521787456	0.00946346256825072	-0.03926517624384534	0.001033726834609466	-0.005737879581577856	0.005049992642969696	-0.00312492342581635	-0.01601455100358391	-0.026440810396489507	0.012189533944568957	0.002875755705710957	0.0010585685963453524	-0.0032200473621777984	-0.02338587492304756	0.022147996988050485	-0.021727580703204952	-0.0001316300480138071	0.003554973250164533	-0.007654306553424517	0.0010393722783094334	-0.0010313225404875736	-0.000879321302309169
304	-0.011988899032273273	0.004657996904415017	0.0015065564445030206	0.008010285942941288	-0.0025975689092014188	0.001177582499540377	0.0013689619616309022	-0.011666797479373905	-0.0007764898099750725	0.019614234282891697	0.0011837729549256677	-0.01143720010612464	-0.01872153293571107	-0.02092983138981344	-0.031675833721871216	0.0032918550995803706	0.00820503799266389	-0.002106244045429483	0.023465580122261222	-0.011058208956385627	0.0363382315344236	-0.0006907879972351341	0.00034244537480643126	-0.012423702470376276	-0.004543331730389686	-0.003073282086953574	0.002442743724385721	-0.07616336186230058	-0.023739819685518804	-0.006365437330940823	-0.023617490267022125	-0.012745906233283491	0.001925797146113669	0.017363814492997152	-0.029520134487139138	-0.0008696589564819318	0.00017216804411421808	-0.006777476921509653	-0.04207262223790932	0.025137561308639485	-0.04482013706651889	-0.003296156935312919	0.00120332280612403	0.02005159164620497	-0.002162407337765322	0.0028654224346514505	-0.000227401528941407
305	0.00946401476737552	-0.021283492953245726	-0.00039707822493812074	-0.006591233875684545	0.006734100100485013	-0.02856191326682536	0.0012316273839489966	0.011500066754435965	-0.0013689561887014594	0.017927173862420525	-0.004371734982350188	-0.009550653671011655	0.031026112836520826	0.025523466008119798	0.04710907999287402	-0.0016915983053515577	0.008260846994740514	0.01527015382402586	-0.01610731682476953	0.014381753350201972	0.015832929842320646	0.0011401199038307303	0.002205856246921989	-0.018061400596629047	0.06302034377332805	-0.00017891078479090103	0.01001988337880963	0.029623771832425965	0.0463862027711753	0.002914380366099291	0.01840994042799502	-0.022752719649864066	-0.013292209204125138	-0.002489826440744916	0.010794392605041917	-0.0024779256283622383	0.0003448194176098804	0.0016719732034191567	-0.024442940301042083	0.02301117607727661	0.09370768014988808	0.04319127682236708	0.002875979498146464	-0.011461050469394446	0.005363765036689607	9.378748512558418e-05	-0.0006910920295209663
306	0.008587589734365256	0.011569223178796747	0.0006245572064747807	-0.014975414699144327	0.005150065289238755	-0.008018981705527424	-0.0006113103852479305	0.007876530385514844	0.003745839377573835	0.019730593199562118	-0.0027929775763621484	0.0011460483108598984	0.054061290136898546	0.008014853247228029	0.08444786693489521	-0.0003978085362476978	-0.005412703720604313	0.0022898020967299813	0.011969093795608454	-0.011123199631405751	-0.030135603508559594	7.728051839885212e-05	0.00022193559655973825	0.021147566037803645	0.046649067458738404	-0.0005092637660536386	0.011485129175987673	-0.017541773645640423	-0.004098747758486895	0.011501346091723449	0.00019365941312937183	0.010331308422888867	-0.0016603402654454564	0.007283611956772304	-0.03084393729447899	0.0003013059375122524	-0.0023913506764820388	-0.005978006465586211	0.06502979277284586	-0.024289557176098726	-0.06615459650453817	0.01217658197995082	0.0010951494120708383	0.02453977283118497	-0.003705013959550077	0.0030446685172437057	0.0018358574129842147
307	0.000257198463916344	0.02309576288067877	-0.00064605246957339	0.011365772203361428	-0.0055757662962465536	-0.02258339284092605	0.00013074286770189627	-0.00768792417481505	-0.01139295243952553	0.016855494325566496	-0.0008477299518414014	0.0028638319145480274	-0.03182368903191005	-0.00038142143132368944	-0.016417723486347624	0.004427454410364143	0.013207361700766682	-0.022858013125443326	0.006325934179279123	-0.012994800154045472	0.013154672706055259	-0.00032413787544828326	-0.0032485031234723086	0.002038332362910881	0.009416641827854658	-0.001957814523951448	-0.021270773426103607	-0.05651328317151769	-0.0043030560882157875	0.0038835884512908444	-0.0009905337820312512	-0.011237647325988899	-0.0034840283751724293	-0.014981561391812143	-0.04598181149344989	0.0007644674132311683	0.00046539679442287257	0.000901499811707566	-0.0021716899267393624	3.1654053575664533e-05	-0.016181219479856707	-0.007633695855598681	-0.0020200264309680853	-0.0033978347461306306	-0.0028304900066047018	0.008206594620588998	0.0006661688184098211
308	0.0069427386054922505	-0.024078166623569673	0.0012518002466327962	-0.013645985885334954	0.0039029419471937193	-0.024669059640800736	-7.423935723278198e-05	0.02901998882842438	-0.003172859898991238	0.0024901392422357655	0.0008973067827399317	-0.00042846960179748414	0.07392469042829375	0.034135388896571715	0.08932868184652734	0.0002312567989764619	0.0029172136192615766	0.03700434251177485	-0.011441646990472999	0.01806175372732067	-0.0017114641887225376	0.000840141876621299	0.001224297708859051	-0.011383673653707717	-0.02020234333952541	0.001567398208956797	0.020936960510863672	0.027180275471818605	-0.0019963837147671305	0.012607812683839975	0.019264457672012736	0.003994650657460168	0.013608119597851753	0.019960608684235867	0.015759531497164476	0.0048379723409936164	0.0003635883536555969	0.0017988898505307501	0.010233831350692302	0.025182975159330396	0.04167625016470983	0.030328583238920737	0.001994901429067584	-0.02921325234143246	0.0067887508011762136	-0.014256248884478306	-0.0004468413516327596
309	-0.0007178856380997706	-0.004330914028775776	-0.0009812023512143692	0.011979088070008172	-0.005719033990352692	0.01260204074887703	-0.0010957999913244476	0.0005135956048265852	-0.01028110990653949	0.010351788473059089	-0.0006819621268922431	0.0024964412908708615	-0.05838388515923078	0.005034098370546131	-9.269585785952588e-05	-0.0004950479998596481	0.017180665428306877	0.012266062336946165	-0.004210841492001188	-0.012668531828079898	-0.0003225202758784025	-0.0002015136129882177	-0.002643515991948113	0.0122798699927744	-0.027582057336454097	-0.0020419490697292262	0.019386734382243708	0.0059529604667976355	-0.006789186194855479	0.009545949549947712	-0.008324533255931035	-0.01943940142496861	0.008684731210208596	0.006156144887225176	-0.0026170002724156976	-0.0004047720814825546	-0.00046804996154016667	0.0008677071019298408	-0.004343373088016399	-0.0308286969294549	0.03277509266021598	-0.016426590978112117	-0.0014769707975131317	0.017490036363763943	-0.004184801957766706	0.007306737536706007	0.0005156240355382107
310	-0.005117981571726077	-0.009446682828947117	-0.00045647430337128557	-0.001041476820322209	-0.0024520420013111896	0.016872613383814003	-0.0006789314346117558	0.008324178737249596	-0.034467616166365476	-0.015183624544274087	-0.001616338860080907	-0.004942487147589437	-0.0478508874335939	-0.014629376530536317	-0.0034830494242717577	0.0011201298258608021	0.009715019223194715	0.005815580456128835	-0.007953676436549253	-0.012788559716510568	-0.011483143974222424	-0.00035042766299015935	-0.0076411270193565296	0.01148159860698775	-0.02278365191574571	0.001166130523953505	0.01726322506970466	0.006777704017455215	-0.016624723803161646	0.004144140704950014	-0.007540680786235092	0.010215339613400834	0.0047590339577563865	0.01361126562500474	-0.014350388343458384	-0.00282817323725715	-0.0004900836916098425	0.0006548760741071971	0.01777097077994388	-0.04335470153024662	0.0025819555170862735	0.0026883961675141827	-0.0036540546154006245	0.0017889615147559366	-0.003169164417079927	0.0025985447879731784	0.0011191508023484932
311	-0.004648699798042904	-0.0016006693175138662	7.090033182363293e-05	0.00013430619419813142	-0.0015483446644487889	0.018752375451800952	-0.0004595714974576077	-0.007564189833981383	-0.02670343339449942	-0.006544507689646964	0.00283729035252265	0.0014614400931125455	0.08392661170085618	-0.001371487774027385	-0.005468016061522581	0.0005090264244848643	0.0012669921602481017	0.021157573933836417	0.0017445402098888404	-0.010510173308082599	-0.013217600837875302	-4.147862924525937e-05	-0.003416400473623735	-0.0007051135820032585	0.0006686892407090038	-0.0020957936619718435	0.01064308171752153	-0.012952185946225363	0.030682294157800983	0.008479544603666993	-0.005121387063347511	0.02363099889744865	0.012357705144884925	0.013254844395102558	-0.014278779157532789	0.0005102250929496009	-0.0008958183681270452	-0.0031991237910115474	0.0152679786594483	-0.030511708504230545	-0.005965532303978422	-0.017696659314720427	-0.00949810240560589	0.018817461019245245	0.0020708864233315825	0.013716532639128138	0.0015879734443818004
312	0.009723725615287206	0.0008321594481860966	-0.001600345337447386	-0.009029518500720934	-0.005886866278294496	-0.01407140881395209	0.0015254445042729582	0.009135475721350613	-0.015232329988859183	-0.019074150343612428	0.0027349102204219326	-0.005589641965774229	-0.009662167736153731	-0.007577005108237084	-0.10604710181837285	-0.001481083569369955	-0.017860887213018876	-0.011730154390800052	-0.010389804602410194	0.0011079561165877939	0.012267888304143815	0.0005638844839168988	-0.0012155797089956207	-0.022856213287653155	0.004779618520214292	0.0004903741903099473	0.015568791827153861	0.04203836470610249	-0.005397084598272449	0.01172554329115643	-0.004656391509017861	0.009367138390277386	0.00756632263362151	-0.002136537251596478	-0.023405896838195012	-0.0011173082004354439	-0.0003282172454938939	0.0021143688048968303	-0.02922420372637357	0.02691546307290016	0.024225378492689412	0.005470817530505661	-0.0001952099099411341	-0.01834339835680877	-0.0017004677355755761	0.005182826939944841	0.00016029687819856314
313	0.005259850254023083	0.004654093253747277	-0.0012497566602392798	-0.005598352880823829	0.004670966703319381	-0.017898277191540017	0.0005505500361713492	-0.004009002600618524	-0.013507143268094862	-0.026362049731762455	-0.0010944528184366113	0.0008267740639298204	-0.036021091669649216	0.016515365173109666	0.02432500055126976	-2.0167233198868563e-05	-0.015188604135355634	-0.023399487447282062	-0.009494535513277658	0.01136134174717129	-0.006388860145205133	9.903666121311126e-05	-0.004398898262103854	0.0018781275740404786	-0.03187646354992898	-0.0035415653105743314	0.013393495347568968	0.019412577551671455	-0.0050656290232148	-0.0009165304562490713	-0.00218175386876033	-0.008535238634958316	0.001220314145314583	-0.011408766091118964	0.016382613519095562	0.002916690980153754	0.0012397569225939642	0.0012094977840435826	-0.02417913009970203	0.0030900763338182376	-0.010046511838676034	-0.016445278304398243	-0.0030526575865418167	-0.013093749755933845	0.005413403915576203	0.00991769087507324	0.0009524327360001513
314	0.00618325467700116	-0.00042768030027050334	-0.0016044005810856624	-0.0076624684725894125	-0.0018866359165451256	-0.014279731437448758	0.002031109275289946	-0.006737944259997788	-0.00892165854157383	-0.013167018047280071	-4.1008273878400086e-05	-0.0076948936030752394	-0.06854750241811322	8.034603804901087e-05	-0.023335767313215634	-0.0006031777930554468	-0.022211744915375208	-0.015823994698925876	-0.013606698841981632	0.00818632610442795	-0.027425580398213446	0.0006520841605049696	-0.0019037974101014658	-0.031108175796857485	0.00392741282905614	-0.003148884435481846	0.015431155390548035	-0.014820023780202732	-0.008399869336679458	0.00210819988891112	-0.007980137484566151	-0.00662843960225705	-0.00928774279716396	-0.0010044717056943576	0.025319285945153668	-0.0013500818590051213	-0.0001322996592952968	-0.0020837030124233017	-0.01964338411215666	0.027700805676182855	-0.02846006779578375	0.005696829716716956	-0.0008129759419017752	-0.015088113192259344	0.004605467242987868	0.0062064810663285	0.0003315527264350886
315	-0.018310012096523727	0.0020490972366420624	0.009953966378891482	0.009151303821581247	0.02705905757309345	-0.04748689434078053	0.007388379219562334	0.015525341511786073	0.0025086281848866543	0.0060525980264369734	0.006022701488471635	0.005642778195832307	-0.005331795598294621	0.028850417650394106	0.059791070835297354	-0.003249222081747517	0.0020566426733547387	-0.019408197593831	0.025440807622173305	0.001175001390776094	-0.013125746581712009	0.003692887524561406	0.001995698657699771	0.0012348279184419802	0.017347943464673422	0.009856329804828715	0.009988229973935676	0.02356977688393909	-0.014329170781236134	0.016915274864295886	0.0010552119390835023	0.01811789525081337	0.007525322989433323	0.029544782791571866	-0.017807197207349697	-0.0003374478564810948	-0.004277198466009368	-0.0017144897012015107	0.07577235462937677	0.017722306286635136	-0.03704721395405073	0.0003714356780397311	-0.0007998875521914035	-0.0062137719051212365	0.025186997338686436	-0.0029682998068262913	-0.010826253239552764
316	0.003588392622120534	-0.00011548418992914401	-0.002115444331531613	0.001487590994090759	-0.0028743371356432265	0.04970979228342039	0.00670767361487357	0.012050089638627375	-0.0018381414213249256	-0.007892429218523492	0.004367307526910434	-0.0018873996368780476	-0.05199430038319739	-0.018413326726581112	-0.008897523848787229	0.007983331592803166	0.0003468564802572518	-0.0011064763188059319	-0.03864593515310696	0.0124648693936273	0.02474974135364873	0.01227846871374857	-0.02171692109763203	-0.00702079279009372	-0.0028103754445265214	-0.01396171800466658	-0.03589717693235881	0.03601466333890346	0.013262126566394129	-0.0033915704689133222	-0.007486631358886877	-0.03970225369386288	-0.003885844563340965	0.025234529970950416	0.04848411745110896	-0.00928456923902633	0.021410733416942152	-0.009699015693581007	-0.024989218025276642	0.02726142044983354	0.06285789064934816	-0.005924358384916497	0.0001180076272890164	-0.0015479360772691485	-0.003521740157053115	-0.026940382474094797	-0.016936238943655108
317	-0.006135442076156271	0.000791959197302432	-0.012336777869312811	0.010984386332396307	0.012117758430929665	-0.007564211935153162	0.008810203711111433	-0.013751079540550071	-0.0031036189305654123	-0.014195520795984965	0.005314937391255635	0.0007326154101895378	-0.010192614197381034	0.02471851253979881	-0.03288744157688571	-0.0010557245957444966	-0.00654422346512743	-0.013660793044570126	-0.032702576898263384	0.013775800681506741	-0.0050244439273785125	0.005218758302845829	0.006699682663122109	-0.0066457466965898476	-0.0008407855636251241	0.021181136792766224	0.01590378819308278	0.03301104306260834	-0.006944033925361902	-0.00953355034201991	-0.009815436786453502	-0.005383851038986473	-0.008586083354527412	0.006799708331568205	0.04523690830931027	-0.007904280435336083	0.004631409620060251	0.010755385829255101	-0.03858585325882774	0.024959119273992175	-0.052474550038061354	-0.0011198297591462699	-0.0001035293593300627	0.003721578892789379	0.02005625958328422	-0.002552238964551907	0.0019359853218301232
318	-0.0018476803304183901	-0.0019291162980810878	0.001882463233120145	0.011094834463698374	0.016127658795836605	0.010729019470299474	-0.00043359067047586615	-0.004609548917845865	0.004269981995560191	-0.008871452556088958	-0.0008913542580294934	0.0056609348577771005	0.03266061870247866	0.02150550116191698	0.04500049654580689	0.00039579757870094706	-0.0051359010266970725	0.004924927435987779	-0.0068024916828826375	3.8590578738992644e-05	-0.008282114305448937	-0.00435299203451737	-0.021271860154935394	0.004954373632609105	-0.012184905174122773	0.009512619214777251	0.03120897691455792	-0.03852473150762026	0.028583913021840473	-0.014433906813661537	-0.005994677051878984	0.028260337313639174	-0.004078704526036646	-0.017157630597664713	-0.0417151672366597	-0.009184768975276932	-0.022827608085260465	0.0362335218424598	0.04956307892081191	-0.03614842091285174	-0.05357273655496623	0.001963043718210453	0.000469596518748525	0.0009111917895569873	0.02490962058105244	0.0040866279592609795	0.012439760518411171
319	0.006158378747838838	-0.0002010778967709086	-0.006269227733055135	-0.0005704167065269823	-0.01089630470596418	-0.02089430238563648	0.00967370732166991	-0.006352197316122398	-0.0027917699719718766	-0.016607372351179657	0.005334874064281489	0.0020195459781008245	-0.031069345094835332	0.015816918770116352	0.0011058745228313045	0.005475155291357653	-0.005512731642828726	-0.0017635385029810499	-0.005141644929299887	0.01656985668040965	-0.01606397882838114	-0.0016271225982831012	-0.02389955958049183	-0.010081208798694924	-0.0027930403958702182	0.023143763806944172	0.0018115910284877024	0.03874492054325449	-0.012890796368043977	-0.010881149743083563	0.002960246397814058	-0.012609104219585342	0.009589528335497137	0.005723021521775734	-0.008072608906498923	-0.00837894273945534	0.008267767733022454	-0.01073919288598731	0.0014935324218541598	0.029354186443436507	-0.02451755735033264	0.05351349208352796	0.0003193822679253706	-0.0025419036583430865	0.010588993049268866	-0.020657426318558297	0.0096867584601913
320	-0.0038531008397567714	0.0015283565406979866	0.002911033710622433	-0.0071245209774993806	0.006515974027365305	0.04466971659636563	-0.0063294578419064605	-0.009481491142173493	-0.0027472275746588623	-0.002793125604920693	0.008391732524967981	-0.0018168682744402046	-0.03267232093373043	-0.003125185065883361	-0.10831362624334687	0.0018286497167277198	0.0026571439295793023	0.014408283543706418	-0.010492883121073928	-0.008765345958793445	-0.016474435235828512	-0.0007485139198025683	-0.005247714795073217	0.00029669775253130735	0.004238091924999755	-0.048279833773879205	0.01941652678141336	0.046428364137039706	-0.017271766329908157	0.008418576084373417	-0.019958155007485618	-0.00666671325614725	0.007767286287000371	0.025315360539822696	-0.03322318848250054	0.0015388696181290677	0.023789744476106142	-0.01069060794612925	0.015031869424681668	-0.04374097413362817	0.015137834375565313	-0.021735730247502937	0.000309976394699479	-0.008589531787478214	0.008202391617172514	0.0031995666547187883	0.00951437542590272
321	-0.0023145064943263416	-0.005829307068188452	-0.0031766845372804076	-0.012439255321562533	0.010862354234310456	-0.0604333550941056	0.0062948843055161754	0.0026101336181069685	0.010884054331752902	0.0030264993639003016	-0.014668518484516432	0.003557362208491192	0.01779089796940081	-0.020592988849485173	-0.08122504279745484	0.009717972606859046	0.0020274778415986018	-0.01013123480876228	-0.01489805262369132	-0.006724918031586613	0.015290808723889987	-0.016728584635619333	0.027979759813648926	-0.004560213960678082	0.001269226515977024	-0.02933420566881053	-0.09038444817713764	-0.00525518936784174	0.037067425826703616	-0.020186906058715738	-0.0010241893014126392	0.0104575224508004	-0.008714665942540872	-0.05321232856427155	0.005472494231256814	0.008532343787352705	-0.01974502586192266	-0.0021914104415299844	-0.0195104803993416	0.012156627651463827	0.05309224142856754	0.011039026141485084	-0.001335438305488881	0.010021676356699422	0.004236194991925404	-0.005944541703530039	-0.1828478747759515
322	-0.006836633290090798	0.001023869778744431	0.020398942758965425	0.0006592707697274352	0.01460951898201116	0.013839653073143627	0.00902733949227916	0.028215345782960505	-0.0012926386881987324	0.006902365188569462	0.004352088527457201	-0.005906674447508367	0.017998081886619617	-0.0157404505854443	-0.02072351772276189	-8.724990121700217e-05	0.0023631952285692267	0.011289883357868567	-0.0314160937303726	0.008639143617281955	0.009796132338659697	0.010756979118416905	-0.006461781022347275	-0.009403411401279673	-0.006109083323353278	-0.049406719411551524	-0.052925321460610984	0.040043350573647704	0.004622252882410154	0.008851519842165987	0.004982813261681219	-0.02317294542428377	0.004641206984643987	-0.010499900705919104	0.0007995287008630357	0.007708055706081444	0.023025842143001907	-0.00910400466857731	-0.005679783024393174	0.02606429860555825	0.026966690190791388	0.047997094510018476	2.8155886541527665e-06	0.00254869808062451	-0.014151408105497981	-0.00736739882886821	-0.1281028677120597
323	0.0024637483459033042	0.0019643994713660464	-0.005655076854668793	-0.00882279005334969	-0.009426216350755268	-0.02596084671847243	0.008806057159956311	0.002192583653402877	-0.007007875171317455	0.006614868425892731	-0.0015452588946924112	-0.004530860520755837	-5.019540105602382e-05	-0.0019866957706772548	-0.10757114172243813	-0.0038056685172660316	0.003518151351097068	-0.006095506311102799	0.00869133313435746	-0.007476722711966805	-0.0016634311384529036	0.009339922906517032	-0.0004509948630968319	-0.006642308656810113	-0.012931779219374074	0.007410351017126604	-0.03714481539304769	-0.04323382945457438	0.01823004725099352	0.00863633931069896	-0.010311768816585933	0.00285513222263145	-0.004949539356973243	0.00815950865220243	0.032646030989159205	0.01068076954853711	0.0048275436518368815	0.002841205076726665	0.03440025652522939	0.03860655371018559	0.0002742310900327335	0.011692475916323556	-0.00010556018430296944	0.005956131356941432	-0.012733365334005719	0.0008902937979859522	0.00189876604802853
324	0.005647929963489055	-0.006297717902268565	-0.007787335637995034	0.008911686529124673	0.02654693510713214	-0.017157959741661417	-0.011341241603547299	-0.005255131324387557	0.002939692495739529	0.004531505084561646	0.00012120375066025508	0.011185967356526202	0.13208407552852475	0.028195841089865843	0.016408116903009952	0.010671399274610905	0.0015079100924434742	-0.03502224810253276	0.03689075322319429	-0.005041262891682439	0.04479057761733795	-0.026685886011936354	0.059010585146140215	0.009033422945799003	0.022547458124979717	0.03515580291630051	0.0092149587024685	0.022335631325433827	0.0417389128625609	-0.0411871972070242	-0.037325615560636495	-0.00883168295913141	0.011515657130108234	-0.05863929994916876	0.02805687175486802	-0.00915598024196845	0.04503369042232991	-0.004487559024981524	-0.024438497493509407	0.016776322936832087	0.04387626750308395	0.11126050209745786	-0.0008909120274510143	0.0057029883109354475	-0.0032986171368681386	-0.0034741635952017695	-0.012494510413860637
325	0.006461727989756713	0.0016568528872880467	0.025358106231729377	-0.0001846577316321839	0.026122189989586597	0.057143329409982756	-0.006488646524578196	0.010087068474375016	-0.0038476164213928354	0.0008855058514993346	0.011435209222325233	-0.0030559507637719233	-0.04103189032611017	-0.006995956651737308	-0.06551900184892841	0.0007351390778858474	0.00287951457678708	0.03212123388539072	-0.002253787745425717	0.004490505888311617	0.015151764982831278	0.0002744906414343063	0.004166969332809899	0.00245757540334392	-0.0016825654699375373	-0.05076951807486281	-0.015227651550045383	0.041767829592343195	-0.005985638973139484	0.010288468804345387	-0.0034346534836862696	0.005558285529725431	0.008101824494018816	0.004631690754407054	-0.023143828729046554	0.004426599509197099	0.014219120861229052	-0.011890864985806271	0.0074591074433362995	-0.013834056984013576	0.04895946061945726	0.03292274433568572	0.0005423419299185876	-0.003076875993673711	0.019519310848331896	0.004490898033077531	-0.020428661770653254
326	0.001347006335261696	-0.00028408261884269487	0.002373019904200304	-0.005203050581592452	-0.008955079295046953	-0.037457168335600574	0.009277928444976722	0.005226519984495545	-0.0018738336692530528	-0.005839784048895292	-0.008236411462382635	-0.0021489865376086046	0.000480359148059643	0.004347784172299675	0.035460457500480026	-0.0023882917184113476	0.0034957995678498804	0.006413588998554584	-0.024014089269117588	0.01195480632482394	-0.00654922367900535	0.00787910189153974	-0.015363812754111528	-0.005070224611524709	-0.01071557581366458	0.022843613942297565	-0.024317314088078003	0.015547249840994929	0.040233335737366774	0.006444255092752689	0.00911686181115275	-0.03891766495378328	-0.007567738792166208	-0.013923636335828165	0.04107485915921934	0.0031987453986654472	0.038170538327344475	-0.00973794726941874	0.006595023270733649	0.027339748141101287	0.046611898207191554	-0.017076668517157268	0.00012554464324259217	0.004685458089737053	0.00731818095549987	0.008069734345170668	0.006134263428676322
327	0.012620388538572076	-0.006510115121453603	-0.00042387263739762963	-0.011195538645795495	-0.01607374196132451	-0.051194573528055544	0.007614081516358946	-0.01095542340140701	0.0019851532244044554	-0.0036103059045578595	-0.017105386474292057	-0.0026062978258540193	0.0031145228267902827	-0.008840269655182685	-0.012052818896952762	0.001366928039780639	0.001700806918126585	-0.02498493584625563	0.024252265177424903	-0.005666343514104913	-0.013768706334522813	-0.014846234058012452	0.006287888673425017	-0.00565400306842165	0.002114218473514667	0.018134359987878736	-0.05104246563789773	-0.05272990393734731	0.00464285903988399	-0.012387052315966483	0.0028652705338883446	-0.018689948317176665	-0.010842835915648398	-0.01118042187930581	0.010428407531135631	0.018615041740425324	0.00019114680762117344	-0.00552872959252095	-0.026673068196711197	0.01887108753385827	0.004090678926107075	-0.001830403249565727	-0.0006893450728879006	0.009164857044270445	-0.004203947763484536	-0.01075123932414757	-0.008800358642370488
328	-0.015443256903175735	0.001661578288282541	0.016678777198145294	0.007397901307067754	0.03580432984960005	0.027352208273004948	-0.0068940901685366094	0.018132639048137743	0.0011410388644698805	0.004228387813145896	0.004358968393142533	-0.0018484589627176906	-0.0009345019477843368	0.009630815281913245	-0.04242898558722937	-0.0014475971493292297	0.0018713886693803923	-0.001770524683279808	-0.03360500082482748	-0.006700950922332344	-0.002793616333061563	8.179591730617642e-05	0.00423028406557144	0.006539584900785355	0.010475415776597283	-0.022292787578281813	0.012441500880430492	0.044644737800931124	-0.014939760778991127	0.016283201079614708	0.01275387668542348	0.003952307525867563	0.014768657092458563	0.016000187421735156	-0.07701409769876036	-0.002473310232690428	-0.007712769519284025	-0.01298691348206173	0.004182019544019656	-0.0740164955827091	-0.005469334138069814	-0.005380914730272868	-0.0005110961878555854	-0.004022858851096299	-0.005004546131057838	-0.0013634025858083247	-0.005533561087010542
329	0.009607182078492685	-0.0008040950346449388	-0.00905169903029786	-0.006515116392674053	0.006010813800346815	0.003009560533559475	-0.0020925860776665234	-0.01275096105024617	0.009102853962318632	-0.0007983569045982075	-0.0004462893402726438	0.003974239731848959	-0.01746904906315459	0.013747830165085132	-0.012012083645261323	0.0007457450281169928	0.0006476652121084559	0.011961231080631907	0.014958821204353207	-0.005033379448001864	-0.0016003755208411873	-0.0018891795056031695	-0.029804391301620492	0.0009353613519315762	-0.0026789923216211167	0.01959745181458918	0.03748821651187343	0.004690379424899886	-0.014822793951325002	0.006370832872565418	-0.024557359130101496	0.0004023388124578061	0.006485921319463033	0.03396489445829869	-0.032098500858640654	-0.003030087664775729	0.00010503390806682992	0.0031066733848280964	-0.013248069527488632	-0.03879243370789201	-0.00970793014243142	-0.06410964481384863	0.0005870233421427836	0.0002699000269758006	0.003990490698584971	0.004739207273861125	0.014591861831855355
330	0.01949025787117487	0.003171107958837889	0.02959549704389421	-0.006068570892287987	0.03992141198396767	0.01281234802143344	-0.007336213670412689	0.0013065553363071185	-0.003060202201626605	0.0006488665385714028	-0.0008858861353517281	-0.00349259683709141	0.037472186243125115	-0.022539356127794525	-0.031989950097250586	-0.000423380901019782	0.002275939866027087	0.036693226799257704	-0.003202352917609554	0.0027094942502373276	0.02680937803076483	-0.002303880228647579	0.02374752167059787	0.006791789406188228	0.007486850685808936	-0.007835168943528448	-0.03830857934060901	0.05456636545742767	0.019030351021395144	-0.03954976274663473	0.0072434886685040735	0.0003812968261046821	0.009618377285198607	0.015046327745307531	0.06006018846407972	0.01063572315647563	0.04049423614152666	-0.0086330393480378	-0.0312843440341803	-0.02825992536077134	-0.05235520310710327	0.028297167017717683	-8.836163852233795e-05	0.004750064329283549	-0.006903242945075329	0.000985871749370688	-0.03342757043066184
331	0.031247071641333408	-0.005543670353403295	0.02226901616331582	-0.016165488832198604	0.022520927138390053	0.0914840862294616	0.005741407953919438	-0.033838898430435735	0.006328475082477173	-0.008228643402371689	-0.013646117289897508	0.0015160926013454436	0.14217763272853023	-0.03291586302968439	-0.102341088587011	0.009468804990014915	0.0008230923761461874	-0.03234997258352451	-0.020250863287509593	-0.002822116553565219	0.05164059803276065	-0.023184459168722717	0.016875126010856792	0.007689041198216726	0.02048504596999063	0.02802092557504516	0.0031359395083540307	0.012633480456373617	0.034218755144899374	-0.03534879636504939	-0.025333958990756727	0.00041407840761455844	-0.007821780676705178	-0.04990296386808755	0.01842317846846944	-0.007303657974008723	0.07141217410469107	-0.000791220073765214	-0.016505377803994255	0.0093395395556851	-0.026546952531786662	0.016438465109324174	-0.0016065102288010929	0.009030746398981696	-8.453390860362914e-05	-0.0074509771567699504	-0.025609400049026825
332	0.009679898700666026	0.0018470109431737076	0.011096969275232479	0.0020650774111278273	0.015227824493922923	-0.011429446335429545	-0.008065067347829488	0.014134539302019637	-0.004199291375116206	-0.006696130320217946	-5.5136533017795945e-05	0.00010622613754709548	0.023889199391955662	0.009944315757872682	-0.01614708901733372	0.0001335496405344805	0.002811074968197741	0.0068928808972149565	-0.010511254597229153	0.015399240767678343	0.01991560972423575	-0.003970830443964643	-0.008787250796984109	0.003750739922898308	0.004495023732457968	0.00817999732412458	-0.04405303950007365	0.040798211850057456	0.04591371547543656	-0.03383084651791053	0.005051398789266827	-0.010931649028076747	0.0058028861214951	-0.0030441036155243917	-0.002352265243233369	-0.006385225840392275	0.03001829711853395	-0.011521458667870039	0.009158742128854609	0.025693623309116388	0.05220409278901369	-0.0278433969795824	0.00047082616792504456	0.0031348738416488693	-0.010069570344656418	0.00409346152244198	-0.05095416646447749
333	0.021920454039479034	-0.000160849618027365	-0.0011082104172058457	-0.0032148464691567867	-0.010774266966280751	0.03185899272915687	-0.00608462987271179	-0.008412884987882192	0.010587612043606788	-0.00951419083486433	0.0026185955368151475	0.001351125649162804	0.0024385421652096135	-0.003539084054534103	-0.05228396010236257	0.004862002435619809	-0.0003304705066738114	-0.006517013430202845	0.024957871729482467	-0.010385706452155473	-0.00423892817669772	-0.010597224654754765	0.005944373629303218	0.0018698418629506958	0.0032378940375032235	0.028426692161956025	0.026128832745519283	0.00707139115297428	-0.01861110965484869	-0.008586374015008235	-0.014739954289867107	0.006338072913621079	0.002725479820514454	0.012162278805240309	-0.03780363645999423	-0.0006447683766308734	0.015653837439239437	-0.004407049280661748	-0.034202841482452936	-0.04368504072669564	-0.014839139961262451	0.05291951935456866	0.0004506663055367028	-0.0036089607520732488	-0.011039200133614525	0.00610332810296043	0.019090512282950074
334	0.0023011288016770996	0.0041397678405355656	-0.006641403258875178	0.0036733192952523273	0.004061850183167749	-0.018587585832652544	-0.010487580999706751	0.006559997053112598	0.0154389192496166	0.0064357043939620075	-0.0004645172155266133	-0.0020309287105680918	-0.008612312137776542	0.005901993122609162	-0.06011230808075661	0.0003211982997085662	0.0021948478678094547	0.018856971130242737	-0.017913050586263884	-0.0072672792642728854	-0.016771468093927832	-0.0043351586932234756	0.00032862909809525386	0.007578210665918026	-0.013214703104387632	-0.007132775278903494	0.015312797327599895	-0.004644506832459353	0.04928235148868555	-0.008579974426746361	-0.018637932744381802	0.006120301561410418	0.0036899982105750052	-0.02079048562947856	0.037720389034324064	0.0011891616020101778	-0.0044339669297562	5.6489851690374626e-05	0.030859962260456238	-0.0350623839775273	-0.009957846284993986	0.07105674945533372	-0.00017309847678953833	0.001382467853041545	-0.006522650525786093	0.0005149613880118668	0.0006609803039641243
335	-0.005364764825175784	0.0010760296040670894	-0.012300083771522825	0.009464075977798633	-0.017305343820521936	-0.02848294523882486	0.0076309799259466045	-0.014346668025696263	-0.0009269973471483575	-0.0008023346315780489	0.0025466666629234175	0.0008779618717980123	-0.010854401730331054	0.003182913591384134	0.04596157489127802	0.0007771917833938547	-0.005188846545040437	0.028395525871202826	0.001845389809188934	0.010296846741278868	-0.017345575336847583	-0.0003091051956212343	-0.0008107400423035948	-2.9280516048145467e-05	0.010090039486078476	0.004984815336272682	0.016151279098056883	-0.019978049002393007	0.013783959772699977	0.019334549247921162	0.011009778058266462	0.014850267640823806	0.008592556039425919	0.003959911380781072	0.030881871377275393	-0.005144159910829194	-0.034638671306305636	0.011633165840659463	0.005051574005365022	0.025261887893456042	0.01643284090915138	-0.001995255697116647	-7.439570457512743e-05	-0.007766748562630538	-0.004241120041652588	0.001063485018124677	0.0024699227549583353
336	-0.006942242673886845	0.0013501892327107568	-0.0041415567737287514	0.0038344630799535878	-0.006856831612993215	0.014208537026421428	-0.008156667042455828	0.003290089852787662	-0.001244921956376947	0.006875635310671623	0.0053370476285848805	0.004748846286519479	-0.012379413838066644	-0.0026267671954555804	0.07185869774814622	-0.0008464277523174641	-0.0003378764218072329	-0.007728692062045744	0.059074027104782365	-0.0012546857263193707	-0.01950704641237185	-0.0024080476596803806	-0.001585709847283108	0.0029062617296038706	-0.004377088965727393	-0.017392823237587823	0.0022618198017255093	-0.009272275734913417	-0.026291388597579478	0.01880905999775935	0.016254053482879692	0.02004233512963995	0.004109786688787526	0.010755239771506248	-0.0313451513636861	-0.005995322883652602	-0.0196992622442863	-0.0015351070682729292	0.0542025814942557	-0.03005886535082683	0.010065513985496415	-0.015416736520570018	-7.260598469667912e-06	-0.003809016945967955	-0.0020430303628059827	0.009298674687958341	0.0037003192338161974
337	-0.006871660316826407	0.0016905570634396475	0.0033574753276838223	0.008783352947345249	0.02600562459906768	-0.051634463304189485	0.0071029793198911	0.0001335712858454692	0.0031705607541268	-0.0033371004905646817	0.0018061120021651376	0.0011890368790730063	0.008800653384011481	0.027845264744978254	0.03942639476300067	-0.003738928462696034	-0.004670063614973572	0.035068175979808894	0.014530441866988823	0.003251536731813063	-0.012312721369457833	0.001649594407987716	0.009177426052613926	-0.0013907246892170002	0.010403090367237206	-0.00098620554753683	0.008800812165142464	0.02103114403752352	0.00036471471523984443	0.011727279525196536	0.009369093990170049	0.06652292336434154	-0.010018309954880724	0.02355409270353189	0.027400555235899716	0.0047580656309505615	-0.0128663424639144	0.017844156565977154	0.09865697379765345	0.016269675731452677	-0.03522764756637243	0.003155654615771606	-0.000939663726983829	-0.0034363687652824355	0.017927527344776352	-0.003745092755568463	-0.013387991081774265
338	-0.005380251835437573	-0.003371325298895499	-0.010641210868399363	-0.001723415576429457	-0.012329528574367988	-0.0043477689749915616	0.008802444164359434	-0.003967468180992544	-0.0007710353435881844	-0.012124474423107144	-0.019781176692779227	0.006321483022485491	-0.01010628743885483	0.007127205250871733	0.07698454280853644	-0.0010609048728132669	-0.0040654701945885335	-0.025803976243169092	-0.005831315592243702	0.021756003946986967	0.0014782661642399717	-0.004486885474550237	-0.0004305686432525075	-0.0038759720874039574	-0.016743370388788557	0.02646713346673981	0.015871504285442685	-0.010471610568718797	-0.011196903014849768	-0.0025361348403083227	-0.005821110589321765	-0.0021902309366603943	-0.012759939502474041	-0.022870558410675906	0.03860579690966778	-0.008640231345974442	0.017630477547024452	-0.00010368302550330909	-0.034537910464602056	0.02491962467459221	0.03995035380887706	-0.013423475963563955	-0.00010732969380872255	0.0035764487995179088	0.009860642214881596	0.0015885965848066882	0.001866335947124833
339	0.005912192629535554	-0.00017547857936655242	-0.01075373732183799	0.011611147545851505	-0.015169467688980184	0.03530222210736362	0.009296349009201451	-0.01057095270391489	-0.0019165567795909138	-0.009978100201748115	0.010069289916287198	-0.00013195140302375494	-0.015601093467910892	-0.0025296518768868842	-0.028401484947567696	0.0014095894913865915	-0.005437090624425047	-0.04788501466648272	-0.0015298124888925434	0.0035175995911888914	0.004701031316769418	-0.01038608416644857	-0.0032228800846748965	-0.007048825498956211	0.00023639089490512348	0.011295302905959861	-0.009652403543514477	-0.04668802032199313	-0.018956509135163675	-0.007073899385329592	-0.0001051686317119896	0.007875223740447291	0.01226797447526452	0.0076143643975866895	-0.04873842289398207	-0.0034069549288498744	0.008185236298587006	-0.009784547808939009	-0.03580694789044294	0.027433505267390558	-0.04921147085089036	-0.01824176505206972	0.00013456634355276536	-0.0044063782534461745	-0.007904515847867307	-0.001490554326922066	0.0062996056607643024
340	-0.0012368555262949363	-0.0024811771765383015	-0.004431915969024428	-0.0105525348651619	0.011748207515486112	0.017153531123883826	0.009438787247174483	0.000690022991068234	-0.0022469160716866434	0.0058220571709417055	0.0023677557332294694	-0.002882761133235288	-0.017185751923798533	-0.01020467102899437	-0.004743208798561832	-0.0019443878782216734	0.002556039130987764	-0.045999307383529996	-0.018580098158141673	-0.0010928773264742518	0.024546767006160604	0.004666410385457378	-0.004028160546573558	-0.007166925652550058	0.0004420007969548587	0.006957880391090113	-0.04345296330847783	-0.025032623387191442	-0.00982932726335287	-0.008130909999456135	-0.002892203021818399	-0.0044700518806895795	0.002142407220503531	-0.021611993843166755	0.0047128121353746276	0.005179195499757544	0.0024585231523298855	-0.010144889580066097	-0.03658031700978261	0.028158488481976218	0.03937406613149873	-0.019631321390662308	0.00020432724121206906	0.0011613743204843417	-0.008217844375988773	0.0026124397089491904	0.00757812546688677
341	-0.0010355126535292769	0.00024526050408901626	-0.00738761652452094	-0.0022639832261747627	-0.00490573402274586	0.0066063825111389975	-0.00542486126565263	0.0015863011604042403	-0.004433149791656803	-0.00389582747855484	-0.00239723579644406	0.0033592132873623377	-0.027672618295620132	0.012481605346206138	0.0006490883006090686	9.460913802232656e-05	0.0011006768057413743	-0.010801178993224848	0.008811842627866096	-0.007930339262158411	-0.0059101481408736795	-0.0036840477528493213	-0.009357301702760204	0.004041525851038789	-0.002365357690808103	0.022851092240895814	0.022646293652998993	0.0031226238204258424	0.0035117723625347126	0.00036458947880937536	-0.008747109023426559	0.006028359789018031	0.008776622262983097	0.014240617286085108	0.06428881430026875	0.0008532263817766283	0.013626972969381507	-0.005073361797753171	0.011229028643373825	-0.028608890212621953	0.04414709679195762	-0.028827051602934417	0.0006659871080515946	0.00324470228799425	-0.0054133372065143055	0.005178034781457199	0.01603904416562519
342	-0.001565188116284752	-0.002780369178895628	-0.012645019265592913	-0.002618400109422282	-0.01922921783153595	-0.00572456449064307	0.009086078809784758	-0.011679014122723921	-0.0014288737303157243	-0.015046083545015299	-0.0029695283053322473	0.0007638316374803943	-0.01326178869786954	0.005548771468619453	0.03617897044504664	-8.945498725989885e-05	-0.0035946023436314325	-0.03047636299385344	-0.007671300364907941	0.013304649468137284	0.0037874101708489233	0.0031645097135934554	-0.0020341088269053946	-0.009379053962572622	-0.005598310705297151	0.03415175534817681	0.005238994676192761	-0.010156431942810157	-0.010704454769181934	0.00292687032658036	0.0007368544642105941	-0.013405184924676081	-0.014433546662561405	-0.017887572013719523	0.045445952506980206	-0.0062633601571811595	0.02508630775663953	-0.009252604019467628	-0.03466528480010807	0.026363270425441482	0.018925083047321954	-0.016190473962160903	3.158389957539391e-05	-0.0073936474085210865	0.004366050336346152	-0.0024659449778589005	0.004412228939337357
343	0.004183334607465771	-0.0002543738103261826	-0.004537835428608369	0.011113010702277427	0.01371594838390459	0.04780643526844843	-0.0018078529720124727	-0.009778516250856625	-0.0010204235623922254	-0.012177102052108056	0.006743205629989974	0.003840135062319118	-0.01391266115607231	0.001919312725977591	-0.016239950994951385	-0.0004380389027807928	-0.00729709466039921	-0.0034465145935742977	0.0016228731042708135	0.018480574615672547	-0.01812867021979797	-0.0018663964413076991	-0.0023648645628378028	0.0035019692639193765	0.00706730817153859	0.0061597387419500705	0.016318873135491956	0.04872643929196957	-0.010923553783954373	-0.00919147735788305	0.010886189024127902	0.005104745842810302	0.008304487124268078	0.02324605063483304	-0.026335914988359778	-0.007521527775849091	-0.00011633723928317924	-0.0030722023279690382	-0.02650923448643535	-0.045372415583526324	-0.061200869036968766	-0.01676121142710215	6.023704358710352e-05	-0.0035136254679575727	0.010196430471201643	0.007343161803926837	0.004937359970557416
344	-0.003966750195897534	0.0014281206539035105	-0.0006428596614315475	0.008871233132544287	-0.0035142131073184896	-0.022050445101690748	0.013031049947850495	0.000244781704271229	-0.0011515302916899936	-0.009718425919614271	-0.0035999940606906587	0.0018778923468043703	-0.017177712715642723	0.014808395669639202	0.0401057333285417	-0.0021579696483752715	-0.0058195832230942875	0.020528330582906377	-0.026725679083282838	0.01793069992707006	-0.014205528691791602	0.009283464067133304	-0.0243371661059394	0.0005163781344683524	-0.0028076227893502927	0.012863156191028832	0.03346478942488314	0.06103850570454814	0.029909867907689146	-0.0025828252396101112	0.01575422414174494	-0.014009014171013506	-0.012267521856914607	-0.0026686419048127497	0.06648666181919408	-0.002307298442708501	0.018083518319262956	0.009943363722570434	0.04063355302878966	0.025754632065661677	0.020570119083801512	0.027159406893798487	-2.6981812669861494e-05	0.004689297324418339	0.025242532510576073	-0.001936633523682927	0.0033388851955251293
345	-0.0015165770381642921	-0.0017183172784409114	-0.00958915396493197	-0.009088590403868311	-0.01896147611550324	0.019005434524596874	0.006316684668633747	-0.007423309347166463	-0.0055211875392515005	-0.00767849557371022	-0.007140422034669606	-0.0026191554932027093	-0.016723745577969518	-0.022274373341567583	-0.05564333364299453	0.00035277306834717505	-0.002317311946080716	-0.010429718438023466	8.013228228181072e-05	-0.008374644023711434	-0.000648052013706737	0.007782963906010109	-0.012009491487972493	-0.0030608029132121488	-0.005169680157126167	0.029628488477264715	0.005529401513150496	-0.0557164897082343	0.02551208064052616	0.0018244820912426262	-0.019993559729265448	-0.027016136271654785	-0.0034125942789925605	-0.0262337711471198	0.037162910659214704	0.0007162717518549661	0.005679027667337504	0.012577893002810342	-0.01566647068011744	0.035343973833160056	-0.007307558488439643	-0.019226196965312803	0.00018398848790558627	-0.0031714709130169377	-0.008126493607131604	0.0024994105959329875	0.007205373684632361
346	0.007415875408807479	0.001825572800764902	0.0007182769313455653	-0.0022252626000239507	-0.011386465554754881	0.03559285686375228	-0.007875863356864351	0.007490109937546297	0.0003467110323861902	-0.007650591365387029	0.008081826661535096	0.00017547830407038835	-0.004744712061364485	-0.005504720907126245	-0.03258558432363543	-0.0002705205739272019	-0.0012027498873677888	-0.005447674796480584	-0.015329078474715341	0.0034320569171075984	0.0009120751272580014	-0.0058862928153657085	-0.009778707913464857	0.00353345918400826	-0.00411868744527547	-0.002642874256433333	-0.012611480636465621	0.05986522437745301	0.006381751284046139	-0.014925922581474987	0.009338590371304235	0.018631301198376228	0.0013433537535591418	-0.0006939154652959615	0.030616482416609393	0.0030531114219588236	-0.006800685808016649	-0.005469652632040908	0.012469986491338384	0.00562749319800939	-0.000977474699818302	-0.052951919898720466	0.000702493240919432	-0.002229947659368964	0.0058207423875106514	-0.014757627666836387	0.016708098255846893
347	-0.006271219571334807	0.001728352222069881	-0.018184892992735006	-0.002325312196900306	-0.022105246258788343	-0.04672187906926679	0.007948808819915665	0.0017728933103460683	0.0012088148154091975	0.006530524021354253	-0.010812250683533486	-0.0014094749440268684	-0.0006093961120123158	0.0070927924687802	0.06365075264117984	-0.0035641538486995417	0.0018576922545900931	-0.0160259779810146	0.02273219105903456	0.011953393300163363	-0.016979371291510746	-0.005145413387022105	0.004395494036605723	-0.005931536310370247	-0.005309714726338211	0.03150176369106657	-0.04383841127562556	-0.002399361172245251	-0.004524441679970104	0.006387088131104423	0.00797273231856244	0.0012923519426244498	-0.011382828413171604	-0.024872453837449772	-0.006638534091260015	-0.0044336070260068495	-0.029784656922808524	-0.006375526289283104	-0.0009760370619600018	0.020574785080215215	0.04792043989585649	-0.012825407762567496	-0.0005254082150646417	-9.834530646109009e-05	-0.006683191306957619	-0.0014429392081630743	-0.005795860037662159
348	0.008485427832140706	0.0006570435521512645	0.007376379439273892	-0.009714830175983171	0.018994860683125343	0.037753137454613464	-0.006046781545726861	-0.01010397587175207	0.01646043982631029	0.004570845418386472	0.0036938413766510643	-0.00041154836173506565	0.040695422847433826	-0.02163071641489294	-0.07432807657748032	0.004241614066948659	0.004268616673569689	0.02205005117435411	0.03703388679484282	-0.00814637101452367	0.010596986725488679	-0.003961625809580914	0.01594043374311438	0.007238689064075113	-0.0033291967054476764	0.005318974264200376	-0.009522296857847376	-0.040827860987097744	0.01721232492343988	-0.007622028169125003	-0.021232151084957573	0.015468127316460637	0.009717748187577554	0.009255101240579471	0.0012425151622688904	0.004646019052831998	-0.00613963635376699	0.04309187620157322	-0.03691116201000586	-0.008711952395780164	-0.07341514361960863	0.021228026664686497	-0.0011229939909616034	-0.003674069529880866	-0.016255555179494657	0.002090334735055742	0.040375561818366296
349	0.008154827109793488	-0.0016393563234044454	-0.005234394413453512	-0.006397472528213205	-0.012044469411557292	0.02131281456109128	-0.005132371901819192	-0.008299657441368678	-0.004997029457706992	-0.00914856820678491	-1.6422853980473108e-05	0.0029949215584880004	-0.030377420922000048	-0.005905989994723204	-0.02301925148440532	0.0051078306161355365	-0.005102188393071437	-0.014483752756882162	-0.003956911614936693	0.00705175509810139	-0.01003344506989568	-0.002800059637663557	-0.010731809061253345	0.0010718961246766313	-0.003257357966924731	0.014599688196891775	-0.0014788412916345829	0.0013088274008323114	-0.019764565025504326	-0.021858379137398208	0.0050526805234547955	-0.0010374419615102968	0.004081328791206605	-0.008233173684242813	-0.005892001597835189	-0.002267685719319516	0.016768850762710653	-0.011301192214816732	-0.010483089132388919	-0.030066710896750837	-0.05303363945552617	-0.031198840691090256	0.0007850597438655816	-0.00646596777321638	0.0023553810016372187	-0.005922798968622791	0.018221308562492797
350	0.003320108804210911	-0.003455972265054047	0.001544711477309619	-0.010613097740102617	-0.021084292914037663	-0.004812007445848255	-0.00015629357111311085	-0.006022243854654477	-0.007382670777434211	-0.004412398054785708	-0.008206204042996258	0.0021761462740209846	-0.014295952768553267	-0.018817053516276824	-0.05721625471797041	0.004614599550305139	-0.0009195183090028768	0.047038571531049914	-0.01994073847915382	0.0005422025165433663	-0.0252748007029688	0.0028072113515192794	0.003766066705564049	-0.0030447859210664683	-0.009011278562991314	-0.01118446265570058	-0.021401685872167377	-0.023375831535718476	0.009167723074882736	0.01157394654003582	-0.005718669241227721	-0.051086698240580965	0.005891249673406736	0.03730422935058968	-0.037358398879425006	-0.0017980337039611837	-0.030371501323566447	-0.015746750920194716	-0.03516999327758841	-0.03129179829704119	0.024347899142274813	-0.017097312425821184	7.711056409407078e-05	0.0014059955834339554	-0.0076464553094580156	0.0019054549710529507	0.005246603843429102
351	0.005130270288911452	-0.0024680237711825976	0.0032936253780723817	-0.014643128556801732	-0.01352260701366181	0.02724701261147212	0.00867328671851928	-0.009602393946214382	-0.00047147840590187304	0.006442369014432245	0.00508155962227523	-0.004549904753704328	-0.008669380877780037	-0.011463349459648753	-0.06946866462513869	0.0013545793803189728	0.002197252122204913	-0.037577418594288634	0.008542311608355477	-0.007275070231431965	0.013192316262004386	0.005588052212551382	0.00029962831174961297	-0.006532224386254883	0.0012922387290195503	-0.033199800266682886	-0.0405227013644079	-0.015416602332410514	-0.04223555038615502	-0.006494860573015476	0.013746322919783399	-0.043224569236905076	-0.0015629703853461841	-0.002520664026973651	0.005517720796709103	0.003586726847019792	0.014249754507816789	-0.008208318191514883	-0.03242402809379667	0.024262238135658965	0.033091835194670294	-0.012163480402698226	-0.00017058615843088383	0.0017608737346021485	0.002615759986449807	0.0005289231639090243	0.0007070239887303012
352	0.004027120957205364	-0.0008839633724867602	-0.005402438724928473	0.008864711283077361	-0.004102999437214546	0.02862100433821379	-0.005402453828210061	-0.0032275286218567826	-0.003958108829809308	-0.0010366205113151897	0.0016502162174539773	0.0014154656334325391	-0.025393954746278997	-0.00650211364098946	0.016527957618831426	0.004241639428693627	-0.005387699114188271	-0.0070135041480477445	-0.003957295158014133	0.008043370631773314	-0.03296327945332962	-0.0041912634815298696	-0.008199346669164515	0.005396876287988158	-0.013795961657348341	0.008650766614784857	0.007629729355780558	-0.02742298801563986	-0.012252759108168263	-0.0068683647480609735	0.003373226277751026	-0.0015654376119565029	0.007092213411499434	0.009687410029825086	0.010597981963799064	0.0008322166235280934	-0.051587473674614456	0.026659217311376736	0.0549698153648658	-0.0073855248803814085	-0.04788586412278857	-0.04544775849927063	0.0005656742525748126	-0.0030755887528703335	0.003211865020664122	0.00620594588241229	0.014200593445536026
353	-0.011089421632620581	0.00012830797296824512	-0.0037078173148609047	0.013541264260178973	0.004663342782174907	-0.052245293282425366	0.008490999596073166	0.032531383159223784	-4.869695629675383e-05	-0.002309848890082456	0.0016553831129584122	-0.0018536636209508842	-0.006641394333617409	-0.0173967502593809	0.011671771667437821	-0.0014727343948820488	-0.00048467694918275493	-0.02787794703036895	-0.042024075813956556	0.01832521535226058	-0.0023550001747221303	0.0003164414946200997	0.0013301960880044554	-0.006381084232701869	-0.004423907438546109	-0.04236065148655472	-0.0071760424942025666	0.030891448813588695	-0.0026942322877473693	-0.004153477242439764	0.019312715170228544	-0.024599693192073373	-0.010175556647079928	-0.029952795093646158	-0.014920610855983136	0.008997817904370538	-0.0069011856219836605	-0.00774716628813135	-0.03162713807602023	0.02333443176927077	-0.008757850686199753	-0.010385178241401718	-0.00025986354261177836	0.008059430251050898	0.008284599772608602	-0.03646343247715453	-0.0009291777767847767
354	-0.007319287517782176	4.7299034660974736e-05	0.00207621389347607	0.01019508846319065	0.02736562879440082	-0.026828785613153265	0.00819798738427235	0.015728437487332082	0.000630890970676911	-0.0037373887865859547	0.0009994400437157575	0.0014767777477077346	-0.0033815654722394186	0.016588095282597436	0.008747134413575535	-0.0015248444482046147	-0.0073160736128505405	0.020535835013635317	-0.025257571616735586	0.024704029932149957	-0.006984879927885013	0.0015783767952934618	0.002986752730508612	0.0004976215761961263	0.0006667073497981623	0.011651685699046312	0.015968277474352595	0.02894577527817362	0.00450938800403791	0.006979333617614411	0.012498438937750175	0.027029231727608544	0.0061820785015173595	-0.0024974144116787535	0.001998756305464558	-0.014087650534973703	0.006930194056183217	-0.00859390487278915	0.012294398437293358	0.018288602012035183	-0.004198306425600387	0.030579519030941617	-0.0004033699156982352	0.0023749750641753027	0.032589677901031816	0.007113806782117443	-0.003559243421754816
355	0.011264217860474147	0.0006576083111767973	0.0002288267243443144	-0.006367980201620123	0.019466352773625954	0.025202334521792425	-0.0037974221158002123	0.003721019944398185	-0.009949102733354424	0.007671166171061619	0.009307798090896324	-0.00033834822208063923	-0.019191496242328222	-0.006268828492839674	0.014014129767125396	0.002335895817333924	0.002640539324854329	-0.01606769647131075	0.035459625430995866	-0.00871153886984934	0.019797376009164827	-8.132726392548698e-05	-0.00504742542682275	0.003941580207515809	0.006729907662940321	-0.023421647810327524	0.022904102316911354	0.009231792482447872	-0.03978670690816012	-0.002573163632440977	-0.013258086164143989	-0.018933051378940705	0.0058905564406656	0.02514870989241367	-0.0443331767126123	-0.008133035621985358	0.02103282575115429	-0.01281122327658439	0.02819790877141131	-0.055915842335747534	0.020077363549728822	-0.0520282375750051	0.0002926254632142619	-0.0033249242368867905	-0.0076192962102781025	0.0031031418460678627	0.009196381961041781
356	0.005047505702240869	0.0007781408042194118	-0.006130058529369931	-0.013404687494424089	-0.01616526226654348	0.012399668669232363	0.001549650072532122	-0.017863470224788812	-0.001690713746492778	0.008968136446108848	0.0027488732560652677	-1.2247647810852136e-05	-0.030297373876249572	-0.015391571460848458	-0.10601867334676071	0.0003383875301811584	0.0024436397083664138	-0.027789930164227185	0.0026635833166210546	-0.008073487235805296	0.0008269007300450191	-0.002397761233416719	-0.0026723673963345252	-0.008144098090368522	-0.00561972967230061	-0.0176448969913309	-0.039239879478710944	-0.0742807098301494	-0.006195382550377683	-0.003708585015766591	-0.017989820487984785	-0.0006353763855285605	0.0010797411681138839	-0.01534538449293422	-0.03198696636918972	-0.0025432068441789235	0.003945691077908997	0.005924471464299033	-0.03067098951939088	-0.002418135467932797	-0.01705941314532076	-0.017291824712333446	8.687580450637971e-05	-0.005832130790880416	0.002079974394186895	0.0019597236101168273	0.005425573061109055
357	0.0015934803577648926	-0.0002472073172481333	0.02046108595034935	0.0010720426718553225	0.007920512581822105	-0.01314373449813619	0.007243410984379176	0.005261170370184661	-0.0013552699347332098	0.0028617679969332034	0.009245932958291434	-0.0032812152053290377	-0.012908728015618532	0.005131545895387268	0.06269761501574952	-0.0018984096324111816	0.002375851982469147	-0.003522506253578107	0.0059342742438697116	0.008668683579870065	0.00020285852646742092	0.000853638990062924	-0.0018546929608397422	-7.00259843719759e-05	0.006251843027874368	-0.02373164626142858	-0.022609957524390517	0.034632192822318705	-0.044988000299370126	-0.008343454543556728	0.01594396075480423	-0.02039584958356701	0.010849783694223037	0.020348631102557503	0.04327318258815058	0.0074446600790056255	0.0033214769038009567	-0.009172320150672491	0.025649047296630444	0.02620174472417055	0.037404867611499366	-0.020329279415250298	1.6041225360308164e-05	0.004033820537958128	-0.007372164601327305	0.0015660726556499637	0.008220311129672964
358	0.03278982016855936	-0.005845974712917753	-0.0187795393273272	-0.017384825167090254	-0.027644340796447738	-0.01911538843802925	0.0063271810892171765	-0.03114546760369803	0.023767601559345212	-0.01021184303740658	-0.014728178251628537	0.00904014214601373	0.01743158875497814	-0.042535479273287095	-0.10863844644378984	0.009950935719711696	-0.0005760770234250374	-0.0005111555064979413	0.020320125508599577	-0.00371179203016204	0.025605573964680568	-0.02689555025089425	0.028433121155367024	-0.0010210617316500886	-0.014349451347389885	0.01637821974879619	-0.04970254299905314	-0.07752287998884178	0.037233653165198465	-0.0376894631171366	-0.018798830198139167	0.06779475961900769	-0.00876676811857309	-0.05340543859593276	0.02228541166992469	-0.00259394480507754	0.04112677818002634	0.022860717409545504	-0.019685835946586606	0.012321012063975206	-0.030281547775234608	0.01072395484359073	-0.0013196205541985088	0.001019144738314506	-0.0013730884211257586	-0.0058566372793346505	-0.02035152431263871
359	-0.01326813283337755	-0.0011935345310769647	-0.009488289216949903	0.012901135488043742	-0.009712588128999142	-0.017479167044864345	-0.004796717711979302	-0.002246139307306714	-0.0042372063354240335	-0.0007843843462303332	0.006760098750081959	0.00350279904568674	-0.026732722060750013	-0.0070637116190883755	0.034616442593375915	-0.002764489707205333	-0.0021495552727630253	0.0005026883235898585	3.298123806327836e-06	0.01374090305551826	-0.00849573251730949	-0.0009169410878601458	-0.0023083274808612417	0.004293210583348022	-0.00316744777544284	-0.024029739452137915	0.017253380008439942	0.019024922288096234	-0.006411061474743423	0.007391510689380478	0.008575859320808512	0.018510159989789103	0.001372092927781129	-0.004051545237123215	0.02476952280960189	-0.0044572503534999145	-0.04216171210696807	-0.012315812983317308	-0.012660678390899686	-0.014635697030747621	0.03728657435895137	-0.028002874780521565	0.0006246103654434342	-0.0013681508767485876	0.01743859716776129	0.0017844647858594697	0.004847597729316687
360	-0.014648133509471417	-0.0004916267015344638	-0.006597181648198806	0.0010817754509350331	0.019329199555287974	0.016690553043088058	0.008658727351718805	-0.001889634684392269	-0.0015003892309964344	0.009963995953176274	-0.0012074332518486066	0.00022612195777012094	0.0011479371742641915	0.00584599901435741	0.08264257657614815	-0.0017089167396219496	0.002190428205736461	-0.03003375980992079	0.0021395832920564134	0.0058231975295180375	-0.002167293698201458	0.0026164201091054586	-0.015024567701464315	-0.006900049749080925	0.006278732550444993	0.006791429401483126	0.015273564682278723	-0.017992217643912418	-0.017878833393449877	0.013228341922207737	-0.014002355047229608	0.001468646506892195	0.004934999900641226	-0.005277184496318188	0.010785805460747883	-0.002472950322599643	-0.014345582177894039	-0.008171485750352966	0.044366379182505224	0.024188133761050654	0.03198860610958788	0.005623670558715063	-0.00017771678930504587	-0.005649337324757064	0.01764487790618707	0.0004892959128772388	0.0005763397070105223
361	0.00012895097600901587	0.0016780628050123755	0.006579232190834667	-0.0007247512582997137	0.02258533126038713	0.026202229213605578	-0.005322211572442685	0.01981979014149058	-0.005134565313343976	-0.0033433777836632496	-0.004677699493133352	-0.002298973877794509	0.11732326149534397	-0.0018881208884131133	0.025914008550153106	-3.925144892070673e-05	0.003096741955085282	0.02001596243342645	0.004873302836285417	0.0003014781211129882	0.009174241558003449	0.0006620413607730753	-0.01055026865113402	0.00012027775211375727	-0.012840157289279772	0.0297894041070139	-0.010112907141755835	0.06050530764447152	0.019293673839634894	0.0005158635961152735	-0.001165223095434776	0.0059689620322150305	0.006732017658306369	-0.0014505118711131508	-0.025030291583791102	0.0032657552794426413	0.021421459227487262	0.0015298405000528062	-0.016632284062567934	-0.024447622530093006	-0.008059051025524799	0.06826101561792075	0.0007693330218469421	-0.0006201126429572004	-0.008039619450575256	0.0057523618699524635	-0.008144735126804803
362	-0.004182031583778564	-0.0011963982336407135	0.005746839721060197	0.0017493775727497412	-0.004582949906223407	0.02303287306533086	0.0003542382975046665	0.008461396580960462	-0.0044596627325255355	0.003902378975724312	-0.0062688666092970465	0.0008838651251293912	0.03830042544203844	0.010941533329486535	0.052147364103017624	0.0006697202171102347	-0.0022041508890264907	0.020855628694543268	-0.0038140995658257635	-0.001230909772714648	0.002025709795582633	0.002683441938301634	-0.009421929378687332	0.006420128227400965	-0.008135433887066909	-0.002958950015693251	0.033678199749581014	0.011374398019152505	-0.0015480737150065655	0.01331908568547317	-0.011279485431368825	-0.007931930614058258	-0.005036134742048434	-0.003164278232089357	0.04313489413072573	-0.001869147278713645	-0.005200771720905524	0.02447421340492529	0.03754108417115352	-0.011996639248702801	0.010207484088816502	0.0019902832184213043	0.0006715857595769231	-0.001744447726536038	0.014228378869509164	0.005209148321528101	0.016141651601923466
363	-0.004515823844191215	0.0004398182747169646	-0.0012282966891006104	0.003036936578487591	0.017645028842964195	-0.016624490097209	-0.0038704052349924946	0.021252068239825315	0.0020993611954595896	-0.0013887385800825255	0.0009308585751327989	0.001517030905259119	0.003662352512203959	0.015042164450576045	-0.016616125218757754	-0.00044728516372096876	0.002563627423846406	-0.027395376244235575	0.008520288919481226	0.01234465953551171	0.023957208859281386	0.0029476205221132977	-0.004119692649139877	0.00018995193315170556	0.009607274513881743	-0.03731418648464912	0.018586395463563367	0.03729250025653184	-0.026919544048856166	0.0220834697203005	-0.005236168527569527	0.010191857622732982	-0.004153777172826718	0.007269763137850295	-0.046827568196957714	-0.009615308729450638	-0.02776073131094221	-0.01113903816419607	0.009373059077418904	-0.0395827394815685	0.06049017426387897	-0.001350021998320421	0.00021225660488321288	-0.0008804827281992562	-0.009082287905877614	0.0036820233222920884	0.007723448260080011
364	0.0071020422310163825	-0.0027972819742562707	-0.0037487450922897465	-0.011384902536627158	-0.012576323926550245	0.002415465314619314	0.009729239696515377	-0.003445602546990954	0.014619924095693099	-0.006762132901516166	-0.015783663841176562	0.00268996834497563	0.12515913068695586	0.0043075276398593975	0.07388268543446745	7.166941049628617e-05	0.0026921730219412036	0.022703948974397335	0.0006496881872387825	0.007763454162051571	0.014801679862747313	-0.0018213099295012816	0.017830033263270085	-0.006940325227599603	-0.006159139813702072	0.02274541862579863	-0.009095931605910577	0.026564832545361232	0.033349426883337606	0.0026053387649128167	-0.014021603641848748	-0.005545449342613401	-0.004351306020788004	-0.013319506457863011	0.04471652520968392	-0.014518412218786308	0.025336878050099952	-0.010879679279187943	0.014136599747200329	0.029636835542455914	0.04722358539437713	0.07612670247609657	0.0003465799388141774	-0.0025585729369046323	0.011621784666399966	0.0034029845369354605	0.010185214788570563
365	-0.0037759996982677556	0.001971862191176497	0.003406908742621675	0.01400287372085593	0.007727303202768749	0.06686082143587867	-0.005850077021654534	0.008785516238482593	-0.0062192003192398215	-0.011085407730259591	0.005333199129916163	0.0003766204130941984	0.028952924653780694	0.005497879713923645	-0.0518233301027454	0.0009246999818182684	-0.004237811007902087	-0.030694659725182854	-0.01400796970463206	0.012125345879148399	-0.0033749711678582065	-0.004060188113782688	0.006602130501549797	0.0015483027536897123	5.3981603480377646e-05	-0.04423952140515833	0.025644777905681777	0.0421116656836514	-0.017058135529969064	-0.011273071758106178	0.003544126282181391	0.01374804706700353	0.005940560414569819	0.0026917933038422453	-0.00823270293607487	-0.0019542174434588866	0.007386246421970459	-0.012021860138766553	-0.014063018383238295	-0.023231896261096747	-0.020464873882502538	0.04294174418982431	0.0005677021301277818	-0.002625304850928551	0.020700160456950317	-0.005066072226375353	0.014237758701472248
366	-0.01067712227248539	-0.00014523678101938594	-0.011137193148788596	-0.005702042316175672	0.017085024073758285	0.06819935468519725	0.008622028930021688	-0.0016252253411227122	0.001771542225870923	0.00158562206441926	0.0020897113411161797	0.003771056000540936	0.012557135929676186	0.014001903769497583	0.08680917129910416	-0.0014756532918614995	0.0021732278035748722	-0.02559255615853632	-0.009643908472201798	-0.007820260102115477	0.015315305258028447	0.005945035681776142	-0.014545898198425406	-0.0013661222384308547	0.00951042861502762	0.004590185410798886	0.015120879416698674	-0.009271725238205977	0.005020493196616231	0.0032628146212089746	-0.02659625774003486	-0.027468739127661367	0.0004020961877567581	-0.004770939493632346	0.02036250267664334	-0.010955558118341126	0.003314217620702755	0.002353345387432328	-0.004101675798844863	0.02400134585837198	0.045349523514422396	0.0064496414763138155	-0.00019569029751956394	-0.007507106521681725	0.0108471175017524	0.0003894112414489385	0.00024693617281255616
367	0.00562866486829517	-0.0005236972703872693	-0.004583329121962872	0.001624921966219338	-0.015764678522953584	-0.033913809850479516	-0.0038522529497925623	-0.012789715517780622	-0.00247749339877717	-0.00038738416489394627	0.002535743027430523	0.0035323307303684313	-0.024335477167134714	-0.014051698326409661	-0.07474177193211597	-0.0008026585457782341	-0.003608179822770733	-0.007486015776656791	-0.0012000866104676855	-0.004037295266478308	-0.02079752617606398	-0.003877714371331592	-0.004590213737681847	0.00018286504394225152	-0.0016662675308837833	-0.011982078729025182	-0.007545238152310769	-0.031171924573945946	-0.01571050952272913	-0.0009194317019403594	-0.002358619714636482	0.0236108959734177	0.004420251522755303	0.0007164449444085549	-0.031276582700631377	0.003801863195849106	-0.05011152834569095	0.0044280606735723265	-0.04006963465701173	-0.008810717917902432	-0.03164791435501681	-0.025900777020626077	0.0005190773391768336	0.0024996980334595896	0.007370804640339632	0.004361608545826777	0.013346602136402808
368	0.011904573555441443	0.0009460042940869162	-0.0025495779826138825	-0.006966078853451535	-0.0015185256640378821	0.040061479312300086	-0.007072418164605687	-0.0071975684943487595	-0.0031708933768784834	0.0019270817468185555	0.004031969307254076	0.0023592795646868283	0.02187571462680085	0.0030680307667168274	0.0005415044115358363	0.003047786546102406	0.0027427598815393758	0.028187386324657115	0.013880499561863158	-0.009042783767067339	-0.006885782072845087	-0.012290843588025239	-0.009810449162338822	0.005011920694727688	0.01190896767261015	0.026519211924248647	0.02017652612562104	0.020118146993768172	0.005733883459965978	0.007335983130096574	-0.014618050398788348	-0.010712006298665687	0.01032535144550106	0.03574347046051655	-0.02071108829463212	-0.002984853084100237	0.005811892345004367	-0.012732311254323763	0.011061950124954553	-0.042957595092393386	0.016887565458116968	-0.02351775217031492	0.0003994405247467428	-0.001902002293430028	-0.010467689078391722	0.0036967481246760517	0.011153999714592697
369	-0.008211472297475802	0.0015871396434721462	-0.009926834250652277	0.0014645300145155866	-0.014130285651708121	0.0156260110344511	0.00013329721478426844	0.005849790775344876	-0.00492733612991488	-0.0052204346787962305	-0.005494482441868624	-0.0009435513097559196	-0.05526314386696102	0.004803193739829465	0.036989251518195744	9.472087523462284e-05	-0.0017085621501195668	0.0159174894691663	-0.006760968306182419	-0.002198563545583491	-0.0017882300772195004	0.002407537932066092	0.002254208103141737	-0.0005233954710614768	-0.005124894989329457	0.005442740087652928	0.004464112128715592	-0.0016162373055082398	0.010082889469394219	0.011083722476818932	-0.010968304639057947	-0.017113899464426978	0.003811743245484314	0.001144047154745645	0.05042140500981307	0.0009132897874437211	-0.019831999698497547	0.013396238190065269	-0.0059303823562485754	0.04557894265708665	0.026813599718348097	-0.030905696808934548	0.00033249089668613356	0.0013216190163364617	-0.0028564129614261826	0.003324687115703294	0.009927002523328426
370	0.004799739693851541	0.002023961394132333	0.009987121872873308	-0.004469047455042963	0.018470812792764503	-0.010821986522859563	-0.00522645627883798	0.007775824298934324	-0.0036059303933552835	-0.012005679886403327	0.003416676006676477	0.0005424636745585242	-0.023704634812918582	0.0022711150896191808	0.030461249978958504	6.369723905027617e-05	0.0028306737705254695	0.018507775326364197	-0.012561336264836487	0.016926516254283965	0.015413360367573431	-0.000958362578591359	-0.007340880082136422	0.0007904650924112855	0.003992619797929824	0.008426175047116477	-0.011532924261931653	0.024173680090809387	-0.001654993203273058	-0.00526781300935835	0.008141420481663044	0.0010231863063027396	-0.001172059019049726	0.01910735322368246	0.01161121122593082	-0.0023150026318368906	0.027234986197794447	0.0005470603329218435	-0.00852475727131589	0.03114088551201279	-0.007052572447247623	-0.035567157963467745	0.000491305877139031	-0.0007908311662341079	-0.003907517347682765	0.004207273973598854	0.012837631612559252
371	0.0035350499244281067	0.0013215247129024104	-0.004442322639148889	0.004048250109378913	-0.0035851400542283316	0.009364716518941295	0.0043710695565838805	0.02177656630094146	-0.009341959689389756	-0.008156419976803381	0.0024328113870892495	-0.0002311647888130989	0.06589910991979177	0.0013339770218308623	-0.03960837463155583	0.001948100464739097	-0.004486003271724177	0.04118092848491482	-0.02810022821023675	0.009212121891250927	-0.0007527069707343509	0.00010085165104948852	-0.011908129629482683	0.0010110872530305667	-0.007872502741367556	-0.006013299852616767	-0.002565408736490999	0.022546448252012165	0.020340723391814506	-0.0064577578944590205	-0.0027536245910154307	-0.016539711717446594	0.0022258348320294587	-0.011239960910225342	-0.00963943599698879	-0.0014997613052637234	0.013675701270853897	-0.013670967946685448	-0.002880213518602727	-0.025238239896992865	-0.007159182609476405	0.001874856086945586	0.0008869635930925671	-0.0018562418644355555	0.018111227823151867	0.00115935458506543	0.020088917694948995
372	-0.004411423602589793	-0.0011260953123832366	-0.001959361766152701	0.0035208787372787397	-0.0007231199334933362	-0.011240396250261164	-0.003091195218739395	0.009546202820754586	-0.012362211776266532	-0.005872801487047922	0.0014918851304615473	0.002605144089218708	-0.020743388388978327	-0.0019523373689888871	0.07847628359830819	0.004823857677468598	-0.003701942668184727	-0.025769640749250457	0.0021781770403326004	0.008760009508329974	0.0034316315970511963	-0.010948120363666927	-0.0058360549387709805	0.004089848552362611	-0.009628514819383028	0.019464747611772127	0.0147649741660404	0.012181135508832937	-0.021713326690231734	-0.006484034559358006	0.010498025548197495	0.003984154353233213	-0.015026020650392175	-0.018351844228513207	0.003945055092881425	-0.006292112872242531	0.004211622304730526	0.012697097959357658	0.05480641924212086	-0.01834386438286161	-0.022898460346341677	-0.06217825014169297	0.00036094390042607476	0.0015317326236183625	0.005345660078034673	0.003482809775775422	0.010448465549834219
373	0.007001125507615939	0.0009356959400508916	0.0004095694075912551	-0.0016037072014727012	-0.007014769724120821	0.038371902510162495	-0.0019060630211930364	0.0007672371627383566	0.0069887259030021135	-0.002111634021592556	0.0005438236699622796	0.001926371605833463	0.04186829347105836	0.04856925513179326	0.028982365418093875	0.0010649449894935908	0.0008511692618211164	0.015813246042591444	-0.0002991371085300051	0.0015266881310790994	-0.003845454163329774	-0.00020555519480640466	-0.02408972694036145	0.0021524443952801223	-0.004184629934100589	0.0036182014675447184	0.023851076820727242	-0.02192053408362698	0.0009890658244357023	-0.001204142190502537	-0.011529065218471194	0.007474178386526402	0.007199371520552405	0.009170576561559328	-0.00919898798389376	-0.009060715789723015	-0.004699699480186281	0.01969282516422286	0.01959392148940216	-0.03156470095908616	0.024689737271173972	0.01585406903999965	0.0009846215452530352	-0.003861880926239235	0.0005416794982410891	0.006948790700986807	0.021878711551563595
374	0.013196939723976073	0.0008105212376998915	-0.001803234648561278	-0.002268380226724151	-0.015188904212502147	0.013772694959359738	-0.007135592450234217	-0.000516085227372902	0.008025869903154011	-0.012625646278742002	7.659312488110005e-05	0.0031258168391850457	-0.020987567199340633	-0.029296142277564385	-0.06225719694107683	0.00427756340599387	-0.0001414442795780787	-0.007866111025683737	0.000888827533828393	-0.008596601843115817	-0.01926478427182216	-0.014249301086102015	-0.0059601399896939975	0.004107246556090368	0.0014998952719271757	-0.0065440269294254364	-0.05527599424336942	-0.04573312930861986	-0.002302939534017373	-0.029508300785690507	-0.006629583892336521	0.0022198507471038985	0.008459933679819195	0.00899394457967241	-0.014903939817440879	-0.0021816180110815243	-0.014291682386423707	0.01350448878131627	-0.024840047358765827	0.029897823699279874	-0.0363337869686609	-0.022965059644896185	0.00037169330383028144	-0.0018011028975452093	-0.00896956294351322	0.0028971693426826416	0.010645471689626554
375	0.006876605107727441	0.00042667894540703266	0.032900343531770404	-1.0076037194694381e-05	0.032456577852944105	0.0009138182054209401	-0.009428289323001781	0.010727882027002231	-0.004103842946642566	0.007317989306576875	0.004442309253657045	-0.0030875748901381403	-0.01616726421823118	-0.020127941307742016	-0.026712746245753982	0.0012440035320532272	0.0025131311652136037	-0.011473048557382765	0.04702893458220522	-0.008298673746496888	0.023661354770568858	0.00085530496438962	0.02457463760676009	0.008643500061862019	-0.009501449479287483	0.004566354561142316	-0.049035096278345305	0.018643100295906226	-0.023495264634876136	0.00040015531155655065	0.017858165668321116	0.004727062035445656	0.0050059621600389015	0.004832256410261303	-0.038720463334597596	0.002868070788615797	0.017339457037668683	0.0011456371160519765	-0.040927371675182275	0.020695376037568665	0.006170205801683029	-0.01873822922825245	0.00015949069215549365	0.0027857393239271605	-0.004992382061323001	0.0023632683219812953	-0.11036918597759715
376	-0.0007394200000078866	-0.0003559398330163232	-0.006632970262563019	-0.0024608701519384323	-0.016308402114965852	0.011680238820061311	-0.004018994477817452	-0.0042136721102577325	-0.0045284023453905226	-0.008409110844098016	0.00011501437925006842	0.003611298165920805	-0.024555776156610747	-0.013864814885160745	-0.05284562341526455	0.003564911349745454	-0.00291657891307748	-0.011790678120810975	0.00022401285066291215	-0.009931749340788295	-0.0027245572516655958	-0.009586853650510872	-0.009589488362264007	0.0008445114493725689	-0.0001747983299288356	-0.021367196527462502	0.0063264675870639735	-0.036833582171464506	-0.0003101947032305305	0.010840597962166151	-0.013032733325554196	0.029028855033672158	0.00039448986648919494	-0.01739009225042703	-0.0380334772878473	-0.004209182018067408	0.003086552144815083	0.008738547351365023	-0.00020080994839531476	-0.04943100638993066	-0.056391094006147294	-0.003979000217074742	0.0006861012801418016	-0.009057890820946183	0.005721037381146684	0.005289815823104714	0.01640768000982915
377	0.001726611373869624	0.0007264724931031558	0.007633679017680183	-0.0027906561583428565	0.006317940377737599	-0.04168652103031305	0.008576233087106066	-0.0025758253547476565	-0.00024638036042451	-0.001113352780298365	-0.0003341470870551623	-0.0038502904360723984	-0.007589636703167285	0.0023398160365776704	-0.005529106471268723	-0.003970380034017208	0.002151763476798716	0.0375281444511092	-0.026510519455942468	0.0035716311252046947	-0.002899506726474789	0.010316943173259182	0.0008483250258169387	-0.005469531055790682	0.0049424888525293025	0.001303799212439414	0.014930343962729206	0.031457420268547975	0.009957094610979465	-0.010606143627755821	0.01349151155500299	-0.03415249014635813	0.0026265403498537203	0.003942081693042217	0.029303502327593323	0.012180853794387114	0.004040376265041214	-0.007962790881324809	-0.025465068430327864	0.023768253832775005	0.06168635574338627	0.05168940899749023	-0.00021811938086349487	0.00739581518448124	-0.006320440776750522	0.00026476547983678015	-0.0001641254426557888
378	-0.0022471042097841954	-0.0014488339966243517	0.009406579747557261	-0.002260750208275824	0.02765412879586666	-0.025123882466432258	-0.004405083120920776	0.017846604875202128	-0.00239238882690296	0.007518421355942601	-0.0010017972345680664	-0.0019736992655284722	-0.017883551674465217	0.0009890581924894264	-0.01422655378846319	0.0005629121189037587	0.002585436803296541	-0.002374530714022126	0.0218059781765898	0.011864647962347851	0.020470479341958826	-0.004995801262261583	-0.00438276346018052	0.000505965407976295	-0.007955978103174059	-0.05637591166388408	-0.0682933496987982	0.0011455119646063272	0.003961917018736495	0.0016552578332841177	0.014421381595639831	0.016604217497193662	-8.046567900417377e-05	-0.015373759596932282	-0.043573307430818206	0.0047469972827606	-0.00022405207986859015	0.0088474531627519	0.013664977527887711	0.02847773273583785	0.03550863790683752	-0.02024320849037439	0.00023504624997517133	0.003594740842582378	-0.012086192947880875	0.00278315530104618	-0.1471391504108568
379	0.009247870116354804	-0.0006686679535896307	-0.006083101280825742	-0.0007861639469156422	-0.018406289940155692	0.010982209816368872	-0.00016504592197630184	-0.010094153362530448	-0.0037819349166727323	-0.0015083942507232188	-0.0008293610442966634	0.0005359821588223048	-0.024548888517362984	-0.02518451137156876	-0.011225386843461988	0.003989422223973827	-0.0010687709183738409	-0.020455658303337575	0.013810803275015809	-0.009442924691061286	-0.009588490903175654	-0.004826931734390513	-0.007769906924197337	-0.00046112727706068053	-0.01203571989459518	-0.00010298871557505602	-0.029844442267073244	-0.0753296354441751	0.006144451712656355	-0.001481974990963948	-0.01074241089454997	-0.0013299685002079223	0.006966001148135878	-0.00428484162036028	0.008688397425609909	-0.0029661612150362606	-0.022315965393507192	0.010928680863537817	-0.0036602696334116502	-0.03597583563166994	-0.026933888536535007	0.008726968346044884	0.0005284721801082	-0.006302216315168735	-0.009673729549634393	0.0044138192910722395	0.013518784752224147
380	0.00023725810596315395	0.00033832905419735034	-0.006285955772495565	-0.0034978205011468077	-0.0017579800187451135	0.03994645722045698	-0.008583631618835961	-0.0029231837279595826	-0.0030904325914288973	-0.0012013126498056253	0.0031495726360885753	0.000757581028217261	-0.021231908994819183	0.003818017522028299	-0.041210614283210614	0.0002994371707294854	0.0027265000684847766	0.01829819311904661	-0.012627772848185217	-0.011080237539808989	-0.0024707670090595756	0.004308838233287634	-0.006084307865234048	0.0051695226516238115	-0.0002513318714026058	-0.003229319881430162	0.025757825735688893	0.02487983486470064	-0.004306600910067343	0.010932570143596736	-0.009698796401244356	-0.014013719655112597	0.014563572359476423	0.01435917897445041	-0.01032549654272569	-0.0032548184506405913	0.010007151136118659	0.001553422739107502	-0.04602693799544667	0.007188283906332959	0.02645957177532981	-0.03660460328239258	0.0003824498822746467	-0.0002771941489722671	0.007901522945534315	0.003602325560064599	0.010842609327596498
381	-0.007876292076255934	0.001403229083149863	-0.0035700383245225627	0.004753800179981614	-0.017318592959009133	-0.03213279756661809	0.008880940073642634	-0.0027438485631335755	-0.0009530921661957909	-0.003956975652035964	-0.007006878876405119	-0.0004872467420590429	0.03310541552392836	0.032805288122816904	-0.00331079331408972	-0.002417602765102371	-0.003935363978728976	0.03020803045050935	-0.023038446828136196	0.010907151017721306	0.005127734286284144	0.010289500246387164	-0.0008743485087171134	-0.006397926307807442	0.009912436852474988	0.009969361853821215	0.0052286214083915915	0.01597341324269761	0.04847509294711846	0.0017906648093873843	-0.004534135094461289	-0.02782171294157154	-0.004976140801746553	0.019225408442646467	0.0391233513838208	-0.0027471853987376055	0.013934092244771481	-0.00873364186042865	-0.03355148301506582	0.025319153743848844	0.04009483836796328	-0.014189242866118851	-6.888534647543927e-05	-0.0050144368272549535	0.01537435615787958	8.806652272779145e-05	0.002570912022666491
382	0.008806631903060339	-0.00028176405648696874	-0.0044839932967409	-0.0018749462761914813	-0.015670016126784085	0.06446538325081241	-0.004650280593088868	-0.007647560913588325	0.0010344488229684754	-0.0010664285650211296	-0.001343338244551396	-9.892186271330279e-06	0.05246210429175687	-0.0067879021698789375	-0.046633077807349474	0.008575970372204358	-0.0036085927353646683	0.0251095265091613	-0.0010917379387285985	0.00597067379778858	-0.006779973150914503	-0.001203559729992473	-0.01297154556828361	0.0016888342329405702	-0.010164916239442125	-0.0012684440524556608	-0.00036888568026730375	-0.031591250195468816	0.012276559046483096	0.007994308733671412	-0.0024387144919694767	0.03699275491540334	0.006261855901047647	0.0033464105681987972	0.002527632761588271	0.003931989125259954	0.0052298480341017636	0.011795274309418142	-0.04516929703029375	-0.04348294031421977	-0.015582705743254186	-0.012948678097724275	0.0008842887859677031	-0.0007367193295914426	-0.00268498246280729	0.006391208698904277	0.02003989605099889
383	0.0036412867852010423	0.0014581961075945827	-0.0034649255612139856	-0.0006885757788510961	-0.009030768693118713	0.015696466022865944	-0.0029936527634465766	-0.003085275998886312	0.007279305026753858	0.0011523884757226224	-4.9458059323012614e-05	0.001810766691696781	-0.027330919141772762	0.006381672524496634	-0.035677054957445865	0.0011183517343732632	-0.0011757667552121805	0.009065927848697086	-0.0008913722338347336	-0.009822724722198216	-0.013723942817322329	-0.0022516645506687784	0.006376726030457097	-2.240862313270171e-06	-0.004167209170787789	0.010093161474254755	0.00534475380382871	-0.040892956721388915	-0.014027041003419286	0.009835803013618461	-0.009665457721107428	-0.012285824851074195	0.0056095259863464695	0.03641446667213795	0.025855083096658155	-0.002984862560481064	-0.007618775659870158	0.01898053898812206	0.001080326480782666	0.032799915102879225	0.015095539664451974	0.024195726775159014	0.0006509445986621074	-0.00643392003793866	-0.009156042256626001	0.005094438630394738	0.011406390258632102
384	0.005080993087719174	-5.396304783370602e-05	0.0031473789772530876	-0.006212468391016	0.00897338882635594	0.0312902186312348	0.0053585979458478875	-0.006682949652977175	0.0027578131653639426	-0.008138063529799172	0.003239566458586261	-0.001242276121773548	0.032040822992097935	0.007090584716471143	-0.03864493000553104	-0.001145785038263341	0.0030771577488630047	-0.008875284953569103	-0.003089414911731166	0.0024198865752100606	0.014612648182454852	0.0040634830667947396	0.01686157671471772	-0.0013601805498134815	0.0017869571478081505	0.019141270781881974	0.012577528447873382	0.05780814905654654	0.003050437017623554	0.0019522213010529318	-0.013822839743344672	-0.018999909947216093	0.00880265532887568	-0.0030265888954080404	-0.015160131496529967	-0.002751697987390212	0.03432219476637702	-0.012957654202849455	-0.05344317209064137	0.00260232741955252	0.0069960180111161355	0.029351503149186296	0.0007488685647891582	-0.0054760082303407535	0.009175314481886623	0.005638634180022729	0.017558026683837286
385	-0.0029500956010890993	-0.004416446367252517	-0.007402706104218069	-0.003342904778554599	-0.008281989687086048	-0.0036642578031873463	0.009145912633045514	-0.002331940405113643	-0.0015676472772023081	5.298482364110742e-05	-0.0010611598925563486	-0.0032655407020478	-0.013927453868454887	-0.0282916302871975	-0.010442887626762685	0.006977019405979118	0.002017282673258698	-0.036413169867151374	0.00567651897774981	-0.007992897083536418	0.008727087409766184	0.009312396455900256	0.006596343358696579	-0.006924093830108452	-0.0059689297694626026	0.029988780336786626	-0.03907965848350409	0.01194137896302406	-0.015880595817429517	0.01538280412076198	-0.01595022165821903	-0.023682790923159783	-0.01193213168586904	-0.03180120121798084	0.026479222922333262	0.009647718560006228	0.015669552766361634	-0.009403972262671804	-0.03499015284018193	0.026667813068946555	0.009021491746110472	-0.016774182870367943	6.0888258295730464e-05	0.0054029815879374065	-0.007573593414484226	0.0018153023049660246	-0.04998566961357105
386	-0.008766073172604244	0.00045555378489665205	0.0055094531962309	0.00044188503562284375	0.018345125480634553	-0.06302899618336831	0.00817144542931277	0.01669320527576878	0.004585635377553114	0.005790361488527054	-0.002471601137202374	0.0047176912765416424	0.04080847080375863	0.031608306762375214	0.08138562715418746	-0.003327687106511861	0.00196204113501674	0.008867166472614051	0.005836084912172299	0.005702342343771005	0.014012547158684672	-0.004882685274382216	0.003136808769207605	-0.00036011199021650784	0.016328629947583124	0.013602751463427746	0.00626235902548735	0.028769530134581934	0.04672584147635549	-0.00826045327040262	-0.003881804748072197	-0.008304339289371387	-0.005376967983480552	-0.00580382537119148	0.023377755144561033	0.003951749448941661	0.025686081679967464	-0.006938754754402479	0.07008125867391402	0.021707962568662344	0.02512752766328203	0.031222690395548713	-0.00041636916807574824	0.0072863495347993915	-0.001737526309789919	-0.0008369735140237401	-0.003797482925359236
387	0.0005810351602767927	0.0011427287318211906	0.00013851945760264792	0.006937858271653436	-0.005526858911769302	0.019389981243984007	-0.0027881784881747004	0.0042142718837265844	0.007503421620296701	-0.006368575952523633	0.004179787967819251	-0.0020224926639849537	-0.04607567561224804	0.03256327070321246	-0.0191571834080976	-2.389321566855203e-05	0.0013061041206334503	0.02209573250306946	-0.01852929136042008	-0.0014676481673835731	-0.0017771065088722175	0.004879629349935291	-0.01870923646272115	0.0029708474053042667	-0.003057207269765331	-0.01319140917410339	0.014374336617605492	0.00046419285738070245	0.0072558184467853585	0.0021737025960396777	-0.001233010471300894	0.019759976532227344	0.006528228723624191	0.0025165463167705613	-0.011930983805587955	0.0025057581234552693	-0.009989255222058019	-0.0130613768713701	0.01343969288044578	-0.039903916279469834	0.027833405725908984	0.03923513799109747	0.0014761388434702681	-0.0020372607618024765	0.011224540764871654	0.00351027430392037	0.01792604254176195
[truncated: 392 more rows]
