# Supplementary material for: Self-supervised learning reveals clinically relevant histomorphological patterns for therapeutic strategies in colon cancer
Source: Nat Commun. 2025 Mar 8;16:2328. doi: 10.1038/s41467-025-57541-y (PMC11890774; doi:10.1038/s41467-025-57541-y)
Supplement: Supplementary file 4 — Source data file [file 41467_2025_57541_MOESM4_ESM.zip › SSL_Source_data/figure6a_mask.csv]

	45	40	25	23	19	0	17	11	21	6	3	28	31	13	24	46	39	2	7	38
Leukocyte Fraction	True	True	True	True	True	False	False	False	True	True	True	True	False	False	False	True	False	True	True	True
Stromal Fraction	True	True	True	True	True	True	False	False	True	True	True	True	False	True	False	True	True	True	True	True
Intratumor Heterogeneity	True	False	True	False	True	True	False	True	True	True	True	True	True	True	True	True	True	False	True	False
TIL Regional Fraction	True	True	True	False	False	True	True	False	True	False	True	True	True	False	True	True	True	True	True	True
Proliferation	True	True	True	True	True	False	False	True	True	True	True	True	True	True	True	True	True	False	True	True
Wound Healing	True	True	True	True	True	False	False	True	True	True	True	True	True	True	True	True	True	True	True	True
Macrophage Regulation	True	True	True	True	True	True	True	True	True	True	True	True	True	True	False	True	False	False	False	True
Lymphocyte Infiltration Signature Score	True	True	False	True	True	True	True	False	True	True	True	True	True	False	True	False	True	False	True	True
TGF-beta Response	True	True	True	False	True	False	False	False	True	False	True	True	True	True	False	True	False	False	True	True
SNV Neoantigens	True	True	True	True	True	True	True	True	True	True	True	True	True	True	True	True	False	False	True	True
Indel Neoantigens	True	True	True	True	False	True	True	True	True	True	False	True	True	True	True	False	False	True	True	True
Silent Mutation Rate	True	True	True	True	True	True	True	False	True	True	True	True	False	True	True	True	False	True	True	True
Nonsilent Mutation Rate	True	True	True	True	True	True	True	False	True	True	True	True	False	True	True	True	True	False	True	True
Number of Segments	True	False	True	True	True	True	False	True	True	True	True	False	False	True	False	True	True	True	True	True
Fraction Altered	True	False	True	True	True	True	True	True	True	True	True	True	True	True	True	True	True	False	True	False
Homologous Recombination Defects	True	False	True	True	True	True	True	True	True	True	True	True	True	True	True	True	True	False	True	False
TCR Shannon	True	True	True	True	True	True	True	False	True	True	True	True	True	False	False	True	True	True	True	True
TCR Richness	True	True	True	True	True	True	True	False	True	True	True	True	True	False	False	True	True	True	True	True
Th1 Cells	True	True	True	True	True	True	True	False	True	True	True	True	True	True	False	True	False	False	True	True
Th2 Cells	True	True	True	True	True	True	False	True	True	True	True	True	True	True	True	True	True	False	True	True
OS	True	True	True	True	True	True	True	True	False	True	True	True	True	True	True	True	True	True	True	False
PFI	True	False	True	True	False	True	True	True	True	True	True	True	True	True	True	True	True	True	True	True
Dendritic Cells Activated	True	True	True	True	True	True	True	True	True	True	True	True	True	True	True	True	False	True	False	True
Macrophages M0	True	True	True	False	True	False	False	True	True	True	True	True	True	True	True	False	True	False	True	True
Mast Cells Activated	True	True	False	True	True	False	True	False	False	True	True	True	False	True	True	True	True	True	True	True
Neutrophils	True	True	True	True	True	True	True	True	False	True	True	True	True	True	True	True	True	True	True	False
NK Cells Activated	True	True	True	True	True	True	False	True	True	True	True	True	True	True	True	True	True	False	True	True
Plasma Cells	True	True	True	True	True	False	True	True	True	True	True	True	True	True	False	True	True	True	True	True
T Cells CD4 Memory Resting	False	True	True	True	False	True	True	True	True	True	False	True	True	True	True	True	True	False	False	True
T Cells Follicular Helper	False	True	True	True	True	True	False	True	True	True	True	False	True	True	True	False	True	False	True	True
Mast Cells	True	True	False	True	True	False	True	False	False	True	True	True	False	True	True	True	True	True	True	True
Macrophages	True	True	True	False	True	False	True	True	True	False	True	True	True	True	True	True	False	False	True	True
Stroma_categorie_int (HIGH/LOW: 1/0)	True	True	True	False	False	False	False	False	False	False	True	True	True	True	True	True	False	False	True	True
