# Supplementary material for: Self-supervised learning reveals clinically relevant histomorphological patterns for therapeutic strategies in colon cancer
Source: Nat Commun. 2025 Mar 8;16:2328. doi: 10.1038/s41467-025-57541-y (PMC11890774; doi:10.1038/s41467-025-57541-y)
Supplement: Supplementary file 4 — Source data file [file 41467_2025_57541_MOESM4_ESM.zip › SSL_Source_data/figure6a_rho.csv]

	45	40	25	23	19	0	17	11	21	6	3	28	31	13	24	46	39	2	7	38
Leukocyte Fraction	-0.07106983261532038	0.0050024692151107945	-0.09492666631870142	-0.09755367029755047	0.002272079400322002	0.16791867248571674	0.1476578591302742	0.28809155769331146	0.06559259155167084	-0.11746216881401393	-0.09751392195674258	0.0748575684454384	0.18824854356458307	0.21051544363564825	0.2526330264547291	-0.059323194160607405	-0.18002324675689677	-0.04392613232584004	-0.029677556641385657	0.042689718027679305
Stromal Fraction	-0.08363216014805581	0.060839567937853285	-0.14702616689980255	-0.03188394681471066	-0.0232021010416471	0.10128671643766776	0.18104872367290611	0.19322065909396696	0.01307727886707805	-0.004178828633187268	-0.06456795122014257	0.04471187200539875	0.15834791544842547	0.14624176573231085	0.19021836039356205	-0.01862654726203756	-0.0751973698608164	0.0172631457088731	-0.10195261715411005	-0.0040452463065497905
Intratumor Heterogeneity	-0.12681278764420625	0.1519091101768469	0.013645370416698778	-0.18059501787485413	0.05385671965920567	0.10226061182520023	0.19755574307031767	0.05479459620950295	0.039919143607700984	-0.07281356021723848	0.11073529424449953	0.04796659032768515	-0.010559092201047084	0.04316993129491664	0.03202283277461693	-0.12346162617101891	-0.07456679402607387	0.20601647669701062	0.037001401319210966	-0.15477076969094014
TIL Regional Fraction	-0.08264461954386092	-0.08824604794433479	-0.08375703775845142	0.1830978683723332	-0.2246117923370058	-0.04290046124051712	-0.09711433787617356	0.2595054511184016	0.053664396281752985	0.340499973292025	0.022657058420900295	-0.10376213918871524	0.12203329262955129	0.3456906371777496	-0.09014852532640664	-0.03360256628443207	0.12404943418430324	-0.11568052127341968	-0.055949480933611434	-0.12044406459768886
Proliferation	0.05214521846058825	-0.06798197812376175	0.026852971887022997	0.00815592768632788	-0.030542575079440276	-0.18519760775102287	-0.1816166383231327	-0.061991139571235775	-0.07848647878826044	0.09828988808802237	0.08461396931087596	-0.10015729643131838	-0.01935461226698085	-0.017646007471457302	0.005698316348603766	0.0972528098871875	0.0023705222583406318	-0.15950329487019937	-0.012383945709823289	0.06364502288946959
Wound Healing	0.05957236418137502	-0.07130932006111122	0.004360848175075551	-0.02661459637515898	0.005717259791705411	-0.1528513041628446	-0.16058426646731658	-0.07258026055051868	-0.05897345939524038	0.09005460492529432	0.04264230399072207	-0.050093464448517644	-0.026821345468700474	-0.028387034910446453	0.036835425952011884	0.04432037026364448	8.021136554716472e-05	-0.1087356600074819	-0.01915544512558759	0.05790572777516994
Macrophage Regulation	0.03550906221596197	0.10064073658914884	-0.13705356248774908	-0.06372419013771834	0.06773291562963991	0.015568404138438671	0.08981175619035181	0.13031887938563153	-0.10014996307060818	-0.09014210786214773	-0.06769478256770879	-0.02526937417475313	0.023001620199963015	0.09173732409481564	0.19764214275845163	0.12869139671594496	-0.14367182342996546	-0.13942924213118776	-0.16393049303722743	0.09684250155313887
Lymphocyte Infiltration Signature Score	0.05280124526200535	0.03287181368286185	-0.15899171324017078	0.044430279129476266	-0.03093481587672678	-0.031837062374414755	0.03539142806149498	0.15649151941395426	-0.07071043364626971	0.011875364356620751	-0.08019292295851776	-0.06202651340344392	0.04651323452486736	0.19551600685930087	0.12267315609820406	0.15587511917214816	-0.07630719409582926	-0.20326986470905034	-0.1183565337287722	0.0050989064964631165
TGF-beta Response	-0.11316305891113841	0.11032816385849398	-0.06279130197918832	-0.14706841183266295	0.04691034673476363	0.18752010962902776	0.3013003780028713	0.17077888455826631	0.030320844737430186	-0.16618784550505056	0.010486188496902991	0.05048018835509331	0.13281858077630496	0.07628221422225948	0.24793310185787434	-0.13347442904837636	-0.15944243995787277	0.15349722189995432	-0.03902479286513224	0.08457125031849375
SNV Neoantigens	0.08537705753203456	0.0069862829615676345	0.014286475920872923	-0.0540107148274304	0.08961977391532519	-0.01420043125193725	-0.09813785604245123	0.12956847717562792	0.022387088359783387	-0.0926139923552844	-0.09094989526001857	-0.12533052215741672	0.11087331728869516	-0.010367872460490183	0.06723965755440815	0.11026199202224507	-0.1749946208135729	-0.20769261530164598	-0.06987881419844304	0.054722368858054496
Indel Neoantigens	0.13283886268192904	0.005283101235314568	0.030448869928484668	-0.0669410723828216	0.16837274231084584	0.035638207837288216	-0.0024330042517671643	0.13021459004814762	0.010796428854503612	-0.09094184274917755	-0.18895819451412318	-0.1150733535285559	0.09585913495007588	-0.09087999416995315	0.14075063858513354	0.16787663306681805	-0.22688832141000118	-0.1375587236530612	-0.1523271078836631	0.0727330487610786
Silent Mutation Rate	-0.023980285676509238	0.04227232315394333	-0.06928912083865368	-0.11508535068393269	0.06154058774007466	0.12592538943858864	-0.0003222340217036345	0.2157190536337581	0.14501124045415154	-0.046637848319142985	-0.04767392145641095	-0.02911518275855957	0.2490266933127317	0.0800497243241557	0.11575749526908138	-0.014352802942173653	-0.19025681494945848	-0.08774560010630465	-0.048583832695610896	-0.024396152673844547
Nonsilent Mutation Rate	0.04479232619484035	0.042761155579506015	-0.0524093058612459	-0.027381624825847214	0.07263744323595453	0.03392604864087111	-0.10183295985268562	0.15648550333741437	0.06887594960837111	-0.018230933424238756	-0.044015226412438505	-0.090338209139822	0.15569959738264028	0.028214437127338926	0.07214717306796373	0.10944544657400326	-0.147014914245548	-0.20407154278790612	-0.06926036599009118	0.013788129603527353
Number of Segments	0.12758959838980233	0.17955313446994103	-0.03129818388270195	-0.08548487442711825	0.09859980606356038	-0.10951046685100642	-0.15082239195996458	-0.08251941652235377	-0.06565666106404087	0.0789563600080167	0.06084154782598164	-0.14889501124885354	-0.14088199427814438	-0.11067175702613777	-0.17606509076989912	0.10819017872179186	0.12961056254239145	-0.0038285747513067386	-0.13303413069412404	-0.10150120573748032
Fraction Altered	-0.09075447988570051	0.17546254203682807	-0.03536638483017565	-0.043249460504551474	0.013172295832857346	0.04195248058364096	0.0449677085175338	-0.07669155361648433	0.036117114198810786	0.06924581222689428	0.0800708790346096	0.05893715875641409	-0.054689215672466665	-0.035084704828047396	-0.08609737051718014	-0.10263762024215091	0.11914803275208144	0.20583244525888217	-0.02263549199324594	-0.16160138210987712
Homologous Recombination Defects	0.024669376731262897	0.23728288186929494	-0.08299566643794305	-0.11646219174117921	0.09264244579113293	0.055357089153480435	0.020972510802356747	0.032158791155641964	0.05670815740329954	0.07853453465100017	0.07496777963554122	-0.07603799077169214	-0.0003038817494368048	-0.025819522451969033	-0.07042150013896344	-0.10454922347314001	0.12791390704643854	0.21440062957941253	-0.07743130705601123	-0.1711255008319712
TCR Shannon	0.07821947741607659	0.006013277017771541	-0.16592153830521997	0.048315752689330416	-0.026312540190329914	0.013251897512659922	0.09573898281537449	0.22893391253034498	-0.07680522291322214	-0.028883230178282763	-0.06516399111876171	-0.05000423287470718	0.10495015317702173	0.2379266398696753	0.2612273851707643	0.08299662943417059	-0.021177722880330735	-0.14129232191991167	-0.01832718206764998	-0.02851900222047106
TCR Richness	0.07923062666493995	-0.02664594705384957	-0.15684165823807644	0.053520532598919916	-0.06963433014273253	-0.017945948191142612	0.14714277866657607	0.22875889590151532	-0.09732088660339301	-0.024122664845605057	-0.030845766639733884	-0.04350781844441306	0.09414907088012683	0.27046412152636073	0.28090498950948445	0.08913945374834079	-0.027696988635164854	-0.1540619184065995	0.010682981366412634	-0.030395444440295245
Th1 Cells	0.020062742535605603	0.060445347589904753	-0.05509134485787849	-0.06571984744753796	0.08536595850779376	0.034589313539208015	0.033908987415585096	0.17423661815406666	-0.0040132767777262485	-0.08283602734453825	-0.0379332894010834	0.0066346463614032755	0.04713357241513245	0.0552721987248184	0.17354172661834116	0.035924678612664726	-0.14904088278535182	-0.14758009332990105	-0.09120142902876519	0.03175654318265381
Th2 Cells	0.01919650511028495	-0.09532121538249126	-0.007802913790461374	0.05803416499476302	-0.052295797221141894	-0.11715497042159283	-0.19140215861430335	-0.005269543571570541	-0.03902407692965159	0.035642473753177965	-0.004212135112404016	-0.053778434794746546	0.015063974020969135	-0.027513962313007675	0.11263847888546276	0.10344244411661027	-0.06132493664298607	-0.2580644084546148	-0.037531729081311915	0.13376034940805254
OS	0.030200885276377105	0.12288258755569381	-0.014717460397364933	0.038626494574496816	0.13798303019388236	0.10324106977631087	-0.03993957654303495	0.09590969545197295	0.1423052583403204	0.035945618888731455	-0.09016496183961861	-0.052468566992836314	-0.010614079245683259	-0.09038380883437498	-0.05378164896137446	-0.023526051936308256	-0.02538625139173728	-0.02872366806177171	-0.12731423919951002	-0.15647560125079443
PFI	0.010455281452228082	0.1866650249519745	0.049420330376629316	-0.0274897400134192	0.16284738379006958	0.10154373351895662	0.020043539564515295	0.01902351210576134	0.0672708109048236	-0.027081729029917616	-0.08818137380927976	-0.03447692810588382	0.04936932900369162	-0.09302650423836106	0.009435253993474122	-0.013311358336739168	-0.051817394904701115	0.043351166997043264	-0.061558657135801435	-0.06686279992132202
Dendritic Cells Activated	-0.06842971788684729	-0.06664033731091035	0.10082404557586917	0.06330483680078842	-0.11179027335267769	-0.072219400044815	0.010121117003801208	-0.022010451145498378	0.021668863743859384	0.09742053671428973	0.13389607886507982	0.023141149436339593	0.05331854754270897	0.0978302513631056	-0.03524544703858786	-0.08851441506633566	0.14259876993725792	0.06335952883168085	0.14776050869630952	-0.03313528581189491
Macrophages M0	-0.06672772219268287	0.009805567134780634	0.12295602793741754	-0.22935408119783693	0.050112980786111004	0.14918650691606006	0.1692264779056453	0.05317241406358243	0.051523649194287924	-0.1367585394895993	0.057286332347983915	0.07720932947056873	0.054115996511487886	-0.031724607942875675	0.09540301570471343	-0.2294470733983329	-0.08241851171380438	0.24315932483860778	0.05928885209533501	0.02209733488565101
Mast Cells Activated	0.0583958358109208	-0.002452336379364115	0.14748330926727535	0.07460230749069917	0.07225543160503185	-0.1960451819815194	-0.09071719772350167	-0.23075698175122736	-0.19269779904902265	0.03883387664581595	0.03839319158569972	-0.01972901426030754	-0.1768933131895986	-0.10584373773871932	-0.13285844107221761	0.04161373826641129	0.08868599417055208	-0.02915460920127657	0.010959280257083925	0.09609112409107091
Neutrophils	0.10392999555536932	0.013404241593717498	0.012679606833265787	-0.05704298500720646	0.06699591389582069	-0.13384017885308971	-0.028177597062218954	-0.05734478140967066	-0.17127286559087712	-0.06497977994962288	-0.034214102601748536	-0.0662946097413	-0.04947428234747408	-0.07359708939771055	0.07149698836977089	0.13738735493899867	-0.09834705085490475	-0.12607986492979512	-0.06692164865020857	0.17594961259760497
NK Cells Activated	0.0789369143052262	-0.03590883561113771	-0.05571573789249288	0.034770394546991094	0.012471972244120801	-0.03302035088387887	-0.1408004647375444	0.040620588463614785	0.00691152899273605	0.021196173845352006	-0.09867038231226304	-0.08426047956888122	0.05508315407229346	-0.03770063190450522	0.026571562725454537	0.11393485019649799	0.007354232760769473	-0.1596222986819721	-0.06465268907703493	-0.009149805673959071
Plasma Cells	0.12901976709011134	-0.06910003675321788	0.009651982133235525	0.13728913268661644	-0.009043270288993361	-0.1427084911974094	-0.1098650942143912	-0.12479149864392537	0.026894732632290225	0.060044713767142176	-0.09542586182658826	-0.1124376867008722	-0.05646637941488334	-0.06818312022644178	-0.1745556669325131	0.1044850335730768	0.1259509883598795	-0.07447695761630074	-0.009453061989792661	0.06575607165346757
T Cells CD4 Memory Resting	-0.2135781051879254	-0.09871793445881642	0.08498820922142417	0.12847274347489263	-0.17630974086733606	0.05931409386508575	0.11405124138126037	0.05550071444722056	0.07473296159600784	0.057054680988894366	0.14096664662059738	0.06908513819329191	0.12144734042798098	0.13737835794503625	0.03943502725528249	-0.13854289623889113	0.028937576725866443	0.15126300393624104	0.16839693554172305	0.044913956659724356
T Cells Follicular Helper	0.1643869248537781	0.02099737402582479	-0.022451761241021453	0.05860013164093075	-0.0005933673253820869	-0.12728892396449154	-0.17199711874361717	0.023463601226667043	-0.07322502786852494	0.06779995517931729	0.005987891611544155	-0.1522294696708558	-0.03853863120774747	0.07529392352246968	-0.07649239199692023	0.15543654622237968	0.015941208707170917	-0.20655333065366727	-0.007172906650216358	-0.05493341289258856
Mast Cells	0.05095712001198252	-0.03163002216169436	0.16154395469347418	0.05054058947467022	0.0668989716207048	-0.16766395958907432	-0.03708133269542665	-0.21843648313903766	-0.19444652923251832	0.011120090872035108	0.0387093217673163	-0.013110698199452842	-0.17793086078596876	-0.11057388764196377	-0.07991185898247405	0.033722789722887093	0.06314291407515957	-0.01989211474718631	0.03384517970592447	0.09747057330099168
Macrophages	0.015130732159772455	0.09114701103077094	-0.021077061650635442	-0.2275168956251672	0.13515802207772568	0.14549440723577303	0.12959504614150602	0.052773016764890476	0.03074444933891741	-0.1419220376202342	0.00667814030032059	0.05237125414772868	0.0005042262453553784	-0.08429196166262157	0.1343162626366329	-0.08052073371240492	-0.1492996211475623	0.15618865647728428	-0.0635105576479287	0.043813872240094635
Stroma_categorie_int (HIGH/LOW: 1/0)	-0.025872420756897316	0.07247573661709197	-0.11354202485033281	-0.174053826773471	0.16449586241741976	0.29468192864639353	0.16535278335968642	0.19448809539675296	0.3295520192970908	-0.15704724191925568	-0.11901313548172765	0.12329774019306097	0.14524809971419936	-0.006624658053676893	0.045911187406825434	-0.130812277686784	-0.20668273957516317	0.20239813486382985	-0.15052145935891728	-0.06878438486578942
