# Supplementary material for: Self-supervised learning reveals clinically relevant histomorphological patterns for therapeutic strategies in colon cancer
Source: Nat Commun. 2025 Mar 8;16:2328. doi: 10.1038/s41467-025-57541-y (PMC11890774; doi:10.1038/s41467-025-57541-y)
Supplement: Supplementary file 4 — Source data file [file 41467_2025_57541_MOESM4_ESM.zip › SSL_Source_data/figure6b_mask.csv]

	14	40	12	38	24	41	20	33	25	4	9	28	31	17	26	18	34	5	39	27
Leukocyte Fraction	False	True	False	True	False	False	True	True	True	True	False	True	False	False	True	False	True	False	False	True
Stromal Fraction	True	True	True	True	False	True	False	True	True	True	True	True	False	False	True	False	True	True	True	True
Intratumor Heterogeneity	True	False	True	False	True	True	False	True	True	True	True	True	True	False	True	True	True	True	True	True
TIL Regional Fraction	False	True	True	True	True	True	True	True	True	True	True	True	True	True	True	True	True	False	True	True
Proliferation	True	True	True	True	True	True	True	True	True	True	True	True	True	False	True	True	True	False	True	True
Macrophage Regulation	True	True	True	True	False	True	False	True	True	False	True	True	True	True	True	True	True	True	False	True
Lymphocyte Infiltration Signature Score	True	True	True	True	True	True	True	True	False	False	True	True	True	True	True	True	True	True	True	True
TGF-beta Response	False	True	False	True	False	True	False	True	True	True	True	True	True	False	True	False	True	True	False	True
SNV Neoantigens	False	True	True	True	True	True	True	True	True	True	False	True	True	True	True	True	True	True	False	True
Indel Neoantigens	False	True	True	True	True	True	True	True	True	True	True	True	True	True	True	True	True	False	False	True
Silent Mutation Rate	False	True	True	True	True	True	True	True	True	True	False	True	False	True	True	False	True	True	False	True
Nonsilent Mutation Rate	False	True	True	True	True	True	True	True	True	True	False	True	False	True	True	True	True	True	True	True
Number of Segments	False	False	False	True	False	False	False	True	True	True	True	False	False	False	True	True	True	True	True	False
Fraction Altered	False	False	True	False	True	True	True	True	True	False	False	True	True	True	True	True	True	True	True	True
Aneuploidy Score	False	True	True	True	True	True	True	True	True	True	False	True	True	True	True	True	True	True	True	True
Homologous Recombination Defects	False	False	True	False	True	True	False	True	True	True	False	True	True	True	True	True	True	True	True	True
TCR Shannon	True	True	True	True	False	True	True	True	True	False	True	True	True	True	True	False	True	True	True	True
TCR Richness	True	True	True	True	False	True	True	True	True	False	True	True	True	True	True	False	True	True	True	True
Th1 Cells	False	True	True	True	False	True	True	True	True	True	False	True	True	True	True	True	True	True	False	True
OS	True	True	True	False	True	True	True	True	True	True	True	True	True	True	True	True	True	True	True	False
Dendritic Cells Resting	False	True	True	True	True	True	True	True	True	True	True	True	True	True	True	True	True	False	True	True
Macrophages M0	True	True	False	True	True	True	True	True	True	False	True	True	True	False	True	True	True	True	True	True
Macrophages M1	True	True	True	True	True	True	True	True	True	True	True	True	True	True	False	True	True	True	False	True
Mast Cells Activated	True	True	True	True	True	True	True	True	False	True	True	True	False	True	True	True	True	True	True	True
Neutrophils	True	True	True	False	True	False	True	True	True	True	True	True	True	True	True	True	True	True	True	True
NK Cells Activated	True	True	True	True	True	True	True	True	True	False	False	True	True	False	True	True	True	True	True	False
Plasma Cells	False	True	True	True	False	True	True	True	True	True	True	True	True	True	True	True	True	True	True	True
T Cells CD4 Memory Resting	False	True	True	True	True	True	True	True	True	True	True	True	True	True	False	True	True	True	True	False
T Cells Follicular Helper	True	True	True	True	True	True	True	True	True	True	True	False	True	False	True	True	True	True	True	False
T Cells Regulatory Tregs	False	True	False	True	False	True	True	True	True	False	True	True	True	True	True	True	True	False	True	True
Mast Cells	True	True	True	True	True	True	True	True	False	True	True	True	False	True	True	True	True	True	True	True
Dendritic Cells	True	True	True	True	True	True	True	True	True	True	True	True	True	True	True	True	True	False	False	True
Stroma_categorie_int (HIGH/LOW: 1/0)	True	True	False	True	True	False	True	True	True	True	True	True	True	False	True	False	True	True	False	True
