# Supplementary material for: Self-supervised learning reveals clinically relevant histomorphological patterns for therapeutic strategies in colon cancer
Source: Nat Commun. 2025 Mar 8;16:2328. doi: 10.1038/s41467-025-57541-y (PMC11890774; doi:10.1038/s41467-025-57541-y)
Supplement: Supplementary file 4 — Source data file [file 41467_2025_57541_MOESM4_ESM.zip › SSL_Source_data/figure6b_rho.csv]

	14	40	12	38	24	41	20	33	25	4	9	28	31	17	26	18	34	5	39	27
Leukocyte Fraction	0.22617408167280292	0.0050024692151107945	-0.15751464465384818	0.042689718027679305	0.2526330264547291	-0.165916400004818	0.12717401341807627	0.027418927437195616	-0.09492666631870142	-0.08871267570573381	-0.15187620198581106	0.0748575684454384	0.18824854356458307	0.1476578591302742	0.034829182509124056	0.22848189443001282	0.07744161209634357	0.16816880598393205	-0.18002324675689677	-0.05574805172905284
Stromal Fraction	0.07040176433453092	0.060839567937853285	-0.06291311037585182	-0.0040452463065497905	0.19021836039356205	-0.08174592024117047	0.19488727816490745	-0.050930344765738905	-0.14702616689980255	-0.11532722442563928	-0.1225205608966123	0.04471187200539875	0.15834791544842547	0.18104872367290611	0.052040801719754344	0.17924134042981002	0.0020992534449534917	0.07401380171942627	-0.0751973698608164	-0.027852489651555706
Intratumor Heterogeneity	-0.11453367989300496	0.1519091101768469	-0.06105458424807109	-0.15477076969094014	0.03202283277461693	-0.03350543124649136	0.1750609422597605	-0.07792255716280148	0.013645370416698778	0.08224567625688112	0.09761839612500138	0.04796659032768515	-0.010559092201047084	0.19755574307031767	0.021576481330305982	-0.002499997520226665	-0.052961552298641336	0.03783559663786699	-0.07456679402607387	0.015014509121908904
TIL Regional Fraction	-0.20559530005892318	-0.08824604794433479	-0.06045256974197612	-0.12044406459768886	-0.09014852532640664	-0.13365975033633415	-0.05757742517729748	0.005385901253370071	-0.08375703775845142	-0.05236357297219183	-0.037485988665052594	-0.10376213918871524	0.12203329262955129	-0.09711433787617356	0.038397372432152424	0.051958191460156046	0.09092657625706571	-0.14660235220655493	0.12404943418430324	-0.04965281702883923
Proliferation	-0.04202740949235326	-0.06798197812376175	0.1190291256833197	0.06364502288946959	0.005698316348603766	0.07007707231803592	0.04924396867666674	0.030911262297039336	0.026852971887022997	-0.03426120796498537	0.017522808285987984	-0.10015729643131838	-0.01935461226698085	-0.1816166383231327	0.09894078033637628	-0.10497450596167646	-0.012091524654657614	0.16218141049718715	0.0023705222583406318	-0.07494232750775194
Macrophage Regulation	0.09352452057030924	0.10064073658914884	0.05745772439284002	0.09684250155313887	0.19764214275845163	0.07131105108272646	0.15804282919402568	-0.08348945636009954	-0.13705356248774908	-0.19986357062617424	-0.10027366793729721	-0.02526937417475313	0.023001620199963015	0.08981175619035181	0.12690268300987054	0.10132338920180978	0.05118610006398694	0.11045944371853447	-0.14367182342996546	-0.0576684171461624
Lymphocyte Infiltration Signature Score	-0.03360322000851003	0.03287181368286185	0.09942007904063797	0.0050989064964631165	0.12267315609820406	0.07802338426693597	0.10482627531960963	-0.09183079014287714	-0.15899171324017078	-0.22128030295252835	-0.12196005768915695	-0.06202651340344392	0.04651323452486736	0.03539142806149498	0.11302741276720395	0.0852539998372527	0.06363204688526021	0.03210389267272203	-0.07630719409582926	-0.07885877146698139
TGF-beta Response	0.2039693183577981	0.11032816385849398	-0.14138719192250923	0.08457125031849375	0.24793310185787434	-0.1155729270607532	0.20107494786036992	-0.08204748871509235	-0.06279130197918832	-0.021887975167586168	-0.04359266886247131	0.05048018835509331	0.13281858077630496	0.3013003780028713	-0.03617644503331053	0.14571868337144744	0.06099520423594762	0.02322394740347754	-0.15944243995787277	0.05265812249979448
SNV Neoantigens	0.21903554731090524	0.0069862829615676345	0.06988238522225264	0.054722368858054496	0.06723965755440815	0.0742825667506706	-5.288516213240031e-05	0.020065582786048565	0.014286475920872923	-0.07170275712137593	-0.16627043959800805	-0.12533052215741672	0.11087331728869516	-0.09813785604245123	0.12462141885808518	0.12044978285348053	-0.04189848226033519	0.11526312584319004	-0.1749946208135729	-0.08251428677801863
Indel Neoantigens	0.25530037015648355	0.005283101235314568	0.1176065040562914	0.0727330487610786	0.14075063858513354	0.06611547088577269	0.028654380724155222	-0.056322265604595904	0.030448869928484668	-0.15586216137449288	-0.06252451156176499	-0.1150733535285559	0.09585913495007588	-0.0024330042517671643	0.056783818880871986	0.14567057200649697	-0.13449336720160823	0.17434300107049702	-0.22688832141000118	-0.14452208130758967
Silent Mutation Rate	0.16802536321896044	0.04227232315394333	-0.08219986812541744	-0.024396152673844547	0.11575749526908138	-0.07328155184375477	-0.03397780736828363	0.04134821420826564	-0.06928912083865368	0.026139595085750266	-0.1659521386376034	-0.02911518275855957	0.2490266933127317	-0.0003222340217036345	0.06892159793046411	0.1930825179741357	0.056995883924769855	0.07107012427149419	-0.19025681494945848	-0.03224640604921346
Nonsilent Mutation Rate	0.1860877213435015	0.042761155579506015	0.02639389577772497	0.013788129603527353	0.07214717306796373	0.014768310503901934	-0.02531792528807653	0.008850203234130218	-0.0524093058612459	-0.043042773377615105	-0.16852497871273406	-0.090338209139822	0.15569959738264028	-0.10183295985268562	0.09277050989260337	0.1470841055999015	-0.02361941232704973	0.07796086429389282	-0.147014914245548	-0.0618811529777369
Number of Segments	-0.24090443557915794	0.17955313446994103	0.15303094031297468	-0.10150120573748032	-0.17606509076989912	0.1824314773539316	0.15940953343285214	-0.13589317264536827	-0.03129818388270195	0.04436147248287688	0.13717663250831552	-0.14889501124885354	-0.14088199427814438	-0.15082239195996458	0.0964582371636483	-0.07609241457656121	-0.137009496863669	0.03484027019443357	0.12961056254239145	-0.20070132297413437
Fraction Altered	-0.2200163896030868	0.17546254203682807	-0.04778596910179028	-0.16160138210987712	-0.08609737051718014	-0.037600211572979374	0.044998797643694625	0.0004739526850624573	-0.03536638483017565	0.1561238536536765	0.1668594088162711	0.05893715875641409	-0.054689215672466665	0.0449677085175338	-0.004381793247921697	-0.022528662244290634	-0.07397636704782143	-0.08268570406177346	0.11914803275208144	-0.010584804198492594
Aneuploidy Score	-0.212599971174069	0.09508925732346411	-0.09941399642402693	-0.13039508579589346	-0.00016161207401206365	-0.07776619606949577	0.10073395619055123	-0.006251264590294427	-0.06239420342700729	0.12791119039395887	0.19423043065305712	0.07934911785475154	0.028239272056559465	0.13140003897747896	-0.036696678416503314	0.0282400390291141	-0.05783915342503881	-0.07818288130167737	0.10926236229555257	0.022623279876517206
Homologous Recombination Defects	-0.19858596300954445	0.23728288186929494	-0.036238278744042694	-0.1711255008319712	-0.07042150013896344	0.022112121666131013	0.15107256357231685	-0.09647333247729606	-0.08299566643794305	0.1402551118184196	0.15787113031686478	-0.07603799077169214	-0.0003038817494368048	0.020972510802356747	0.03500971893359626	0.07396392723738383	-0.0923539862033902	0.05517962568722606	0.12791390704643854	-0.12703918810077588
TCR Shannon	-0.014498804034898173	0.006013277017771541	0.11296973091478565	-0.02851900222047106	0.2612273851707643	0.0677098367286399	0.11674607638213579	-0.08478026827519183	-0.16592153830521997	-0.2059012990077222	-0.06258158208454723	-0.05000423287470718	0.10495015317702173	0.09573898281537449	0.044883478420221966	0.21065501293329295	0.05912165086626131	-0.06063997049991909	-0.021177722880330735	-0.0713750856374297
TCR Richness	-0.05702052714513607	-0.02664594705384957	0.13961683410954842	-0.030395444440295245	0.28090498950948445	0.06849765779569388	0.14946567618954912	-0.11025243624943509	-0.15684165823807644	-0.2290157881986854	-0.05668191614768172	-0.04350781844441306	0.09414907088012683	0.14714277866657607	0.07758712450656399	0.20391119492785653	0.06445910224068963	-0.07367158167592375	-0.027696988635164854	-0.04464927220476622
Th1 Cells	0.1808159361792193	0.060445347589904753	-0.004625024086033034	0.03175654318265381	0.17354172661834116	-0.013807100334953904	0.10406329480748117	-0.022125366727237878	-0.05509134485787849	-0.059173503897006346	-0.1405763553798715	0.0066346463614032755	0.04713357241513245	0.033908987415585096	0.056428126013067396	0.13369440045881048	0.07042973528880733	0.030023056845060934	-0.14904088278535182	-0.11203967861013601
OS	0.035070230909706034	0.12288258755569381	-0.0421280464905985	-0.15647560125079443	-0.05378164896137446	-0.026206927622073616	-0.06412216946361227	0.043714687202582085	-0.014717460397364933	-0.007714356565161544	-0.007659644816472454	-0.052468566992836314	-0.010614079245683259	-0.03993957654303495	-0.015483424879012178	0.07479096045798463	0.00738608607302701	0.022869510952039186	-0.02538625139173728	-0.14049977063358046
Dendritic Cells Resting	-0.14808899654626703	-0.00927369245773942	0.07339789712365313	-0.03290390084728893	0.000525478682059589	0.055543634079156454	-0.053971728929975586	0.03771992824697122	-0.12313365883937617	-0.06639418406186513	-0.014625208660755744	0.05480688915335724	-0.05924105676884383	-0.047531111532299566	0.05668183755290975	0.03538788609911824	0.04657393319906731	-0.15237417140931084	0.06165402284447338	-0.06155371089233367
Macrophages M0	0.1211202667824684	0.009805567134780634	-0.19551200340993505	0.02209733488565101	0.09540301570471343	-0.11312789577466018	0.09390390857702237	-0.012609398346470931	0.12295602793741754	0.14716911246416828	0.07853014252070384	0.07720932947056873	0.054115996511487886	0.1692264779056453	-0.12244209171726614	0.10065307808831948	0.0043208486979099715	0.08812533883412303	-0.08241851171380438	0.07743730708506
Macrophages M1	-0.050241819634364394	0.05827441667689992	-0.05751690318033175	-0.02845612398806999	0.08771638054531938	-0.0382993482423546	0.054349266614554165	-0.00466455526352322	-0.10985786878875992	-0.06272612359683614	-0.09822435121866777	-0.043149235333563844	0.04741055224274401	-0.02714939297375761	0.14328770418959358	0.12120377806949001	0.07863532331602738	0.13169778815756508	-0.14919697714299054	-0.049968778912244
Mast Cells Activated	0.02008419628807019	-0.002452336379364115	0.1120583088485517	0.09609112409107091	-0.13285844107221761	0.1011633584795537	0.010336850599761123	-0.07278729288448249	0.14748330926727535	0.06507236643204745	0.11866331679095601	-0.01972901426030754	-0.1768933131895986	-0.09071719772350167	-0.06994198699978713	-0.1302309450448211	-0.06804005106447164	-0.0927810221015909	0.08868599417055208	0.07164090388671802
Neutrophils	0.09652102669763003	0.013404241593717498	0.10904124622305021	0.17594961259760497	0.07149698836977089	0.15624171847664275	0.07625666297579814	-0.05532599100834208	0.012679606833265787	-0.08351559986767405	0.02440138834481879	-0.0662946097413	-0.04947428234747408	-0.028177597062218954	0.01888058159480417	-0.01172501545692958	-0.05276817121156753	0.07081289342457556	-0.09834705085490475	-0.008119397358143881
NK Cells Activated	-0.0027960624477239033	-0.03590883561113771	0.05919106737766143	-0.009149805673959071	0.026571562725454537	0.03531989273110462	-0.058182500072952115	0.08684935245692124	-0.05571573789249288	-0.15635887953126507	-0.14403975548383258	-0.08426047956888122	0.05508315407229346	-0.1408004647375444	0.03867353113311707	0.06031020571827295	-0.006047941926752363	0.06959040968220016	0.007354232760769473	-0.1664594492454343
Plasma Cells	-0.16641807073856357	-0.06910003675321788	0.13013205884942372	0.06575607165346757	-0.1745556669325131	0.13119958344814459	-0.09154438695023344	-0.06270633415896246	0.009651982133235525	-0.02684135640235418	0.08055222592797756	-0.1124376867008722	-0.05646637941488334	-0.1098650942143912	-0.10420316251442023	-0.03313418096052554	-0.08874340091820065	-0.05021011808063401	0.1259509883598795	0.0009466937783912657
T Cells CD4 Memory Resting	0.14405746754224935	-0.09871793445881642	-0.07496949419790724	0.044913956659724356	0.03943502725528249	-0.1364803238498968	-0.05747003061774339	0.04454710836491207	0.08498820922142417	0.04110655131014344	-0.05761280072419808	0.06908513819329191	0.12144734042798098	0.11405124138126037	-0.14478043106004115	-0.05970635726395487	0.05734589150390407	-0.09332608469377246	0.028937576725866443	0.20028499321225834
T Cells Follicular Helper	-0.1186448385927687	0.02099737402582479	0.12350608082311516	-0.05493341289258856	-0.07649239199692023	0.0819920149279974	0.021147283738783575	-0.04734709126473215	-0.022451761241021453	-0.06017438593430297	-0.044754320844651405	-0.1522294696708558	-0.03853863120774747	-0.17199711874361717	0.10907519730095616	0.014592324751499226	-0.031849441323637	-0.027467060484077925	0.015941208707170917	-0.14856224515425126
T Cells Regulatory Tregs	-0.1554164347660349	0.028122836881120473	0.15833031623381677	0.027468687818042386	-0.17618627546399027	0.0963032860215898	-0.07723548930777104	-0.024088715010396937	-0.07108308362157188	-0.13996652009160065	-0.0027899619659007553	-0.042715751435431666	-0.03579409239004898	-0.10192009196376313	-0.08084344157513236	0.04544238577363357	0.037869009446076414	-0.1831350893961302	0.021592491912814548	-0.010230806234209739
Mast Cells	0.04575949053400043	-0.03163002216169436	0.0964503870456901	0.09747057330099168	-0.07991185898247405	0.09821199361145773	0.06543757453399081	-0.07043361456057333	0.16154395469347418	0.029019575316877447	0.13069227213464973	-0.013110698199452842	-0.17793086078596876	-0.03708133269542665	-0.077311425863542	-0.1265547826667624	-0.07164264552523919	-0.0635171644365135	0.06314291407515957	0.046423329756045274
Dendritic Cells	-0.12460071025622028	-0.04791418231916547	0.04480710571994663	-0.06514034558616459	-0.05538994126711846	-0.002453723184939747	-0.006431597541062802	0.040232305317668235	-0.04709644465525283	-0.018549910548498832	0.08552154361335573	0.030849852335790677	-0.04751439492620194	-0.04556423243148042	0.008562368429236453	-0.026793204149303185	0.013374918863573301	-0.1584908038817885	0.14293766616227022	0.01920112115133018
Stroma_categorie_int (HIGH/LOW: 1/0)	0.019478472187676833	0.07247573661709197	-0.2660080355782398	-0.06878438486578942	0.045911187406825434	-0.15533340003472237	-0.10121554668080467	0.055205483780640774	-0.11354202485033281	0.02976152349487679	-0.07478283146165607	0.12329774019306097	0.14524809971419936	0.16535278335968642	-0.0044493972002307485	0.3298156872793267	0.0378693139486306	0.05777624660744076	-0.20668273957516317	-0.042681254624435706
