# Supplementary material for: Self-supervised learning reveals clinically relevant histomorphological patterns for therapeutic strategies in colon cancer
Source: Nat Commun. 2025 Mar 8;16:2328. doi: 10.1038/s41467-025-57541-y (PMC11890774; doi:10.1038/s41467-025-57541-y)
Supplement: Supplementary file 4 — Source data file [file 41467_2025_57541_MOESM4_ESM.zip › SSL_Source_data/figure6c_enrichscore.csv]

Term	45	40	25	23	19	0	17	11	21	6	3	28	31	13	24	46	39	2	7	38
TNF-alpha Signaling via NF-kB	1.0067498959423349	0.905960802132338	-1.826961703892588	1.2421568413041264	-0.8312752316176873	-1.6030005712711015	1.896104765134444	2.6169172788771213	-1.9866028564218765	1.046476394333822	1.0911884692262632	-1.718703506634219	1.8512888791378657	3.010414789585006	2.198408938519018	2.107063383121806	-2.2378560542473465	-2.3352565757237547	-1.4594847303143066	1.6550918264122625
Hypoxia	1.1846230191499474	1.276517600815087	1.1277461555163333	1.0209871461202975	1.2162454570095502	1.1333604708059846	1.7697561130444341	1.3412628234872022	-1.6893264567195332	-1.4975416205028305	0.8702314778011498	-1.3695736336927542	1.5941635179857694	1.5466505527616223	1.610401658661308	1.7469728965005338	-2.125336732063168	-1.4561700279341672	-1.2409922848747204	1.5337408543771534
Cholesterol Homeostasis	-0.7864728046269424	-2.1444935869351607	1.2362307498043899	1.2763784213520042	-0.9892142257100568	-0.993443265435256	0.5217160678606416	-1.0783678392334124	-0.6872829160786474	0.6769715927139701	-1.1161898883920436	0.7347889526087827	1.3847840017332678	1.5341978113737456	0.8032530746181455	-0.9865599578254076	-1.4698440215935946	-0.6888475863101854	1.0437338622816037	1.500744528633301
Mitotic Spindle	-1.2566932623158091	-0.8591802987981787	-0.782689911013235	1.1662390699389902	-1.062772213319507	-0.9453180807675509	1.052849514456183	1.5852097602011697	-0.907222151254504	1.6245971378151542	1.5643652728957904	-1.073823067997285	1.7308005081440976	1.486385581549348	1.3207895175262327	1.0566047994626742	1.0290245501014934	-1.4572580649365383	0.9230741482585282	1.5004038539477464
Wnt-beta Catenin Signaling	-1.2081218172434842	0.7585973987679663	-0.8688762737517641	-0.9971514631676188	-1.5912454671885117	1.6085800982076477	1.7555346356585801	0.7434067632593406	0.8643051498511533	-1.4760797546839255	1.9404091804697217	-0.6534096329316111	-0.9902057608800212	1.2048439163124798	-1.0362244819229167	-1.525008974117169	0.7884351601320375	1.6845689206831105	1.7548414482521486	-1.5040210243198402
TGF-beta Signaling	1.19026278264572	-1.0261034908667668	-1.1291171995159828	0.8685912259095102	0.8989695130160128	-1.1703860126434689	1.8627314271484117	-1.1005197117152548	-1.9061080651629825	-1.310065325686897	0.864821106405018	1.0480792544449342	-1.2588385727884834	0.7367135282229488	1.7319625823210916	1.5077615522057568	-1.0264139950543347	-0.8695509171118246	1.1570088682937187	1.3869057675868712
IL-6/JAK/STAT3 Signaling	1.8670960519844528	0.9376952830376144	-2.2357816092907394	1.1254410036742608	1.113766562710527	-1.940169964118962	1.7174648004671516	2.2606289607148677	-2.3432132288481937	-0.8217200764098963	-1.0740376925805746	-0.6714400344009495	1.2117737616755584	2.582520867530397	2.2943925476052267	2.423899226413333	-1.7649470797268847	-2.5049467373324616	-1.918690719555426	2.0435281782537245
DNA Repair	-1.4656108105811416	-0.9497081130877758	-0.7620072951577018	-1.2073930127779628	-1.6818789215289398	0.8030146362652067	-2.110275805996534	1.5984300081888805	2.4264673216387025	1.7766676721367587	0.9688586677081092	-0.9195554952755458	2.204833289271824	1.4935917694240848	-1.9731659933636485	-1.837401643310794	0.7979508401419818	1.0235349231776565	-0.7976041007289635	-2.0955945077792792
G2-M Checkpoint	-2.8479979778526605	-2.2850958906004744	-0.5010657583533309	0.7848573314895622	-2.9248511692588357	-1.7680221463080377	-2.6604178303537287	2.642584838048766	2.801795785821456	2.6703312102219265	2.498846308363132	-1.8530898848802944	3.3781873874610513	2.1665238332835792	-1.2022782113726078	-2.4808917311610195	-0.8391680006456573	-1.2359557194316462	1.2355425698854692	-1.7381480677532746
Apoptosis	1.4228862178125181	0.924800714028914	-1.5025989318444912	1.2495834460607012	1.1857493334144615	-1.5740570017093365	1.4206216234103048	1.6839298559423452	-1.8479159306566308	-0.931803336950928	-1.1780092680866503	-0.8352435846185535	1.2963677913216742	2.0710904154185115	1.726296477023555	1.8663343438384687	-1.6199408950646288	-1.879071935782056	-1.3967677410819532	1.6250995798848034
Adipogenesis	2.143945567851593	-1.6479061999873008	1.7269663955998766	1.0878539223050843	1.3462542543923166	-2.2646590044730317	-1.3445957274929714	-2.3665002890414684	-1.665105666127254	-1.048023257077271	-1.3096066637986878	1.237071055749325	-1.3518244217498059	-1.3790933513607044	0.9991713948851813	1.862729116786204	-1.5742303890163794	-1.24430418321028	-0.9864414650917064	2.000695733840664
Estrogen Response Early	0.8374662961852068	-1.1097724557150483	1.5612558321872558	-1.1556070285666522	0.8158548337474342	1.0666879156524574	1.2615506393856868	-1.1334658002709552	-1.516440996772343	-1.3543646579593025	0.9677734922973384	1.0621846595258424	1.1827477493225222	1.3245781323922927	1.4947679515862557	1.192947255252081	-1.5778724721577742	-1.2057296484884543	1.239922376539712	1.8028839175537368
Estrogen Response Late	0.9318913050349916	-1.5558477692284585	1.6932603075702568	1.4836507939388297	-1.2164092034572536	-1.5227806151609031	0.8841609727899422	-1.4150535367142023	-1.2736860534780932	0.994112591417252	0.8488089497485044	0.9553787286021334	1.3661824458598617	1.3826391192074063	1.1866229916653792	1.0202259215747769	-1.4115754300914218	-1.326780548639002	1.2778726890724021	1.60910793286931
Androgen Response	0.869090167601527	-1.7482739859193142	1.3037037133285487	1.55757992494879	0.9452463415833258	-1.5149078871330568	1.170503349222442	-1.1209971195995148	-1.5450472698312057	0.9970014292056932	0.9490478765426988	1.4010092962572307	1.2540545276261823	0.7860964722182491	1.4789173274894738	1.665203651541734	-1.7081469343041886	-1.619095049183595	-0.8744115107816349	2.3740471018733067
Myogenesis	1.747011598255937	2.0922956018170917	-1.78058396770505	-1.6019032316060229	2.3180862778198392	1.7965231971327236	2.2393366865478	-1.0514986652338347	-2.0848984504726538	-2.43956109104834	-1.1349340258177743	1.6665844600024224	-1.657508971764037	-1.6020715975816897	2.0642588583177126	1.2609045915161188	-1.5056000413712909	0.9928090745900248	-1.7644738447474562	1.5947037739710312
Protein Secretion	-0.9605394171773942	-0.8877152118449148	1.0565247330433225	1.1606379043794988	1.1071871296491458	-1.2093849925422906	0.7202740308825215	-1.5580119000033272	-0.9694002071835158	-0.8307191247746465	-1.29232570969349	1.8863703451967175	0.8414260635532324	-2.135998847590825	1.062532304087554	1.1557909914239828	0.9911381047125654	-1.1637345679247106	-1.4407323755364219	2.163576072765838
Interferon Alpha Response	2.5010435389398133	1.2031144853425946	-2.613384752823892	1.536583002327095	1.7501138018661135	-1.8550214366537336	-1.3454465280918606	2.930313559597669	-1.8855306270482024	2.333177263534299	-2.2716278600578166	-1.3968234317055226	2.7166162930177387	2.7703509682916256	2.0160235738443686	2.8639061511396493	-2.179559565096756	-3.2340768890694864	-2.9341804073053552	2.0599743266245123
Interferon Gamma Response	2.6956325609070046	1.3281007199566899	-2.9707231380227324	1.4330667007256217	1.8084652762973763	-2.0618090726356355	1.2164091899075766	3.093772512567892	-2.459388967322525	1.7560241977012945	-2.4112715257812964	-1.412548324606003	2.540641418673978	3.0192299364068136	2.502016147243113	3.2663858993546486	-2.592376945410908	-3.4132446161434453	-3.2025633540813345	2.4976673130084013
Apical Junction	1.1817024588621008	1.8159127501091403	-1.6850511741890726	-1.091082031642016	1.9037136866486208	1.5823457589688248	2.0467124399269303	1.6049076304581842	-1.9643471036474816	-1.968758273357592	-1.4356879189023148	1.5626989217952862	-1.1783070252374224	0.8497896022321284	1.9580223889869968	1.1036254581556335	-1.6567755691766328	-0.9126179338636644	-1.982895241146712	1.757584710313367
Apical Surface	1.189587267445119	1.1459194829661643	-1.1251844817588101	-0.9055343292627208	1.2495053042028244	1.299448833574422	1.614930465864954	1.4914014048608797	-1.1868314840961784	-1.5777312483381742	-1.157332715325008	1.1964995493300064	-0.8303631560538481	1.4165131294970592	1.6677644793068582	1.3814741929317758	-1.546581088737056	-1.3154386278097143	-1.0010343473305727	0.9819899724927136
Hedgehog Signaling	-1.1340860753755415	1.0672050519990928	-1.0919320758560858	-0.9223221536758562	0.9294232609456832	1.5319696510461345	1.9740390388503644	1.1314070038380433	-1.2903990392904388	-1.7841988321138815	1.289308907233647	0.7819021076423028	-0.7583861097202935	1.0096726390147084	1.3014265240822125	-0.8804092890907497	-1.0552517487179351	1.3184868886941217	1.1565060551415978	0.8296821964083004
Complement	1.8268153786800916	1.1727859348167058	-2.0772398124718308	1.2396697141170991	1.6931835645240945	-1.3209185109888302	1.9360709382767016	1.9669672722883156	-2.413003655800573	-1.300066296636704	-1.6689475223648809	1.0559769290699388	1.3088487692276172	1.99423770720193	2.2727778148394298	2.482142911117708	-2.207483135921108	-2.363019717765348	-2.3313745170944817	2.1728060676715244
Unfolded Protein Response	-2.0799115760482523	0.7719370939005293	-0.7051198850788571	-1.4975392181373155	-1.9377268106827024	1.1498266218416646	-1.5399967116803803	1.5922993772341962	2.524565796700056	-1.2048675956543042	1.5563087341255282	-1.351865963165138	2.972000598800016	0.8136960945072049	-1.4010374803163133	-1.4737886597512604	-1.352877522856122	-0.8539329895164207	1.0793733094616893	-1.3913574224986611
PI3K/AKT/mTOR Signaling	1.4938403403518137	-1.1869798584772342	-0.8935948722976446	1.0525344841916655	1.1440097257735098	-1.3229363301317802	0.7332634724631235	0.8029354395247116	-1.2537116809615592	1.3234263098307828	-1.1249621975745154	-1.098584431507069	-0.8265296581458657	1.1830928412872517	0.9017403194821804	1.5090596303339538	-1.0608836741884096	-1.2375543650502816	-1.384102632894513	1.3354693526920955
mTORC1 Signaling	-1.6401156699186064	-1.4054469091948447	1.0381381212033531	-1.4696437719007518	-1.692685288115229	-1.1511591657033318	-1.826159850596196	1.6672081439283508	2.128143195690998	0.8461658628148565	1.3649604646895437	-1.72768290215712	3.0385436891916187	1.5268695340794838	-1.0503722591307882	-1.3219858534128628	-2.023826669116108	-1.2370125217466588	0.9308119399215424	-1.1325972757398073
E2F Targets	-3.3915230533715808	-2.7632711384607087	0.571616072778438	-0.8510147360830442	-3.378935082268708	-2.0119213990578984	-3.3824455555768456	2.894494414321358	3.5001397800386758	3.1487521875809907	2.6305802298875625	-1.8461166270768612	3.730082504055463	2.3642744331655914	-1.853848015038973	-3.0683437512230785	-0.6568783081216011	-1.0897143985366189	1.6552473302780242	-2.082717512992783
Myc Targets V1	-3.26013854317294	-2.0754327957225667	1.376793875186415	-2.318355531593144	-3.460979032201987	-1.1282572005608984	-3.5758743779549125	2.2544529568758365	3.611965471352674	1.93194623214684	2.4560783027497273	-1.4108358418245786	3.583645508559026	1.9101974304251823	-2.771118978366418	-3.1914494303145364	-1.9937266561124567	1.4936377353685426	2.040460314659148	-2.537484929935854
Myc Targets V2	-2.693000281284597	-1.7633686667878643	0.7674413854204442	-2.274073490441892	-3.1460103197879667	0.8501527797536353	-2.96246267336268	2.2792733639976195	3.4872093125987274	0.7898991719614818	2.0652726355430304	-1.9453165381028477	3.0682408330043565	2.1144094649389493	-2.248039249528309	-2.6928398543865923	-1.5153876385775005	1.7212853038576243	2.2111537261418817	-2.560834673233317
Epithelial Mesenchymal Transition	-1.807947696665703	2.476026467653683	-2.8897064890103703	-1.7236621241691283	1.9011685665723757	3.0699616398005385	2.8836367294203367	2.8319652428607864	-1.9718119814010264	-2.8998205592335657	-1.3129631000138933	2.462709116884345	2.037583581410745	-1.0124021047123597	2.814244520873692	-1.3554675928074726	-2.944073152950248	0.8575574073916171	-2.6511648468336264	2.219609471836648
Inflammatory Response	1.8046294101755007	0.978693963475596	-2.288952680180937	1.2455163117855506	1.1968933440111469	-1.5471137953641994	2.2176626854883814	2.3674073177932486	-2.5117688447681075	-1.3870919345762356	-1.3241886209690508	0.7236172909870886	1.8645124850848331	2.6609861532512995	2.7738021474691803	2.583524132202496	-2.5447564589264555	-2.633502570002065	-2.167279416409516	2.5730493108923147
Xenobiotic Metabolism	1.4781461190472476	-1.2999168067416316	1.3212875229939145	1.3999149915793627	0.8768388150045754	-1.925799380081253	0.9902783740030164	-1.8377744185151088	-1.6084926093022165	-0.8026888062043529	-1.1212902440469967	-0.7974775590850746	-1.1006885553553527	1.4440889581672	1.119672589306733	1.5022921475458142	-1.3256698501927298	-1.032684431640539	1.098711121142917	1.4344510175396687
Fatty Acid Metabolism	1.2785539732144813	-2.233774962398	2.0720505443980115	1.7818677746149567	-1.1432355653157598	-2.1981479317172234	-1.5687627267860882	-2.3165989094499717	-1.2349207639919528	1.3005780619363236	-1.2894574728868644	0.7914082171859307	1.005515170202601	1.1982067707363662	-0.9492089166563628	1.2662347287191602	-1.5526241764774242	-1.1264301830564138	1.1328316960349425	1.8474720760603425
Oxidative Phosphorylation	2.182337000020869	-1.510607300140425	2.160700133164939	0.7843212635562318	-0.8008505103195169	-3.2049363356445895	-3.4741608546901235	-2.6622769428196698	0.7133804572044555	1.4443901219229849	-1.1374474832754158	-0.8665144629244382	-1.0413698062386856	-1.0986879374081595	-2.891710906919462	1.5385376936048092	-1.614846947281914	-1.3033943217859858	-0.6642913601619326	1.202605568414118
Glycolysis	-1.0776589655541202	-1.543174728081968	2.0817515991417057	1.1643633649633167	-1.3633316244570377	-1.2537754211276184	-1.4780874674790785	1.1962196702430383	1.3298514835130075	-0.7747291410159238	-1.1454266276058822	-1.097516629167495	2.0968918322467145	0.9550822680208816	-1.022919970859428	-0.8413332150175802	-1.9669819639766304	-1.5141294283002495	0.870333408917218	1.4928908701115453
Reactive Oxygen Species Pathway	1.7604214788001675	0.860246316821337	-1.1066321642378285	-1.144008794880607	1.2101260541446552	-1.6913191392854376	-1.2212328697166168	-0.6128431971256565	-0.9685618669521452	-0.8932937300067046	-1.5637837966972181	-0.7202685419674626	0.4871027965210246	1.5199073639572378	0.791230928518479	1.6570605813273716	-1.5018331807934109	-1.6561823470875212	-1.4375298588654497	0.8581344243397899
p53 Pathway	1.1461986812260576	-1.2900790221275709	1.1009435603127395	1.2753160924669935	0.7814603312441809	-1.350247253551201	0.6596792682531932	1.2226818585188766	-1.0516328945412796	0.9805048932380084	-1.8170124542520896	-1.3689589078374595	1.2524981621017257	1.6824029589709215	0.8919330890326846	1.388308541492699	-1.6791505748660205	-1.451743072682971	1.1818102462883509	1.111388332312251
UV Response Up	1.0714871618223485	1.2469871493800615	-1.1315822181911706	-1.1604890652769515	-0.8626954681291111	-1.3989839337189405	0.8204080537841258	1.0648577987304844	-0.9216423874162591	1.002297524652949	1.112860358396666	-1.3140675066989027	1.8051371899048088	1.4541702757395003	0.9463961487175052	1.2061896011953679	-1.0515274671405093	-1.31944543484219	-1.1492383887656141	-1.0100931062845102
UV Response Dn	-0.947703849689312	1.152402025756623	-1.0844919399791493	0.8358783351038566	1.4410370773968506	1.330644751794379	2.174134585175905	-0.8965702355095447	-1.9574363957313432	-1.8908810919870271	1.0539866803541686	1.6545767376487377	-0.8435835113801989	-1.1082326728229404	2.1690513949167456	0.9281788370527936	-1.5526466455008738	0.777057779045995	-1.3118252727187736	2.1722272808364878
Angiogenesis	-1.4866317507284723	2.028231696201159	-2.1999984733786757	-1.5299481406475492	1.163889898894685	2.0147005855840785	2.094147014295398	2.0031835979979733	-0.8964655098314313	-2.276107206679249	-1.087800272169937	1.5030787474581082	1.9569930984322472	0.7774635039288672	1.9799679805917585	-1.1473467449710362	-2.3821974123418226	0.6400361594966103	-1.7447768995263069	1.154553785319116
heme Metabolism	1.8249420290058995	0.7463854004028512	1.040123569427421	1.2323744420380418	1.4261299846696789	-1.7115631839886452	1.0364956725276426	-1.3860567205724157	-1.7653344082208555	-0.8710173453555086	-1.2160908134805528	-0.7831459764261716	-1.0450452082141004	1.005395102884335	1.3753416328270731	1.9792139474453416	-1.2638859357220642	-1.6263994068810097	-1.174043012002636	1.897184335265718
Coagulation	-0.8944729615932396	1.538859969162332	-1.6403700548034197	0.9619187336046086	0.9191899039078724	1.3521261275839005	2.1074109250962065	1.6271126465317618	-1.6225023177047495	-1.7613491932876169	-1.0189833869496518	1.5872709064648283	0.991619452222339	1.6178010584180171	1.934012007305492	0.8447835297329316	-1.8153488304117096	0.9897936338147729	-1.4674554019676112	1.6943049709768276
IL-2/STAT5 Signaling	1.4652811945317286	0.8528425842629564	-1.8225607240807573	1.1246849360089413	0.9686609330848333	-1.3464168609760023	1.7777680068555353	2.053239454752794	-2.0542485673418738	-1.1578258190051534	-0.9898835899928884	-0.9825208380248798	1.3011467502450844	2.26261997520204	2.181977082364094	2.190280304511884	-2.081959709367681	-2.222968218267939	-1.4716999051253727	2.133513628586671
Bile Acid Metabolism	1.183019434364199	-1.6331902843766095	1.8277830497448233	1.1244490569694092	-0.9728342400795564	-1.7628075667484708	1.2306794336175753	-2.4955740683659293	-1.782977873717802	-1.088623377734887	1.3072806296199662	0.972872707629056	-1.7180643768649038	1.157801664638766	0.9196002842355624	1.101744559950172	1.0999723393244731	1.2037294316997968	1.6421928316493764	1.2843353709722003
Pperoxisome	0.8083854674761274	-2.0736407353326216	1.895941894296455	1.3145084950438255	-1.2207513337574818	-1.5644553749665395	-0.939476594705324	-2.290194028605351	-1.0895448538796864	0.8145553272627211	1.0403520025186612	1.0726973790963823	-1.2247940199852885	0.9401825634125329	-1.1924515241630562	-0.8595099306300721	-0.8860650743585899	0.986983440850538	1.607033387563258	1.1621821978659592
Allograft Rejection	2.3095146145454115	0.7460879972751099	-2.8129707836304534	1.0938307865789212	1.034298537416772	-1.7454371572279923	1.699267857773307	2.8110961820328626	-2.447033773213157	-0.7303692289253906	-1.6791213632435795	-1.053454999077873	2.1364749138319543	3.0233522822526413	2.625292416656776	2.9753478808087768	-2.66902928896132	-3.1648175765940736	-2.480464338473019	2.102241654302913
KRAS Signaling Up	1.2354169526604142	1.2644303319124293	-1.5245496894521675	1.1981649273891828	1.3786323886126712	-1.0427623362998852	2.0849878443114456	1.5457238236617097	-2.259037482877306	-1.2176127541864987	1.0916315730458843	1.0638254964601126	1.0129105463322343	1.8629640156186429	2.1394925555204973	1.6613619010956833	-1.8120390411273968	-1.4613477052138892	-1.6144575439180853	1.8805049585747
KRAS Signaling Dn	1.7393028836933957	1.223395457187469	-1.099521041039225	1.0489854465280026	1.4154090833381738	1.2532393855532198	1.5114273336527668	-1.2513245117354823	-1.6967649512698484	-1.3763009074927586	-0.9819144750216984	0.93674612178721	-1.336326021864614	1.0865261015527756	1.5164356446063678	1.2817845442841511	1.331141821348459	-1.0526205284579306	-0.9428362471800942	1.1971830483383121
Pancreas Beta Cells	-0.7323438310870509	0.500775186783565	-0.5229275719897856	1.6793950790817949	0.7568553923471549	-1.063745144013843	0.8994721222230931	-1.6120775846803936	-1.5288333094986146	1.7948446737886825	0.5936994518366389	-0.7921863202171272	-0.8286314831700533	-0.9007292581585848	1.045998792972845	0.8826165802933025	1.0585942596413545	-1.0475031601302571	-1.2355720711409641	1.851085551852622
