# Supplementary material for: Self-supervised learning reveals clinically relevant histomorphological patterns for therapeutic strategies in colon cancer
Source: Nat Commun. 2025 Mar 8;16:2328. doi: 10.1038/s41467-025-57541-y (PMC11890774; doi:10.1038/s41467-025-57541-y)
Supplement: Supplementary file 4 — Source data file [file 41467_2025_57541_MOESM4_ESM.zip › SSL_Source_data/figure6c_mask.csv]

Term	45	40	25	23	19	0	17	11	21	6	3	28	31	13	24	46	39	2	7	38
TNF-alpha Signaling via NF-kB	True	True	False	True	True	False	False	False	False	True	True	False	False	False	False	False	False	False	True	False
Hypoxia	True	True	True	True	True	True	False	True	False	True	True	True	False	True	False	False	False	True	True	False
Cholesterol Homeostasis	True	False	True	True	True	True	True	True	True	True	True	True	True	True	True	True	True	True	True	True
Mitotic Spindle	True	True	True	True	True	True	True	False	True	False	True	True	False	True	True	True	True	True	True	True
Wnt-beta Catenin Signaling	True	True	True	True	True	False	False	True	True	True	False	True	True	True	True	True	True	False	False	True
TGF-beta Signaling	True	True	True	True	True	True	False	True	False	True	True	True	True	True	False	True	True	True	True	True
IL-6/JAK/STAT3 Signaling	False	True	False	True	True	False	False	False	False	True	True	True	True	False	False	False	False	False	False	False
DNA Repair	True	True	True	True	False	True	False	False	False	False	True	True	False	True	False	False	True	True	True	False
G2-M Checkpoint	False	False	True	True	False	False	False	False	False	False	False	False	False	False	True	False	True	True	True	False
Apoptosis	True	True	True	True	True	False	True	False	False	True	True	True	True	False	False	False	False	False	True	False
Adipogenesis	False	False	False	True	True	False	True	False	False	True	True	True	True	True	True	False	False	True	True	False
Estrogen Response Early	True	True	False	True	True	True	True	True	True	True	True	True	True	True	True	True	False	True	True	False
Estrogen Response Late	True	True	False	True	True	True	True	True	True	True	True	True	True	True	True	True	True	True	True	False
Androgen Response	True	False	True	True	True	True	True	True	False	True	True	True	True	True	True	False	False	False	True	False
Myogenesis	False	False	False	True	False	False	False	True	False	False	True	True	True	True	False	True	True	True	False	False
Protein Secretion	True	True	True	True	True	True	True	False	True	True	True	False	True	False	True	True	True	True	True	False
Interferon Alpha Response	False	True	False	True	False	False	True	False	False	False	False	True	False	False	False	False	False	False	False	False
Interferon Gamma Response	False	True	False	True	False	False	True	False	False	False	False	True	False	False	False	False	False	False	False	False
Apical Junction	True	False	False	True	False	False	False	False	False	False	True	True	True	True	False	True	False	True	False	False
Apical Surface	True	True	True	True	True	True	False	True	True	True	True	True	True	True	False	True	False	True	True	True
Hedgehog Signaling	True	True	True	True	True	True	False	True	True	False	True	True	True	True	True	True	True	True	True	True
Complement	False	True	False	True	False	True	False	False	False	True	False	True	True	False	False	False	False	False	False	False
Unfolded Protein Response	False	True	True	True	False	True	True	False	False	True	True	True	False	True	True	True	True	True	True	True
PI3K/AKT/mTOR Signaling	True	True	True	True	True	True	True	True	True	True	True	True	True	True	True	True	True	True	True	True
mTORC1 Signaling	False	True	True	True	False	True	False	False	False	True	True	False	False	True	True	True	False	True	True	True
E2F Targets	False	False	True	True	False	False	False	False	False	False	False	False	False	False	False	False	True	True	False	False
Myc Targets V1	False	False	True	False	False	True	False	False	False	False	False	True	False	False	False	False	False	True	False	False
Myc Targets V2	False	False	True	False	False	True	False	False	False	True	False	False	False	False	False	False	True	False	False	False
Epithelial Mesenchymal Transition	False	False	False	False	False	False	False	False	False	False	True	False	False	True	False	True	False	True	False	False
Inflammatory Response	False	True	False	True	True	False	False	False	False	True	True	True	False	False	False	False	False	False	False	False
Xenobiotic Metabolism	True	True	True	True	True	False	True	False	False	True	True	True	True	True	True	True	True	True	True	True
Fatty Acid Metabolism	True	False	False	True	True	False	False	False	True	True	True	True	True	True	True	True	False	True	True	False
Oxidative Phosphorylation	False	True	False	True	True	False	False	False	True	True	True	True	True	True	False	True	False	True	True	True
Glycolysis	True	True	False	True	True	True	True	True	True	True	True	True	False	True	True	True	False	True	True	True
Reactive Oxygen Species Pathway	False	True	True	True	True	False	True	True	True	True	True	True	True	True	True	False	True	False	True	True
p53 Pathway	True	True	True	True	True	True	True	True	True	True	False	True	True	False	True	True	False	True	True	True
UV Response Up	True	True	True	True	True	True	True	True	True	True	True	True	False	True	True	True	True	True	True	True
UV Response Dn	True	True	True	True	True	True	False	True	False	False	True	True	True	True	False	True	False	True	True	False
Angiogenesis	True	False	False	True	True	False	False	False	True	False	True	True	False	True	False	True	False	True	False	True
heme Metabolism	False	True	True	True	True	False	True	True	False	True	True	True	True	True	True	False	True	False	True	False
Coagulation	True	True	False	True	True	True	False	False	False	False	True	True	True	False	False	True	False	True	True	False
IL-2/STAT5 Signaling	True	True	False	True	True	True	False	False	False	True	True	True	True	False	False	False	False	False	True	False
Bile Acid Metabolism	True	False	False	True	True	False	True	False	False	True	True	True	True	True	True	True	True	True	False	True
Pperoxisome	True	False	False	True	True	False	True	False	True	True	True	True	True	True	True	True	True	True	True	True
Allograft Rejection	False	True	False	True	True	False	False	False	False	True	True	True	False	False	False	False	False	False	False	False
KRAS Signaling Up	True	True	True	True	True	True	False	False	False	True	True	True	True	False	False	False	False	True	False	False
KRAS Signaling Dn	False	True	True	True	True	True	False	True	False	True	True	True	True	True	True	True	True	True	True	True
Pancreas Beta Cells	True	True	True	True	True	True	True	False	True	False	True	True	True	True	True	True	True	True	True	False
