# Supplementary material for: Self-supervised learning reveals clinically relevant histomorphological patterns for therapeutic strategies in colon cancer
Source: Nat Commun. 2025 Mar 8;16:2328. doi: 10.1038/s41467-025-57541-y (PMC11890774; doi:10.1038/s41467-025-57541-y)
Supplement: Supplementary file 4 — Source data file [file 41467_2025_57541_MOESM4_ESM.zip › SSL_Source_data/figure6d_enrichscore.csv]

Term	14	40	12	38	24	41	20	33	25	4	9	28	31	17	26	18	34	5	39	27
TNF-alpha Signaling via NF-kB	2.3491531071471807	0.905960802132338	1.6683370769275976	1.6550918264122625	2.198408938519018	-1.481482579786872	1.9062861019336208	-2.001406521943199	-1.826961703892588	-2.3896226347076577	-2.9593292769103763	-1.718703506634219	1.8512888791378657	1.896104765134444	-1.1171273390662206	2.0509556213822133	1.965518746242635	1.7861867700841727	-2.2378560542473465	1.502816369932542
Hypoxia	2.2279091633175363	1.276517600815087	1.4882482915598516	1.5337408543771534	1.610401658661308	-1.178109010474146	1.7477005236033456	-1.956496715614328	1.1277461555163333	-1.6453418675082911	-1.8001748786755989	-1.3695736336927542	1.5941635179857694	1.7697561130444341	-0.9160528137895484	1.308751544540551	-0.7403591549822008	1.5451272247757393	-2.125336732063168	1.6590726099552888
Cholesterol Homeostasis	1.1809399969943275	-2.1444935869351607	-0.8144750586941537	1.500744528633301	0.8032530746181455	-1.3553676952899667	-1.048662624164534	-1.0475753607731102	1.2362307498043899	0.9033789020238684	-1.0599561391317482	0.7347889526087827	1.3847840017332678	0.5217160678606416	-1.2963102281843621	1.3015197018412008	1.3838391207493024	1.134361604797914	-1.4698440215935946	1.78866527574534
Mitotic Spindle	1.553812113822882	-0.8591802987981787	1.4244325098430717	1.5004038539477464	1.3207895175262327	-0.9969373220126512	1.2061614121083049	-0.8668047736993926	-0.782689911013235	-1.3234857188002171	-1.2820414992532414	-1.073823067997285	1.7308005081440976	1.052849514456183	-0.9169857698040976	-1.0210450272823317	1.3597885206904143	1.7335397810530333	1.0290245501014934	-1.1039968977414811
Wnt-beta Catenin Signaling	-1.5682550577053898	0.7585973987679663	-1.2347138788176666	-1.5040210243198402	-1.0362244819229167	-0.971165230363246	1.214383943411561	-1.2206780880620902	-0.8688762737517641	1.4936059831348845	1.3182459555165125	-0.6534096329316111	-0.9902057608800212	1.7555346356585801	0.8667546883464541	-0.8207457212154142	-0.805950927784726	-1.2662015739690715	0.7884351601320375	2.0567484359608983
TGF-beta Signaling	1.1820189419849838	-1.0261034908667668	1.5032432043643749	1.3869057675868712	1.7319625823210916	1.0170397424979334	1.6445173449107415	-1.7282729034244089	-1.1291171995159828	-1.4546357617790222	0.9175937798524216	1.0480792544449342	-1.2588385727884834	1.8627314271484117	0.8241990912619956	-0.8898360586841291	0.9371011951036298	0.8085090170814256	-1.0264139950543347	1.0971559495406904
IL-6/JAK/STAT3 Signaling	1.7592956057954643	0.9376952830376144	2.1416255448571127	2.0435281782537245	2.2943925476052267	1.5062413847234752	1.9905077880709747	-2.107991507282617	-2.2357816092907394	-2.55798523354184	-2.4987822799752406	-0.6714400344009495	1.2117737616755584	1.7174648004671516	1.7108164001010924	1.8927070636190264	2.125591304689007	0.6287001969855264	-1.7649470797268847	-0.944486394563172
DNA Repair	-1.7029328803452166	-0.9497081130877758	-2.185818419724974	-2.0955945077792792	-1.9731659933636485	-2.303297731937993	-1.6516582324550486	1.8784546009747705	-0.7620072951577018	2.0501297190781207	-1.138716087283293	-0.9195554952755458	2.204833289271824	-2.110275805996534	1.4475451382017468	1.6646528615315883	1.4114835887224917	1.5172837936269687	0.7979508401419818	0.7568554963404533
G2-M Checkpoint	-1.5977293601818967	-2.2850958906004744	-2.31887000222898	-1.7381480677532746	-1.2022782113726078	-2.6643057689178917	0.4970963374625551	2.9937806562430387	-0.5010657583533309	1.3173370174297847	-1.5976001086108933	-1.8530898848802944	3.3781873874610513	-2.6604178303537287	1.3837734517890274	1.2284569020875655	2.6959267862248715	3.118827995930527	-0.8391680006456573	-0.8538001244608394
Apoptosis	1.6135540442007656	0.924800714028914	1.5400227690851036	1.6250995798848034	1.726296477023555	-1.1153774739876157	1.4086538454282411	-1.6120979215702784	-1.5025989318444912	-1.7857540507826064	-1.9590294663471977	-0.8352435846185535	1.2963677913216742	1.4206216234103048	-1.0809534233799167	1.6376067958873013	1.4303423030061662	-0.7218556118180027	-1.6199408950646288	1.225132991313754
Adipogenesis	0.8853445569985277	-1.6479061999873008	1.6686873066129286	2.000695733840664	0.9991713948851813	1.5304709838661104	-1.4227154770988006	-1.3892369225899008	1.7269663955998766	-0.7761226380744513	1.3384069050404088	1.237071055749325	-1.3518244217498059	-1.3445957274929714	-1.1210367475643692	-1.0191426880678371	-1.158562820800814	-1.4146500373835498	-1.5742303890163794	1.2940993747955682
Estrogen Response Early	1.8446002805378956	-1.1097724557150483	1.5544793435099933	1.8028839175537368	1.4947679515862557	-0.9228671214505428	1.0741573002201137	-1.2360761067459543	1.5612558321872558	-1.2842479341651478	-1.5582067945991602	1.0621846595258424	1.1827477493225222	1.2615506393856868	-1.80249997911168	-1.046066281202921	0.9436764851332752	-1.1582266685981528	-1.5778724721577742	1.613752963434928
Estrogen Response Late	1.7146713197954455	-1.5558477692284585	1.2967678433390069	1.60910793286931	1.1866229916653792	-1.1671729779065572	0.7146476995066511	-1.1627504464789742	1.6932603075702568	-0.9571368313248536	-1.3483895868132418	0.9553787286021334	1.3661824458598617	0.8841609727899422	-1.6964058120420142	-1.23766007431312	1.1670434485343304	-0.9826774409995364	-1.4115754300914218	1.7350335068034894
Androgen Response	1.7023745936223869	-1.7482739859193142	1.7729075577399709	2.3740471018733067	1.4789173274894738	1.0761730265889082	1.0230566391305105	-1.0753771470389897	1.3037037133285487	-1.6032045941996935	-1.352490184960318	1.4010092962572307	1.2540545276261823	1.170503349222442	-1.273349009556325	-1.5335959035730002	1.3894739686414244	0.9936812349135746	-1.7081469343041886	1.38735737268229
Myogenesis	1.6347916572200791	2.0922956018170917	1.2196830905828009	1.5947037739710312	2.0642588583177126	1.2921916060516154	2.01865192279342	-1.9459975250854125	-1.78058396770505	-1.6418452949234608	1.3683391688767303	1.6665844600024224	-1.657508971764037	2.2393366865478	0.8729562933224385	1.4574101575430105	-0.7778695622908712	-1.163774276624655	-1.5056000413712909	1.0101170033378568
Protein Secretion	1.550803673658428	-0.8877152118449148	1.1170292909696833	2.163576072765838	1.062532304087554	1.2353069606256029	-1.6194246265477457	0.9661819656987474	1.0565247330433225	-1.0176117629583097	-1.2256117742593131	1.8863703451967175	0.8414260635532324	0.7202740308825215	-1.448176675949651	-1.2752441541800057	0.7138984693091857	-0.8618379094158133	0.9911381047125654	0.9660303940521128
Interferon Alpha Response	0.8205478631536046	1.2031144853425946	1.5740507282137897	2.0599743266245123	2.0160235738443686	-1.0593443641383609	1.1865442500709256	-0.7796562701935479	-2.613384752823892	-2.9407959403723734	-3.3510328494097634	-1.3968234317055226	2.7166162930177387	-1.3454465280918606	2.307282008063415	2.8944522355531994	2.9432047198950286	1.2249056587977707	-2.179559565096756	-2.474213003071225
Interferon Gamma Response	1.593716995378117	1.3281007199566899	2.3779711899024027	2.4976673130084013	2.502016147243113	1.3714993958568746	1.86713485806934	-1.6773972281109857	-2.9707231380227324	-3.2530545288354684	-3.662338367669168	-1.412548324606003	2.540641418673978	1.2164091899075766	2.310954213181025	2.9152289561999822	2.84624256437444	1.6016966669684105	-2.592376945410908	-2.238134157174451
Apical Junction	1.864578089645889	1.8159127501091403	1.1019233262882204	1.757584710313367	1.9580223889869968	0.8465056002760938	1.9434748208061703	-1.84334157080504	-1.6850511741890726	-1.7711869142939842	-1.3261817976950665	1.5626989217952862	-1.1783070252374224	2.0467124399269303	-1.3100095591767835	1.4350475910389666	1.3055224879878713	-1.1171903771932936	-1.6567755691766328	0.7980745311314528
Apical Surface	1.2588388026324888	1.1459194829661643	1.3304322658873	0.9819899724927136	1.6677644793068582	0.8248413750180551	1.4919188120459188	-1.4798721475962997	-1.1251844817588101	-1.502935348981979	-1.058233367410208	1.1964995493300064	-0.8303631560538481	1.614930465864954	-0.7450917750641107	1.4244596920396533	0.8999148669910269	-1.0077730044628057	-1.546581088737056	1.0636856791792355
Hedgehog Signaling	1.1019173218737506	1.0672050519990928	1.0345565751737924	0.8296821964083004	1.3014265240822125	-0.6359827763088696	1.6724353428310053	-1.6845994645950493	-1.0919320758560858	-1.2366016992266091	0.9826159196935272	0.7819021076423028	-0.7583861097202935	1.9740390388503644	0.939032161034988	0.8285445785200782	0.8499641651386003	-1.172640132767772	-1.0552517487179351	1.427581852382884
Complement	1.9660289657868264	1.1727859348167058	1.9771905464531407	2.1728060676715244	2.2727778148394298	1.2660562131591857	1.8039876179894443	-1.9326725419340376	-2.0772398124718308	-2.4119947166357907	-2.3094132047034384	1.0559769290699388	1.3088487692276172	1.9360709382767016	1.6718271139776066	1.959385614348768	1.7519897558767512	1.0279969299734408	-2.207483135921108	-0.963788153038994
Unfolded Protein Response	-0.9177309076607736	0.7719370939005293	-1.8592138244672247	-1.3913574224986611	-1.4010374803163133	-1.951710686952636	-0.9856288772241072	1.677440416481461	-0.7051198850788571	1.3726773385702935	-1.819451640132886	-1.351865963165138	2.972000598800016	-1.5399967116803803	1.0882260144124365	1.4377150894660329	1.3557973084125752	2.4089657739263437	-1.352877522856122	0.6969468706538935
PI3K/AKT/mTOR Signaling	1.031597807219026	-1.1869798584772342	1.300045654855334	1.3354693526920955	0.9017403194821804	1.0787068728702425	0.806930951254699	-1.264335522097586	-0.8935948722976446	-1.0497649045129038	0.9694508498071142	-1.098584431507069	-0.8265296581458657	0.7332634724631235	0.9209294766875936	1.0252908080063228	0.8546422036934538	0.9236355578653694	-1.0608836741884096	-1.3618115767996155
mTORC1 Signaling	1.040762795663411	-1.4054469091948447	-1.6522373131848191	-1.1325972757398073	-1.0503722591307882	-2.080138754239917	0.5065556706985501	1.00146016653331	1.0381381212033531	1.5061750292030611	-1.6938692490785394	-1.72768290215712	3.0385436891916187	-1.826159850596196	1.6832409264335302	2.0998487583146197	1.8019553653599787	2.8368953720642134	-2.023826669116108	0.7141463454193961
E2F Targets	-2.240280839913181	-2.7632711384607087	-2.8436236983912337	-2.082717512992783	-1.853848015038973	-3.3314697030736045	-1.3795424867695103	3.555982088595285	0.571616072778438	2.2350412756423568	-1.7405852318667865	-1.8461166270768612	3.730082504055463	-3.3824455555768456	1.7670330747671026	1.7593907458661826	2.8315323862227015	3.322015688525235	-0.6568783081216011	0.655523608266652
Myc Targets V1	-2.596587160246405	-2.0754327957225667	-3.3774554474110685	-2.537484929935854	-2.771118978366418	-3.41921622517526	-2.5460341050517017	3.412586570036912	1.376793875186415	3.009890208423612	-0.8432589890347003	-1.4108358418245786	3.583645508559026	-3.5758743779549125	1.833038945681172	1.7525815784773318	2.6154785161831247	2.6370390118178912	-1.9937266561124567	1.7775553067837273
Myc Targets V2	-2.2654811670254187	-1.7633686667878643	-2.9803456127969934	-2.560834673233317	-2.248039249528309	-2.7731984270174768	-1.084245699374985	2.5205385182001834	0.7674413854204442	2.4252533100313345	-0.6862775880253728	-1.9453165381028477	3.0682408330043565	-2.96246267336268	1.6897430259458743	1.907491418454187	1.4910019809883823	2.7710448224687196	-1.5153876385775005	1.2904622104275951
Epithelial Mesenchymal Transition	2.7613163264214164	2.476026467653683	-1.8261620918694184	2.219609471836648	2.814244520873692	-2.3502821696412872	2.5682528868561656	-1.787436025823823	-2.8897064890103703	-2.593397983620649	-2.0850462288645146	2.462709116884345	2.037583581410745	2.8836367294203367	0.9081612657425666	2.79481010382734	2.706361363303606	1.209434323287583	-2.944073152950248	0.9797534687989351
Inflammatory Response	2.4761108225607393	0.978693963475596	2.091459816944503	2.5730493108923147	2.7738021474691803	1.2557687742066233	2.182863470571524	-2.239381443950389	-2.288952680180937	-3.1218500481882314	-2.560515064498888	0.7236172909870886	1.8645124850848331	2.2176626854883814	1.3431267729210803	2.113509113197746	2.3688021421238603	1.2831492924248282	-2.5447564589264555	1.0789071381843978
Xenobiotic Metabolism	1.2303293786520348	-1.2999168067416316	1.4343269174283166	1.4344510175396687	1.119672589306733	1.2307437236516232	0.9898049967540864	-1.6273470108110335	1.3212875229939145	1.1790998922197395	1.177241527063975	-0.7974775590850746	-1.1006885553553527	0.9902783740030164	0.8994471410740809	-1.0854579413385528	-1.1842568566340272	-1.4203825587826329	-1.3256698501927298	1.7232261204117612
Fatty Acid Metabolism	0.8454739420230301	-2.233774962398	1.1881348887417258	1.8474720760603425	-0.9492089166563628	1.2127773115680105	-2.030845524031176	-0.8697707972215442	2.0720505443980115	1.2323865363420292	0.8349604864093753	0.7914082171859307	1.005515170202601	-1.5687627267860882	-1.0611587627363044	-1.39925550636887	0.8697926055854407	-1.3521659516787343	-1.5526241764774242	2.2966208022764505
Oxidative Phosphorylation	-1.877987614428646	-1.510607300140425	1.0754962327768958	1.202605568414118	-2.891710906919462	1.2943566276946838	-3.2918464181495697	1.0597028954305114	2.160700133164939	2.625219850239892	1.6534933576436044	-0.8665144629244382	-1.0413698062386856	-3.4741608546901235	1.2609927222802246	-0.7423817755069734	-1.2516601344330804	-1.6451204836363849	-1.614846947281914	1.2309589070193674
Glycolysis	2.0667604687813137	-1.543174728081968	-0.9442755277514754	1.4928908701115453	-1.022919970859428	-1.393077982928946	-1.0377632531010603	-0.8293661737903063	2.0817515991417057	-0.8478958609812707	-1.855376067337156	-1.097516629167495	2.0968918322467145	-1.4780874674790785	-1.5975473437651422	1.2740302354915762	0.8372764912648333	1.6210044557959935	-1.9669819639766304	1.2504617299153555
Reactive Oxygen Species Pathway	1.0281315216986535	0.860246316821337	0.9375047566358532	0.8581344243397899	0.791230928518479	0.9665022006221256	0.9605917759090276	-1.0536430893115274	-1.1066321642378285	-0.9786849890600616	-0.8818309624572813	-0.7202685419674626	0.4871027965210246	-1.2212328697166168	1.1976213155520052	1.6062482594618614	0.7385662437292835	1.1525821197498864	-1.5018331807934109	-1.1798836671640325
p53 Pathway	1.7605832243080533	-1.2900790221275709	1.3446371618921076	1.111388332312251	0.8919330890326846	-1.3212969402747037	-0.9783153207033746	-1.084124264748739	1.1009435603127395	-1.0623954945352825	-2.032665671908248	-1.3689589078374595	1.2524981621017257	0.6596792682531932	-1.4275106327716764	1.485489780545049	1.3930472009950141	-0.8764312811353105	-1.6791505748660205	1.470946142982802
UV Response Up	0.9952191543368492	1.2469871493800615	1.0374603631977537	-1.0100931062845102	0.9463961487175052	-1.1771597326627614	1.0016281860133065	-1.2380966835792997	-1.1315822181911706	1.0052706527156443	-1.4142202559375576	-1.3140675066989027	1.8051371899048088	0.8204080537841258	1.3770591614355523	1.5292784789294105	0.8548483736187136	1.3849768524033226	-1.0515274671405093	0.859750837134345
UV Response Dn	1.897771295625324	1.152402025756623	1.0754222624473937	2.1722272808364878	2.1690513949167456	0.8823189646187515	1.9472465424798648	-1.2724548447957376	-1.0844919399791493	-2.0505625359530284	0.7837461266530151	1.6545767376487377	-0.8435835113801989	2.174134585175905	-1.2497170535078763	-1.1597981811240674	1.188827083901452	-1.4155298498957225	-1.5526466455008738	1.3233321613233755
Angiogenesis	2.1222515824235497	2.028231696201159	-1.6664892914742262	1.154553785319116	1.9799679805917585	-2.152148009165008	1.9165117080123544	-1.1614797456610886	-2.1999984733786757	-1.3503495271825692	-1.7480756941308924	1.5030787474581082	1.9569930984322472	2.094147014295398	1.0874051113739005	2.08808829346447	1.5497864523362572	1.5617846749918731	-2.3821974123418226	0.9592218141931927
heme Metabolism	1.421206111235039	0.7463854004028512	1.995166489736557	1.897184335265718	1.3753416328270731	1.7601478844972207	1.0855028914035985	-1.357368366305137	1.040123569427421	-1.4940522728065857	-1.0795390767252822	-0.7831459764261716	-1.0450452082141004	1.0364956725276426	-1.0270259536238242	-1.2953313531835964	-1.341292985011197	-1.3061833348730156	-1.2638859357220642	0.915899238104006
Coagulation	1.9578987432081365	1.538859969162332	0.8071534746006161	1.6943049709768276	1.934012007305492	-1.1327474023518953	1.6442991633336572	-1.494855546756424	-1.6403700548034197	-1.495672209952447	-1.4876583206539091	1.5872709064648283	0.991619452222339	2.1074109250962065	1.031231517921253	1.4791838997744635	1.4528101576342538	-1.2141550293055416	-1.8153488304117096	1.6180553976002618
IL-2/STAT5 Signaling	1.8496078406226413	0.8528425842629564	1.9774169585879409	2.133513628586671	2.181977082364094	1.3110345022795786	1.887479270218656	-1.945267236679487	-1.8225607240807573	-2.4184055583877795	-2.240282613382756	-0.9825208380248798	1.3011467502450844	1.7777680068555353	1.2886406400808934	1.5685394228778244	1.426609196335893	1.048523145341804	-2.081959709367681	1.1254754602550094
Bile Acid Metabolism	-1.2440165751792671	-1.6331902843766095	1.4935462615377957	1.2843353709722003	0.9196002842355624	1.7733087524309783	1.1815133969564031	-1.6841642833056751	1.8277830497448233	1.1880818313808539	1.7796479978191833	0.972872707629056	-1.7180643768649038	1.2306794336175753	0.8574727410250209	-1.8333121739948093	-1.2990767947427992	-1.7624975859685927	1.0999723393244731	1.915669171068288
Pperoxisome	-1.1980651923304528	-2.0736407353326216	-0.8875136394495508	1.1621821978659592	-1.1924515241630562	1.1007506331952288	-1.4286900059257448	-1.0830854130626009	1.895941894296455	1.254884109582032	1.3818732282596755	1.0726973790963823	-1.2247940199852885	-0.939476594705324	-1.2570319411433748	-1.6054302719524616	0.8444326130547131	-1.5558087833469023	-0.8860650743585899	1.7915678237817116
Allograft Rejection	1.401230522097195	0.7460879972751099	2.426458223292583	2.102241654302913	2.625292416656776	1.8039833544908308	2.0700990314595904	-2.1916354720697377	-2.8129707836304534	-3.2788270054583504	-3.02567197575787	-1.053454999077873	2.1364749138319543	1.699267857773307	2.384222045410619	2.662567615448911	2.3640347989583708	1.4045720468677283	-2.66902928896132	-1.255793755638735
KRAS Signaling Up	1.7638204146904184	1.2644303319124293	1.6476525064309815	1.8805049585747	2.1394925555204973	0.9689764337506056	1.9674032356849325	-1.9210615124504455	-1.5245496894521675	-2.0347298532673004	-1.373340359504297	1.0638254964601126	1.0129105463322343	2.0849878443114456	-0.965612484381712	1.4459429302581799	1.3990785916588595	-1.0180604740024295	-1.8120390411273968	1.3416292140897803
KRAS Signaling Dn	1.2760218940959054	1.223395457187469	1.0569394461592698	1.1971830483383121	1.5164356446063678	1.4650308518889708	1.4603083532240884	-1.6608981103681388	-1.099521041039225	-1.1413198591581708	1.2012182411275143	0.93674612178721	-1.336326021864614	1.5114273336527668	0.854351153703692	1.1017986785541338	-1.4343621437916003	-1.2202699049942685	1.331141821348459	0.9118259484770772
Pancreas Beta Cells	0.9569618552588421	0.500775186783565	0.8241834421919233	1.851085551852622	1.045998792972845	0.8996976447908309	-1.0277125823606537	-0.7943771593402027	-0.5229275719897856	0.7720530921745486	0.7156674151184867	-0.7921863202171272	-0.8286314831700533	0.8994721222230931	-1.0006644817567565	-1.876003054385536	-1.2929638846473348	-1.493332075209519	1.0585942596413545	0.9919734175279988
