# Supplementary material for: Self-supervised learning reveals clinically relevant histomorphological patterns for therapeutic strategies in colon cancer
Source: Nat Commun. 2025 Mar 8;16:2328. doi: 10.1038/s41467-025-57541-y (PMC11890774; doi:10.1038/s41467-025-57541-y)
Supplement: Supplementary file 4 — Source data file [file 41467_2025_57541_MOESM4_ESM.zip › SSL_Source_data/figure6d_mask.csv]

Term	14	40	12	38	24	41	20	33	25	4	9	28	31	17	26	18	34	5	39	27
TNF-alpha Signaling via NF-kB	False	True	False	False	False	True	False	False	False	False	False	False	False	False	True	False	False	False	False	True
Hypoxia	False	True	True	False	False	True	False	False	True	False	False	True	False	False	True	True	True	True	False	False
Cholesterol Homeostasis	True	False	True	True	True	True	True	True	True	True	True	True	True	True	True	True	True	True	True	False
Mitotic Spindle	False	True	True	True	True	True	True	True	True	True	True	True	False	True	True	True	True	False	True	True
Wnt-beta Catenin Signaling	False	True	True	True	True	True	True	True	True	True	True	True	True	False	True	True	True	True	True	False
TGF-beta Signaling	True	True	True	True	False	True	False	False	True	True	True	True	True	False	True	True	True	True	True	True
IL-6/JAK/STAT3 Signaling	False	True	False	False	False	True	False	False	False	False	False	True	True	False	False	False	False	True	False	True
DNA Repair	False	True	False	False	False	False	True	False	True	False	True	True	False	False	True	False	True	True	True	True
G2-M Checkpoint	False	False	False	False	True	False	True	False	True	True	False	False	False	False	True	True	False	False	True	True
Apoptosis	False	True	True	False	False	True	True	False	True	False	False	True	True	True	True	False	True	True	False	True
Adipogenesis	True	False	False	False	True	True	True	True	False	True	True	True	True	True	True	True	True	True	False	True
Estrogen Response Early	False	True	True	False	True	True	True	True	False	True	False	True	True	True	True	True	True	True	False	True
Estrogen Response Late	False	True	True	False	True	True	True	True	False	True	True	True	True	True	True	True	True	True	True	False
Androgen Response	False	False	False	False	True	True	True	True	True	False	True	True	True	True	True	True	True	True	False	True
Myogenesis	False	False	True	False	False	True	False	False	False	False	True	True	True	False	True	True	True	True	True	True
Protein Secretion	False	True	True	False	True	True	True	True	True	True	True	False	True	True	True	True	True	True	True	True
Interferon Alpha Response	True	True	True	False	False	True	True	True	False	False	False	True	False	True	False	False	False	True	False	False
Interferon Gamma Response	False	True	False	False	False	True	False	False	False	False	False	True	False	True	False	False	False	False	False	False
Apical Junction	False	False	True	False	False	True	False	False	False	False	True	True	True	False	True	True	True	True	False	True
Apical Surface	True	True	True	True	False	True	False	True	True	True	True	True	True	False	True	True	True	True	False	True
Hedgehog Signaling	True	True	True	True	True	True	False	False	True	True	True	True	True	False	True	True	True	True	True	True
Complement	False	True	False	False	False	True	False	False	False	False	False	True	True	False	False	False	False	True	False	True
Unfolded Protein Response	True	True	False	True	True	False	True	False	True	True	False	True	False	True	True	True	True	False	True	True
PI3K/AKT/mTOR Signaling	True	True	True	True	True	True	True	True	True	True	True	True	True	True	True	True	True	True	True	True
mTORC1 Signaling	True	True	False	True	True	False	True	True	True	True	False	False	False	False	False	False	False	False	False	True
E2F Targets	False	False	False	False	False	False	True	False	True	False	False	False	False	False	False	False	False	False	True	True
Myc Targets V1	False	False	False	False	False	False	False	False	True	False	True	True	False	False	False	False	False	False	False	False
Myc Targets V2	False	False	False	False	False	False	True	False	True	False	True	False	False	False	False	False	True	False	True	True
Epithelial Mesenchymal Transition	False	False	False	False	False	False	False	False	False	False	False	False	False	False	True	False	False	True	False	True
Inflammatory Response	False	True	False	False	False	True	False	False	False	False	False	True	False	False	True	False	False	True	False	True
Xenobiotic Metabolism	True	True	True	True	True	True	True	False	True	True	True	True	True	True	True	True	True	True	True	False
Fatty Acid Metabolism	True	False	True	False	True	True	False	True	False	True	True	True	True	False	True	True	True	True	False	False
Oxidative Phosphorylation	False	True	True	True	False	True	False	True	False	False	False	True	True	False	True	True	True	True	False	True
Glycolysis	False	True	True	True	True	True	True	True	False	True	False	True	False	True	True	True	True	False	False	True
Reactive Oxygen Species Pathway	True	True	True	True	True	True	True	True	True	True	True	True	True	True	True	False	True	True	True	True
p53 Pathway	False	True	True	True	True	True	True	True	True	True	False	True	True	True	True	True	True	True	False	True
UV Response Up	True	True	True	True	True	True	True	True	True	True	True	True	False	True	True	False	True	True	True	True
UV Response Dn	False	True	True	False	False	True	False	True	True	False	True	True	True	False	True	True	True	True	False	True
Angiogenesis	False	False	False	True	False	False	False	True	False	True	False	True	False	False	True	False	True	True	False	True
heme Metabolism	True	True	False	False	True	False	True	True	True	True	True	True	True	True	True	True	True	True	True	True
Coagulation	False	True	True	False	False	True	False	True	False	True	True	True	True	False	True	True	True	True	False	True
IL-2/STAT5 Signaling	False	True	False	False	False	True	False	False	False	False	False	True	True	False	True	False	True	True	False	True
Bile Acid Metabolism	True	False	True	True	True	False	True	False	False	True	False	True	True	True	True	False	True	False	True	False
Pperoxisome	True	False	True	True	True	True	True	True	False	True	True	True	True	True	True	True	True	True	True	False
Allograft Rejection	True	True	False	False	False	True	False	False	False	False	False	True	False	False	False	False	False	True	False	True
KRAS Signaling Up	False	True	False	False	False	True	False	False	True	False	True	True	True	False	True	True	True	True	False	True
KRAS Signaling Dn	True	True	True	True	True	True	True	False	True	True	True	True	True	False	True	True	True	True	True	True
Pancreas Beta Cells	True	True	True	False	True	True	True	True	True	True	True	True	True	True	True	False	True	True	True	True
