# Supplementary material for: Self-supervised learning reveals clinically relevant histomorphological patterns for therapeutic strategies in colon cancer
Source: Nat Commun. 2025 Mar 8;16:2328. doi: 10.1038/s41467-025-57541-y (PMC11890774; doi:10.1038/s41467-025-57541-y)
Supplement: Supplementary file 4 — Source data file [file 41467_2025_57541_MOESM4_ESM.zip › SSL_Source_data/supplementary_fig_1a.csv]

resolution	disruption	silhoutte	variance_ratio_criterion	davies_bouldin_index	insitution_precense	insitution_precense_size_weighted	patient_precense	disruption_institutions_w	silhoutte_institutions_w	davies_bouldin_index_institutions_w
0.4	6.2224764927106015	0.08947650285936963	2675.5712412163125	3.251721329454468	0.6467052558836446	0.6960902330368905	0.5352106914037226	0.0031397918670153417	0.062239399783165075	0.014848327868762955
0.7	5.914630421590474	0.12398303626608835	2684.9504107400594	2.765769981436426	0.619559983494766	0.5777213954216074	0.4983421268627229	0.03093255739617823	0.07156721981815986	0.09650969750675105
1.0	5.686454934604873	0.14689436233306472	2687.1559400061565	2.502342864116357	0.5839203161501755	0.5668531548089593	0.4625071359399507	0.051231741704027424	0.08323711577332572	0.14009818284937825
1.5	5.300125270567016	0.18048804202668683	2707.849266505761	2.139317616040025	0.4937515189410811	0.5193038623188405	0.40061797172643143	0.07895242594102371	0.09371174557062635	0.18500440357890627
2.0	5.0532973161264065	0.19789668521240728	2734.5005729099516	1.9674448196999077	0.44713606350389135	0.47584061017786566	0.36699617224595993	0.09122627805965623	0.09416048593036207	0.19425618646346793
2.5	4.837061179768204	0.21229073007671215	2714.4865839690706	1.8393072539807875	0.39821244731313377	0.4327589502635045	0.33939037985529835	0.0978457783478663	0.09182380389516928	0.19320904907594913
3.0	4.732938797577648	0.22021601661713705	2723.7460281175554	1.7621230116509115	0.37404175420170466	0.4123331709486166	0.32875448117833106	0.10010957269629372	0.09077862773477477	0.1937317117583637
