# Supplementary material for: Self-supervised learning reveals clinically relevant histomorphological patterns for therapeutic strategies in colon cancer
Source: Nat Commun. 2025 Mar 8;16:2328. doi: 10.1038/s41467-025-57541-y (PMC11890774; doi:10.1038/s41467-025-57541-y)
Supplement: Supplementary file 4 — Source data file [file 41467_2025_57541_MOESM4_ESM.zip › SSL_Source_data/supplementary_fig_1b.csv]

Resolution	Fold	Set	C-Index	Alpha
0.4	0	C-Index train	0.61	0.0001
0.4	0	C-Index test	0.52	0.0001
0.4	1	C-Index train	0.62	7.906043210907685
0.4	1	C-Index test	0.51	7.906043210907685
0.4	2	C-Index train	0.64	0.019306977288832496
0.4	2	C-Index test	0.5	0.019306977288832496
0.4	3	C-Index train	0.58	0.5689866029018293
0.4	3	C-Index test	0.7	0.5689866029018293
0.4	4	C-Index train	0.65	0.019306977288832496
0.4	4	C-Index test	0.6	0.019306977288832496
0.7	0	C-Index train	0.66	0.05963623316594643
0.7	0	C-Index test	0.63	0.05963623316594643
0.7	1	C-Index train	0.74	0.0001
0.7	1	C-Index test	0.67	0.0001
0.7	2	C-Index train	0.67	3.7275937203149376
0.7	2	C-Index test	0.6	3.7275937203149376
0.7	3	C-Index train	0.67	1.2067926406393288
0.7	3	C-Index test	0.69	1.2067926406393288
0.7	4	C-Index train	0.71	0.08685113737513521
0.7	4	C-Index test	0.58	0.08685113737513521
1.0	0	C-Index train	0.72	0.02811768697974228
1.0	0	C-Index test	0.61	0.02811768697974228
1.0	1	C-Index train	0.7	0.0001
1.0	1	C-Index test	0.58	0.0001
1.0	2	C-Index train	0.68	11.513953993264458
1.0	2	C-Index test	0.58	11.513953993264458
1.0	3	C-Index train	0.66	7.906043210907685
1.0	3	C-Index test	0.7	7.906043210907685
1.0	4	C-Index train	0.73	0.0001
1.0	4	C-Index test	0.55	0.0001
1.5	0	C-Index train	0.75	0.02811768697974228
1.5	0	C-Index test	0.66	0.02811768697974228
1.5	1	C-Index train	0.75	0.0001
1.5	1	C-Index test	0.63	0.0001
1.5	2	C-Index train	0.67	16.768329368110066
1.5	2	C-Index test	0.62	16.768329368110066
1.5	3	C-Index train	0.71	1.2067926406393288
1.5	3	C-Index test	0.72	1.2067926406393288
1.5	4	C-Index train	0.75	0.18420699693267145
1.5	4	C-Index test	0.51	0.18420699693267145
2.0	0	C-Index train	0.8	0.002947051702551809
2.0	0	C-Index test	0.69	0.002947051702551809
2.0	1	C-Index train	0.8	0.0001
2.0	1	C-Index test	0.61	0.0001
2.0	2	C-Index train	0.78	0.2682695795279725
2.0	2	C-Index test	0.61	0.2682695795279725
2.0	3	C-Index train	0.66	11.513953993264458
2.0	3	C-Index test	0.7	11.513953993264458
2.0	4	C-Index train	0.75	0.18420699693267145
2.0	4	C-Index test	0.51	0.18420699693267145
2.5	0	C-Index train	0.8	0.040949150623804234
2.5	0	C-Index test	0.69	0.040949150623804234
2.5	1	C-Index train	0.68	11.513953993264458
2.5	1	C-Index test	0.61	11.513953993264458
2.5	2	C-Index train	0.69	339.32217718953234
2.5	2	C-Index test	0.59	339.32217718953234
2.5	3	C-Index train	0.67	11.513953993264458
2.5	3	C-Index test	0.71	11.513953993264458
2.5	4	C-Index train	0.8	0.0001
2.5	4	C-Index test	0.49	0.0001
3.0	0	C-Index train	0.79	0.08685113737513521
3.0	0	C-Index test	0.66	0.08685113737513521
3.0	1	C-Index train	0.71	1.2067926406393288
3.0	1	C-Index test	0.59	1.2067926406393288
3.0	2	C-Index train	0.69	51.79474679231202
3.0	2	C-Index test	0.6	51.79474679231202
3.0	3	C-Index train	0.66	16.768329368110066
3.0	3	C-Index test	0.73	16.768329368110066
3.0	4	C-Index train	0.84	0.0006551285568595509
3.0	4	C-Index test	0.5	0.0006551285568595509
