# Supplementary material for: Self-supervised learning reveals clinically relevant histomorphological patterns for therapeutic strategies in colon cancer
Source: Nat Commun. 2025 Mar 8;16:2328. doi: 10.1038/s41467-025-57541-y (PMC11890774; doi:10.1038/s41467-025-57541-y)
Supplement: Supplementary file 4 — Source data file [file 41467_2025_57541_MOESM4_ESM.zip › SSL_Source_data/supplementary_fig_3a.csv]

	os_event_data	os_event_ind	h_bin
0	43.75890410958904	0	1
1	37.01917808219178	1	1
2	23.6054794520548	0	1
3	20.613698630136987	0	1
4	0.032876712328767134	0	1
5	12.986301369863016	0	1
6	13.019178082191779	1	1
7	19.98904109589041	0	1
8	2.0054794520547947	1	1
9	1.0191780821917809	0	1
10	17.983561643835614	0	1
11	38.99178082191781	0	1
12	17.03013698630137	0	1
13	36.03287671232877	0	1
14	29.98356164383561	0	1
15	26.0054794520548	0	1
16	13.052054794520547	0	1
17	34.06027397260274	0	1
18	24.0	0	1
19	27.02465753424657	0	1
20	38.03835616438357	0	1
21	5.03013698630137	1	1
22	39.97808219178082	0	1
23	0.9205479452054794	0	1
24	27.09041095890411	0	1
25	5.654794520547945	1	1
26	3.189041095890411	1	1
27	12.69041095890411	0	1
28	12.460273972602739	0	1
29	21.994520547945204	0	1
30	18.73972602739726	1	1
31	7.495890410958903	1	1
32	85.4794520547945	0	1
33	14.038356164383561	1	1
34	11.112328767123287	1	1
35	33.66575342465754	0	1
36	74.56438356164385	0	1
37	35.8027397260274	0	1
38	10.980821917808221	1	1
39	9.928767123287672	1	1
40	60.13150684931507	0	1
41	61.841095890410955	1	1
42	1.0191780821917809	0	1
43	9.073972602739726	0	1
44	24.03287671232877	0	1
45	0.9863013698630136	0	1
46	14.005479452054795	0	1
47	19.98904109589041	0	1
48	11.013698630136986	1	1
49	19.035616438356165	1	1
50	10.06027397260274	1	1
51	33.041095890410965	0	1
52	32.054794520547944	0	1
53	31.06849315068493	0	1
54	2.0054794520547947	1	1
55	2.0054794520547947	0	1
56	21.994520547945204	0	1
57	16.076712328767126	0	1
58	27.02465753424657	0	1
59	30.01643835616439	0	1
60	38.03835616438357	0	1
61	15.024657534246574	0	1
62	38.07123287671233	1	1
63	39.057534246575344	1	1
64	40.96438356164384	0	1
65	25.084931506849323	0	1
66	5.786301369863014	1	1
67	0.1972602739726027	0	1
68	32.942465753424656	0	1
69	5.1287671232876715	1	1
70	11.736986301369862	1	1
71	12.361643835616436	0	1
72	12.756164383561645	0	1
73	14.301369863013699	0	1
74	17.556164383561644	0	1
75	17.03013698630137	0	1
76	17.852054794520548	0	1
77	12.493150684931507	0	1
78	24.427397260273967	1	1
79	130.65205479452058	0	1
80	92.74520547945204	1	1
81	7.758904109589041	1	1
82	34.42191780821918	0	1
83	13.24931506849315	1	1
84	55.03561643835617	0	1
85	85.4794520547945	0	1
86	35.934246575342456	0	1
87	26.432876712328767	0	1
88	16.799999999999994	1	1
89	42.772602739726025	0	1
90	42.9041095890411	1	1
91	32.44931506849315	0	1
92	25.084931506849323	0	1
93	24.920547945205477	1	1
94	34.027397260273965	0	1
95	24.0	0	1
96	20.975342465753428	0	1
97	14.005479452054795	0	1
98	15.024657534246574	0	1
99	10.06027397260274	1	1
100	33.07397260273973	0	1
101	30.049315068493147	0	1
102	24.03287671232877	0	1
103	7.956164383561642	1	1
104	18.04931506849315	0	1
105	17.03013698630137	0	1
106	2.0054794520547947	1	1
107	0.4602739726027397	0	1
108	109.28219178082192	0	1
109	88.2082191780822	0	1
110	49.41369863013698	1	1
111	100.01095890410959	1	1
112	5.227397260273973	1	1
113	21.13972602739726	1	1
114	2.0054794520547947	0	1
115	27.02465753424657	0	1
116	22.980821917808214	0	1
117	55.92328767123289	0	1
118	17.753424657534246	0	1
119	16.142465753424656	0	1
120	9.435616438356163	0	1
121	13.413698630136988	0	1
122	12.0	0	1
123	11.375342465753427	0	1
124	5.8849315068493135	1	1
125	47.40821917808219	0	1
126	133.18356164383562	0	1
127	39.419178082191785	0	1
128	31.298630136986297	0	1
129	4.800000000000002	0	1
130	1.610958904109589	1	1
131	39.45205479452054	0	1
132	43.75890410958904	1	1
133	22.06027397260274	0	1
134	16.24109589041096	1	1
135	37.052054794520544	0	1
136	21.008219178082193	0	1
137	23.013698630136986	0	1
138	5.03013698630137	1	1
139	14.926027397260276	0	1
140	0.9863013698630136	0	1
141	30.049315068493147	0	1
142	52.9972602739726	0	1
143	17.03013698630137	0	1
144	24.0	0	1
145	2.0054794520547947	1	1
146	19.002739726027396	0	1
147	27.02465753424657	0	1
148	34.98082191780822	0	1
149	31.002739726027396	0	1
150	1.0191780821917809	0	1
151	37.01917808219178	0	1
152	22.02739726027397	1	1
153	17.819178082191783	0	1
154	10.06027397260274	1	1
155	25.019178082191786	0	1
156	13.019178082191779	0	1
157	15.024657534246574	0	1
158	54.60821917808219	1	1
159	56.08767123287671	0	1
160	43.26575342465753	0	1
161	11.638356164383564	0	1
162	12.591780821917805	1	1
163	139.16712328767125	0	1
164	26.46575342465753	1	1
165	35.96712328767123	1	1
166	117.07397260273972	0	1
167	8.613698630136987	1	1
168	6.18082191780822	1	1
169	47.86849315068493	0	1
170	82.38904109589042	0	1
171	15.649315068493149	0	1
172	29.457534246575346	0	1
173	70.02739726027397	0	1
174	9.534246575342463	1	1
175	1.0191780821917809	0	1
176	13.019178082191779	1	1
177	19.06849315068493	0	1
178	13.93972602739726	0	1
179	36.0	1	1
180	25.019178082191786	0	1
181	15.945205479452055	0	1
182	27.02465753424657	1	1
183	12.986301369863016	0	1
184	33.008219178082186	0	1
185	36.03287671232877	0	1
186	42.016438356164386	0	1
187	15.024657534246574	0	1
188	32.02191780821918	0	1
189	1.0191780821917809	0	1
190	35.013698630136986	0	1
191	39.97808219178082	0	1
192	14.005479452054795	1	1
193	16.306849315068494	1	1
194	30.082191780821915	0	1
195	14.991780821917805	0	1
196	13.052054794520547	0	1
197	19.594520547945205	0	1
198	25.47945205479452	0	1
199	15.123287671232875	0	1
200	17.128767123287673	0	1
201	140.3835616438356	0	1
202	44.317808219178076	1	1
203	95.17808219178082	0	1
204	18.180821917808217	0	1
205	24.328767123287676	1	0
206	42.27945205479452	0	0
207	16.56986301369863	1	0
208	32.90958904109589	0	0
209	30.44383561643836	0	0
210	22.093150684931512	0	0
211	24.394520547945213	0	0
212	54.01643835616438	0	0
213	47.01369863013698	0	0
214	5.983561643835618	0	0
215	35.046575342465765	0	0
216	31.06849315068493	0	0
217	50.99178082191781	0	0
218	25.019178082191786	0	0
219	19.06849315068493	0	0
220	13.93972602739726	0	0
221	14.991780821917805	0	0
222	33.041095890410965	0	0
223	83.24383561643836	1	0
224	21.435616438356163	0	0
225	17.26027397260274	0	0
226	12.197260273972606	0	0
227	148.0109589041096	0	0
228	37.01917808219178	0	0
229	29.063013698630137	0	0
230	32.02191780821918	0	0
231	15.024657534246574	0	0
232	12.0	0	0
233	16.043835616438358	0	0
234	11.079452054794519	0	0
235	45.402739726027406	1	0
236	18.246575342465754	0	0
237	15.583561643835615	0	0
238	10.126027397260273	0	0
239	14.301369863013699	0	0
240	9.041095890410961	0	0
241	38.202739726027396	1	0
242	119.93424657534244	0	0
243	60.7890410958904	1	0
244	98.23561643835615	0	0
245	1.5452054794520549	0	0
246	28.20821917808219	1	0
247	26.16986301369863	0	0
248	0.032876712328767134	1	0
249	17.852054794520548	0	0
250	35.11232876712329	0	0
251	37.052054794520544	0	0
252	36.52602739726027	0	0
253	14.531506849315068	1	0
254	29.16164383561644	0	0
255	22.52054794520548	0	0
256	21.76438356164384	0	0
257	23.86849315068493	0	0
258	38.99178082191781	0	0
259	19.06849315068493	0	0
260	26.0054794520548	0	0
261	33.994520547945214	0	0
262	47.04657534246575	0	0
263	31.002739726027396	0	0
264	20.975342465753428	0	0
265	18.04931506849315	0	0
266	4.0109589041095886	1	0
267	12.0	0	0
268	24.526027397260272	0	0
269	27.419178082191788	0	0
270	0.9534246575342468	1	0
271	18.83835616438356	0	0
272	75.94520547945207	0	0
273	106.75068493150684	0	0
274	29.556164383561644	1	0
275	15.616438356164384	0	0
276	49.084931506849315	1	0
277	51.320547945205476	0	0
278	15.024657534246574	0	0
279	12.986301369863016	0	0
280	11.079452054794519	0	0
281	7.528767123287671	0	0
282	13.347945205479453	0	0
283	10.257534246575343	0	0
284	44.67945205479453	0	0
285	61.90684931506848	0	0
286	15.616438356164384	0	0
287	44.909589041095884	0	0
288	34.652054794520545	0	0
289	29.194520547945213	0	0
290	24.69041095890411	0	0
291	28.99726027397261	0	0
292	17.95068493150685	0	0
293	37.052054794520544	0	0
294	19.002739726027396	0	0
295	0.9863013698630136	1	0
296	36.95342465753424	0	0
297	7.956164383561642	0	0
298	0.9863013698630136	0	0
299	31.002739726027396	0	0
300	1.0191780821917809	0	0
301	26.0054794520548	0	0
302	51.97808219178082	0	0
303	40.9972602739726	0	0
304	15.517808219178082	1	0
305	26.46575342465753	0	0
306	14.498630136986305	0	0
307	19.331506849315073	0	0
308	62.794520547945204	1	0
309	12.098630136986301	1	0
310	12.591780821917805	0	0
311	20.02191780821918	0	0
312	22.02739726027397	0	0
313	15.024657534246574	0	0
314	13.019178082191779	0	0
315	11.013698630136986	0	0
316	4.800000000000002	1	0
317	12.394520547945206	0	0
318	13.315068493150685	1	0
319	31.95616438356165	1	0
320	43.03561643835617	0	0
321	35.30958904109589	0	0
322	63.61643835616439	0	0
323	36.0	0	0
324	79.69315068493151	0	0
325	12.789041095890413	0	0
326	32.97534246575343	0	0
327	21.895890410958906	0	0
328	45.6	0	0
329	13.93972602739726	1	0
330	33.336986301369855	0	0
331	31.627397260273966	0	0
332	32.71232876712328	0	0
333	24.131506849315066	0	0
334	25.18356164383561	0	0
335	9.632876712328768	0	0
336	36.03287671232877	0	0
337	28.99726027397261	0	0
338	18.04931506849315	0	0
339	34.027397260273965	0	0
340	21.994520547945204	0	0
341	16.43835616438356	0	0
342	33.008219178082186	0	0
343	12.394520547945206	0	0
344	12.591780821917805	0	0
345	26.95890410958904	0	0
346	26.038356164383558	0	0
347	14.038356164383561	0	0
348	15.024657534246574	0	0
349	11.013698630136986	0	0
350	12.953424657534244	0	0
351	12.032876712328768	0	0
352	20.186301369863013	0	0
353	35.73698630136987	0	0
354	41.42465753424658	0	0
355	0.526027397260274	0	0
356	8.35068493150685	0	0
357	65.85205479452054	1	0
358	13.775342465753427	0	0
359	91.7917808219178	0	0
360	19.331506849315073	0	0
361	12.657534246575342	0	0
362	46.65205479452055	0	0
363	37.249315068493146	0	0
364	32.74520547945205	0	0
365	33.534246575342465	0	0
366	27.09041095890411	0	0
367	8.383561643835616	0	0
368	24.164383561643838	0	0
369	56.25205479452055	1	0
370	29.950684931506853	0	0
371	50.03835616438357	0	0
372	26.99178082191781	0	0
373	37.01917808219178	0	0
374	24.0	0	0
375	31.002739726027396	0	0
376	34.027397260273965	0	0
377	2.958904109589041	1	0
378	0.9205479452054794	0	0
379	12.164383561643836	0	0
380	21.369863013698627	0	0
381	22.42191780821917	1	0
382	10.882191780821916	1	0
383	17.852054794520548	0	0
384	58.38904109589043	0	0
385	6.772602739726027	1	0
386	1.9397260273972603	1	0
387	85.44657534246575	0	0
388	70.15890410958903	1	0
389	21.994520547945204	0	0
390	17.03013698630137	0	0
391	23.046575342465754	0	0
392	5.03013698630137	1	0
393	29.03013698630137	0	0
394	14.038356164383561	0	0
395	10.06027397260274	0	0
396	20.416438356164385	0	0
397	12.427397260273972	0	0
398	119.7041095890411	0	0
399	35.73698630136987	0	0
400	53.62191780821917	0	0
401	22.093150684931512	0	0
402	26.038356164383558	0	0
403	71.50684931506851	0	0
404	11.901369863013699	0	0
