# Supplementary material for: Self-supervised learning reveals clinically relevant histomorphological patterns for therapeutic strategies in colon cancer
Source: Nat Commun. 2025 Mar 8;16:2328. doi: 10.1038/s41467-025-57541-y (PMC11890774; doi:10.1038/s41467-025-57541-y)
Supplement: Supplementary file 4 — Source data file [file 41467_2025_57541_MOESM4_ESM.zip › SSL_Source_data/supplementary_fig_3b.csv]

	os_event_data	os_event_ind	high_risk
0	78.49	0	1
1	85.42	0	1
2	84.63	0	1
3	83.42	0	1
4	84.96	0	1
5	78.85	0	1
6	40.25	1	1
7	66.6	1	1
8	81.25	0	1
9	83.78	0	1
10	85.19	0	1
11	59.66	0	1
12	73.86	0	1
13	81.91	0	1
14	76.81	0	1
15	84.83	0	1
16	88.38	0	1
17	81.02	0	1
18	83.22	0	1
19	79.31	0	1
20	77.37	0	1
21	85.03	0	1
22	83.98	0	1
23	49.51	0	1
24	84.63	0	1
25	85.68	0	1
26	81.25	0	1
27	83.84	0	1
28	32.59	1	1
29	81.15	0	1
30	52.07	1	1
31	77.31	0	1
32	59.79	0	1
33	59.37	0	1
34	78.98	0	1
35	70.28	0	1
36	60.91	0	1
37	64.43	0	1
38	86.01	0	1
39	85.72	0	1
40	58.94	0	1
41	84.47	0	1
42	82.23	0	1
43	79.11	0	1
44	78.59	0	1
45	78.19	0	1
46	77.83	0	1
47	78.39	0	1
48	61.11	1	1
49	60.16	0	1
50	48.16	0	1
51	60.52	0	1
52	81.58	0	1
53	76.09	0	1
54	58.84	0	1
55	86.24	0	1
56	80.79	0	1
57	85.78	0	1
58	84.76	0	1
59	84.24	0	1
60	77.34	0	1
61	83.06	0	1
62	76.78	0	1
63	81.58	0	1
64	82.66	0	1
65	83.12	0	1
66	65.15	0	1
67	79.05	0	1
68	84.57	0	1
69	83.94	0	1
70	43.2	1	1
71	69.95	0	1
72	82.2	0	1
73	84.4	0	1
74	83.12	0	1
75	62.0	1	1
76	76.62	0	1
77	73.53	0	1
78	76.58	0	1
79	61.7	1	1
80	84.11	0	1
81	73.36	0	1
82	56.34	0	1
83	54.83	1	1
84	75.63	0	1
85	68.93	0	1
86	79.34	1	1
87	60.94	0	1
88	79.7	0	1
89	60.06	0	1
90	62.09	0	1
91	77.77	0	1
92	70.97	0	1
93	80.72	0	1
94	80.26	0	1
95	35.65	1	1
96	82.5	0	1
97	61.5	0	1
98	66.66	0	1
99	81.58	0	1
100	77.8	0	1
101	62.36	0	1
102	4.14	1	1
103	82.4	0	1
104	79.57	0	1
105	74.74	0	1
106	74.28	0	1
107	68.47	0	1
108	73.66	0	1
109	67.35	0	1
110	73.17	0	1
111	72.02	0	1
112	67.48	0	1
113	78.95	0	1
114	80.39	0	1
115	80.2	0	1
116	76.62	0	1
117	57.36	0	1
118	78.72	0	1
119	78.26	0	1
120	79.01	0	1
121	75.86	0	1
122	61.27	0	1
123	72.57	0	1
124	66.53	0	1
125	21.95	1	1
126	60.94	1	1
127	47.74	0	1
128	30.49	1	1
129	72.02	0	1
130	72.71	0	1
131	48.13	0	1
132	57.3	0	1
133	66.04	0	1
134	66.5	0	1
135	60.02	0	1
136	71.89	0	1
137	76.25	0	1
138	65.91	0	1
139	67.38	0	1
140	44.29	1	1
141	60.29	0	1
142	65.05	0	1
143	47.61	0	1
144	66.73	0	1
145	65.81	0	1
146	59.63	0	1
147	67.38	0	1
148	60.16	0	1
149	68.7	0	1
150	61.57	0	1
151	65.05	0	1
152	45.86	1	1
153	65.15	0	1
154	40.25	1	1
155	54.31	0	1
156	67.78	0	1
157	55.59	1	1
158	66.99	0	1
159	64.59	0	1
160	53.06	1	1
161	49.74	1	1
162	66.33	0	1
163	59.96	0	1
164	66.63	0	1
165	60.78	0	1
166	47.28	1	1
167	60.22	0	1
168	58.87	1	1
169	23.85	0	1
170	60.16	0	1
171	59.3	0	1
172	60.58	0	1
173	0.03	0	1
174	59.83	0	1
175	58.97	0	1
176	84.27	0	0
177	84.01	0	0
178	85.32	0	0
179	83.45	0	0
180	84.37	0	0
181	84.96	0	0
182	59.63	0	0
183	79.64	0	0
184	78.75	0	0
185	85.68	0	0
186	81.02	0	0
187	81.35	0	0
188	87.0	0	0
189	84.11	0	0
190	63.64	0	0
191	84.37	0	0
192	71.33	0	0
193	83.78	0	0
194	78.49	0	0
195	66.27	0	0
196	59.66	0	0
197	84.63	0	0
198	77.9	0	0
199	84.96	0	0
200	83.22	0	0
201	82.66	0	0
202	77.96	0	0
203	71.92	0	0
204	72.57	0	0
205	78.19	0	0
206	79.18	0	0
207	67.45	0	0
208	83.29	0	0
209	84.53	0	0
210	78.19	0	0
211	79.15	0	0
212	61.17	0	0
213	79.84	0	0
214	83.65	0	0
215	83.98	0	0
216	77.6	0	0
217	77.14	0	0
218	85.65	0	0
219	86.28	0	0
220	86.01	0	0
221	75.04	1	0
222	85.55	0	0
223	85.32	0	0
224	85.06	0	0
225	83.61	0	0
226	81.05	0	0
227	84.17	0	0
228	84.01	0	0
229	82.56	0	0
230	74.51	0	0
231	72.74	0	0
232	49.31	0	0
233	79.61	0	0
234	73.79	0	0
235	80.03	0	0
236	71.33	0	0
237	78.98	0	0
238	65.31	0	0
239	79.34	0	0
240	75.33	0	0
241	52.9	1	0
242	83.91	0	0
243	79.08	0	0
244	72.05	0	0
245	72.08	1	0
246	85.36	0	0
247	80.72	0	0
248	83.98	0	0
249	80.62	0	0
250	80.72	0	0
251	78.06	0	0
252	56.34	1	0
253	84.11	0	0
254	82.92	0	0
255	79.84	0	0
256	83.09	0	0
257	83.48	0	0
258	79.05	0	0
259	78.46	0	0
260	71.85	0	0
261	76.22	0	0
262	78.0	0	0
263	75.93	0	0
264	85.55	0	0
265	83.58	0	0
266	83.88	0	0
267	84.7	0	0
268	81.84	0	0
269	79.93	0	0
270	77.14	0	0
271	81.84	0	0
272	81.74	0	0
273	83.35	0	0
274	76.48	0	0
275	75.37	0	0
276	78.16	0	0
277	78.0	0	0
278	63.41	0	0
279	68.76	0	0
280	60.45	0	0
281	84.14	0	0
282	82.83	0	0
283	82.96	0	0
284	82.96	0	0
285	79.93	0	0
286	52.01	1	0
287	83.61	0	0
288	81.87	0	0
289	78.69	0	0
290	79.67	0	0
291	79.28	0	0
292	80.03	0	0
293	59.86	0	0
294	82.0	0	0
295	78.59	0	0
296	81.22	0	0
297	77.24	0	0
298	65.61	0	0
299	81.08	0	0
300	76.42	0	0
301	72.44	0	0
302	56.8	1	0
303	73.49	0	0
304	78.46	0	0
305	77.86	0	0
306	59.7	0	0
307	79.01	0	0
308	78.49	0	0
309	72.11	0	0
310	72.15	1	0
311	67.19	0	0
312	66.76	0	0
313	75.04	0	0
314	76.16	0	0
315	66.33	0	0
316	62.88	1	0
317	76.06	0	0
318	76.65	0	0
319	80.76	0	0
320	72.44	0	0
321	73.0	0	0
322	72.11	0	0
323	59.96	0	0
324	75.07	0	0
325	60.12	0	0
326	72.21	0	0
327	63.61	0	0
328	80.3	0	0
329	79.61	0	0
330	76.42	0	0
331	78.16	0	0
332	62.32	0	0
333	75.01	0	0
334	68.76	0	0
335	67.84	0	0
336	60.29	0	0
337	78.92	0	0
338	72.54	0	0
339	68.73	0	0
340	54.9	1	0
341	72.34	0	0
342	76.25	0	0
343	72.21	0	0
344	66.79	0	0
345	75.17	0	0
346	62.16	0	0
347	59.66	0	0
348	65.18	0	0
349	66.53	0	0
350	61.7	0	0
351	71.85	0	0
352	72.25	0	0
353	72.28	0	0
354	66.83	0	0
355	76.75	0	0
356	72.38	0	0
357	62.13	0	0
358	60.98	0	0
359	59.93	0	0
360	61.17	0	0
361	63.18	0	0
362	67.38	0	0
363	60.52	0	0
364	72.57	0	0
365	66.23	0	0
366	63.15	0	0
367	76.16	0	0
368	30.13	1	0
369	66.07	0	0
370	67.88	0	0
371	66.27	0	0
372	61.77	0	0
373	63.61	0	0
374	67.25	0	0
375	62.32	0	0
376	68.9	0	0
377	67.94	0	0
378	68.8	0	0
379	51.58	0	0
380	30.09	0	0
381	63.41	0	0
382	49.68	1	0
383	62.03	0	0
384	4.99	1	0
385	61.14	0	0
386	61.7	0	0
387	59.53	0	0
388	58.84	0	0
389	60.68	0	0
390	61.4	0	0
