# Supplementary material for: Self-supervised learning reveals clinically relevant histomorphological patterns for therapeutic strategies in colon cancer
Source: Nat Commun. 2025 Mar 8;16:2328. doi: 10.1038/s41467-025-57541-y (PMC11890774; doi:10.1038/s41467-025-57541-y)
Supplement: Supplementary file 4 — Source data file [file 41467_2025_57541_MOESM4_ESM.zip › SSL_Source_data/supplementary_fig_3c.csv]

	os_event_data	os_event_ind	high_risk
0	83.45	0.0	1
1	83.42	0.0	1
2	84.37	0.0	1
3	84.96	0.0	1
4	40.25	1.0	1
5	59.63	0.0	1
6	83.78	0.0	1
7	83.61	0.0	1
8	87.0	0.0	1
9	81.02	0.0	1
10	63.64	0.0	1
11	71.33	0.0	1
12	49.51	0.0	1
13	84.63	0.0	1
14	78.49	0.0	1
15	59.66	0.0	1
16	83.84	0.0	1
17	82.66	0.0	1
18	71.92	0.0	1
19	72.57	0.0	1
20	83.29	0.0	1
21	59.37	0.0	1
22	83.98	0.0	1
23	77.14	0.0	1
24	86.28	0.0	1
25	85.32	0.0	1
26	81.05	0.0	1
27	84.47	0.0	1
28	84.17	0.0	1
29	82.56	0.0	1
30	78.19	0.0	1
31	73.79	0.0	1
32	79.34	0.0	1
33	75.33	0.0	1
34	48.16	0.0	1
35	85.78	0.0	1
36	81.58	0.0	1
37	83.09	0.0	1
38	83.48	0.0	1
39	83.88	0.0	1
40	81.84	0.0	1
41	68.76	0.0	1
42	60.45	0.0	1
43	82.96	0.0	1
44	79.93	0.0	1
45	52.01	1.0	1
46	79.7	0.0	1
47	81.87	0.0	1
48	78.69	0.0	1
49	79.28	0.0	1
50	80.03	0.0	1
51	77.77	0.0	1
52	81.22	0.0	1
53	82.5	0.0	1
54	66.66	0.0	1
55	77.8	0.0	1
56	4.14	1.0	1
57	78.49	0.0	1
58	72.15	1.0	1
59	75.04	0.0	1
60	73.66	0.0	1
61	62.88	1.0	1
62	67.48	0.0	1
63	76.65	0.0	1
64	78.95	0.0	1
65	60.12	0.0	1
66	76.42	0.0	1
67	61.27	0.0	1
68	68.76	0.0	1
69	72.57	0.0	1
70	66.53	0.0	1
71	78.92	0.0	1
72	72.54	0.0	1
73	30.49	1.0	1
74	54.9	1.0	1
75	72.34	0.0	1
76	76.25	0.0	1
77	66.79	0.0	1
78	59.66	0.0	1
79	66.04	0.0	1
80	61.7	0.0	1
81	76.75	0.0	1
82	76.25	0.0	1
83	60.29	0.0	1
84	59.63	0.0	1
85	60.16	0.0	1
86	66.23	0.0	1
87	63.15	0.0	1
88	61.57	0.0	1
89	65.15	0.0	1
90	61.77	0.0	1
91	63.61	0.0	1
92	67.25	0.0	1
93	64.59	0.0	1
94	62.32	0.0	1
95	68.8	0.0	1
96	59.96	0.0	1
97	66.63	0.0	1
98	63.41	0.0	1
99	58.87	1.0	1
100	23.85	0.0	1
101	59.53	0.0	1
102	60.58	0.0	1
103	61.4	0.0	1
104	84.27	0.0	1
105	78.85	0.0	1
106	81.25	0.0	1
107	81.91	0.0	1
108	84.83	0.0	1
109	83.22	0.0	1
110	84.63	0.0	1
111	32.59	1.0	1
112	82.23	0.0	1
113	79.11	0.0	1
114	77.83	0.0	1
115	80.79	0.0	1
116	65.15	0.0	1
117	83.94	0.0	1
118	43.2	1.0	1
119	69.95	0.0	1
120	62.0	1.0	1
121	76.58	0.0	1
122	73.36	0.0	1
123	60.06	0.0	1
124	65.61	0.0	1
125	35.65	1.0	1
126	74.74	0.0	1
127	67.35	0.0	1
128	72.02	0.0	1
129	72.44	0.0	1
130	59.96	0.0	1
131	75.07	0.0	1
132	79.01	0.0	1
133	62.32	0.0	1
134	21.95	1.0	1
135	72.21	0.0	1
136	72.38	0.0	1
137	44.29	1.0	1
138	47.61	0.0	1
139	60.98	0.0	1
140	59.93	0.0	1
141	63.18	0.0	1
142	45.86	1.0	1
143	60.78	0.0	1
144	47.28	1.0	1
145	60.22	0.0	1
146	84.01	0.0	1
147	85.42	0.0	1
148	85.32	0.0	1
149	84.63	0.0	1
150	79.64	0.0	1
151	78.75	0.0	1
152	85.03	0.0	1
153	66.27	0.0	1
154	79.18	0.0	1
155	79.15	0.0	1
156	84.01	0.0	1
157	74.51	0.0	1
158	60.16	0.0	1
159	84.76	0.0	1
160	80.72	0.0	1
161	78.0	0.0	1
162	84.4	0.0	1
163	73.53	0.0	1
164	83.35	0.0	1
165	63.41	0.0	1
166	82.96	0.0	1
167	82.0	0.0	1
168	61.5	0.0	1
169	73.49	0.0	1
170	81.58	0.0	1
171	78.46	0.0	1
172	59.7	0.0	1
173	72.21	0.0	1
174	76.62	0.0	1
175	79.61	0.0	1
176	75.86	0.0	1
177	75.01	0.0	1
178	60.02	0.0	1
179	71.85	0.0	1
180	61.17	0.0	1
181	68.7	0.0	1
182	76.16	0.0	1
183	66.99	0.0	1
184	66.33	0.0	1
185	51.58	0.0	1
186	59.83	0.0	1
187	60.68	0.0	1
188	84.96	0.0	1
189	81.02	0.0	1
190	84.96	0.0	1
191	77.31	0.0	1
192	77.6	0.0	1
193	85.72	0.0	1
194	83.98	0.0	1
195	83.12	0.0	1
196	85.55	0.0	1
197	78.16	0.0	1
198	75.63	0.0	1
199	70.97	0.0	1
200	82.4	0.0	1
201	79.57	0.0	1
202	66.33	0.0	1
203	80.39	0.0	1
204	78.26	0.0	1
205	60.94	1.0	1
206	60.29	0.0	1
207	47.74	0.0	1
208	68.73	0.0	1
209	30.13	1.0	1
210	53.06	1.0	1
211	30.09	0.0	1
212	49.68	1.0	1
213	61.7	0.0	1
214	84.37	0.0	1
215	52.07	1.0	1
216	59.79	0.0	1
217	86.01	0.0	1
218	79.61	0.0	1
219	78.98	0.0	1
220	65.31	0.0	1
221	84.11	0.0	1
222	75.93	0.0	1
223	83.58	0.0	1
224	76.62	0.0	1
225	81.84	0.0	1
226	61.7	1.0	1
227	75.37	0.0	1
228	78.0	0.0	1
229	84.14	0.0	1
230	83.61	0.0	1
231	59.86	0.0	1
232	79.01	0.0	1
233	72.11	0.0	1
234	78.16	0.0	1
235	48.13	0.0	1
236	62.16	0.0	1
237	65.05	0.0	1
238	67.38	0.0	1
239	67.88	0.0	1
240	67.94	0.0	1
241	62.03	0.0	1
242	0.03	0.0	1
243	88.38	0.0	1
244	81.25	0.0	1
245	84.24	0.0	1
246	80.62	0.0	1
247	56.34	1.0	1
248	82.66	0.0	1
249	56.34	0.0	1
250	65.05	0.0	1
251	66.07	0.0	1
252	54.31	0.0	1
253	55.59	1.0	1
254	58.97	0.0	1
255	78.49	0.0	0
256	66.6	1.0	0
257	85.68	0.0	0
258	85.19	0.0	0
259	59.66	0.0	0
260	76.81	0.0	0
261	79.31	0.0	0
262	83.78	0.0	0
263	83.22	0.0	0
264	81.15	0.0	0
265	77.96	0.0	0
266	78.19	0.0	0
267	60.91	0.0	0
268	75.04	1.0	0
269	78.59	0.0	0
270	72.74	0.0	0
271	49.31	0.0	0
272	71.33	0.0	0
273	83.91	0.0	0
274	81.58	0.0	0
275	76.09	0.0	0
276	58.84	0.0	0
277	72.08	1.0	0
278	80.72	0.0	0
279	76.78	0.0	0
280	82.92	0.0	0
281	79.84	0.0	0
282	71.85	0.0	0
283	84.57	0.0	0
284	76.22	0.0	0
285	84.7	0.0	0
286	79.93	0.0	0
287	81.74	0.0	0
288	60.94	0.0	0
289	62.09	0.0	0
290	78.59	0.0	0
291	77.86	0.0	0
292	62.36	0.0	0
293	76.16	0.0	0
294	80.2	0.0	0
295	78.72	0.0	0
296	67.84	0.0	0
297	57.3	0.0	0
298	66.5	0.0	0
299	72.28	0.0	0
300	71.89	0.0	0
301	65.91	0.0	0
302	62.13	0.0	0
303	66.73	0.0	0
304	67.78	0.0	0
305	59.3	0.0	0
306	58.84	0.0	0
307	73.86	0.0	0
308	84.11	0.0	0
309	79.84	0.0	0
310	86.01	0.0	0
311	61.11	1.0	0
312	60.52	0.0	0
313	77.34	0.0	0
314	78.06	0.0	0
315	84.11	0.0	0
316	76.48	0.0	0
317	80.26	0.0	0
318	56.8	1.0	0
319	66.76	0.0	0
320	72.11	0.0	0
321	63.61	0.0	0
322	57.36	0.0	0
323	72.25	0.0	0
324	66.83	0.0	0
325	65.81	0.0	0
326	60.52	0.0	0
327	66.27	0.0	0
328	68.9	0.0	0
329	49.74	1.0	0
330	60.16	0.0	0
331	61.14	0.0	0
332	78.19	0.0	0
333	83.65	0.0	0
334	78.98	0.0	0
335	70.28	0.0	0
336	85.55	0.0	0
337	80.03	0.0	0
338	79.08	0.0	0
339	79.05	0.0	0
340	82.2	0.0	0
341	79.34	1.0	0
342	79.67	0.0	0
343	81.08	0.0	0
344	67.19	0.0	0
345	68.47	0.0	0
346	80.76	0.0	0
347	72.02	0.0	0
348	72.57	0.0	0
349	83.98	0.0	0
350	83.61	0.0	0
351	78.39	0.0	0
352	83.06	0.0	0
353	80.72	0.0	0
354	76.42	0.0	0
355	67.38	0.0	0
356	40.25	1.0	0
357	81.35	0.0	0
358	77.37	0.0	0
359	64.43	0.0	0
360	85.65	0.0	0
361	85.06	0.0	0
362	72.05	0.0	0
363	78.46	0.0	0
364	79.05	0.0	0
365	74.28	0.0	0
366	73.17	0.0	0
367	75.17	0.0	0
368	67.38	0.0	0
369	85.68	0.0	0
370	82.83	0.0	0
371	73.0	0.0	0
372	84.53	0.0	0
373	86.24	0.0	0
374	83.12	0.0	0
375	68.93	0.0	0
376	72.71	0.0	0
377	85.36	0.0	0
378	77.24	0.0	0
