# Supplementary material for: Self-supervised learning reveals clinically relevant histomorphological patterns for therapeutic strategies in colon cancer
Source: Nat Commun. 2025 Mar 8;16:2328. doi: 10.1038/s41467-025-57541-y (PMC11890774; doi:10.1038/s41467-025-57541-y)
Supplement: Supplementary file 4 — Source data file [file 41467_2025_57541_MOESM4_ESM.zip › SSL_Source_data/supplementary_fig_3d.csv]

	os_event_data	os_event_ind	h_bin
0	83.84	0	1
1	81.05	0	1
2	29.34	0	1
3	79.64	0	1
4	68.7	0	1
5	72.34	0	1
6	82.83	0	1
7	78.42	0	1
8	59.2	0	1
9	36.7	1	1
10	83.15	0	1
11	72.94	0	1
12	69.52	0	1
13	79.93	0	1
14	83.55	0	1
15	70.47	0	1
16	84.5	0	1
17	69.91	0	1
18	82.2	0	1
19	84.17	0	1
20	80.3	0	1
21	60.29	0	1
22	60.02	0	1
23	83.38	0	1
24	62.26	0	1
25	81.94	0	1
26	82.66	0	1
27	85.59	0	1
28	78.32	0	1
29	72.11	0	1
30	84.76	0	1
31	80.0	0	1
32	60.12	0	1
33	60.58	0	1
34	77.57	0	1
35	81.18	0	1
36	68.04	0	1
37	71.56	0	1
38	30.09	1	1
39	71.89	0	1
40	80.89	0	1
41	52.96	1	1
42	66.69	0	1
43	63.34	1	1
44	77.83	0	1
45	72.21	0	1
46	76.58	0	1
47	75.01	0	1
48	64.76	0	1
49	78.23	0	1
50	64.53	0	1
51	76.75	0	1
52	75.76	0	1
53	59.99	0	1
54	62.59	0	1
55	66.33	0	1
56	62.39	0	1
57	66.1	0	1
58	65.05	0	1
59	59.63	0	1
60	64.0	0	1
61	61.4	0	1
62	60.71	0	1
63	26.81	1	1
64	60.42	0	1
65	59.86	0	1
66	58.58	0	1
67	60.52	0	1
68	60.81	0	1
69	86.31	0	1
70	85.32	0	1
71	83.98	0	1
72	71.66	0	1
73	60.16	0	1
74	84.17	0	1
75	82.56	0	1
76	53.72	0	1
77	84.96	0	1
78	79.87	0	1
79	73.2	0	1
80	59.79	0	1
81	78.62	0	1
82	79.41	0	1
83	84.04	0	1
84	60.85	0	1
85	67.19	0	1
86	48.59	0	1
87	79.7	0	1
88	80.62	1	1
89	85.82	0	1
90	84.24	0	1
91	79.77	0	1
92	76.75	0	1
93	65.61	0	1
94	58.58	0	1
95	61.01	0	1
96	79.08	0	1
97	78.23	0	1
98	80.3	0	1
99	82.07	0	1
100	85.62	0	1
101	77.77	0	1
102	82.99	0	1
103	81.64	0	1
104	70.64	0	1
105	74.81	0	1
106	67.02	0	1
107	80.76	0	1
108	82.2	0	1
109	83.42	0	1
110	8.87	1	1
111	80.33	0	1
112	81.84	0	1
113	83.32	0	1
114	31.84	1	1
115	78.42	0	1
116	60.45	0	1
117	76.42	0	1
118	80.59	0	1
119	78.85	0	1
120	68.53	0	1
121	62.72	0	1
122	80.95	0	1
123	60.71	0	1
124	77.34	0	1
125	38.51	1	1
126	72.02	0	1
127	67.38	0	1
128	72.54	0	1
129	27.43	1	1
130	78.19	0	1
131	72.11	0	1
132	63.41	1	1
133	60.06	0	1
134	77.93	0	1
135	59.86	0	1
136	23.72	1	1
137	15.34	0	1
138	69.55	0	1
139	69.13	0	1
140	70.11	0	1
141	72.38	0	1
142	77.67	0	1
143	67.88	0	1
144	75.79	0	1
145	50.3	1	1
146	66.1	0	1
147	44.45	1	1
148	60.94	0	1
149	63.05	0	1
150	62.26	0	1
151	42.32	1	1
152	34.4	1	1
153	55.79	0	1
154	64.16	0	1
155	59.66	0	1
156	64.89	0	1
157	63.51	0	1
158	42.71	0	1
159	86.51	0	1
160	83.42	0	1
161	81.08	0	1
162	84.11	0	1
163	83.98	0	1
164	82.76	0	1
165	78.03	0	1
166	77.34	0	1
167	87.89	0	1
168	82.0	0	1
169	10.45	1	1
170	57.03	0	1
171	77.8	0	1
172	45.86	1	1
173	80.03	0	1
174	78.39	0	1
175	85.42	0	1
176	81.28	0	1
177	73.63	0	1
178	80.59	0	1
179	68.57	0	1
180	67.45	0	1
181	83.38	0	1
182	80.16	0	1
183	81.87	0	1
184	70.21	0	1
185	19.25	1	1
186	54.08	0	1
187	72.84	0	1
188	16.82	0	1
189	75.47	1	1
190	27.5	1	1
191	60.62	0	1
192	32.26	1	1
193	80.76	1	1
194	61.57	0	1
195	72.44	0	1
196	84.21	0	1
197	79.21	0	1
198	80.95	0	1
199	79.11	0	1
200	78.85	0	1
201	83.91	0	1
202	82.99	0	1
203	78.52	0	1
204	77.54	0	1
205	77.11	0	1
206	84.6	0	1
207	64.95	0	1
208	68.8	0	1
209	79.74	0	1
210	82.23	0	1
211	82.92	0	1
212	77.93	0	1
213	77.6	0	1
214	65.94	0	1
215	79.77	0	1
216	77.7	0	1
217	78.46	0	1
218	75.07	0	1
219	66.4	0	1
220	69.22	0	1
221	78.88	0	1
222	72.02	0	1
223	70.83	0	1
224	78.69	0	1
225	42.64	1	1
226	71.79	0	1
227	62.55	0	1
228	34.56	1	1
229	76.42	0	1
230	67.22	0	1
231	60.19	0	1
232	50.63	1	1
233	59.7	0	1
234	60.02	0	1
235	60.55	0	1
236	62.32	0	1
237	66.04	0	1
238	61.83	0	1
239	60.06	0	1
240	67.09	0	1
241	59.79	0	1
242	63.57	0	1
243	48.62	0	1
244	60.45	0	1
245	83.02	0	1
246	65.28	1	1
247	73.26	0	1
248	85.03	0	1
249	26.09	1	1
250	85.52	0	1
251	60.91	0	1
252	61.17	0	1
253	77.9	0	1
254	84.47	0	1
255	81.71	0	1
256	81.48	0	1
257	77.31	0	1
258	78.52	0	1
259	80.26	0	1
260	20.6	1	1
261	84.14	0	1
262	82.43	0	1
263	84.24	0	1
264	83.78	0	1
265	79.61	0	1
266	63.21	0	1
267	69.22	0	1
268	82.96	0	1
269	86.01	0	1
270	75.96	1	1
271	79.77	0	1
272	78.03	0	1
273	66.46	0	1
274	78.16	0	1
275	80.1	0	1
276	79.24	0	1
277	82.04	0	1
278	82.63	0	1
279	80.99	0	1
280	76.02	0	1
281	83.38	0	1
282	71.79	0	1
283	72.61	0	1
284	81.28	0	1
285	80.3	0	1
286	70.87	1	1
287	78.75	0	1
288	80.49	0	1
289	64.23	0	1
290	78.46	0	1
291	12.06	1	1
292	59.7	0	1
293	66.07	0	1
294	79.31	0	1
295	70.37	0	1
296	77.63	0	1
297	29.11	1	1
298	60.25	0	1
299	75.63	0	1
300	63.8	0	1
301	41.53	1	1
302	71.43	0	1
303	33.97	1	1
304	61.6	0	1
305	60.02	0	1
306	43.73	0	1
307	65.97	0	1
308	69.49	0	1
309	54.24	0	1
310	60.75	0	1
311	69.72	0	1
312	60.65	0	1
313	34.73	1	1
314	77.83	0	1
315	61.14	0	1
316	79.87	0	1
317	71.98	0	1
318	84.4	0	1
319	84.14	0	1
320	84.01	0	1
321	75.24	0	1
322	82.04	0	1
323	62.36	0	1
324	79.64	0	1
325	61.9	0	1
326	79.34	0	1
327	83.38	0	1
328	84.5	0	1
329	84.3	0	1
330	85.78	0	1
331	83.55	0	1
332	72.67	1	1
333	78.19	0	1
334	78.29	0	1
335	73.3	0	1
336	83.15	0	1
337	85.06	0	1
338	46.85	1	1
339	79.74	0	1
340	81.18	0	1
341	84.93	0	1
342	76.12	0	1
343	80.99	0	1
344	77.57	0	1
345	82.56	0	1
346	82.99	0	1
347	80.53	0	1
348	60.91	0	1
349	82.3	0	1
350	71.79	0	1
351	78.78	0	1
352	72.28	0	1
353	80.3	0	1
354	69.49	0	1
355	79.9	0	1
356	78.16	0	1
357	66.23	0	1
358	77.31	0	1
359	78.03	0	1
360	78.0	0	1
361	56.02	1	1
362	43.01	1	1
363	52.53	1	1
364	12.45	1	1
365	65.97	0	1
366	68.99	0	1
367	72.48	0	1
368	30.03	1	1
369	77.9	0	1
370	60.09	0	1
371	70.37	0	1
372	68.67	0	1
373	65.81	0	1
374	75.73	0	1
375	64.33	0	1
376	68.44	0	1
377	72.21	0	1
378	26.64	1	1
379	61.21	0	1
380	66.89	0	1
381	67.32	0	1
382	60.29	0	1
383	62.88	0	1
384	61.54	0	1
385	66.5	0	1
386	65.05	0	1
387	59.99	0	1
388	66.07	0	1
389	60.68	0	1
390	63.21	0	1
391	62.13	0	1
392	22.11	1	1
393	60.98	0	1
394	60.58	0	1
395	34.23	1	1
396	85.26	0	0
397	87.13	0	0
398	88.15	0	0
399	84.24	0	0
400	63.44	0	0
401	79.18	0	0
402	78.16	0	0
403	80.33	0	0
404	67.38	1	0
405	78.78	0	0
406	82.56	0	0
407	72.71	0	0
408	79.18	1	0
409	80.72	0	0
410	34.23	1	0
411	84.01	0	0
412	59.73	0	0
413	84.96	0	0
414	50.04	1	0
415	79.38	0	0
416	83.98	0	0
417	54.83	0	0
418	82.99	0	0
419	84.44	0	0
420	85.78	0	0
421	79.87	0	0
422	82.37	0	0
423	66.53	0	0
424	74.02	0	0
425	78.06	0	0
426	83.32	0	0
427	80.13	0	0
428	84.34	0	0
429	83.71	0	0
430	77.21	0	0
431	76.19	0	0
432	76.39	0	0
433	78.85	0	0
434	72.97	1	0
435	81.41	0	0
436	79.24	0	0
437	78.62	0	0
438	80.59	0	0
439	77.5	0	0
440	75.33	0	0
441	78.52	0	0
442	68.3	0	0
443	82.04	0	0
444	81.77	0	0
445	67.02	0	0
446	2.2	1	0
447	42.28	1	0
448	2.79	0	0
449	65.58	0	0
450	81.61	0	0
451	68.5	0	0
452	77.93	0	0
453	79.08	0	0
454	79.74	0	0
455	78.0	0	0
456	72.54	0	0
457	69.03	0	0
458	73.4	0	0
459	77.77	0	0
460	77.67	0	0
461	48.33	0	0
462	77.11	0	0
463	77.31	0	0
464	67.38	0	0
465	14.49	1	0
466	61.93	0	0
467	73.2	0	0
468	67.15	0	0
469	74.78	0	0
470	39.66	0	0
471	72.02	0	0
472	43.43	1	0
473	61.57	0	0
474	69.26	0	0
475	67.81	0	0
476	62.95	0	0
477	65.84	0	0
478	65.97	0	0
479	60.94	0	0
480	60.22	0	0
481	51.22	0	0
482	61.67	0	0
483	23.1	1	0
484	61.01	0	0
485	61.14	0	0
486	74.35	1	0
487	79.28	0	0
488	84.6	0	0
489	83.78	0	0
490	84.44	0	0
491	84.8	0	0
492	75.4	0	0
493	78.39	0	0
494	66.37	0	0
495	77.6	0	0
496	78.13	0	0
497	83.88	0	0
498	77.24	0	0
499	78.52	0	0
500	66.53	0	0
501	87.39	0	0
502	81.97	0	0
503	66.79	0	0
504	68.73	1	0
505	71.89	0	0
506	83.55	0	0
507	82.4	0	0
508	81.08	0	0
509	82.73	0	0
510	81.45	0	0
511	74.38	0	0
512	80.03	0	0
513	83.19	0	0
514	82.86	0	0
515	78.0	0	0
516	76.19	0	0
517	52.99	1	0
518	68.34	0	0
519	61.14	0	0
520	77.86	0	0
521	81.25	0	0
522	75.07	0	0
523	72.97	0	0
524	59.99	0	0
525	65.97	0	0
526	79.21	0	0
527	80.16	0	0
528	64.62	0	0
529	78.88	0	0
530	73.49	0	0
531	76.62	0	0
532	79.93	0	0
533	77.54	0	0
534	72.21	0	0
535	69.32	0	0
536	60.25	0	0
537	77.11	0	0
538	61.96	0	0
539	68.14	0	0
540	68.76	0	0
541	72.8	0	0
542	61.73	0	0
543	62.55	0	0
544	65.87	0	0
545	65.12	0	0
546	18.76	1	0
547	59.37	0	0
548	60.52	0	0
549	60.62	0	0
550	61.57	0	0
551	60.29	0	0
552	61.4	0	0
553	82.1	0	0
554	38.67	1	0
555	85.85	0	0
556	74.81	0	0
557	53.49	1	0
558	83.78	0	0
559	84.99	0	0
560	72.25	0	0
561	84.4	0	0
562	63.08	0	0
563	85.75	0	0
564	84.86	0	0
565	68.76	1	0
566	84.24	0	0
567	84.44	0	0
568	74.55	0	0
569	78.19	0	0
570	82.63	0	0
571	72.15	0	0
572	80.3	0	0
573	81.68	0	0
574	80.76	0	0
575	83.19	0	0
576	81.48	0	0
577	76.22	0	0
578	82.4	0	0
579	61.04	0	0
580	65.18	1	0
581	64.66	0	0
582	83.61	0	0
583	24.57	1	0
584	80.39	0	0
585	79.44	0	0
586	73.0	0	0
587	72.61	0	0
588	79.93	0	0
589	78.13	0	0
590	66.53	0	0
591	61.44	0	0
592	76.65	0	0
593	77.86	0	0
594	68.37	0	0
595	79.9	0	0
596	78.26	0	0
597	79.31	0	0
598	76.78	0	0
599	77.27	0	0
600	75.89	0	0
601	73.26	0	0
602	71.92	0	0
603	60.71	0	0
604	69.36	0	0
605	68.17	0	0
606	61.17	0	0
607	59.93	0	0
608	75.53	0	0
609	61.96	0	0
610	65.12	0	0
611	66.14	0	0
612	66.86	0	0
613	69.68	0	0
614	64.2	0	0
615	67.94	0	0
616	65.68	0	0
617	60.94	0	0
618	60.25	0	0
619	62.72	0	0
620	60.88	0	0
621	59.6	0	0
622	58.91	0	0
623	60.32	0	0
624	72.18	0	0
625	85.75	0	0
626	55.92	1	0
627	78.85	0	0
628	76.32	0	0
629	87.92	0	0
630	76.42	0	0
631	75.1	0	0
632	86.57	0	0
633	76.75	0	0
634	78.19	0	0
635	84.21	0	0
636	81.87	0	0
637	84.63	0	0
638	77.54	0	0
639	83.22	0	0
640	73.66	0	0
641	76.85	0	0
642	82.17	0	0
643	62.55	0	0
644	84.4	0	0
645	67.25	0	0
646	79.93	0	0
647	79.15	0	0
648	80.79	0	0
649	84.86	0	0
650	83.65	0	0
651	72.44	0	0
652	82.79	0	0
653	83.94	0	0
654	83.12	1	0
655	72.05	0	0
656	83.42	0	0
657	68.4	0	0
658	77.14	0	0
659	77.96	0	0
660	79.9	0	0
661	82.27	0	0
662	79.74	0	0
663	77.7	0	0
664	72.9	0	0
665	68.99	0	0
666	80.69	0	0
667	78.39	0	0
668	77.4	0	0
669	61.08	0	0
670	60.48	0	0
671	78.92	0	0
672	59.96	0	0
673	59.83	0	0
674	62.32	0	0
675	74.58	0	0
676	81.12	0	0
677	65.74	0	0
678	51.02	1	0
679	66.86	0	0
680	62.09	0	0
681	64.95	0	0
682	78.29	0	0
683	65.15	0	0
684	48.82	0	0
685	73.0	0	0
686	62.82	0	0
687	67.12	0	0
688	72.25	0	0
689	46.42	1	0
690	74.91	0	0
691	66.17	0	0
692	71.92	0	0
693	59.6	0	0
694	60.98	0	0
695	61.54	0	0
696	67.52	0	0
697	64.69	0	0
698	42.81	1	0
699	67.98	0	0
700	68.24	0	0
701	60.06	0	0
702	60.32	0	0
703	60.55	0	0
704	58.22	0	0
705	61.9	0	0
706	58.97	0	0
707	60.19	0	0
708	87.92	0	0
709	73.03	0	0
710	69.26	0	0
711	86.14	0	0
712	83.94	0	0
713	84.21	0	0
714	78.55	0	0
715	61.63	0	0
716	80.89	0	0
717	86.93	0	0
718	74.94	0	0
719	80.1	0	0
720	83.15	1	0
721	82.83	0	0
722	62.59	0	0
723	71.52	0	0
724	79.18	0	0
725	60.78	0	0
726	81.91	0	0
727	83.81	0	0
728	49.05	0	0
729	76.19	1	0
730	85.55	0	0
731	82.17	0	0
732	83.25	0	0
733	81.54	0	0
734	81.71	0	0
735	82.63	0	0
736	84.67	0	0
737	79.24	0	0
738	69.75	0	0
739	59.86	0	0
740	54.54	0	0
741	67.75	0	0
742	83.65	0	0
743	64.69	0	0
744	78.85	0	0
745	81.35	0	0
746	80.33	0	0
747	77.73	0	0
748	79.08	0	0
749	67.15	0	0
750	59.07	0	0
751	60.52	0	0
752	78.49	0	0
753	80.72	0	0
754	76.75	0	0
755	80.0	0	0
756	78.42	0	0
757	59.7	0	0
758	41.76	1	0
759	74.78	0	0
760	76.48	0	0
761	77.17	0	0
762	77.63	0	0
763	65.45	0	0
764	76.88	0	0
765	72.05	0	0
766	63.87	0	0
767	58.41	0	0
768	74.02	0	0
769	76.35	0	0
770	72.9	0	0
771	77.47	0	0
772	72.67	0	0
773	68.24	0	0
774	59.63	0	0
775	68.01	0	0
776	60.02	0	0
777	60.22	0	0
778	46.16	0	0
779	60.39	0	0
